# Supplementary material for: Comparison of evolutionary algorithms in gene regulatory network model inference
Source: BMC Bioinformatics. 2010 Jan 27;11:59. doi: 10.1186/1471-2105-11-59 (PMC2831005; doi:10.1186/1471-2105-11-59)
Supplement: Additional file 3 — EvA2 framework. This archive contains the code and resources published by EvA2 authors (Minimum corresponding code). More details on how to use it can be found in Additional File 2. [file 1471-2105-11-59-S3.ZIP]

Archive with 722 entries (664 files):
- src/
- src/eva2/
- src/eva2/client/
- src/eva2/client/AppExitAction.java
- src/eva2/client/EvAClient.java
- src/eva2/client/EvAComAdapter.java
- src/eva2/client/RMIConnectionEvA.java
- src/eva2/EvAInfo.java
- src/eva2/gui/
- src/eva2/gui/BeanInspector.java
- src/eva2/gui/BigStringEditor.java
- src/eva2/gui/Chart2DDPointContentSelectable.java
- src/eva2/gui/Chart2DDPointIconCircle.java
- src/eva2/gui/Chart2DDPointIconContent.java
- src/eva2/gui/Chart2DDPointIconCross.java
- src/eva2/gui/Chart2DDPointIconPoint.java
- src/eva2/gui/Chart2DDPointIconText.java
- src/eva2/gui/ComponentFilter.java
- src/eva2/gui/DataViewer.java
- src/eva2/gui/DataViewerInterface.java
- src/eva2/gui/DPointSetMultiIcon.java
- src/eva2/gui/Exp.java
- src/eva2/gui/ExtAction.java
- src/eva2/gui/ExtActionChangedListener.java
- src/eva2/gui/ExtDesktopManager.java
- src/eva2/gui/FunctionArea.java
- src/eva2/gui/GenericAreaEditor.java
- src/eva2/gui/GenericArrayEditor.java
- src/eva2/gui/GenericDoubleArrayEditor.java
- src/eva2/gui/GenericEpsilonConstraintEditor.java
- src/eva2/gui/GenericEpsilonThresholdEditor.java
- src/eva2/gui/GenericFilePathEditor.java
- src/eva2/gui/GenericIntArrayEditor.java
- src/eva2/gui/GenericObjectEditor.java
- src/eva2/gui/GenericOptimizationObjectivesEditor.java
- src/eva2/gui/GenericOptimizationObjectivesWithParamEditor.java
- src/eva2/gui/GenericRemoteServersEditor.java
- src/eva2/gui/GenericStringListEditor.java
- src/eva2/gui/GenericWeigthedLPTchebycheffEditor.java
- src/eva2/gui/Graph.java
- src/eva2/gui/GraphPointSet.java
- src/eva2/gui/GraphWindow.java
- src/eva2/gui/HtmlDemo.java
- src/eva2/gui/InterfaceDPointWithContent.java
- src/eva2/gui/InterfaceSelectablePointIcon.java
- src/eva2/gui/JClassTree.java
- src/eva2/gui/JDocFrame.java
- src/eva2/gui/JEFrame.java
- src/eva2/gui/JEFrameRegister.java
- src/eva2/gui/JExtDesktopPane.java
- src/eva2/gui/JExtFileChooser.java
- src/eva2/gui/JExtMenu.java
- src/eva2/gui/JExtToolBar.java
- src/eva2/gui/JModuleGeneralPanel.java
- src/eva2/gui/JParaPanel.java
- src/eva2/gui/JTabbedModuleFrame.java
- src/eva2/gui/JTextEditorInternalFrame.java
- src/eva2/gui/JTextoutputFrame.java
- src/eva2/gui/JTextoutputFrameInterface.java
- src/eva2/gui/LogPanel.java
- src/eva2/gui/Mnemonic.java
- src/eva2/gui/MultiLineString.java
- src/eva2/gui/MultiLineStringEditor.java
- src/eva2/gui/Plot.java
- src/eva2/gui/PlotInterface.java
- src/eva2/gui/PropertyBoolSelector.java
- src/eva2/gui/PropertyDialog.java
- src/eva2/gui/PropertyDoubleArray.java
- src/eva2/gui/PropertyEditorProvider.java
- src/eva2/gui/PropertyEpsilonConstraint.java
- src/eva2/gui/PropertyEpsilonThreshold.java
- src/eva2/gui/PropertyFilePath.java
- src/eva2/gui/PropertyIntArray.java
- src/eva2/gui/PropertyOptimizationObjectives.java
- src/eva2/gui/PropertyOptimizationObjectivesWithParam.java
- src/eva2/gui/PropertyPanel.java
- src/eva2/gui/PropertyRemoteServers.java
- src/eva2/gui/PropertySheetPanel.java
- src/eva2/gui/PropertySheetPanelStat.java
- src/eva2/gui/PropertySlider.java
- src/eva2/gui/PropertyStringList.java
- src/eva2/gui/PropertyText.java
- src/eva2/gui/PropertyValueSelector.java
- src/eva2/gui/PropertyWeightedLPTchebycheff.java
- src/eva2/gui/SerializedObject.java
- src/eva2/gui/StatisticsEditor.java
- src/eva2/gui/TagEditor.java
- src/eva2/gui/TopoPlot.java
- src/eva2/gui/TreeElement.java
- src/eva2/OptimizerFactory.java
- src/eva2/OptimizerRunnable.java
- src/eva2/server/
- src/eva2/server/EvAMainAdapter.java
- src/eva2/server/EvAMainAdapterImpl.java
- src/eva2/server/EvAServer.java
- src/eva2/server/go/
- src/eva2/server/go/CrossoverInterface.java
- src/eva2/server/go/GOStandaloneVersion.java
- src/eva2/server/go/IndividualInterface.java
- src/eva2/server/go/individuals/
- src/eva2/server/go/individuals/AbstractEAIndividual.java
- src/eva2/server/go/individuals/AbstractEAIndividualComparator.java
- src/eva2/server/go/individuals/codings/
- src/eva2/server/go/individuals/codings/ga/
- src/eva2/server/go/individuals/codings/ga/GAGrayCodingDouble.java
- src/eva2/server/go/individuals/codings/ga/GAGrayCodingInteger.java
- src/eva2/server/go/individuals/codings/ga/GAStandardCodingDouble.java
- src/eva2/server/go/individuals/codings/ga/GAStandardCodingInteger.java
- src/eva2/server/go/individuals/codings/ga/InterfaceGADoubleCoding.java
- src/eva2/server/go/individuals/codings/ga/InterfaceGAIntegerCoding.java
- src/eva2/server/go/individuals/codings/gp/
- src/eva2/server/go/individuals/codings/gp/AbstractGPNode.java
- src/eva2/server/go/individuals/codings/gp/GPArea.java
- src/eva2/server/go/individuals/codings/gp/GPNodeAdd.java
- src/eva2/server/go/individuals/codings/gp/GPNodeCos.java
- src/eva2/server/go/individuals/codings/gp/GPNodeDiv.java
- src/eva2/server/go/individuals/codings/gp/GPNodeExp.java
- src/eva2/server/go/individuals/codings/gp/GPNodeFlowExec2.java
- src/eva2/server/go/individuals/codings/gp/GPNodeFlowExec3.java
- src/eva2/server/go/individuals/codings/gp/GPNodeInput.java
- src/eva2/server/go/individuals/codings/gp/GPNodeMult.java
- src/eva2/server/go/individuals/codings/gp/GPNodeOutput.java
- src/eva2/server/go/individuals/codings/gp/GPNodePow2.java
- src/eva2/server/go/individuals/codings/gp/GPNodePow3.java
- src/eva2/server/go/individuals/codings/gp/GPNodeSin.java
- src/eva2/server/go/individuals/codings/gp/GPNodeSqrt.java
- src/eva2/server/go/individuals/codings/gp/GPNodeSub.java
- src/eva2/server/go/individuals/codings/gp/InterfaceProgram.java
- src/eva2/server/go/individuals/ESIndividualBinaryData.java
- src/eva2/server/go/individuals/ESIndividualDoubleData.java
- src/eva2/server/go/individuals/ESIndividualIntegerData.java
- src/eva2/server/go/individuals/ESIndividualPermutationData.java
- src/eva2/server/go/individuals/GAESIndividualBinaryDoubleData.java
- src/eva2/server/go/individuals/GAIndividualBinaryData.java
- src/eva2/server/go/individuals/GAIndividualDoubleData.java
- src/eva2/server/go/individuals/GAIndividualIntegerData.java
- src/eva2/server/go/individuals/GAPIndividualProgramData.java
- src/eva2/server/go/individuals/GEIndividualProgramData.java
- src/eva2/server/go/individuals/GIIndividualIntegerData.java
- src/eva2/server/go/individuals/GIOBGAIndividualIntegerPermutationData.java
- src/eva2/server/go/individuals/GPIndividualProgramData.java
- src/eva2/server/go/individuals/InterfaceDataTypeBinary.java
- src/eva2/server/go/individuals/InterfaceDataTypeDouble.java
- src/eva2/server/go/individuals/InterfaceDataTypeInteger.java
- src/eva2/server/go/individuals/InterfaceDataTypePermutation.java
- src/eva2/server/go/individuals/InterfaceDataTypeProgram.java
- src/eva2/server/go/individuals/InterfaceESIndividual.java
- src/eva2/server/go/individuals/InterfaceGAIndividual.java
- src/eva2/server/go/individuals/InterfaceGIIndividual.java
- src/eva2/server/go/individuals/InterfaceGPIndividual.java
- src/eva2/server/go/individuals/InterfaceOBGAIndividual.java
- src/eva2/server/go/individuals/OBGAIndividualPermutationData.java
- src/eva2/server/go/InterfaceGOParameters.java
- src/eva2/server/go/InterfaceGOStandalone.java
- src/eva2/server/go/InterfacePopulationChangedEventListener.java
- src/eva2/server/go/InterfaceProcessor.java
- src/eva2/server/go/InterfaceTerminator.java
- src/eva2/server/go/mocco/
- src/eva2/server/go/mocco/InterfaceProcessElement.java
- src/eva2/server/go/mocco/MOCCOChooseMOStrategy.java
- src/eva2/server/go/mocco/MOCCOChooseReferencePoint.java
- src/eva2/server/go/mocco/MOCCOChooseReferenceSolution.java
- src/eva2/server/go/mocco/MOCCOInitialPopulationSize.java
- src/eva2/server/go/mocco/MOCCOParameterizeGDF.java
- src/eva2/server/go/mocco/MOCCOParameterizeMO.java
- src/eva2/server/go/mocco/MOCCOParameterizeRefPoint.java
- src/eva2/server/go/mocco/MOCCOParameterizeSO.java
- src/eva2/server/go/mocco/MOCCOParameterizeSTEP.java
- src/eva2/server/go/mocco/MOCCOParameterizeTchebycheff.java
- src/eva2/server/go/mocco/MOCCOPhase.java
- src/eva2/server/go/mocco/MOCCOProblemInitialization.java
- src/eva2/server/go/mocco/MOCCOProblemRedefinition.java
- src/eva2/server/go/mocco/MOCCOState.java
- src/eva2/server/go/mocco/paretofrontviewer/
- src/eva2/server/go/mocco/paretofrontviewer/InterfaceParetoFrontView.java
- src/eva2/server/go/mocco/paretofrontviewer/InterfaceRefPointListener.java
- src/eva2/server/go/mocco/paretofrontviewer/InterfaceRefSolutionListener.java
- src/eva2/server/go/mocco/paretofrontviewer/MOCCOViewer.java
- src/eva2/server/go/mocco/paretofrontviewer/ParetoFrontView2D.java
- src/eva2/server/go/mocco/paretofrontviewer/ParetoFrontViewParallelAxsis.java
- src/eva2/server/go/mocco/paretofrontviewer/ParetoFrontViewScatterPlot.java
- src/eva2/server/go/MOCCOStandalone.java
- src/eva2/server/go/operators/
- src/eva2/server/go/operators/archiving/
- src/eva2/server/go/operators/archiving/AbstractArchiving.java
- src/eva2/server/go/operators/archiving/ArchivingAllDominating.java
- src/eva2/server/go/operators/archiving/ArchivingMaxiMin.java
- src/eva2/server/go/operators/archiving/ArchivingNSGA.java
- src/eva2/server/go/operators/archiving/ArchivingNSGAII.java
- src/eva2/server/go/operators/archiving/ArchivingPESAII.java
- src/eva2/server/go/operators/archiving/ArchivingSPEAII.java
- src/eva2/server/go/operators/archiving/InformationRetrievalInserting.java
- src/eva2/server/go/operators/archiving/InformationRetrievalNone.java
- src/eva2/server/go/operators/archiving/InformationRetrievalReplacing.java
- src/eva2/server/go/operators/archiving/InterfaceArchiving.java
- src/eva2/server/go/operators/archiving/InterfaceInformationRetrieval.java
- src/eva2/server/go/operators/archiving/InterfaceRemoveSurplusIndividuals.java
- src/eva2/server/go/operators/archiving/RemoveSurplusIndividualsDynamicHyperCube.java
- src/eva2/server/go/operators/archiving/RemoveSurplusIndividualsStaticHyperCube.java
- src/eva2/server/go/operators/classification/
- src/eva2/server/go/operators/classification/ClassificationSelfOrganizingMaps.java
- src/eva2/server/go/operators/classification/InterfaceClassification.java
- src/eva2/server/go/operators/cluster/
- src/eva2/server/go/operators/cluster/ClusteringDensityBased.java
- src/eva2/server/go/operators/cluster/ClusteringKMeans.java
- src/eva2/server/go/operators/cluster/ClusteringXMeans.java
- src/eva2/server/go/operators/cluster/InterfaceClustering.java
- src/eva2/server/go/operators/constraint/
- src/eva2/server/go/operators/constraint/ConstBelongsToDifferentClass.java
- src/eva2/server/go/operators/constraint/ConstObjectivesInEqualityBiggerThanLinear.java
- src/eva2/server/go/operators/constraint/ConstObjectivesInEqualityBiggerThanSurface.java
- src/eva2/server/go/operators/constraint/ConstObjectivesInEqualityLesserThanLinear.java
- src/eva2/server/go/operators/constraint/ConstObjectivesInEqualitySmallerThanSurface.java
- src/eva2/server/go/operators/constraint/InterfaceConstraint.java
- src/eva2/server/go/operators/crossover/
- src/eva2/server/go/operators/crossover/CrossoverEAMixer.java
- src/eva2/server/go/operators/crossover/CrossoverESArithmetical.java
- src/eva2/server/go/operators/crossover/CrossoverESBLXAlpha.java
- src/eva2/server/go/operators/crossover/CrossoverESDefault.java
- src/eva2/server/go/operators/crossover/CrossoverESFlat.java
- src/eva2/server/go/operators/crossover/CrossoverESIntermediate.java
- src/eva2/server/go/operators/crossover/CrossoverESNPointDiscrete.java
- src/eva2/server/go/operators/crossover/CrossoverESNPointDiscreteDislocation.java
- src/eva2/server/go/operators/crossover/CrossoverESPCX.java
- src/eva2/server/go/operators/crossover/CrossoverESSBX.java
- src/eva2/server/go/operators/crossover/CrossoverESSPX.java
- src/eva2/server/go/operators/crossover/CrossoverESUNDX.java
- src/eva2/server/go/operators/crossover/CrossoverESUniformDiscrete.java
- src/eva2/server/go/operators/crossover/CrossoverGABitSimulated.java
- src/eva2/server/go/operators/crossover/CrossoverGADefault.java
- src/eva2/server/go/operators/crossover/CrossoverGANPoint.java
- src/eva2/server/go/operators/crossover/CrossoverGAUniform.java
- src/eva2/server/go/operators/crossover/CrossoverGIDefault.java
- src/eva2/server/go/operators/crossover/CrossoverGINPoint.java
- src/eva2/server/go/operators/crossover/CrossoverGINPointVL.java
- src/eva2/server/go/operators/crossover/CrossoverGIUniform.java
- src/eva2/server/go/operators/crossover/CrossoverGPDefault.java
- src/eva2/server/go/operators/crossover/CrossoverOBGAPMX.java
- src/eva2/server/go/operators/crossover/CrossoverOBGAPMXUniform.java
- src/eva2/server/go/operators/crossover/InterfaceCrossover.java
- src/eva2/server/go/operators/crossover/NoCrossover.java
- src/eva2/server/go/operators/crossover/PropertyCrossoverMixer.java
- src/eva2/server/go/operators/crossover/PropertyCrossoverMixerEditor.java
- src/eva2/server/go/operators/crossover/TestESCrossover.java
- src/eva2/server/go/operators/distancemetric/
- src/eva2/server/go/operators/distancemetric/GenotypeMetricBitSet.java
- src/eva2/server/go/operators/distancemetric/InterfaceDistanceMetric.java
- src/eva2/server/go/operators/distancemetric/ObjectiveSpaceMetric.java
- src/eva2/server/go/operators/distancemetric/PhenotypeMetric.java
- src/eva2/server/go/operators/distancemetric/SigmaSingleMetricGlobalMutation.java
- src/eva2/server/go/operators/fitnessmodifier/
- src/eva2/server/go/operators/fitnessmodifier/FitnessAdaptiveClustering.java
- src/eva2/server/go/operators/fitnessmodifier/FitnessModifierNone.java
- src/eva2/server/go/operators/fitnessmodifier/FitnessSharing.java
- src/eva2/server/go/operators/fitnessmodifier/InterfaceFitnessModifier.java
- src/eva2/server/go/operators/migration/
- src/eva2/server/go/operators/migration/InterfaceMigration.java
- src/eva2/server/go/operators/migration/MOBestMigration.java
- src/eva2/server/go/operators/migration/MOClusteringSeparation.java
- src/eva2/server/go/operators/migration/MOConeSeparation.java
- src/eva2/server/go/operators/migration/MOXMeansSeparation.java
- src/eva2/server/go/operators/migration/SOBestMigration.java
- src/eva2/server/go/operators/migration/SOMONoMigration.java
- src/eva2/server/go/operators/moso/
- src/eva2/server/go/operators/moso/InterfaceMOSOConverter.java
- src/eva2/server/go/operators/moso/MOSODynamicallyWeightedFitness.java
- src/eva2/server/go/operators/moso/MOSOEpsilonConstraint.java
- src/eva2/server/go/operators/moso/MOSOEpsilonThreshold.java
- src/eva2/server/go/operators/moso/MOSOGoalProgramming.java
- src/eva2/server/go/operators/moso/MOSOLpMetric.java
- src/eva2/server/go/operators/moso/MOSOMaxiMin.java
- src/eva2/server/go/operators/moso/MOSOMOGARankBased.java
- src/eva2/server/go/operators/moso/MOSONoConvert.java
- src/eva2/server/go/operators/moso/MOSORandomChoice.java
- src/eva2/server/go/operators/moso/MOSORandomWeight.java
- src/eva2/server/go/operators/moso/MOSORankbased.java
- src/eva2/server/go/operators/moso/MOSOUtilityFunction.java
- src/eva2/server/go/operators/moso/MOSOWeightedFitness.java
- src/eva2/server/go/operators/moso/MOSOWeightedLPTchebycheff.java
- src/eva2/server/go/operators/mutation/
- src/eva2/server/go/operators/mutation/InterfaceMutation.java
- src/eva2/server/go/operators/mutation/MutateEAMixer.java
- src/eva2/server/go/operators/mutation/MutateESCorrolated.java
- src/eva2/server/go/operators/mutation/MutateESCovarianceMartixAdaption.java
- src/eva2/server/go/operators/mutation/MutateESDefault.java
- src/eva2/server/go/operators/mutation/MutateESDerandomized.java
- src/eva2/server/go/operators/mutation/MutateESFixedStepSize.java
- src/eva2/server/go/operators/mutation/MutateESGlobal.java
- src/eva2/server/go/operators/mutation/MutateESLocal.java
- src/eva2/server/go/operators/mutation/MutateESMainVectorAdaption.java
- src/eva2/server/go/operators/mutation/MutateESMutativeStepSizeControl.java
- src/eva2/server/go/operators/mutation/MutateESStandard.java
- src/eva2/server/go/operators/mutation/MutateESSuccessRule.java
- src/eva2/server/go/operators/mutation/MutateGAAdaptive.java
- src/eva2/server/go/operators/mutation/MutateGADefault.java
- src/eva2/server/go/operators/mutation/MutateGAInvertBits.java
- src/eva2/server/go/operators/mutation/MutateGAStandard.java
- src/eva2/server/go/operators/mutation/MutateGASwapBits.java
- src/eva2/server/go/operators/mutation/MutateGIDefault.java
- src/eva2/server/go/operators/mutation/MutateGIInsertDelete.java
[truncated: 422 more entries]
