# Supplementary material for: Comparison of evolutionary algorithms in gene regulatory network model inference
Source: BMC Bioinformatics. 2010 Jan 27;11:59. doi: 10.1186/1471-2105-11-59 (PMC2831005; doi:10.1186/1471-2105-11-59)
Supplement: Additional file 3 — EvA2 framework. This archive contains the code and resources published by EvA2 authors (Minimum corresponding code). More details on how to use it can be found in Additional File 2. [file 1471-2105-11-59-S3.ZIP › src/eva2/client/AppExitAction.java]

package eva2.client;

import javax.swing.*;

import eva2.gui.ExtAction;

import java.awt.event.WindowListener;
import java.awt.event.ActionEvent;
import java.awt.event.WindowEvent;

/**
 * Created by IntelliJ IDEA.
 * User: streiche
 * Date: 12.05.2003
 * Time: 18:28:54
 * To change this template use Options | File Templates.
 */
/**
 *
 */
class AppExitAction extends ExtAction implements WindowListener {
	public AppExitAction(String s, String toolTip, KeyStroke key) {
		super(s, toolTip, key);
	}

	private void exit() {
		System.exit(1);
	}

	public void actionPerformed(ActionEvent e) {
		exit();
	}

	public void windowOpened(WindowEvent e) {
	}

	public void windowClosed(WindowEvent e) {
	}

	public void windowIconified(WindowEvent e) {
	}

	public void windowDeiconified(WindowEvent e) {
	}

	public void windowActivated(WindowEvent e) {
	}

	public void windowDeactivated(WindowEvent e) {
	}

	public void windowClosing(WindowEvent e) {
		exit();
	}
}
