# Supplementary material for: Comparison of evolutionary algorithms in gene regulatory network model inference
Source: BMC Bioinformatics. 2010 Jan 27;11:59. doi: 10.1186/1471-2105-11-59 (PMC2831005; doi:10.1186/1471-2105-11-59)
Supplement: Additional file 3 — EvA2 framework. This archive contains the code and resources published by EvA2 authors (Minimum corresponding code). More details on how to use it can be found in Additional File 2. [file 1471-2105-11-59-S3.ZIP › src/eva2/client/EvAClient.java]

package eva2.client;

/*
 * Title:        EvA2
 * Description: The main client class of the EvA framework.
 * Copyright:    Copyright (c) 2008
 * Company:      University of Tuebingen, Computer Architecture
 * @author Holger Ulmer, Felix Streichert, Hannes Planatscher
 * @version:  $Revision: 322 $
 *            $Date: 2007-12-11 17:24:07 +0100 (Tue, 11 Dec 2007) $
 *            $Author: mkron $
 */
/*==========================================================================*
 * IMPORTS
 *==========================================================================*/
import java.awt.BorderLayout;
import java.awt.Dimension;
import java.awt.Event;
import java.awt.Frame;
import java.awt.Toolkit;
import java.awt.event.ActionEvent;
import java.awt.event.ActionListener;
import java.awt.event.KeyEvent;
import java.awt.event.WindowAdapter;
import java.awt.event.WindowEvent;
import java.io.Serializable;
import java.net.URL;
import java.util.Properties;
import java.util.Set;

import javax.swing.ButtonGroup;
import javax.swing.ImageIcon;
import javax.swing.JFrame;
import javax.swing.JLabel;
import javax.swing.JMenuBar;
import javax.swing.JMenuItem;
import javax.swing.JOptionPane;
import javax.swing.JPanel;
import javax.swing.JProgressBar;
import javax.swing.JRadioButtonMenuItem;
import javax.swing.JWindow;
import javax.swing.KeyStroke;
import javax.swing.SwingUtilities;
import javax.swing.UIManager;
import javax.swing.UnsupportedLookAndFeelException;
import javax.swing.event.MenuEvent;
import javax.swing.event.MenuListener;

import wsi.ra.jproxy.RemoteStateListener;
import wsi.ra.tool.BasicResourceLoader;
import eva2.EvAInfo;
import eva2.gui.ExtAction;
import eva2.gui.HtmlDemo;
import eva2.gui.JEFrame;
import eva2.gui.JEFrameRegister;
import eva2.gui.JExtMenu;
import eva2.gui.JTabbedModuleFrame;
import eva2.gui.LogPanel;
import eva2.server.EvAServer;
import eva2.server.modules.ModuleAdapter;
import eva2.tools.EVAERROR;
import eva2.tools.EVAHELP;
import eva2.tools.ReflectPackage;
import eva2.tools.Serializer;

/**
 *
 */
public class EvAClient implements RemoteStateListener, Serializable {
	final int splashScreenTime = 1500;
	private static Properties EVA_PROPERTIES;

	public static boolean TRACE = false;

	public JEFrame m_Frame;

	private EvAComAdapter m_ComAdapter;
	private transient JMenuBar m_barMenu;
	private transient JExtMenu m_mnuAbout;
	private transient JExtMenu m_mnuSelHosts;
	private transient JExtMenu m_mnuModule;
	private transient JExtMenu m_mnuWindow;
	private transient JExtMenu m_mnuOptions;
	private transient JProgressBar m_ProgressBar;

	// public ArrayList m_ModulGUIContainer = new ArrayList();
	// LogPanel
	private LogPanel m_LogPanel;

	// Module:
	private ExtAction m_actModuleLoad;
	// GUI:

	// Hosts:
	private ExtAction m_actHost;
	private ExtAction m_actAvailableHost;
	private ExtAction m_actKillHost;
	private ExtAction m_actKillAllHosts;
	// private ArrayList m_ModuleAdapterList = new ArrayList();
	// About:
	private ExtAction m_actAbout;
	private ExtAction m_actLicense;

	// private JPanel m_panelTool;
	// private FrameCloseListener m_frameCloseListener;
	// private JFileChooser m_FileChooser;

	// if not null, the module is loaded automatically and no other can be
	// selected
	private String useDefaultModule = null;// "Genetic_Optimization";
	private boolean showLoadModules = false;
	private boolean localMode = false;
	// This variable says whether, if running locally, a local server should be
	// addressed by RMI.
	// False should be preferred here to avoid overhead
	private boolean useLocalRMI = false;
	// measuring optimization runtime
	private long startTime = 0;
	// remember the module in use
	private transient String currentModule = null;

	public static String getProperty(String key) {
		String myVal = EVA_PROPERTIES.getProperty(key);
		return myVal;
	}

	public static Properties getProperties() {
		return EVA_PROPERTIES;
	}

	public static void setProperty(String key, String value) {
		EVA_PROPERTIES.setProperty(key, value);
	}

	/**
	 * Statically loading Properties.
	 */
	static {
		try {
			EVA_PROPERTIES = BasicResourceLoader
					.readProperties(EvAInfo.propertyFile);
		} catch (Exception ex) {
			System.err.println("Could not read the configuration file "
					+ EvAInfo.propertyFile);
			ex.printStackTrace();
		}
	}

	/**
	 * Constructor of GUI of EvA2. Works as client for the EvA2 server.
	 * 
	 */
	public EvAClient(final String hostName) {
		final SplashScreen fSplashScreen = new SplashScreen(
				EvAInfo.splashLocation);

		fSplashScreen.splash();

		currentModule = null;

		m_ComAdapter = EvAComAdapter.getInstance();

		SwingUtilities.invokeLater(new Runnable() {
			public void run() {
				long startTime = System.currentTimeMillis();
				init(hostName); // this takes a bit
				long wait = System.currentTimeMillis() - startTime;
				try {
					// if splashScreenTime has not passed, sleep some more
					if (wait < splashScreenTime)
						Thread.sleep(splashScreenTime - wait);
				} catch (Exception e) {
				}
				// close splash screen
				fSplashScreen.dispose();
			}
		});
	}

	/**
	 *
	 */
	private void init(String hostName) {
		// EVA_EDITOR_PROPERTIES
		useDefaultModule = getProperty("DefaultModule");

		if (useDefaultModule != null) {
			useDefaultModule = useDefaultModule.trim();
			if (useDefaultModule.length() < 1)
				useDefaultModule = null;
		}

		m_Frame = new JEFrame();
		BasicResourceLoader loader = BasicResourceLoader.instance();
		byte[] bytes = loader
				.getBytesFromResourceLocation(EvAInfo.iconLocation);
		try {
			m_Frame
					.setIconImage(Toolkit.getDefaultToolkit()
							.createImage(bytes));
		} catch (java.lang.NullPointerException e) {
			System.out
					.println("Could not find EvA2 icon, please move resources folder to working directory!");
		}
		m_Frame.setTitle(EvAInfo.productName + " workbench");

		try {
			Thread.sleep(200);
		} catch (Exception e) {
			System.out.println("Error" + e.getMessage());
		}

		m_Frame.getContentPane().setLayout(new BorderLayout());
		m_LogPanel = new LogPanel();
		m_Frame.getContentPane().add(m_LogPanel, BorderLayout.CENTER);
		m_ProgressBar = new JProgressBar();
		m_Frame.getContentPane().add(m_ProgressBar, BorderLayout.SOUTH);

		if (getProperty("ShowModules") != null)
			showLoadModules = true;
		else
			showLoadModules = false; // may be set to true again if default
										// module couldnt be loaded

		createActions();

		if (useDefaultModule != null) {
			loadModuleFromServer(useDefaultModule);// loadSpecificModule
		}

		buildMenu();

		m_Frame.addWindowListener(new WindowAdapter() {
			public void windowClosing(WindowEvent e) {
				System.out.println("Closing EvA2 Client. Bye!");
				m_Frame.dispose();
				Set<String> keys = System.getenv().keySet();
				if (keys.contains("MATLAB")) {
					System.out
							.println("Seems like Ive been started from Matlab: not killing JVM");
				} else
					System.exit(1);
			}
		});

		if (m_ComAdapter != null) {
			if (hostName != null)
				selectHost(hostName);
			m_ComAdapter.setLogPanel(m_LogPanel);
			logMessage("Selected Host: " + m_ComAdapter.getHostName());
		}
		// m_mnuModule.setText("Select module");
		// m_mnuModule.repaint();

		m_LogPanel.logMessage("Working directory is: "
				+ System.getProperty("user.dir"));
		m_LogPanel.logMessage("Class path is: "
				+ System.getProperty("java.class.path", "."));

		if (!(m_Frame.isVisible())) {
			m_Frame.pack();
			m_Frame.setVisible(true);
		}
	}

	/**
	 * The one and only main of the client program.
	 * 
	 * @param args
	 *            command line parameters
	 */
	public static void main(String[] args) {
		if (TRACE) {
			System.out.println(EVAHELP.getSystemPropertyString());
		}
		EvAClient Client = new EvAClient((args.length == 1) ? args[0] : null);

	}

	// /**
	// *
	// */
	// public void addInternalFrame(JInternalFrame newFrame) {
	// m_Desktop.add(newFrame);
	// newFrame.toFront();
	// }

	/**
	 *
	 */
	private void createActions() {
		// ////////////////////////////////////////////////////////////
		// Module:
		// ///////////////////////////////////////////////////////////
		m_actModuleLoad = new ExtAction("&Load", "Load Module", KeyStroke
				.getKeyStroke(KeyEvent.VK_L, Event.CTRL_MASK)) {
			public void actionPerformed(ActionEvent e) {
				loadModuleFromServer(null);
			}
		};

		m_actAbout = new ExtAction("&About...", "Product Information",
				KeyStroke.getKeyStroke(KeyEvent.VK_A, Event.CTRL_MASK)) {
			public void actionPerformed(ActionEvent e) {
				logMessage(e.getActionCommand());
				showAboutDialog();
			}
		};
		m_actLicense = new ExtAction("&License...", "View License", KeyStroke
				.getKeyStroke(KeyEvent.VK_L, Event.CTRL_MASK)) {
			public void actionPerformed(ActionEvent e) {
				logMessage(e.getActionCommand());
				showLicense();
			}
		};
		m_actHost = new ExtAction("&List of all servers",
				"All servers in list", KeyStroke.getKeyStroke(KeyEvent.VK_A,
						Event.CTRL_MASK)) {
			public void actionPerformed(ActionEvent e) {
				logMessage(e.getActionCommand());
				selectAvailableHost(m_ComAdapter.getHostNameList());
			}
		};
		m_actAvailableHost = new ExtAction("Available &Server",
				"Available server", KeyStroke.getKeyStroke(KeyEvent.VK_H,
						Event.CTRL_MASK)) {
			public void actionPerformed(ActionEvent e) {
				logMessage(e.getActionCommand());
				showPleaseWaitDialog();
				Thread xx = new Thread() {
					public void run() {
						selectAvailableHost(m_ComAdapter
								.getAvailableHostNameList());
					}
				};
				xx.start();
			}
		};
		m_actKillHost = new ExtAction("&Kill server",
				"Kill server process on selected host", KeyStroke.getKeyStroke(
						KeyEvent.VK_K, Event.CTRL_MASK)) {
			public void actionPerformed(ActionEvent e) {
				logMessage(e.getActionCommand());
				showPleaseWaitDialog();
				Thread xx = new Thread() {
					public void run() {
						selectAvailableHostToKill(m_ComAdapter
								.getAvailableHostNameList());
					}
				};
				xx.start();
			}
		};
		m_actKillAllHosts = new ExtAction("Kill &all servers",
				"Kill all servers", KeyStroke.getKeyStroke(KeyEvent.VK_K,
						Event.CTRL_MASK)) {
			public void actionPerformed(ActionEvent e) {
				logMessage(e.getActionCommand());
				showPleaseWaitDialog();
				Thread xx = new Thread() {
					public void run() {
						selectAllAvailableHostToKill(m_ComAdapter
								.getAvailableHostNameList());
					}
				};
				xx.start();
			}
		};
		/*
		 * m_actStartServerManager = new ExtAction("Start &Server Manager",
		 * "Start &Server Manager", KeyStroke.getKeyStroke(KeyEvent.VK_S,
		 * Event.CTRL_MASK)){ public void actionPerformed(ActionEvent e){
		 * m_LogPanel.logMessage(e.getActionCommand()); ServerStartFrame sm =
		 * new ServerStartFrame(m_ComAdapter.getHostNameList()); } };
		 */
	}

	/**
	 *
	 */
	private void buildMenu() {
		m_barMenu = new JMenuBar();
		m_Frame.setJMenuBar(m_barMenu);
		// //////////////////////////////////////////////////////////////////////////
		JExtMenu mnuLookAndFeel = new JExtMenu("&Look and Feel");
		ButtonGroup grpLookAndFeel = new ButtonGroup();
		UIManager.LookAndFeelInfo laf[] = UIManager.getInstalledLookAndFeels();
		// if (TRACE) {
		// for (int i=0;i<3;i++)
		// System.out.println(laf[i].getName());
		// System.out.println
		// ("->"+UIManager.getLookAndFeel().getClass().getName());
		// }

		String LAF = Serializer.loadString("LookAndFeel.ser");

		boolean lafSelected = false;
		for (int i = 0; i < laf.length; i++) {
			JRadioButtonMenuItem mnuItem = new JRadioButtonMenuItem(laf[i]
					.getName());
			mnuItem.setActionCommand(laf[i].getClassName());
			if (!lafSelected
					&& laf[i].getClassName().equals(
							UIManager.getLookAndFeel().getClass().getName())) {
				// if (!lafSelected &&
				// laf[i].getClassName().equals(UIManager.getSystemLookAndFeelClassName()))
				// {
				// if (LAF==null) {// do this only if no older selection one
				// could be loaded
				// LAF = laf[i].getClassName(); // set for later selection
				// } // this causes problems with my gnome!
				if (LAF == null) {
					lafSelected = true;
					mnuItem.setSelected(true);
				}
			}
			mnuItem.addActionListener(new ActionListener() {
				public void actionPerformed(ActionEvent e) {
					try {
						UIManager.setLookAndFeel(e.getActionCommand());
						SwingUtilities.updateComponentTreeUI(m_Frame);
						// TODO hier noch reinhacken dass alle frame geupdated
						// werden.
						m_Frame.pack();
						// m_Frame.setSize(new Dimension(900, 700));
						// m_Frame.setVisible(true);
						Serializer.storeString("LookAndFeel.ser", e
								.getActionCommand());
					} catch (ClassNotFoundException exc) {
					} catch (InstantiationException exc) {
					} catch (UnsupportedLookAndFeelException exc) {
					} catch (IllegalAccessException exc) {
					}
				}
			});
			mnuLookAndFeel.add(mnuItem);
			grpLookAndFeel.add(mnuItem);
		}
		if (LAF != null) {
			try {
				UIManager.setLookAndFeel(LAF);
				SwingUtilities.updateComponentTreeUI(m_Frame);
				// m_Frame.pack();
				// m_Frame.setSize(new Dimension(900, 700));
				// m_Frame.setVisible(true);
			} catch (ClassNotFoundException exc) {
			} catch (InstantiationException exc) {
			} catch (UnsupportedLookAndFeelException exc) {
			} catch (IllegalAccessException exc) {
			}
		}
		m_mnuModule = new JExtMenu("&Module");
		m_mnuModule.add(m_actModuleLoad);

		// //////////////////////////////////////////////////////////////

		m_mnuWindow = new JExtMenu("&Window");
		m_mnuWindow.addMenuListener(new MenuListener() {
			public void menuSelected(MenuEvent e) {
				// System.out.println("Selected");
				m_mnuWindow.removeAll();
				Object[] framelist = JEFrameRegister.getFrameList();
				for (int i = 0; i < framelist.length; i++) {
					JMenuItem act = new JMenuItem((i + 1) + ". "
							+ ((JEFrame) framelist[i]).getTitle());
					final JFrame x = ((JEFrame) framelist[i]);
					act.addActionListener((new ActionListener() {
						public void actionPerformed(ActionEvent e) {
							x.setExtendedState(JFrame.NORMAL);
							x.toFront();
						}
					}));
					m_mnuWindow.add(act);
				}
			}

			public void menuCanceled(MenuEvent e) {
			}

			public void menuDeselected(MenuEvent e) {
			}
		});

		// //////////////////////////////////////////////////////////////
		m_mnuSelHosts = new JExtMenu("&Select Hosts");
		m_mnuSelHosts
				.setToolTipText("Select a host for the server application");
		// if (EvAClient.LITE_VERSION == false)
		m_mnuSelHosts.add(m_actHost);
		m_mnuSelHosts.add(m_actAvailableHost);
		m_mnuSelHosts.addSeparator();
		m_mnuSelHosts.add(m_actKillHost);
		m_mnuSelHosts.add(m_actKillAllHosts);
		// m_mnuOptions.add(m_actStartServerManager);
		// //////////////////////////////////////////////////////////////
		m_mnuAbout = new JExtMenu("&About");
		m_mnuAbout.add(m_actAbout);
		m_mnuAbout.add(m_actLicense);
		// ////////////////////////////////////////////////////////////
		// m_barMenu.add(m_Desktop.getWindowMenu());

		m_mnuOptions = new JExtMenu("&Options");
		m_mnuOptions.add(mnuLookAndFeel);
		m_mnuOptions.add(m_mnuSelHosts);
		// m_barMenu.add(m_mnuSelHosts);
		// this is accessible if no default module is given
		if (showLoadModules) {
			m_barMenu.add(m_mnuModule);
		}

		m_barMenu.add(m_mnuOptions);
		m_barMenu.add(m_mnuWindow);
		m_barMenu.add(m_mnuAbout);

	}

	public static String getProductName() {
		return EvAInfo.productName;
	}

	protected void logMessage(String msg) {
		if (TRACE || m_LogPanel == null)
			System.out.println(msg);
		if (m_LogPanel != null)
			m_LogPanel.logMessage(msg);
	}

	/**
	 *
	 */
	private void loadModuleFromServer(String selectedModule) {
		if (m_ComAdapter.getHostName() == null) {
			System.err.println("error in loadModuleFromServer!");
			return;
		}
		if (m_ComAdapter.getHostName().equals("localhost")) {
			localMode = true;
			if (useLocalRMI) {
				EvAServer Server = new EvAServer(true, false);
				m_ComAdapter.setLocalRMIServer(Server.getRMIServer());
				logMessage("Local EvAServer started");
				m_ComAdapter.setRunLocally(false); // this is not quite true but
													// should have the desired
													// effect
			} else {
				logMessage("Working locally");
				m_ComAdapter.setLocalRMIServer(null);
				m_ComAdapter.setRunLocally(true);
			}
		} else {
			localMode = false;
			if (TRACE)
				logMessage("Using RMI on m_ComAdapter.getHostName()");
			m_ComAdapter.setRunLocally(false);
		}
		if (selectedModule == null) { // show a dialog and ask for a module
			String[] ModuleNameList = m_ComAdapter.getModuleNameList();
			if (ModuleNameList == null) {
				JOptionPane
						.showMessageDialog(m_Frame.getContentPane(),
								"No modules available on "
										+ m_ComAdapter.getHostName(),
								EvAInfo.infoTitle, 1);
			} else {
				String LastModuleName = Serializer.loadString("lastmodule.ser");
				if (LastModuleName == null)
					LastModuleName = ModuleNameList[0];
				selectedModule = (String) JOptionPane.showInputDialog(m_Frame
						.getContentPane(),
						"Which module do you want \n to load on host: "
								+ m_ComAdapter.getHostName() + " ?",
						"Load optimization module on host",
						JOptionPane.QUESTION_MESSAGE, null, ModuleNameList,
						LastModuleName);
			}
		}
		if (selectedModule == null) {
			System.err.println("not loading any module");
		} else {
			Serializer.storeString("lastmodule.ser", selectedModule);

			loadSpecificModule(selectedModule);

			m_actHost.setEnabled(true);
			m_actAvailableHost.setEnabled(true);
			logMessage("Selected Module: " + selectedModule);
			// m_LogPanel.statusMessage("Selected Module: " + selectedModule);
		}
	}

	private void loadSpecificModule(String selectedModule) {
		ModuleAdapter newModuleAdapter = null;
		//
		try {
			newModuleAdapter = m_ComAdapter.getModuleAdapter(selectedModule);
		} catch (Exception e) {
			logMessage("Error while m_ComAdapter.GetModuleAdapter Host: "
					+ e.getMessage());
			e.printStackTrace();
			EVAERROR.EXIT("Error while m_ComAdapter.GetModuleAdapter Host: "
					+ e.getMessage());
		}
		if (newModuleAdapter == null) {
			URL baseDir = this.getClass().getClassLoader().getResource("");
			String cp = System.getProperty("java.class.path", ".");
			if (!cp.contains(baseDir.getPath())) {
				// this was added due to matlab not adding base dir to base
				// path...
				System.err
						.println("classpath does not contain base directory!");
				System.err.println("adding base dir and trying again...");
				System.setProperty("java.class.path", cp
						+ System.getProperty("path.separator")
						+ baseDir.getPath());
				ReflectPackage.resetDynCP();
				m_ComAdapter.updateLocalMainAdapter();
				loadSpecificModule(selectedModule); // end recursive call!
													// handle with care!
				return;
			}
			showLoadModules = true;
		} else {
			newModuleAdapter.setConnection(!localMode);
			if (m_ComAdapter.isRunLocally()) {
				// TODO in rmi-mode this doesnt work yet! meaning e.g. that
				// theres no content in the info log
				newModuleAdapter
						.addRemoteStateListener((RemoteStateListener) this);
			}
			try {
				// this (or rather: JModuleGeneralPanel) is where the start
				// button etc come from!
				JTabbedModuleFrame Temp = newModuleAdapter.getModuleFrame();
				// newModuleAdapter.setLogPanel(m_LogPanel);

				JPanel moduleContainer = Temp.createContentPane(); // MK the
																	// frame is
																	// actually
																	// painted
																	// in here
				// m_Frame.setLayout(new BorderLayout());
				m_Frame.setVisible(false);
				m_Frame.getContentPane().removeAll();

				// nested info-panel so that we can stay with simple
				// borderlayouts
				JPanel infoPanel = new JPanel();
				infoPanel.setLayout(new BorderLayout());
				infoPanel.add(m_ProgressBar, BorderLayout.SOUTH);
				infoPanel.add(m_LogPanel, BorderLayout.NORTH);

				m_Frame.add(Temp.getToolBar(), BorderLayout.NORTH);
				m_Frame.add(moduleContainer, BorderLayout.CENTER);
				// m_Frame.add(m_ProgressBar, BorderLayout.CENTER);
				// m_Frame.add(m_LogPanel, BorderLayout.SOUTH);
				m_Frame.add(infoPanel, BorderLayout.SOUTH);

				m_Frame.pack();
				m_Frame.setVisible(true);

				currentModule = selectedModule;
				// m_ModulGUIContainer.add(Temp);
			} catch (Exception e) {
				currentModule = null;
				e.printStackTrace();
				logMessage("Error while newModulAdapter.getModulFrame(): "
						+ e.getMessage());
				EVAERROR.EXIT("Error while newModulAdapter.getModulFrame(): "
						+ e.getMessage());
			}
			// try { TODO whats this?
			// newModuleAdapter.setConnection(true);
			// } catch (Exception e) {
			// e.printStackTrace();
			// m_LogPanel.logMessage("Error while m_ComAdapter.AddRMIPlotListener Host: "
			// + e.getMessage());
			// EVAERROR.EXIT("Error while m_ComAdapter.AddRMIPlotListener: " +
			// e.getMessage());
			// }
			// set mode (rmi or not)

			// ModuladapterListe adden
			// m_ModuleAdapterList.add(newModuleAdapter);
		}
	}

	/**
	 *
	 */
	private void selectAvailableHost(String[] HostNames) {
		if (TRACE)
			System.out.println("SelectAvailableHost");
		if (HostNames == null || HostNames.length == 0) {
			showNoHostFoundDialog();
		} else {
			String HostName = (String) JOptionPane.showInputDialog(m_Frame
					.getContentPane(),
					"Which active host do you want to connect to?", "Host",
					JOptionPane.QUESTION_MESSAGE, null, HostNames, m_ComAdapter
							.getHostName());
			if (HostName != null)
				selectHost(HostName);
		}
	}

	private void selectHost(String hostName) {
		m_ComAdapter.setHostName(hostName);
		logMessage("Selected Host: " + hostName);
		if (currentModule != null) {
			logMessage("Reloading module from server...");
			loadModuleFromServer(currentModule);
		}

		// m_mnuModule.setText("Select module");
		// m_mnuModule.repaint();
		// System.out.println(HostName + " selected");
	}

	private void showPleaseWaitDialog() {
		JOptionPane.showMessageDialog(m_Frame.getContentPane(),
				"Please wait one moment.", EvAInfo.infoTitle, 1);
	}

	private void showAboutDialog() {
		JOptionPane
				.showMessageDialog(
						m_Frame,
						EvAInfo.productName
								+ " - "
								+ EvAInfo.productLongName
								+ "\n University of Tuebingen\n Computer Architecture\n "
								+ "M. Kronfeld, H. Planatscher, M. de Paly, F. Streichert & H. Ulmer\n "
								+
								// "H. Ulmer & F. Streichert & H. Planatscher & M. de Paly & M. Kronfeld\n"
								// +
								"Prof. Dr. Andreas Zell \n (c) 2008 \n Version "
								+ EvAInfo.versionNum + "\n " + EvAInfo.url,
						EvAInfo.infoTitle, 1);
	}

	private void showLicense() {
		HtmlDemo temp = new HtmlDemo(EvAInfo.licenseFile);
		temp.show();
	}

	private void showNoHostFoundDialog() {
		JOptionPane
				.showMessageDialog(
						m_Frame.getContentPane(),
						"No host with running EVASERVER found. Please start one or \nadd the correct address to the properties list.",
						EvAInfo.infoTitle, 1);
	}

	/**
	 *
	 */
	private void selectAvailableHostToKill(String[] HostNames) {
		if (TRACE)
			System.out.println("SelectAvailableHostToKill");
		if (HostNames == null || HostNames.length == 0) {
			showNoHostFoundDialog();
			return;
		}
		String HostName = (String) JOptionPane.showInputDialog(m_Frame
				.getContentPane(), "Which server do you want to be killed ?",
				"Host", JOptionPane.QUESTION_MESSAGE, null, HostNames,
				m_ComAdapter.getHostName());
		if (HostName == null)
			return;
		logMessage("Kill host process on = " + HostName);
		m_ComAdapter.killServer(HostName);
		// m_LogPanel.statusMessage("");
	}

	/**
	 *
	 */
	private void selectAllAvailableHostToKill(String[] HostNames) {
		System.out.println("SelectAllAvailableHostToKill");
		if (HostNames == null || HostNames.length == 0) {
			System.out.println("no host is running");
			return;
		}
		m_ComAdapter.killAllServers();
	}

	public void performedRestart(String infoString) {
		logMessage("Restarted processing " + infoString);
		startTime = System.currentTimeMillis();
	}

	public void performedStart(String infoString) {
		logMessage("Started processing " + infoString);
		startTime = System.currentTimeMillis();
	}

	public void performedStop() {
		long t = (System.currentTimeMillis() - startTime);
		logMessage(String.format("Stopped after %1$d.%2$tL s", (t / 1000),
				(t % 1000)));
	}

	/**
	 * When the worker needs to update the GUI we do so by queuing a Runnable
	 * for the event dispatching thread with SwingUtilities.invokeLater(). In
	 * this case we're just changing the progress bars value.
	 */
	public void updateProgress(final int percent, String msg) {
		if (msg != null)
			logMessage(msg);
		if (this.m_ProgressBar != null) {
			Runnable doSetProgressBarValue = new Runnable() {
				public void run() {
					m_ProgressBar.setValue(percent);
				}
			};
			SwingUtilities.invokeLater(doSetProgressBarValue);
		}
	}

	//	
	// public void test(Object o) {
	// System.out.println("hello from EvAClient.test!");
	// System.out.println("object gives " + o);
	// }
}

final class SplashScreen extends Frame {
	private static final long serialVersionUID = 1281793825850423095L;
	String imgLocation;

	public SplashScreen(String imgLoc) {
		imgLocation = imgLoc;
	}

	/**
	 * Show the splash screen to the end user.
	 * 
	 * <P>
	 * Once this method returns, the splash screen is realized, which means that
	 * almost all work on the splash screen should proceed through the event
	 * dispatch thread. In particular, any call to <code>dispose</code> for the
	 * splash screen must be performed in the event dispatch thread.
	 */
	public void splash() {
		JWindow splashWindow = new JWindow(this);
		BasicResourceLoader loader = BasicResourceLoader.instance();
		byte[] bytes = loader.getBytesFromResourceLocation(imgLocation);
		try {
			ImageIcon ii = new ImageIcon(Toolkit.getDefaultToolkit()
					.createImage(bytes));
			JLabel splashLabel = new JLabel(ii);
			splashWindow.add(splashLabel);
			splashWindow.pack();
			Dimension screenSize = Toolkit.getDefaultToolkit().getScreenSize();
			splashWindow.setLocation(screenSize.width / 2
					- splashWindow.getSize().width / 2, screenSize.height / 2
					- splashWindow.getSize().height / 2);
			splashWindow.setVisible(true);
		} catch (java.lang.NullPointerException e) {
			System.err
					.println("Could not find EvA2 splash screen, please move resources folder to working directory!");
		}
	}

}
