# Supplementary material for: Comparison of evolutionary algorithms in gene regulatory network model inference
Source: BMC Bioinformatics. 2010 Jan 27;11:59. doi: 10.1186/1471-2105-11-59 (PMC2831005; doi:10.1186/1471-2105-11-59)
Supplement: Additional file 3 — EvA2 framework. This archive contains the code and resources published by EvA2 authors (Minimum corresponding code). More details on how to use it can be found in Additional File 2. [file 1471-2105-11-59-S3.ZIP › src/eva2/client/RMIConnectionEvA.java]

package eva2.client;

import java.net.InetAddress;
import java.net.UnknownHostException;

import eva2.server.EvAMainAdapter;
import eva2.server.modules.ModuleAdapter;

import wsi.ra.jproxy.MainAdapter;
import wsi.ra.jproxy.MainAdapterClient;
import wsi.ra.jproxy.RMIConnection;

/**
 *
 */
class RMIConnectionEvA extends RMIConnection {
	/**
	 *
	 */
	public RMIConnectionEvA(String HostName, MainAdapter Adapter,
			MainAdapterClient AdapterClient) {
		super(HostName, Adapter, AdapterClient);
	}

	/**
	 *
	 */
	public ModuleAdapter getModuleAdapter(String Modul) {
		if (m_MainAdapter instanceof EvAMainAdapter) {
			EvAMainAdapter evaAdapter = (EvAMainAdapter) m_MainAdapter;
			ModuleAdapter ret = null;
			if (TRACE)
				System.out
						.println("ComAdapter.getModuleAdapter(" + Modul + ")");
			String hostAdd = "";
			try {
				hostAdd = InetAddress.getLocalHost().getHostAddress();
			} catch (UnknownHostException e) {
				hostAdd = "unknown host";
			}
			if (TRACE) {
				System.out.println(" Client is = " + hostAdd);
			}
			m_MainAdapter.setBuf("Test_1");

			ret = evaAdapter.getModuleAdapter(Modul, false, hostAdd,
					this.m_MainAdapterClient);

			return ret;
		} else {
			System.err
					.println("error, couldnt get module adapter in EvAComAdapter.getModuleAdapter. Main adapter is not of type EvAMainAdapter!");
			return null;
		}

	}

}
