# Supplementary material for: Comparison of evolutionary algorithms in gene regulatory network model inference
Source: BMC Bioinformatics. 2010 Jan 27;11:59. doi: 10.1186/1471-2105-11-59 (PMC2831005; doi:10.1186/1471-2105-11-59)
Supplement: Additional file 3 — EvA2 framework. This archive contains the code and resources published by EvA2 authors (Minimum corresponding code). More details on how to use it can be found in Additional File 2. [file 1471-2105-11-59-S3.ZIP › src/eva2/EvAInfo.java]

package eva2;

/**
 * Main product and version information strings.
 * 
 * --- Changelog 2.028: Tuned the Population to sort only when necessary on
 * calls to getBestN... Added StatisticsDummy. Slightly tuned
 * SimpleProblemWrapper to call initProblem of simple problems if available.
 * 2.027: Renamed SetData and SetDataLamarckian from individual datatype
 * interfaces to SetGenotype and SetPhenotype. Repaired the GenericArrayEditor.
 * Population measures can now be plotted in stats. 2.026: Added
 * DiversityTerminator and KnownOptimaTerminator, slightly changed
 * InterfaceTerminator for these and InterfaceStatistics to provide termination
 * message to text window. Killed redundant method getGenerations() in
 * Population. Population.getAllSolutions now returns a SolutionSet combining
 * last population with a set of possibly archived solutions. Post processing
 * with HC may now use variable step size mutation. 2.025: FunctionArea may now
 * plot circles easily. The FLensProblemViewer seems to be cured. 2.024: Cleaned
 * up AbstractGOParams, deactivated parent logging (saving memory) 2.023:
 * Cleaned up the PF strategy 2.022: Some changes to the SimpleProblemWrapper,
 * not of great interest. However, simple problems may now access a plot quite
 * easily.
 * 
 * --- End Changelog
 * 
 * @author mkron
 * 
 */
public class EvAInfo {
	public static final String productName = "EvA 2";
	public static final String productLongName = "Evolutionary Algorithms Workbench 2";
	public static final String versionNum = new String("2.028");
	public static final String url = "http://www.ra.cs.uni-tuebingen.de/software/EvA2";

	public static final String propertyFile = "resources/EvA2.props";
	public static final String licenseFile = "lgpl-3.0.txt";
	public static final String iconLocation = "resources/images/icon4.gif";

	public static final String splashLocation = "resources/images/splashScreen2.png";
	public static final String infoTitle = productName + " Information";

}
