# Supplementary material for: Comparison of evolutionary algorithms in gene regulatory network model inference
Source: BMC Bioinformatics. 2010 Jan 27;11:59. doi: 10.1186/1471-2105-11-59 (PMC2831005; doi:10.1186/1471-2105-11-59)
Supplement: Additional file 3 — EvA2 framework. This archive contains the code and resources published by EvA2 authors (Minimum corresponding code). More details on how to use it can be found in Additional File 2. [file 1471-2105-11-59-S3.ZIP › src/eva2/gui/BeanInspector.java]

package eva2.gui;

/*
 * Title:        EvA2
 * Description:
 * Copyright:    Copyright (c) 2003
 * Company:      University of Tuebingen, Computer Architecture
 * @author Holger Ulmer, Felix Streichert, Hannes Planatscher
 * @version:  $Revision: 202 $
 *            $Date: 2007-10-25 16:12:49 +0200 (Thu, 25 Oct 2007) $
 *            $Author: mkron $
 */
/*==========================================================================*
 * IMPORTS
 *==========================================================================*/
import java.beans.BeanInfo;
import java.beans.IntrospectionException;
import java.beans.Introspector;
import java.beans.PropertyDescriptor;
import java.lang.reflect.Array;
import java.lang.reflect.Method;
import java.util.ArrayList;
import java.util.List;

import eva2.server.go.populations.Population;
import eva2.tools.SelectedTag;
import eva2.tools.Tag;

/*
 *  ==========================================================================*
 *  CLASS DECLARATION
 *  ==========================================================================
 */
public class BeanInspector {
	public static boolean TRACE = false;

	// public static int step = 0;
	// public static String check(String s) {

	// s=s.replace('$','_');
	// s=s.replace(';','_');
	// // String ret = null;
	// // try {
	// // RE r = new RE("\\[");
	// // ret = r.subst(s,"");
	// // //ret.substring();
	// // //ret
	// // } catch (Exception e) {e.getMessage();};
	// // System.out.println("s="+s+"  ret"+ret);
	// if (s.equals("[D")) return "Double_Array";
	// if (s.startsWith("[D")) return s.substring(2);
	// if (s.startsWith("[L")) return s.substring(2);

	// return s;
	// }

	/**
	 * Check for equality based on bean properties of two target objects.
	 */
	public static boolean equalProperties(Object Target_1, Object Target_2) {
		if (Target_1 == null || Target_2 == null) {
			System.out.println("");
			return false;
		}
		System.out.println("equalProperties: " + Target_1.getClass().getName()
				+ " " + Target_2.getClass().getName());
		if (Target_1.getClass().getName().equals(Target_2.getClass().getName()) == false) {
			System.out.println("");
			return false;
		}
		// compare each of the properties !!
		BeanInfo Info_1 = null;
		BeanInfo Info_2 = null;
		PropertyDescriptor[] Properties_1 = null;
		PropertyDescriptor[] Properties_2 = null;
		try {

			Info_1 = Introspector.getBeanInfo(Target_1.getClass());
			Info_2 = Introspector.getBeanInfo(Target_2.getClass());
			Properties_1 = Info_1.getPropertyDescriptors();
			Properties_2 = Info_2.getPropertyDescriptors();
			Info_1.getMethodDescriptors();
		} catch (IntrospectionException ex) {
			System.out.println("BeanTest: Couldn't introspect !!!!!!!!!");
			return false;
		}
		boolean BeansInside = false;
		boolean BeansEqual = true;
		for (int i = 0; i < Properties_1.length; i++) {
			if (Properties_1[i].isHidden() || Properties_1[i].isExpert()) {
				continue;
			}
			// String name = Properties_1[i].getDisplayName();
			// //System.out.println("name = "+name );
			// Class type = Properties_1[i].getPropertyType();
			// //System.out.println("type = "+type.getName() );
			Method getter_1 = Properties_1[i].getReadMethod();
			Method getter_2 = Properties_2[i].getReadMethod();
			Method setter_1 = Properties_1[i].getWriteMethod();
			// Only display read/write properties.
			if (getter_1 == null || setter_1 == null) {
				continue;
			}
			System.out.println("getter_1 = " + getter_1.getName()
					+ " getter_2 = " + getter_2.getName());
			// System.out.println("type = "+type.getName() );
			Object args_1[] = {};
			Object args_2[] = {};
			// System.out.println("m_Target"+m_Target.toString());
			try {
				Object value_1 = getter_1.invoke(Target_1, args_1);
				Object value_2 = getter_2.invoke(Target_2, args_2);
				BeansInside = true;
				if (BeanInspector.equalProperties(value_1, value_2) == false) {
					BeansEqual = false;
				}
			} catch (Exception e) {
				System.out.println(" BeanTest.equalProperties "
						+ e.getMessage());
			}
		}
		if (BeansInside == true) {
			return BeansEqual;
		}
		// here we have Integer or Double ...
		if (Target_1 instanceof Integer || Target_1 instanceof Boolean
				|| Target_1 instanceof Float || Target_1 instanceof Double
				|| Target_1 instanceof Long || Target_1 instanceof String) {
			return Target_1.equals(Target_2);
		}

		System.out.println(" Attention no match !!!");
		return true;
	}

	/**
	 * Collect the accessible properties of an object and their values in a
	 * string. Special cases: Arrays and Lists are concatenations of their
	 * elements, Population is excepted from lists. If the object has its own
	 * toString method, this one is preferred. Hidden or expert properties are
	 * not shown.
	 * 
	 * @param Target
	 *            Description of the Parameter
	 * @return Description of the Return Value
	 */
	public static String toString(Object Target) {
		String ret = "";
		if (Target == null)
			return "null";
		// try the object itself
		if (Target instanceof String)
			return (String) Target; // directly return a string object
		Class<? extends Object> type = Target.getClass();

		if (type.isArray()) { // handle the array case
			StringBuffer sbuf = new StringBuffer("[ ");
			int len = Array.getLength(Target);
			for (int i = 0; i < len; i++) {
				sbuf.append(toString(Array.get(Target, i)));
				if (i < len - 1)
					sbuf.append("; ");
			}
			sbuf.append(" ]");
			return sbuf.toString();
		}

		if (Target instanceof List && !(Target instanceof Population)) { // handle
																			// the
																			// list
																			// case
			StringBuffer sbuf = new StringBuffer("[ ");
			List<?> lst = (List<?>) Target;
			for (Object o : lst) {
				sbuf.append(o.toString());
				sbuf.append("; ");
			}
			sbuf.setCharAt(sbuf.length() - 2, ' ');
			sbuf.setCharAt(sbuf.length() - 1, ']');
			return sbuf.toString();
		}

		Method[] methods = Target.getClass().getDeclaredMethods();
		for (int ii = 0; ii < methods.length; ii++) { // check if the object has
														// its own toString
														// method, in this case
														// use it
			if ((methods[ii].getName().equals("toString") /*
														 * ||
														 * (methods[ii].getName
														 * ().equals(
														 * "getStringRepresentation"
														 * ))
														 */)
					&& (methods[ii].getParameterTypes().length == 0)) {
				Object[] args = new Object[0];
				// args[0] = Target;
				try {
					ret = (String) methods[ii].invoke(Target, args);
					if (TRACE)
						System.out.println("toString on " + Target.getClass()
								+ " gave me " + ret);
					return ret;
				} catch (Exception e) {
					System.err.println(" ERROR +" + e.getMessage());
				}
			}
		}

		// otherwise try introspection and collect all public properties as
		// strings
		BeanInfo Info = null;
		PropertyDescriptor[] Properties = null;
		// MethodDescriptor[] Methods = null;
		try {
			Info = Introspector.getBeanInfo(Target.getClass());
			Properties = Info.getPropertyDescriptors();
			Info.getMethodDescriptors();
		} catch (IntrospectionException ex) {
			System.err.println("BeanTest: Couldn't introspect");
			return ret;
		}

		StringBuffer sbuf = new StringBuffer(type.getName());
		sbuf.append("{");
		for (int i = 0; i < Properties.length; i++) {
			if (Properties[i].isHidden() || Properties[i].isExpert()) {
				continue;
			}
			String name = Properties[i].getDisplayName();
			// System.out.println("name = "+name );
			// Class type = Properties[i].getPropertyType();
			// System.out.println("type = "+type.getName() );
			Method getter = Properties[i].getReadMethod();
			Method setter = Properties[i].getWriteMethod();
			// Only display read/write properties.
			if (getter == null || setter == null) {
				continue;
			}
			// System.out.println("name = "+name );
			// System.out.println("type = "+type.getName() );
			Object args[] = {};
			// System.out.println("m_Target"+m_Target.toString());

			try {
				Object value = getter.invoke(Target, args);
				sbuf.append(name);
				sbuf.append("=");
				sbuf.append(toString(value));
				sbuf.append("; ");
			} catch (Exception e) {
				System.err.println("BeanTest ERROR +" + e.getMessage());
				return sbuf.toString();
			}
		}
		sbuf.append("}");
		return sbuf.toString();
	}

	/**
	 *@param Target
	 *            Description of the Parameter
	 */
	public static void showInfo(Object Target) {
		System.out.println("Inspecting " + Target.getClass().getName());
		// object itself
		try {
			if (Target instanceof java.lang.Integer) {
				System.out.println(" Prop = Integer" + Target.toString());
			}
			if (Target instanceof java.lang.Boolean) {
				System.out.println(" Prop = Boolean" + Target.toString());
			}
			if (Target instanceof java.lang.Long) {
				System.out.println(" Prop = Long" + Target.toString());
			}
			if (Target instanceof java.lang.Double) {
				System.out.println(" Prop = Long" + Target.toString());
			}
		} catch (Exception e) {
			// System.out.println(" ERROR +"+ e.getMessage());
		}
		// then the properties
		BeanInfo Info = null;
		PropertyDescriptor[] Properties = null;
		// MethodDescriptor[] Methods = null;
		try {
			Info = Introspector.getBeanInfo(Target.getClass());
			Properties = Info.getPropertyDescriptors();
			Info.getMethodDescriptors();
		} catch (IntrospectionException ex) {
			System.err.println("BeanTest: Couldn't introspect");
			return;
		}

		for (int i = 0; i < Properties.length; i++) {
			if (Properties[i].isHidden() || Properties[i].isExpert()) {
				continue;
			}
			String name = Properties[i].getDisplayName();
			// System.out.println("name = "+name );
			// Class type = Properties[i].getPropertyType();
			// System.out.println("type = "+type.getName() );
			Method getter = Properties[i].getReadMethod();
			Method setter = Properties[i].getWriteMethod();
			// Only display read/write properties.
			if (getter == null || setter == null) {
				continue;
			}
			// System.out.println("name = "+name );
			// System.out.println("type = "+type.getName() );
			Object args[] = {};
			// System.out.println("m_Target"+m_Target.toString());
			try {
				Object value = getter.invoke(Target, args);
				System.out.println("Inspecting name = " + name);
				if (value instanceof Integer) {
					Object args2[] = { new Integer(999) };
					setter.invoke(Target, args2);
				}
				showInfo(value);
			} catch (Exception e) {
				System.out.println("BeanTest ERROR +" + e.getMessage());
			}
		}
	}

	/**
	 * Call a method by a given name with given arguments, if the method is
	 * available. Returns the return values of the call or null if it isnt
	 * found. This of course means that the caller is unable to distinguish
	 * between "method not found" and "method found and it returned null".
	 * 
	 * @param obj
	 * @param mName
	 * @param args
	 * @return the return value of the called method or null
	 */
	public static Object callIfAvailable(Object obj, String mName, Object[] args) {
		Method meth = hasMethod(obj, mName);
		if (meth != null) {
			try {
				return meth.invoke(obj, args);
			} catch (Exception e) {
				System.err.println("Error on calling method " + mName + " on "
						+ obj.getClass().getName());
				return null;
			}
		} else
			return null;
	}

	/**
	 * Check whether an object has a method by the given name. Return it if
	 * found, or null if not.
	 * 
	 * @param obj
	 * @param mName
	 *            the method name
	 * @return the method or null if it isn't found
	 */
	public static Method hasMethod(Object obj, String mName) {
		Class<?> cls = obj.getClass();
		Method[] meths = cls.getMethods();
		for (Method method : meths) {
			if (method.getName().equals(mName))
				return method;
		}
		return null;
	}

	/**
	 * Just concatenates getClassDescription(obj) and getMemberDescriptions(obj,
	 * withValues).
	 * 
	 * @param obj
	 *            target object
	 * @param withValues
	 *            if true, member values are displayed as well
	 * @return an info string about class and members of the given object
	 */
	public static String getDescription(Object obj, boolean withValues) {
		StringBuffer sbuf = new StringBuffer(getClassDescription(obj));
		sbuf.append("\n");
		String[] mems = getMemberDescriptions(obj, withValues);
		for (String str : mems) {
			sbuf.append(str);
		}
		return sbuf.toString();
	}

	/**
	 * Check for info methods on the object to be provided by the developer and
	 * return their text as String.
	 * 
	 * @param obj
	 * @return String information about the object's class
	 */
	public static String getClassDescription(Object obj) {
		StringBuffer infoBf = new StringBuffer("Type: ");
		infoBf.append(obj.getClass().getName());
		infoBf.append("\t");

		Object args[] = {};
		Object ret;

		for (String meth : new String[] { "getName", "globalInfo" }) {
			ret = callIfAvailable(obj, meth, args);
			if (ret != null) {
				infoBf.append("\t");
				infoBf.append((String) ret);
			}
		}

		return infoBf.toString();
	}

	/**
	 * Return an info string on the members of the object class, containing
	 * name, type, optional value and tool tip text if available. The type is
	 * accompagnied by a tag "common" or "restricted", indicating whether the
	 * member property is normal or hidden, meaning it may have effect depending
	 * on settings of other members only, for instance.
	 * 
	 * @param obj
	 *            target object
	 * @param withValues
	 *            if true, member values are displayed as well
	 * @return an info string about class and members of the given object
	 */
	public static String[] getMemberDescriptions(Object obj, boolean withValues) {
		BeanInfo bi;
		try {
			bi = Introspector.getBeanInfo(obj.getClass());
		} catch (IntrospectionException e) {
			e.printStackTrace();
			return null;
		}
		PropertyDescriptor[] m_Properties = bi.getPropertyDescriptors();
		ArrayList<String> memberInfoList = new ArrayList<String>();

		for (int i = 0; i < m_Properties.length; i++) {
			if (m_Properties[i].isExpert())
				continue;

			String name = m_Properties[i].getDisplayName();
			if (TRACE)
				System.out.println("PSP looking at " + name);

			Method getter = m_Properties[i].getReadMethod();
			Method setter = m_Properties[i].getWriteMethod();
			// Only display read/write properties.
			if (getter == null || setter == null)
				continue;

			try {
				Object args[] = {};
				Object value = getter.invoke(obj, args);

				// Don't try to set null values:
				if (value == null) {
					// If it's a user-defined property we give a warning.
					String getterClass = m_Properties[i].getReadMethod()
							.getDeclaringClass().getName();
					if (getterClass.indexOf("java.") != 0)
						System.err.println("Warning: Property \"" + name
								+ "\" has null initial value.  Skipping.");
					continue;
				}

				StringBuffer memberInfoBf = new StringBuffer(40);
				memberInfoBf.append("Member:\t");
				memberInfoBf.append(name);

				memberInfoBf.append("\tType: ");

				if (m_Properties[i].isHidden()) {
					memberInfoBf.append("restricted, ");
				} else {
					memberInfoBf.append("common, ");
				}
				String typeName = value.getClass().getName();
				if (value instanceof SelectedTag) {
					Tag[] tags = ((SelectedTag) value).getTags();
					memberInfoBf.append("String in {");
					for (int k = 0; k < tags.length; k++) {
						memberInfoBf.append(tags[k].getString());
						if (k + 1 < tags.length)
							memberInfoBf.append(", ");
					}
					memberInfoBf.append("}");
				} else
					memberInfoBf.append(typeName);

				if (withValues) {
					memberInfoBf.append('\t');
					memberInfoBf.append("Value: \t");
					memberInfoBf.append(toString(value));
				}

				// now look for a TipText method for this property
				Method tipTextMethod = hasMethod(obj, name + "TipText");
				if (tipTextMethod == null) {
					memberInfoBf.append("\tNo further hint.");
				} else {
					memberInfoBf.append("\tHint: ");
					memberInfoBf.append(toString(tipTextMethod
							.invoke(obj, args)));
				}

				memberInfoBf.append('\n');
				memberInfoList.add(memberInfoBf.toString());
			} catch (Exception ex) {
				System.err.println("Skipping property " + name
						+ " ; exception: " + ex.getMessage());
				ex.printStackTrace();
			} // end try
		} // end for
		return memberInfoList.toArray(new String[1]);
	}

	/**
	 * Take an object of primitive type (like int, Integer etc) and convert it
	 * to double.
	 * 
	 * @param val
	 * @return
	 * @throws IllegalArgumentException
	 */
	public static double toDouble(Object val) throws IllegalArgumentException {
		if (val instanceof Integer)
			return ((Integer) val).doubleValue();
		else if (val instanceof Double)
			return ((Double) val).doubleValue();
		else if (val instanceof Boolean)
			return (((Boolean) val) ? 1. : 0.);
		else if (val instanceof Character)
			return ((Character) val).charValue();
		else if (val instanceof Byte)
			return ((Byte) val).doubleValue();
		else if (val instanceof Short)
			return ((Short) val).doubleValue();
		else if (val instanceof Long)
			return ((Long) val).doubleValue();
		else if (val instanceof Float)
			return ((Float) val).doubleValue();
		else if (val instanceof Void)
			return 0;
		throw new IllegalArgumentException("Illegal type, cant convert "
				+ val.getClass() + " to double.");
	}

	/**
	 * Take a String and convert it to a destined data type using the
	 * appropriate function.
	 * 
	 * @param str
	 * @param destType
	 * @return
	 */
	public static Object stringToPrimitive(String str, Class<?> destType)
			throws NumberFormatException {
		if ((destType == Integer.class) || (destType == int.class))
			return Integer.valueOf(str);
		else if ((destType == Double.class) || (destType == double.class))
			return Double.valueOf(str);
		else if ((destType == Boolean.class) || (destType == boolean.class))
			return Boolean.valueOf(str);
		else if ((destType == Byte.class) || (destType == byte.class))
			return Byte.valueOf(str);
		else if ((destType == Short.class) || (destType == short.class))
			return Short.valueOf(str);
		else if ((destType == Long.class) || (destType == long.class))
			return Long.valueOf(str);
		else if ((destType == Float.class) || (destType == float.class))
			return Float.valueOf(str);
		else if ((destType == Character.class) || (destType == char.class))
			return str.charAt(0);
		else {
			// if (destType == Void.class)
			System.err.println("warning, value interpreted as void type");
			return 0;
		}
	}

	/**
	 * Take a double value and convert it to a primitive object.
	 * 
	 * @param d
	 * @param destType
	 * @return
	 */
	public static Object doubleToPrimitive(Double d, Class<?> destType) {
		if ((destType == Double.class) || (destType == double.class))
			return d;
		if ((destType == Integer.class) || (destType == int.class))
			return new Integer(d.intValue());
		else if ((destType == Boolean.class) || (destType == boolean.class))
			return (d != 0) ? Boolean.TRUE : Boolean.FALSE;
		else if ((destType == Byte.class) || (destType == byte.class))
			return new Byte(d.byteValue());
		else if ((destType == Short.class) || (destType == short.class))
			return new Short(d.shortValue());
		else if ((destType == Long.class) || (destType == long.class))
			return new Long(d.longValue());
		else if ((destType == Float.class) || (destType == float.class))
			return new Float(d.floatValue());
		else { // this makes hardly sense...
			System.err
					.println("warning: converting from double to character or void...");
			if ((destType == Character.class) || (destType == char.class))
				return new Character(d.toString().charAt(0));
			else
				// if (destType == Void.class) return 0;
				return 0;
		}
	}

	/**
	 * Checks whether a type belongs to primitive (int, long, double, char etc.)
	 * or the Java encapsulations (Integer, Long etc.)
	 * 
	 * @param cls
	 * @return
	 */
	public static boolean isJavaPrimitive(Class<?> cls) {
		if (cls.isPrimitive())
			return true;
		if ((cls == Double.class) || (cls == Integer.class)
				|| (cls == Boolean.class) || (cls == Byte.class)
				|| (cls == Short.class) || (cls == Long.class)
				|| (cls == Float.class))
			return true;
		return false;
	}

	/**
	 * Try to convert an object to a destination type, especially for primitive
	 * types (int, double etc. but also Integer, Double etc.).
	 * 
	 * @param destType
	 * @param value
	 * @return
	 */
	public static Object decodeType(Class<?> destType, Object value) {
		if (destType.isAssignableFrom(value.getClass())) {
			// value is already of destType or assignable (subclass), so just
			// return it
			return value;
		}
		if (destType == String.class || destType == SelectedTag.class) {
			if (value.getClass() == String.class)
				return value;
			else
				return value.toString();
		} else if (isJavaPrimitive(destType)) {
			try {
				if (value.getClass() == String.class)
					return stringToPrimitive((String) value, destType);
				else {
					return doubleToPrimitive(toDouble(value), destType);
				}
			} catch (Exception e) {
				System.err.println("Error in converting type of " + value
						+ " to " + destType.getName() + ": " + e.getMessage());
				return null;
			}
		}
		System.err.println("Error: unknown type, skipping decode "
				+ value.getClass().getName() + " to " + destType.getName());
		return value;
	}

	/**
	 * Try to set an object member to a given value. Returns true if successful,
	 * else false. The types are adapted as generally as possible, converting
	 * using the decodeType() method.
	 * 
	 * @param obj
	 * @param mem
	 * @param val
	 * @return true if successful, else false
	 */
	public static boolean setMem(Object obj, String mem, Object val) {
		BeanInfo bi;
		try {
			bi = Introspector.getBeanInfo(obj.getClass());
		} catch (IntrospectionException e) {
			e.printStackTrace();
			return false;
		}
		PropertyDescriptor[] m_Properties = bi.getPropertyDescriptors();
		// Method getter = null;
		Method setter = null;
		Class<?> type = null;
		// System.err.println("looking at " + toString(obj));
		for (int i = 0; i < m_Properties.length; i++) {
			if (m_Properties[i].getDisplayName().equals(mem)) {
				// System.err.println("looking at " +
				// m_Properties[i].getDisplayName());
				// getter = m_Properties[i].getReadMethod();
				setter = m_Properties[i].getWriteMethod();
				type = m_Properties[i].getPropertyType();
				break;
			}
		}
		if (setter != null) {
			try {
				// System.out.println("setting value...");
				Object[] args = new Object[] { decodeType(type, val) };
				if (args[0] != null) {
					setter.invoke(obj, args);
					return true;
				} else {
					System.err.println("no value to set");
					return false;
				}
			} catch (Exception e) {
				System.err.println("Exception in invoking setter: "
						+ e.getMessage());
				// e.printStackTrace();
				return false;
			}
		} else {
			System.err.println("Setter method for " + mem + " not found!");
			return false;
		}
	}
}
