# Supplementary material for: Comparison of evolutionary algorithms in gene regulatory network model inference
Source: BMC Bioinformatics. 2010 Jan 27;11:59. doi: 10.1186/1471-2105-11-59 (PMC2831005; doi:10.1186/1471-2105-11-59)
Supplement: Additional file 3 — EvA2 framework. This archive contains the code and resources published by EvA2 authors (Minimum corresponding code). More details on how to use it can be found in Additional File 2. [file 1471-2105-11-59-S3.ZIP › src/eva2/gui/BigStringEditor.java]

package eva2.gui;

/*
 * Title:        EvA2
 * Description:
 * Copyright:    Copyright (c) 2003
 * Company:      University of Tuebingen, Computer Architecture
 * @author Holger Ulmer, Felix Streichert, Hannes Planatscher
 * @version:  $Revision: 194 $
 *            $Date: 2007-10-23 13:43:24 +0200 (Tue, 23 Oct 2007) $
 *            $Author: mkron $
 */
/*==========================================================================*
 * IMPORTS
 *==========================================================================*/
import java.beans.*;
import java.awt.*;
import java.awt.event.*;
import javax.swing.*;

/*==========================================================================*
 * CLASS DECLARATION
 *==========================================================================*/
public class BigStringEditor implements PropertyEditor {
	private PropertyChangeSupport m_Support = new PropertyChangeSupport(this);
	private PropertyEditor m_ElementEditor;
	private JTextArea m_TextArea;
	private JScrollPane m_ScrollPane;
	private JPanel m_Panel;
	// private Source m_Source;
	private JButton m_SetButton;
	static private boolean m_finished = false;

	/**
   *
   */
	public static void editSource(String file) {

		try {
			m_finished = false;
			BigStringEditor editor = new BigStringEditor();

			PropertyDialog frame = new PropertyDialog(editor, file, 50, 50);
			// frame.setSize(200, 200);
			frame.addWindowListener(new WindowAdapter() {
				public void windowClosing(WindowEvent e) {
					m_finished = true;
				}
			});
			while (m_finished == false) {
				try {
					Thread.sleep(1000);
				} catch (Exception e) {
					System.out.println("e+" + e.getMessage());
				}
			}

		} catch (Exception e) {
			e.printStackTrace();
			System.out.println(e.getMessage());
		}
	}

	/**
   *
   */
	public BigStringEditor() {
		super();
		// m_TextArea = new JEditTextArea();
		// m_TextArea.setTokenMarker(new JavaTokenMarker());
		m_TextArea = new JTextArea(60, 60);
		m_TextArea.setEditable(true);
		m_TextArea.setBorder(BorderFactory.createEmptyBorder(4, 4, 4, 4));
		m_ScrollPane = new JScrollPane(m_TextArea);
		m_Panel = new JPanel();
		m_Panel.setBorder(BorderFactory.createTitledBorder("Sourcecode"));
		m_Panel.setLayout(new BorderLayout());
		m_SetButton = new JButton("SET");
		m_SetButton.addActionListener(new ActionListener() {
			public void actionPerformed(ActionEvent e) {
				setValue(m_TextArea.getText());
			}
		});
		m_Panel.add(m_ScrollPane, BorderLayout.CENTER);
		m_Panel.add(m_SetButton, BorderLayout.SOUTH);
	}

	/**
   *
   */
	public void setValue(Object value) {
		m_ElementEditor = null;
		if (value instanceof String) {
			// m_Source.setString((String)value);
			m_TextArea.setText((String) value);

		}
		/*
		 * if (value instanceof Source) { // m_Source = (Source) value;
		 * m_TextArea.setText(((Source)value).getString()); }
		 */
		m_Support.firePropertyChange("", null, null);
	}

	/**
   *
   */
	public Object getValue() {
		// m_Source.setString(m_TextArea.getText());
		return null;
	}

	/**
  *
  */
	public String getJavaInitializationString() {
		return "null";
	}

	/**
	 * Returns true to indicate that we can paint a representation of the string
	 * array
	 * 
	 * @return true
	 */
	public boolean isPaintable() {
		return true;
	}

	/**
	 * Paints a representation of the current classifier.
	 * 
	 * @param gfx
	 *            the graphics context to use
	 * @param box
	 *            the area we are allowed to paint into
	 */
	public void paintValue(Graphics gfx, Rectangle box) {
		FontMetrics fm = gfx.getFontMetrics();
		int vpad = (box.height - fm.getAscent()) / 2;
		// String rep = EVAHELP.cutClassName(m_ElementClass.getName());
		gfx.drawString("BigStringEditor", 2, fm.getHeight() + vpad - 3);
	}

	/**
   *
   */
	public String getAsText() {
		return null;
	}

	/**
   *
   */
	public void setAsText(String text) throws IllegalArgumentException {
		throw new IllegalArgumentException(text);
	}

	/**
   *
   */
	public String[] getTags() {
		return null;
	}

	/**
   *
   */
	public boolean supportsCustomEditor() {
		return true;
	}

	/**
   *
   */
	public Component getCustomEditor() {
		return m_Panel;
	}

	/**
   *
   */
	public void addPropertyChangeListener(PropertyChangeListener l) {
		m_Support.addPropertyChangeListener(l);
	}

	/**
   *
   */
	public void removePropertyChangeListener(PropertyChangeListener l) {
		m_Support.removePropertyChangeListener(l);
	}

	/**
   *
   */
	public static void main(String[] args) {
		try {
			BigStringEditor editor = new BigStringEditor();

			PropertyDialog frame = new PropertyDialog(editor, "test", 50, 50);
			frame.setSize(200, 200);
			frame.addWindowListener(new WindowAdapter() {
				public void windowClosing(WindowEvent e) {
					System.exit(0);
				}
			});
			// editor.setValue(so);
		} catch (Exception e) {
			e.printStackTrace();
			System.out.println(e.getMessage());
		}
	}
}
