# Supplementary material for: Comparison of evolutionary algorithms in gene regulatory network model inference
Source: BMC Bioinformatics. 2010 Jan 27;11:59. doi: 10.1186/1471-2105-11-59 (PMC2831005; doi:10.1186/1471-2105-11-59)
Supplement: Additional file 3 — EvA2 framework. This archive contains the code and resources published by EvA2 authors (Minimum corresponding code). More details on how to use it can be found in Additional File 2. [file 1471-2105-11-59-S3.ZIP › src/eva2/gui/Chart2DDPointIconContent.java]

package eva2.gui;

import wsi.ra.chart2d.DBorder;
import wsi.ra.chart2d.DPointIcon;

import java.awt.*;
import java.awt.event.WindowAdapter;
import java.awt.event.WindowEvent;

import javax.swing.*;

import eva2.server.go.individuals.AbstractEAIndividual;
import eva2.server.go.problems.InterfaceOptimizationProblem;

/**
 * Created by IntelliJ IDEA. User: streiche Date: 13.04.2004 Time: 13:31:48 To
 * change this template use File | Settings | File Templates.
 */
public class Chart2DDPointIconContent implements InterfaceDPointWithContent,
		DPointIcon {

	AbstractEAIndividual m_Indy;
	InterfaceOptimizationProblem m_Problem;

	/**
	 * this method has to be overridden to paint the icon. The point itself lies
	 * at coordinates (0, 0)
	 */
	public void paint(Graphics g) {
		g.drawOval(-4, -4, 8, 8);
		g.drawLine(-2, 2, 2, -2);
		g.drawLine(-2, -2, 2, 2);
	}

	/**
	 * the border which is necessary to be paint around the DPoint that the
	 * whole icon is visible
	 * 
	 * @return the border
	 */
	public DBorder getDBorder() {
		return new DBorder(4, 4, 4, 4);
	}

	/**
	 * This method allows you to set the according individual
	 * 
	 * @param indy
	 *            AbstractEAIndividual
	 */
	public void setEAIndividual(AbstractEAIndividual indy) {
		this.m_Indy = indy;
	}

	public AbstractEAIndividual getEAIndividual() {
		return this.m_Indy;
	}

	/**
	 * This method allows you to set the according optimization problem
	 * 
	 * @param problem
	 *            InterfaceOptimizationProblem
	 */
	public void setProblem(InterfaceOptimizationProblem problem) {
		this.m_Problem = problem;
	}

	public InterfaceOptimizationProblem getProblem() {
		return this.m_Problem;
	}

	/**
	 * This method allows you to draw additional data of the individual
	 */
	public void showIndividual() {
		JFrame newFrame = new JFrame();
		if (this.m_Indy == null) {
			System.out.println("No individual!");
			return;
		}
		newFrame.setTitle(this.m_Indy.getName() + ": " + this.m_Indy);
		newFrame.addWindowListener(new WindowAdapter() {
			public void windowClosing(WindowEvent ev) {
				System.gc();
			}
		});
		newFrame.getContentPane().add(
				this.m_Problem.drawIndividual(this.m_Indy));
		newFrame.setSize(200, 300);
		newFrame.pack();
		newFrame.validate();
		newFrame.setVisible(true);
		newFrame.show();
	}
}
