# Supplementary material for: Comparison of evolutionary algorithms in gene regulatory network model inference
Source: BMC Bioinformatics. 2010 Jan 27;11:59. doi: 10.1186/1471-2105-11-59 (PMC2831005; doi:10.1186/1471-2105-11-59)
Supplement: Additional file 3 — EvA2 framework. This archive contains the code and resources published by EvA2 authors (Minimum corresponding code). More details on how to use it can be found in Additional File 2. [file 1471-2105-11-59-S3.ZIP › src/eva2/gui/Chart2DDPointIconCross.java]

package eva2.gui;

import wsi.ra.chart2d.DBorder;
import wsi.ra.chart2d.DPointIcon;

import java.awt.*;

/**
 * Created by IntelliJ IDEA. User: streiche Date: 01.04.2004 Time: 10:00:50 To
 * change this template use File | Settings | File Templates.
 */
public class Chart2DDPointIconCross implements DPointIcon {

	private Color m_Color;

	/**
	 * this method has to be overridden to paint the icon. The point itself lies
	 * at coordinates (0, 0)
	 */
	public void paint(Graphics g) {
		Color prev = g.getColor();
		g.setColor(this.m_Color);
		g.drawLine(-1, 1, 1, -1);
		g.drawLine(-1, -1, 1, 1);
		g.setColor(prev);
	}

	/**
	 * the border which is necessary to be paint around the DPoint that the
	 * whole icon is visible
	 * 
	 * @return the border
	 */
	public DBorder getDBorder() {
		return new DBorder(4, 4, 4, 4);
	}

	public void setColor(Color c) {
		this.m_Color = c;
	}
}
