# Supplementary material for: Comparison of evolutionary algorithms in gene regulatory network model inference
Source: BMC Bioinformatics. 2010 Jan 27;11:59. doi: 10.1186/1471-2105-11-59 (PMC2831005; doi:10.1186/1471-2105-11-59)
Supplement: Additional file 3 — EvA2 framework. This archive contains the code and resources published by EvA2 authors (Minimum corresponding code). More details on how to use it can be found in Additional File 2. [file 1471-2105-11-59-S3.ZIP › src/eva2/gui/DataViewer.java]

package eva2.gui;

/*
 * Title:        EvA2
 * Description:
 * Copyright:    Copyright (c) 2003
 * Company:      University of Tuebingen, Computer Architecture
 * @author Holger Ulmer, Felix Streichert, Hannes Planatscher
 * @version:  $Revision: 320 $
 *            $Date: 2007-12-06 16:05:11 +0100 (Thu, 06 Dec 2007) $
 *            $Author: mkron $
 */
/*==========================================================================*
 * IMPORTS
 *==========================================================================*/
import java.net.InetAddress;
import java.util.ArrayList;

import wsi.ra.jproxy.MainAdapterClient;
import wsi.ra.jproxy.RMIProxyRemote;

/*==========================================================================*
 * CLASS DECLARATION
 *==========================================================================*/
/**
 * It represents one plot window in the client GUI.
 */
public class DataViewer implements DataViewerInterface {
	public static boolean TRACE = false;

	static private int m_GraphCounter = -1;
	static private ViewContainer m_ViewContainer;
	private MainAdapterClient m_MainAdapterClient;
	private static String m_MyHostName;
	private PlotInterface m_Plotter;
	private String m_Name;
	private Plot m_Plot;

	/**
   *
   */
	public static DataViewerInterface getInstance(MainAdapterClient client,
			String GraphWindowName) {
		if (m_ViewContainer == null)
			m_ViewContainer = new ViewContainer();
		DataViewerInterface ret = null;
		try {
			if (!m_ViewContainer.containsName(GraphWindowName)) {
				// //////////////////////////////////////////////
				try {
					m_MyHostName = InetAddress.getLocalHost().getHostName();
				} catch (Exception e) {
					System.out
							.println("InetAddress.getLocalHost().getHostAddress() --> ERROR"
									+ e.getMessage());
					e.printStackTrace();
				}
				if (client != null
						&& client.getHostName().equals(m_MyHostName) == true) {
					if (TRACE)
						System.out.println("no RMI");
					ret = new DataViewer(GraphWindowName, true);
				} else {
					ret = (DataViewerInterface) RMIProxyRemote.newInstance(
							new DataViewer(GraphWindowName, false), client);
					ret.init();
					if (TRACE)
						System.out.println("with RMI");
				}

				// //////////////////////////////////
				m_ViewContainer.add(ret);
			} else {
				ret = m_ViewContainer.getPlot(GraphWindowName);
			}
		} catch (Exception ee) {
			System.out.println("GraphWindow ERROR : " + ee.getMessage());
			ee.printStackTrace();
		}
		return ret;
	}

	/**
   *
   */
	private DataViewer(String PlotName, boolean initflag) {
		if (TRACE)
			System.out.println("Constructor DataViewer");
		m_Name = PlotName;
		if (initflag)
			this.init();
	}

	/**
   *
   */
	public String getName() {
		return m_Name;
	}

	/**
   *
   */
	public Graph getNewGraph(String InfoString) {
		m_GraphCounter++;
		if (TRACE)
			System.out.println("Graph.getNewGraph No:" + m_GraphCounter);
		return new Graph(InfoString, m_Plot, m_GraphCounter);
	}

	/**
   *
   */
	public void init() {
		m_Plot = new Plot(m_Name, "x", "y", true);
	}

}

/**
 *
 */
class ViewContainer extends ArrayList {
	private DataViewer m_actualPlot;

	/**
   *
   */
	public ViewContainer() {
	}

	/**
   *
   */
	public boolean containsName(String name) {
		DataViewer temp = null;
		for (int i = 0; i < size(); i++) {
			temp = (DataViewer) (get(i));
			if (name.equals(temp.getName())) {
				return true;
			}
		}
		return false;
	}

	/**
   *
   */
	public DataViewer getPlot(String name) {
		if (m_actualPlot != null)
			if (m_actualPlot.getName().equals(name))
				return m_actualPlot;
		DataViewer temp = null;
		for (int i = 0; i < size(); i++) {
			temp = (DataViewer) (get(i));
			if (name.equals(temp.getName())) {
				m_actualPlot = temp;
				return m_actualPlot;
			}
		}
		return null;
	}
}
