# Supplementary material for: Comparison of evolutionary algorithms in gene regulatory network model inference
Source: BMC Bioinformatics. 2010 Jan 27;11:59. doi: 10.1186/1471-2105-11-59 (PMC2831005; doi:10.1186/1471-2105-11-59)
Supplement: Additional file 3 — EvA2 framework. This archive contains the code and resources published by EvA2 authors (Minimum corresponding code). More details on how to use it can be found in Additional File 2. [file 1471-2105-11-59-S3.ZIP › src/eva2/gui/DPointSetMultiIcon.java]

package eva2.gui;

import wsi.ra.chart2d.*;

import wsi.ra.tool.IntegerArrayList;

import java.awt.*;

import java.util.ArrayList;

/**
 * Created by IntelliJ IDEA. User: streiche Date: 01.04.2004 Time: 16:17:35 To
 * change this template use File | Settings | File Templates.
 */
public class DPointSetMultiIcon extends DComponent {
	// ~ Instance fields
	// ////////////////////////////////////////////////////////

	protected ArrayList m_IconsMI = new ArrayList();
	protected DIntDoubleMap xMI;
	protected DIntDoubleMap yMI;
	protected DPointIcon iconMI = null;
	protected DPointSetMultiIcon.JumpManager jumperMI = new DPointSetMultiIcon.JumpManager();
	protected Stroke strokeMI = new BasicStroke();
	protected boolean connectedMI;

	// ~ Constructors
	// ///////////////////////////////////////////////////////////

	public DPointSetMultiIcon() {
		this(10, 2);
	}

	public DPointSetMultiIcon(int initial_capacity) {
		this(initial_capacity, 2);
	}

	public DPointSetMultiIcon(int initial_capacity, int length_multiplier) {
		this(new DArray(initial_capacity, length_multiplier), new DArray(
				initial_capacity, length_multiplier));
	}

	public DPointSetMultiIcon(DIntDoubleMap x_values, DIntDoubleMap y_values) {
		if (x_values.getSize() != y_values.getSize()) {
			throw new IllegalArgumentException(
					"The number of x-values has to be the same than the number of y-values");
		}

		xMI = x_values;
		yMI = y_values;
		restore();
		setDBorder(new DBorder(1, 1, 1, 1));
	}

	// ~ Methods
	// ////////////////////////////////////////////////////////////////

	public void setConnected(boolean aFlag) {
		boolean changed = !(aFlag == connectedMI);
		connectedMI = aFlag;

		if (changed) {
			repaint();
		}
	}

	/**
	 * method puts the given DPoint at the given position in the set
	 * 
	 * @param index
	 *            the index of the point
	 * @param p
	 *            the point to insert
	 */
	public void setDPoint(int index, DPoint p) {
		if (index >= xMI.getSize()) {
			throw new ArrayIndexOutOfBoundsException(index);
		}

		rectangle.insert(p);
		xMI.setImage(index, p.x);
		yMI.setImage(index, p.y);
		m_IconsMI.set(index, p.getIcon());
		restore();
		repaint();
	}

	/**
	 * method returns the DPoint at the given index
	 * 
	 * @param index
	 *            the index of the DPoint
	 * @return the DPoint at the given index
	 */
	public DPoint getDPoint(int index) {
		if (index >= xMI.getSize()) {
			throw new ArrayIndexOutOfBoundsException(index);
		}

		DPoint p = new DPoint(xMI.getImage(index), yMI.getImage(index));
		p.setIcon(iconMI);
		p.setColor(color);

		return p;
	}

	public DPointSet getDPointSet() {
		return new DPointSet(xMI, yMI);
	}

	public ArrayList getIconsMI() {
		return this.m_IconsMI;
	}

	/**
	 * method sets an icon for a better displaying of the point set
	 * 
	 * @param icon
	 *            the DPointIcon
	 */
	public void setIcon(DPointIcon icon) {
		this.iconMI = icon;

		if (icon == null) {
			setDBorder(new DBorder(1, 1, 1, 1));
		} else {
			setDBorder(icon.getDBorder());
		}
	}

	/**
	 * method returns the current icon of the point set
	 * 
	 * @return the DPointIcon
	 */
	public DPointIcon getIcon() {
		return iconMI;
	}

	/**
	 * method returns the nearest <code>DPoint</code> in this
	 * <code>DPointSet</code>.
	 * 
	 * @return the nearest <code>DPoint</code>
	 */
	public DPoint getNearestDPoint(DPoint point) {
		int minIndex = getNearestDPointIndex(point);

		if (minIndex == -1) {
			return null;
		} else {
			DPoint result = new DPoint(xMI.getImage(minIndex), yMI
					.getImage(minIndex));
			result.setIcon((DPointIcon) this.m_IconsMI.get(minIndex));

			return result;
		}
	}

	/**
	 * method returns the index to the nearest <code>DPoint</code> in this
	 * <code>DPointSet</code>.
	 * 
	 * @return the index to the nearest <code>DPoint</code>. -1 if no nearest
	 *         <code>DPoint</code> was found.
	 */
	public int getNearestDPointIndex(DPoint point) {
		double minValue = Double.MAX_VALUE;
		int minIndex = -1;

		for (int i = 0; i < xMI.getSize(); i++) {
			double dx = point.x - xMI.getImage(i);
			double dy = point.y - yMI.getImage(i);
			double dummy = (dx * dx) + (dy * dy);

			if (dummy < minValue) {
				minValue = dummy;
				minIndex = i;
			}
		}

		return minIndex;
	}

	public int getSize() {
		int size = Math.min(xMI.getSize(), yMI.getSize());

		// int size = x.getSize();
		// if( size != y.getSize() ) throw
		// new ArrayStoreException(
		// "The number of x-values is not equal to the number of y-values.\n"
		// +"The size of the DPointSet isn�t clear."
		// );
		return size;
	}

	/**
	 * method sets the stroke of the line if the points were not connected, they
	 * now will be connected
	 * 
	 * @param s
	 *            the new stroke
	 */
	public void setStroke(Stroke s) {
		if (s == null) {
			s = new BasicStroke();
		}

		strokeMI = s;
		repaint();
	}

	/**
	 * method returns the current stroke of the line
	 * 
	 * @return the stroke
	 */
	public Stroke getStroke() {
		return strokeMI;
	}

	public void addDPoint(DPoint p) {
		xMI.addImage(p.x);
		yMI.addImage(p.y);
		m_IconsMI.add(p.getIcon());
		rectangle.insert(p);
		repaint();
	}

	public void addDPoint(double x, double y) {
		addDPoint(new DPoint(x, y));
	}

	/**
	 * This method causes the DPointSet to interupt the connected painting at
	 * the current position.
	 */
	public void jump() {
		jumperMI.addJump();
	}

	public void paint(DMeasures m) {
		try {
			Graphics2D g = (Graphics2D) m.getGraphics();
			g.setStroke(strokeMI);

			if (color != null) {
				g.setColor(color);
			}

			int size = getSize();

			if (connectedMI && (size > 1)) {
				jumperMI.restore();

				while (jumperMI.hasMoreIntervals()) {
					int[] interval = jumperMI.nextInterval();
					Point p1 = null;
					Point p2;

					for (int i = interval[0]; i < interval[1]; i++) {
						p2 = m.getPoint(xMI.getImage(i), yMI.getImage(i));

						if (p1 != null) {
							try {
								g.drawLine(p1.x, p1.y, p2.x, p2.y);
							} catch (java.lang.NullPointerException e) {
								// pff
							}
						}

						if ((i < this.m_IconsMI.size())
								&& (this.m_IconsMI.get(i) != null)) {
							g.setStroke(new BasicStroke());
							g.translate(p2.x, p2.y);
							((DPointIcon) this.m_IconsMI.get(i)).paint(g);
							g.translate(-p2.x, -p2.y);
							g.setStroke(strokeMI);
						} else {
							if (iconMI != null) {
								g.setStroke(new BasicStroke());
								g.translate(p2.x, p2.y);
								iconMI.paint(g);
								g.translate(-p2.x, -p2.y);
								g.setStroke(strokeMI);
							}
						}

						p1 = p2;
					}
				}
			} else {
				Point p;

				// for (int i = 0; i < size; i++)
				// @todo Streiche: Mal wieder eine index out of bounds
				// exception, dass ist einfach mist...
				for (int i = 0; i < this.m_IconsMI.size(); i++) {
					try {
						p = m.getPoint(xMI.getImage(i), yMI.getImage(i));

						if (this.m_IconsMI.get(i) != null) {
							g.setStroke(new BasicStroke());
							g.translate(p.x, p.y);
							((DPointIcon) this.m_IconsMI.get(i)).paint(g);
							g.translate(-p.x, -p.y);
							g.setStroke(strokeMI);
						} else {
							if (iconMI == null) {
								g.drawLine(p.x - 1, p.y - 1, p.x + 1, p.y + 1);
								g.drawLine(p.x + 1, p.y - 1, p.x - 1, p.y + 1);
							} else {
								g.setStroke(new BasicStroke());
								g.translate(p.x, p.y);
								iconMI.paint(g);
								g.translate(-p.x, -p.y);
							}
						}
					} catch (java.lang.IllegalArgumentException e) {
						System.out
								.println("The rectangle lies not in the currently painted rectangle.");
					}
				}
			}

			g.setStroke(new BasicStroke());
		} catch (java.lang.ArrayIndexOutOfBoundsException e) {
			// *pff*
		}
	}

	public void removeAllPoints() {
		if (xMI.getSize() == 0) {
			return;
		}

		xMI.reset();
		yMI.reset();
		jumperMI.reset();
		repaint();
		rectangle = DRectangle.getEmpty();
	}

	/**
	 * method removes all jump positions if the DPointSet is connected, all
	 * points will be painted connected to their following point
	 */
	public void removeJumps() {
		jumperMI.reset();
	}

	public String toString() {
		String text = "wsi.ra.chart2d.DPointSet[size:" + getSize();

		for (int i = 0; i < xMI.getSize(); i++) {
			text += (",(" + xMI.getImage(i) + "," + yMI.getImage(i) + ")");
		}

		text += "]";

		return text;
	}

	protected void restore() {
		if (getSize() == 0) {
			rectangle = DRectangle.getEmpty();

			return;
		}

		double min_x = xMI.getMinImageValue();
		double max_x = xMI.getMaxImageValue();
		double min_y = yMI.getMinImageValue();
		double max_y = yMI.getMaxImageValue();
		rectangle = new DRectangle(min_x, min_y, max_x - min_x, max_y - min_y);
	}

	// ~ Inner Classes
	// //////////////////////////////////////////////////////////

	/**
	 * this class stores the jump positions (see this.jump)
	 */
	class JumpManager {
		protected IntegerArrayList jumps = new IntegerArrayList();
		protected int index = -1;

		public void addJump() {
			jumps.add(getSize());
		}

		public boolean hasMoreIntervals() {
			return index < jumps.size();
		}

		public int[] nextInterval() {
			int no_jumps = jumps.size();

			if (index >= no_jumps) {
				throw new ArrayIndexOutOfBoundsException(
						"No more intervals in JumpManager");
			}

			int[] inter = new int[2];

			if (index == -1) {
				inter[0] = 0;
			} else {
				inter[0] = jumps.get(index);
			}

			index++;

			if (index < no_jumps) {
				inter[1] = jumps.get(index);
			} else {
				inter[1] = getSize();
			}

			return inter;
		}

		public void reset() {
			index = -1;
			jumps.clear();
		}

		public void restore() {
			index = -1;
		}
	}
}
// /////////////////////////////////////////////////////////////////////////////
// END OF FILE.
// /////////////////////////////////////////////////////////////////////////////
