# Supplementary material for: Comparison of evolutionary algorithms in gene regulatory network model inference
Source: BMC Bioinformatics. 2010 Jan 27;11:59. doi: 10.1186/1471-2105-11-59 (PMC2831005; doi:10.1186/1471-2105-11-59)
Supplement: Additional file 3 — EvA2 framework. This archive contains the code and resources published by EvA2 authors (Minimum corresponding code). More details on how to use it can be found in Additional File 2. [file 1471-2105-11-59-S3.ZIP › src/eva2/gui/ExtAction.java]

package eva2.gui;

/*
 * Title:        EvA2
 * Description:
 * Copyright:    Copyright (c) 2003
 * Company:      University of Tuebingen, Computer Architecture
 * @author Holger Ulmer, Felix Streichert, Hannes Planatscher
 * @version:  $Revision: 10 $
 *            $Date: 2006-01-18 11:02:22 +0100 (Wed, 18 Jan 2006) $
 *            $Author: streiche $
 */
/*==========================================================================*
 * IMPORTS
 *==========================================================================*/
import javax.swing.AbstractAction;
import javax.swing.Icon;
import javax.swing.KeyStroke;
import javax.swing.Action;

/**
 *
 */
public abstract class ExtAction extends AbstractAction {
	public final static String CAPTION = "Caption";
	public final static String MNEMONIC = "Mnemonic";
	public final static String TOOLTIP = "ToolTip";
	public final static String KEYSTROKE = "KeyStroke";

	/**
   *
   */
	private void setValues(String s, String toolTip) {
		Mnemonic m = new Mnemonic(s);
		putValue(MNEMONIC, new Character(m.getMnemonic()));
		putValue(Action.NAME, m.getText());
		putValue(TOOLTIP, toolTip);
	}

	/**
   *
   */
	public ExtAction(String s, Icon i, String toolTip, KeyStroke key) {
		this(s, i, toolTip);
		if (i == null)
			System.out.println("Icon == null");
		putValue(KEYSTROKE, key);
	}

	/**
   *
   */
	public ExtAction(String s, Icon i, String toolTip) {
		super(null, i);
		if (i == null)
			System.out.println("Icon == null");
		setValues(s, toolTip);
	}

	/**
   *
   */
	public ExtAction(String s, String toolTip, KeyStroke key) {
		this(s, toolTip);
		putValue(KEYSTROKE, key);
	}

	/**
   *
   */
	public ExtAction(String s, String toolTip) {
		super();
		setValues(s, toolTip);
	}
}
