# Supplementary material for: Comparison of evolutionary algorithms in gene regulatory network model inference
Source: BMC Bioinformatics. 2010 Jan 27;11:59. doi: 10.1186/1471-2105-11-59 (PMC2831005; doi:10.1186/1471-2105-11-59)
Supplement: Additional file 3 — EvA2 framework. This archive contains the code and resources published by EvA2 authors (Minimum corresponding code). More details on how to use it can be found in Additional File 2. [file 1471-2105-11-59-S3.ZIP › src/eva2/gui/ExtActionChangedListener.java]

package eva2.gui;

/*
 * Title:        EvA2
 * Description:
 * Copyright:    Copyright (c) 2003
 * Company:      University of Tuebingen, Computer Architecture
 * @author Holger Ulmer, Felix Streichert, Hannes Planatscher
 * @version:  $Revision: 10 $
 *            $Date: 2006-01-18 11:02:22 +0100 (Wed, 18 Jan 2006) $
 *            $Author: streiche $
 */
/*==========================================================================*
 * IMPORTS
 *==========================================================================*/
import java.beans.PropertyChangeListener;
import java.beans.PropertyChangeEvent;
import javax.swing.JComponent;

/**
 *
 */
public abstract class ExtActionChangedListener implements
		PropertyChangeListener {
	protected JComponent component;

	/**
   *
   */
	ExtActionChangedListener(JComponent c) {
		super();
		setTarget(c);
	}

	/**
   *
   */
	public abstract void propertyChange(PropertyChangeEvent e);

	/**
   *
   */
	public void setTarget(JComponent c) {
		component = c;
	}
}
