# Supplementary material for: Comparison of evolutionary algorithms in gene regulatory network model inference
Source: BMC Bioinformatics. 2010 Jan 27;11:59. doi: 10.1186/1471-2105-11-59 (PMC2831005; doi:10.1186/1471-2105-11-59)
Supplement: Additional file 3 — EvA2 framework. This archive contains the code and resources published by EvA2 authors (Minimum corresponding code). More details on how to use it can be found in Additional File 2. [file 1471-2105-11-59-S3.ZIP › src/eva2/gui/ExtDesktopManager.java]

package eva2.gui;

/*
 * Title:        EvA2
 * Description:
 * Copyright:    Copyright (c) 2003
 * Company:      University of Tuebingen, Computer Architecture
 * @author Holger Ulmer, Felix Streichert, Hannes Planatscher
 * @version:  $Revision: 10 $
 *            $Date: 2006-01-18 11:02:22 +0100 (Wed, 18 Jan 2006) $
 *            $Author: streiche $
 */
/*==========================================================================*
 * IMPORTS
 *==========================================================================*/
import javax.swing.*;
import java.awt.*;

/**
 *
 */
public class ExtDesktopManager extends DefaultDesktopManager {
	int WINDOW_LIST_START;
	public final static String INDEX = "Index";
	public final static String FRAME = "Frame";
	private JInternalFrame activeFrame = null;
	private JExtDesktopPane desktop;

	public ExtDesktopManager(JExtDesktopPane desktop) {
		this.desktop = desktop;
	}

	public void activateFrame(JInternalFrame f) {
		super.activateFrame(f);
		activeFrame = f;
	}

	public void deactivateFrame(JInternalFrame f) {
		super.deactivateFrame(f);
		if (activeFrame == f)
			activeFrame = null;
	}

	public JInternalFrame getActiveFrame() {
		return activeFrame;
	}

	public void closeFrame(JInternalFrame f) {
		System.out.println("closed internalframe called");
		super.closeFrame(f);
		int index = ((Integer) f.getClientProperty(INDEX)).intValue()
				+ WINDOW_LIST_START - 1;
		int i;
		desktop.m_mnuWindow.remove(index);
		for (i = index; i < Math.min(WINDOW_LIST_START + 9, desktop.m_mnuWindow
				.getItemCount()); i++) {
			JMenuItem m = desktop.m_mnuWindow.getItem(i);
			JInternalFrame frame = (JInternalFrame) m.getClientProperty(FRAME);
			frame.putClientProperty(INDEX, new Integer(((Integer) frame
					.getClientProperty(INDEX)).intValue() - 1));
			int winIndex = i - WINDOW_LIST_START + 1;
			m.setText((winIndex) + " " + frame.getTitle());
			m.setMnemonic((char) (0x30 + winIndex));
			m.setAccelerator(KeyStroke.getKeyStroke(0x30 + winIndex,
					Event.ALT_MASK));
		}

		if (f.isSelected()) {
			Component tmp = null;
			boolean found = false;
			for (i = 0; i < desktop.getComponentCount() && !found; i++) {
				tmp = desktop.getComponent(i);
				if (tmp instanceof JInternalFrame)
					found = true;
			}

			if (found)
				desktop.selectFrame((JInternalFrame) tmp);
			else
				activeFrame = null;
		}
	}
}
