# Supplementary material for: Comparison of evolutionary algorithms in gene regulatory network model inference
Source: BMC Bioinformatics. 2010 Jan 27;11:59. doi: 10.1186/1471-2105-11-59 (PMC2831005; doi:10.1186/1471-2105-11-59)
Supplement: Additional file 3 — EvA2 framework. This archive contains the code and resources published by EvA2 authors (Minimum corresponding code). More details on how to use it can be found in Additional File 2. [file 1471-2105-11-59-S3.ZIP › src/eva2/gui/FunctionArea.java]

package eva2.gui;

/*
 * Title:        EvA2
 * Description:
 * Copyright:    Copyright (c) 2003
 * Company:      University of Tuebingen, Computer Architecture
 * @author Holger Ulmer, Felix Streichert, Hannes Planatscher
 * @version:  $Revision: 306 $
 *            $Date: 2007-12-04 14:22:52 +0100 (Tue, 04 Dec 2007) $
 *            $Author: mkron $
 */
/*==========================================================================*
 * IMPORTS
 *==========================================================================*/
import java.awt.Color;
import java.awt.Dimension;
import java.awt.Graphics;
import java.awt.event.ActionEvent;
import java.awt.event.ActionListener;
import java.awt.event.InputEvent;
import java.awt.event.MouseAdapter;
import java.awt.event.MouseEvent;
import java.io.File;
import java.io.FileOutputStream;
import java.io.PrintWriter;
import java.io.Serializable;
import java.text.SimpleDateFormat;
import java.util.ArrayList;
import java.util.Date;

import javax.swing.JFileChooser;
import javax.swing.JMenuItem;
import javax.swing.JPopupMenu;

import eva2.server.go.individuals.AbstractEAIndividual;
import eva2.server.go.mocco.paretofrontviewer.InterfaceRefPointListener;

import wsi.ra.chart2d.DArea;
import wsi.ra.chart2d.DBorder;
import wsi.ra.chart2d.DPoint;
import wsi.ra.chart2d.DPointIcon;
import wsi.ra.chart2d.DPointSet;
import wsi.ra.chart2d.ScaledBorder;

/*==========================================================================*
 * CLASS DECLARATION
 *==========================================================================*/
/**
 *
 */
public class FunctionArea extends DArea implements Serializable {
	private InterfaceRefPointListener m_RefPointListener;
	private JFileChooser m_FileChooser;
	private ArrayList<GraphPointSet> m_PointSetContainer;
	private ScaledBorder m_Border;
	private boolean m_log = false;
	private boolean notifyNegLog = true;
	private int m_x;
	private int m_y;

	private DPointIcon m_CurrentPointIcon;

	/**
	 *
	 */
	public FunctionArea() {
	}

	/**
	  *
	  */
	public FunctionArea(String xname, String yname) {
		super();
		setPreferredSize(new Dimension(600, 500));
		setVisibleRectangle(1, 1, 100000, 1000);
		setAutoFocus(true);
		setMinRectangle(0, 0, 1, 1);
		// setAutoFocus(true);
		m_Border = new ScaledBorder();
		m_Border.x_label = xname; // "App. " + Name + " func. calls";
		m_Border.y_label = yname; // "fitness";
		setBorder(m_Border);
		setAutoGrid(true);
		setGridVisible(true);
		m_PointSetContainer = new ArrayList<GraphPointSet>(20);
		// new DMouseZoom( this );
		addPopup();
		repaint();
		notifyNegLog = true;
	}

	/**
	 * Plot a circle icon to the function area which is annotated with a char
	 * and a double value.
	 * 
	 * @param c
	 * @param val
	 * @param position
	 */
	public void drawCircle(double val, double[] position, int graphID) {
		drawCircle("" + val, position, graphID);
	}

	/**
	 * Plot a circle icon to the function area which is annotated with a char
	 * and a double value.
	 * 
	 * @param c
	 * @param val
	 * @param position
	 * @param graphID
	 */
	public void drawCircle(char c, double val, double[] position, int graphID) {
		drawCircle(c + "" + val, position, graphID);
	}

	/**
	 * Plot a circle icon to the function area which is annotated with a char
	 * and a double value. The color corresponds to the color of the graph with
	 * given ID
	 * 
	 * @param label
	 * @param position
	 * @param graphID
	 */
	public void drawCircle(String label, double[] position, int graphID) {
		DPointSet popRep;
		popRep = new DPointSet();
		popRep.addDPoint(new DPoint(position[0], position[1]));
		DPointIcon icon = new Chart2DDPointIconText(label);
		((Chart2DDPointIconText) icon).setIcon(new Chart2DDPointIconCircle());
		((Chart2DDPointIconText) icon).setColor(getGraphPointSet(graphID)
				.getColor());
		popRep.setIcon(icon);
		addDElement(popRep);
	}

	/**
	  *
	  */
	public String getGraphInfo(int x, int y) {
		String ret = "";
		if ((m_PointSetContainer == null) || (m_PointSetContainer.size() == 0))
			return ret;
		int minindex = getNearestGraphIndex(x, y);
		ret = ((GraphPointSet) (m_PointSetContainer.get(minindex)))
				.getInfoString();
		return ret;
	}

	/**
	  *
	  */
	public boolean isStatisticsGraph(int x, int y) {
		boolean ret = false;
		if ((m_PointSetContainer == null) || (m_PointSetContainer.size() == 0))
			return ret;
		int minindex = getNearestGraphIndex(x, y);
		ret = ((GraphPointSet) (m_PointSetContainer.get(minindex)))
				.isStatisticsGraph();
		return ret;
	}

	/**
	  *
	  */
	private int getNearestGraphIndex(int x, int y) {
		// get index of nearest Graph
		double distmin = 10000000;
		int minindex = -1;
		DPoint point1 = getDMeasures().getDPoint(x, y);
		DPoint point2 = null;
		double dist = 0;
		for (int i = 0; i < m_PointSetContainer.size(); i++) {
			if (m_PointSetContainer.get(i) instanceof GraphPointSet) {
				GraphPointSet pointset = (GraphPointSet) (m_PointSetContainer
						.get(i));
				point2 = pointset.getNearestDPoint(point1);
				if (point2 == null)
					continue;
				if (point1 == null)
					System.err.println("point1 == null");

				dist = (point1.x - point2.x) * (point1.x - point2.x)
						+ (point1.y - point2.y) * (point1.y - point2.y);
				// System.out.println("dist="+dist+"i="+i);
				if (dist < distmin) {
					distmin = dist;
					minindex = i;
				}
			}
		}
		return minindex;
	}

	/**
	  *
	  */
	private DPoint getNearestDPoint(int x, int y) {
		// get index of nearest Graph
		double distmin = 10000000;
		DPoint ret = null;
		DPoint point1 = getDMeasures().getDPoint(x, y);
		DPoint point2 = null;
		double dist = 0;
		for (int i = 0; i < m_PointSetContainer.size(); i++) {
			if (m_PointSetContainer.get(i) instanceof GraphPointSet) {
				GraphPointSet pointset = (GraphPointSet) (m_PointSetContainer
						.get(i));
				point2 = pointset.getNearestDPoint(point1);
				if (point2 == null)
					continue;
				dist = (point1.x - point2.x) * (point1.x - point2.x)
						+ (point1.y - point2.y) * (point1.y - point2.y);
				// System.out.println("dist="+dist+"i="+i);
				if (dist < distmin) {
					distmin = dist;
					ret = point2;
				}
				if ((dist == distmin)
						&& !(ret.getIcon() instanceof Chart2DDPointIconContent)
						&& !(ret.getIcon() instanceof InterfaceSelectablePointIcon)) {
					distmin = dist;
					ret = point2;
				}
			}
		}
		return ret;
	}

	/**
	 * Export contained data to standard output.
	 * 
	 */
	public void exportToAscii() {
		exportToAscii((File) null);
	}

	private String cleanBlanks(String str, Character rpl) {
		return str.replace(' ', rpl);
	}

	/**
	 * Export contained data to a file or to standard out if null is given. The
	 * given File will be overwritten!
	 * 
	 * @param file
	 *            a File instance or null to export to standard out
	 * @return true if the export succeeded, else false
	 */
	public boolean exportToAscii(File file) {
		String[] s = null;
		int maxSize = 0;
		DPointSet maxSet = null;
		for (int i = 0; i < m_PointSetContainer.size(); i++) {
			// find maximum length of all point sets
			if (m_PointSetContainer.get(i).getConnectedPointSet().getSize() > maxSize) {
				maxSet = m_PointSetContainer.get(i).getConnectedPointSet();
				maxSize = maxSet.getSize();
			}
		}
		if (maxSize > 0) { // if there is any data, init string array and set x
							// value column
			s = new String[maxSize + 1];
			s[0] = "calls";
			for (int j = 1; j <= maxSize; j++)
				s[j] = "" + maxSet.getDPoint(j - 1).x;
		} else {
			System.err.println("Error: no data to export");
			return true;
		}
		for (int i = 0; i < m_PointSetContainer.size(); i++) {
			if (m_PointSetContainer.get(i) instanceof GraphPointSet) {
				GraphPointSet set = (GraphPointSet) m_PointSetContainer.get(i);
				DPointSet pset = set.getConnectedPointSet();
				s[0] = s[0] + " " + cleanBlanks(set.getInfoString(), '_'); // add
																			// column
																			// name
				for (int j = 1; j < s.length; j++) { // add column data of place
														// holder if no value in
														// this set
					if ((j - 1) < pset.getSize())
						s[j] = s[j] + " " + pset.getDPoint(j - 1).y;
					else
						s[j] += " #";
					// try {
					// s[j] = s[j] + " " + pset.getDPoint(j - 1).y;
					// } catch (Exception e) {
					// s[j] += " ";
					// }
				}
			} else
				System.err.println("error in FunctionArea::exportToAscii");
		}
		if (file == null) {
			for (int j = 0; j < s.length; j++) {
				System.out.println(s[j]);
			}
			return true;
		} else
			try {
				PrintWriter out = new PrintWriter(new FileOutputStream(file));
				for (int j = 0; j < s.length; j++)
					out.println(s[j]);
				out.flush();
				out.close();
				return true;
			} catch (Exception e) {
				System.err.println("Error on data export:" + e.getMessage());
				return false;
			}
	}

	/**
	 * Export contained data to a file with a given String as prefix
	 * 
	 * @param prefix
	 *            file name prefix
	 * @return true if the export succeeded, else false
	 */
	public boolean exportToAscii(String prefix) {
		SimpleDateFormat formatter = new SimpleDateFormat(
				"E'_'yyyy.MM.dd'_'HH.mm.ss");
		String fname = prefix + "PlotExport_" + formatter.format(new Date())
				+ ".txt";
		try {
			File f = new File(fname);
			f.createNewFile();
			return exportToAscii(f);
		} catch (Exception e) {
			System.err.println("Error:" + e.getMessage());
			return false;
		}

	}

	/**
	  *
	  */
	public void setConnectedPoint(double x, double y, int graphLabel) {
		if (!checkLogValidYValue(x, y, graphLabel)) {
			if (m_log)
				toggleLog();
		}
		// if (y <= 0.0) {
		// // y = Double.MIN_VALUE;
		// if (notifyNegLog) {
		// System.err.println("Warning: trying to plot value (" + x + "/" + y +
		// ") with y <= 0 in logarithmic mode! Setting y to " + 1e-30);
		// notifyNegLog = false;
		// }
		// y = 1e-30;
		// }
		getGraphPointSet(graphLabel).addDPoint(x, y);

	}

	// public void setConnectedPoint(double x, double y, int GraphLabel) {
	// if (m_log == true && y <= 0.0) {
	// // y = Double.MIN_VALUE;
	// if (notifyNegLog) {
	// System.err.println("Warning: trying to plot value (" + x + "/" + y +
	// ") with y <= 0 in logarithmic mode! Setting y to " + 1e-30);
	// notifyNegLog = false;
	// }
	// y = 1e-30;
	// }
	// getGraphPointSet(GraphLabel).addDPoint(x, y);
	//
	// }

	public void addGraphPointSet(GraphPointSet d) {
		this.m_PointSetContainer.add(d);
	}

	/**
	  *
	  */
	public void addGraph(int GraphLabel_1, int GraphLabel_2, boolean forceAdd) {
		getGraphPointSet(GraphLabel_1).addGraph(getGraphPointSet(GraphLabel_2),
				this.getDMeasures(), forceAdd);
		notifyNegLog = true;
	}

	/**
	  *
	  */
	public void clearGraph(int graphLabel) {
		getGraphPointSet(graphLabel).removeAllPoints();
		m_PointSetContainer.remove(getGraphPointSet(graphLabel));
		repaint();
		notifyNegLog = true;
	}

	/**
	  *
	  */
	public void changeColorGraph(int GraphLabel) {
		Color col = getGraphPointSet(GraphLabel).getColor();
		if (col == Color.black)
			col = Color.red;
		else if (col == Color.red)
			col = Color.blue;
		else if (col == Color.blue)
			col = Color.red;
		else if (col == Color.red)
			col = Color.black;
		getGraphPointSet(GraphLabel).setColor(col);
		repaint();
	}

	/**
	  *
	  */
	public void clearGraph(int x, int y) {
		int index = getNearestGraphIndex(x, y);
		if (index == -1)
			return;
		int GraphLabel = ((GraphPointSet) (this.m_PointSetContainer.get(index)))
				.getGraphLabel();
		clearGraph(GraphLabel);
	}

	/**
	  *
	  */
	public void changeColorGraph(int x, int y) {
		int index = getNearestGraphIndex(x, y);
		if (index == -1)
			return;
		int GraphLabel = ((GraphPointSet) (this.m_PointSetContainer.get(index)))
				.getGraphLabel();
		changeColorGraph(GraphLabel);
	}

	/**
	  *
	  */
	public void removePoint(int x, int y) {
		DPoint point = getNearestDPoint(x, y);
		int index = getNearestGraphIndex(x, y);
		if (index == -1 || point == null)
			return;
		GraphPointSet pointset = (GraphPointSet) (this.m_PointSetContainer
				.get(index));
		pointset.removePoint(point);
	}

	/**
	  *
	  */
	public void setInfoString(int GraphLabel, String Info, float stroke) {
		getGraphPointSet(GraphLabel).setInfoString(Info, stroke);
	}

	/**
	  *
	  */
	public void clearAll() {
		this.removeAllDElements();
		for (int i = 0; i < m_PointSetContainer.size(); i++)
			((GraphPointSet) (m_PointSetContainer.get(i))).removeAllPoints();
		m_PointSetContainer.clear();
		notifyNegLog = true;
	}

	/**
	  *
	  */
	private GraphPointSet getGraphPointSet(int GraphLabel) {
		// System.out.println("looping through " + m_PointSetContainer.size() +
		// " point sets...");
		for (int i = 0; i < m_PointSetContainer.size(); i++) {
			if (m_PointSetContainer.get(i) instanceof GraphPointSet) {
				GraphPointSet xx = (GraphPointSet) (m_PointSetContainer.get(i));
				// System.out.println("looking at "+xx.getGraphLabel());
				if (xx.getGraphLabel() == GraphLabel) {
					// System.out.println("match!");
					return xx;
				}
			}
		}
		// create new GraphPointSet
		GraphPointSet NewPointSet = new GraphPointSet(GraphLabel, this);
		// System.out.println("adding new point set " + GraphLabel);
		// NewPointSet.setStroke(new BasicStroke( (float)1.0 ));
		// addGraphPointSet(NewPointSet); already done within GraphPointSet!!!
		return NewPointSet;
	}

	/**
	  *
	  */
	public void setUnconnectedPoint(double x, double y, int GraphLabel) {
		if (!checkLogValidYValue(x, y, GraphLabel)) {
			if (m_log)
				toggleLog();
		}
		this.getGraphPointSet(GraphLabel).addDPoint(x, y);
		this.getGraphPointSet(GraphLabel).setConnectedMode(false);
		repaint();
	}

	protected boolean checkLoggable() {
		double minY = Double.MAX_VALUE;
		for (int i = 0; i < m_PointSetContainer.size(); i++) {
			DPointSet pSet = (m_PointSetContainer.get(i).getConnectedPointSet());
			if (pSet.getSize() > 0)
				minY = Math.min(minY, pSet.getMinYVal());
		}
		// if (TRACE) System.out.println("min is " + minY);
		return (minY > 0);
	}

	protected boolean checkLogValidYValue(double x, double y, int graphLabel) {
		if (y <= 0.0) {
			if (m_log && notifyNegLog) {
				System.err.println("Warning: trying to plot value (" + x + "/"
						+ y + ") with y <= 0 in logarithmic mode!");
				notifyNegLog = false;
			}
			return false;
		}
		return true;
	}

	Color[] Colors = new Color[] { Color.black, Color.red, Color.blue,
			Color.green, Color.magenta, Color.orange, Color.pink, Color.yellow };

	public void setGraphColor(int GraphLabel, int colorindex) {
		this.getGraphPointSet(GraphLabel).setColor(
				Colors[colorindex % Colors.length]);
	}

	/**
	 * Returns the number of points within the graph of the given label.
	 * 
	 * @param index
	 * @return
	 */
	public int getPointCount(int label) {
		return getGraphPointSet(label).getPointCount();
	}

	/**
	  *
	  */
	public int getContainerSize() {
		return m_PointSetContainer.size();
	}

	/**
	  *
	  */
	public DPointSet[] printPoints() {
		DPointSet[] ret = new DPointSet[m_PointSetContainer.size()];
		for (int i = 0; i < m_PointSetContainer.size(); i++) {
			System.out.println("");
			System.out.println("GraphPointSet No " + i);

			ret[i] = ((GraphPointSet) m_PointSetContainer.get(i)).printPoints();
		}
		return ret;

	}

	public DPointSet printPoints(int i) {
		// for (int i = 0; i < m_PointSetContainer.size();i++) {
		System.out.println("");
		System.out.println("GraphPointSet No " + i);

		return ((GraphPointSet) m_PointSetContainer.get(i)).printPoints();
		// }
	}

	/**
	  *
	  */
	public void toggleLog() {
		// System.out.println("ToggleLog log was: "+m_log);
		if (!m_log && !checkLoggable()) {
			System.err.println("Cant toggle log with values <= 0!");
			return;
		}
		if (m_log == false) {
			setMinRectangle(0.001, 0.001, 1, 1);
			// setVisibleRectangle( 0.001, 0.001, 100000, 1000 );
			setYScale(new Exp());
			m_Border.setSrcdY(Math.log(10));
			((java.text.DecimalFormat) m_Border.format_y)
					.applyPattern("0.###E0");
			m_log = true;
		} else {
			m_log = false;
			setYScale(null);
			ScaledBorder buffer = m_Border;
			m_Border = new ScaledBorder();
			m_Border.x_label = buffer.x_label; // "App. " + Name +
												// " func. calls";
			m_Border.y_label = buffer.y_label; // "fitness";
			setBorder(m_Border);
		}
		repaint();
	}

	/**
	 * Causes all PointSets to interupt the connected painting at the current
	 * position.
	 */
	public void jump() {
		for (int i = 0; i < m_PointSetContainer.size(); i++)
			((GraphPointSet) (m_PointSetContainer.get(i))).jump();
	}

	// /**
	// */
	// public Object openObject() {
	// if (m_FileChooser == null)
	// createFileChooser();
	// int returnVal = m_FileChooser.showOpenDialog(this);
	// if (returnVal == JFileChooser.APPROVE_OPTION) {
	// File selected = m_FileChooser.getSelectedFile();
	// try {
	// ObjectInputStream oi = new ObjectInputStream(new BufferedInputStream(new
	// FileInputStream(selected)));
	// Object obj = oi.readObject();
	// oi.close();
	//
	// Object[] objects = (Object[]) obj;
	// for (int i = 0; i < objects.length; i++) {
	// GraphPointSet xx = ((GraphPointSet.SerPointSet)
	// objects[i]).getGraphPointSet();
	// xx.initGraph(this);
	// addGraphPointSet(xx);
	// }
	// repaint();
	// return obj;
	// } catch (Exception ex) {
	// JOptionPane.showMessageDialog(this,
	// "Couldn't read object: "
	// + selected.getName()
	// + "\n" + ex.getMessage(),
	// "Open object file",
	// JOptionPane.ERROR_MESSAGE);
	// }
	// }
	// return null;
	// }

	// /**
	// *
	// */
	// public void saveObject() {
	// Object[] object = new Object[m_PointSetContainer.size()];
	// for (int i = 0; i < m_PointSetContainer.size(); i++) {
	// object[i] = ((GraphPointSet)
	// m_PointSetContainer.get(i)).getSerPointSet();
	// }
	// if (m_FileChooser == null)
	// createFileChooser();
	// int returnVal = m_FileChooser.showSaveDialog(this);
	// if (returnVal == JFileChooser.APPROVE_OPTION) {
	// File sFile = m_FileChooser.getSelectedFile();
	// try {
	// ObjectOutputStream oo = new ObjectOutputStream(new
	// BufferedOutputStream(new FileOutputStream(sFile)));
	// oo.writeObject(object);
	// oo.close();
	// } catch (IOException ex) {
	// JOptionPane.showMessageDialog(this,
	// "Couldn't write to file: "
	// + sFile.getName()
	// + "\n" + ex.getMessage(),
	// "Save object",
	// JOptionPane.ERROR_MESSAGE);
	// }
	// }
	// }

	/**
	  *
	  */
	protected void createFileChooser() {
		m_FileChooser = new JFileChooser(new File("/resources"));
		m_FileChooser.setFileSelectionMode(JFileChooser.FILES_ONLY);
	}

	/**
	 * Add a popup menu for displaying certain information.
	 */
	private void addPopup() {
		addMouseListener(new MouseAdapter() {
			public void mouseClicked(MouseEvent e) {
				if ((e.getModifiers() & InputEvent.BUTTON1_MASK) == InputEvent.BUTTON1_MASK) {
					// do nothing
				} else {
					JPopupMenu GraphMenu = new JPopupMenu();
					m_x = e.getX();
					m_y = e.getY();

					// The first info element
					JMenuItem Info = new JMenuItem("Graph Info: "
							+ getGraphInfo(e.getX(), e.getY()));
					Info.addActionListener(new ActionListener() {
						//
						public void actionPerformed(ActionEvent ee) {
							DPoint temp = FunctionArea.this.getDMeasures()
									.getDPoint(FunctionArea.this.m_x,
											FunctionArea.this.m_y);
							DPointIcon icon1 = new DPointIcon() {
								public void paint(Graphics g) {
									g.drawLine(-2, 0, 2, 0);
									g.drawLine(0, 0, 0, 4);
								}

								public DBorder getDBorder() {
									return new DBorder(4, 4, 4, 4);
								}
							};
							temp.setIcon(icon1);
							FunctionArea.this.addDElement(temp);
						}
					});
					GraphMenu.add(Info);
					if (m_RefPointListener != null) {
						DPoint temp = getDMeasures().getDPoint(m_x, m_y);
						JMenuItem refPoint = new JMenuItem("Reference Point:("
								+ temp.x + "/" + temp.y + ")");
						refPoint.addActionListener(new ActionListener() {
							public void actionPerformed(ActionEvent ee) {
								DPoint temp = getDMeasures()
										.getDPoint(m_x, m_y);
								double[] point = new double[2];
								point[0] = temp.x;
								point[1] = temp.y;
								m_RefPointListener.refPointGiven(point);
							}
						});
						GraphMenu.add(refPoint);
					}

					// darn this point is an empty copy !!
					DPoint point = getNearestDPoint(e.getX(), e.getY());

					if (point != null) {
						JMenuItem InfoXY = new JMenuItem("(" + point.x + "/"
								+ point.y + ")");
						Info.addActionListener(new ActionListener() {
							public void actionPerformed(ActionEvent ee) {
							}
						});
						GraphMenu.add(InfoXY);

						if (point.getIcon() instanceof InterfaceSelectablePointIcon) {
							m_CurrentPointIcon = point.getIcon();
							if (((InterfaceSelectablePointIcon) m_CurrentPointIcon)
									.getSelectionListener() != null) {
								JMenuItem select;
								AbstractEAIndividual indy = ((InterfaceSelectablePointIcon) m_CurrentPointIcon)
										.getEAIndividual();
								if (indy.isMarked())
									select = new JMenuItem(
											"Deselect individual");
								else
									select = new JMenuItem("Select individual");
								select.addActionListener(new ActionListener() {
									public void actionPerformed(ActionEvent ee) {
										((InterfaceSelectablePointIcon) m_CurrentPointIcon)
												.getSelectionListener()
												.individualSelected(
														((InterfaceSelectablePointIcon) m_CurrentPointIcon)
																.getEAIndividual());
									}
								});
								GraphMenu.add(select);
							}
						}

						if (point.getIcon() instanceof InterfaceDPointWithContent) {
							m_CurrentPointIcon = point.getIcon();
							JMenuItem drawIndy = new JMenuItem(
									"Show individual");
							drawIndy.addActionListener(new ActionListener() {
								public void actionPerformed(ActionEvent ee) {
									((InterfaceDPointWithContent) m_CurrentPointIcon)
											.showIndividual();
								}
							});
							GraphMenu.add(drawIndy);
						}

					}
					if (FunctionArea.this.m_PointSetContainer.size() > 0) {
						JMenuItem removeGraph = new JMenuItem("Remove graph");
						removeGraph.addActionListener(new ActionListener() {
							public void actionPerformed(ActionEvent ee) {
								clearGraph(FunctionArea.this.m_x,
										FunctionArea.this.m_y);
							}
						});
						GraphMenu.add(removeGraph);
					}
					if (FunctionArea.this.m_PointSetContainer.size() > 0) {
						JMenuItem changecolorGraph = new JMenuItem(
								"Change color");
						changecolorGraph
								.addActionListener(new ActionListener() {
									public void actionPerformed(ActionEvent ee) {
										changeColorGraph(FunctionArea.this.m_x,
												FunctionArea.this.m_y);
									}
								});
						GraphMenu.add(changecolorGraph);
					}
					if (FunctionArea.this.m_PointSetContainer.size() > 0) {
						JMenuItem removePoint = new JMenuItem("Remove point");
						removePoint.addActionListener(new ActionListener() {
							public void actionPerformed(ActionEvent ee) {
								removePoint(FunctionArea.this.m_x,
										FunctionArea.this.m_y);
							}
						});
						GraphMenu.add(removePoint);
					}
					// if (isStatisticsGraph(e.getX(),e.getY())==true) {
					// if (getVar(e.getX(),e.getY())==false) {
					// JMenuItem showVar = new JMenuItem("Show varianz ");
					// showVar.addActionListener(new ActionListener() {
					// //
					// public void actionPerformed(ActionEvent ee) {
					// setVar(m_x,m_y,true);
					// }
					// });
					// GraphMenu.add(showVar);

					// }
					// else {
					// JMenuItem hideVar = new JMenuItem("Hide varianz ");
					// hideVar.addActionListener(new ActionListener() {
					// //
					// public void actionPerformed(ActionEvent ee) {
					// setVar(m_x,m_y,false);
					// }
					// });
					// GraphMenu.add(hideVar);
					// }
					// }
					GraphMenu.show(FunctionArea.this, e.getX(), e.getY());
				}
			}
		});
	}

	/**
	 * This method allows to add a selection listner to the PointIcon it should
	 * need more than one listener to this abstruse event
	 * 
	 * @param a
	 *            The selection listener
	 */
	public void addRefPointSelectionListener(InterfaceRefPointListener a) {
		this.m_RefPointListener = a;
	}

	/**
	 * This method returns the selection listner to the PointIcon
	 * 
	 * @return InterfaceSelectionListener
	 */
	public InterfaceRefPointListener getRefPointSelectionListener() {
		return this.m_RefPointListener;
	}

	/**
	 * This method allows to remove the selection listner to the PointIcon
	 */
	public void removeRefPointSelectionListeners() {
		this.m_RefPointListener = null;
	}

}
