# Supplementary material for: Comparison of evolutionary algorithms in gene regulatory network model inference
Source: BMC Bioinformatics. 2010 Jan 27;11:59. doi: 10.1186/1471-2105-11-59 (PMC2831005; doi:10.1186/1471-2105-11-59)
Supplement: Additional file 3 — EvA2 framework. This archive contains the code and resources published by EvA2 authors (Minimum corresponding code). More details on how to use it can be found in Additional File 2. [file 1471-2105-11-59-S3.ZIP › src/eva2/gui/GenericArrayEditor.java]

package eva2.gui;

/*
 * Title:        EvA2
 * Description:
 * Copyright:    Copyright (c) 2003
 * Company:      University of Tuebingen, Computer Architecture
 * @author Holger Ulmer, Felix Streichert, Hannes Planatscher
 * @version:  $Revision: 235 $
 *            $Date: 2007-11-08 13:53:51 +0100 (Thu, 08 Nov 2007) $
 *            $Author: mkron $
 */
/*==========================================================================*
 * IMPORTS
 *==========================================================================*/

import java.awt.BorderLayout;
import java.awt.Component;
import java.awt.Dimension;
import java.awt.Font;
import java.awt.FontMetrics;
import java.awt.Graphics;
import java.awt.Insets;
import java.awt.Rectangle;
import java.awt.event.ActionEvent;
import java.awt.event.ActionListener;
import java.awt.event.WindowAdapter;
import java.awt.event.WindowEvent;
import java.beans.PropertyChangeEvent;
import java.beans.PropertyChangeListener;
import java.beans.PropertyChangeSupport;
import java.beans.PropertyEditor;
import java.lang.reflect.Array;

import javax.swing.DefaultListCellRenderer;
import javax.swing.DefaultListModel;
import javax.swing.JButton;
import javax.swing.JLabel;
import javax.swing.JList;
import javax.swing.JOptionPane;
import javax.swing.JPanel;
import javax.swing.JScrollPane;
import javax.swing.ListCellRenderer;
import javax.swing.SwingConstants;
import javax.swing.event.ListSelectionEvent;
import javax.swing.event.ListSelectionListener;

import eva2.tools.EVAHELP;
import eva2.tools.SelectedTag;

/*==========================================================================*
 * CLASS DECLARATION
 *==========================================================================*/
public class GenericArrayEditor extends JPanel implements PropertyEditor {
	/** Handles property change notification */
	private PropertyChangeSupport m_Support = new PropertyChangeSupport(this);
	/** The label for when we can't edit that type */
	private JLabel m_Label = new JLabel("Can't edit", SwingConstants.CENTER);
	/** The list component displaying current values */
	private JList m_ElementList = new JList();
	/** The class of objects allowed in the array */
	private Class m_ElementClass = String.class;
	/** The defaultlistmodel holding our data */
	private DefaultListModel m_ListModel;
	/** The property editor for the class we are editing */
	private PropertyEditor m_ElementEditor;
	/** Click this to delete the selected array values */
	private JButton m_DeleteBut = new JButton("Delete");
	/** Click to add the current object configuration to the array */
	private JButton m_AddBut = new JButton("Add");
	/** Listens to buttons being pressed and taking the appropriate action */
	private ActionListener m_InnerActionListener = new ActionListener() {
		//
		public void actionPerformed(ActionEvent e) {
			if (e.getSource() == m_DeleteBut) {
				int[] selected = m_ElementList.getSelectedIndices();
				if (selected != null) {
					for (int i = 0; i < selected.length; i++) {
						int current = selected[i];
						m_ListModel.removeElementAt(current);
						if (m_ListModel.size() > current) {
							m_ElementList.setSelectedIndex(current);
						}
						m_ElementList.setModel(m_ListModel);
					}
					m_Support.firePropertyChange("", null, null);
				}
				if (m_ElementList.getSelectedIndex() == -1) {
					m_DeleteBut.setEnabled(false);
				}
			} else if (e.getSource() == m_AddBut) {
				int selected = m_ElementList.getSelectedIndex();
				Object addObj = m_ElementEditor.getValue();

				// Make a full copy of the object using serialization
				try {
					SerializedObject so = new SerializedObject(addObj);
					addObj = so.getObject();
					if (selected != -1) {
						m_ListModel.insertElementAt(addObj, selected);
					} else {
						m_ListModel.addElement(addObj);
					}
					m_ElementList.setModel(m_ListModel);
					m_Support.firePropertyChange("", null, null);
				} catch (Exception ex) {
					JOptionPane.showMessageDialog(GenericArrayEditor.this,
							"Could not create an object copy", null,
							JOptionPane.ERROR_MESSAGE);
				}
			}
		}
	};

	/** Listens to list items being selected and takes appropriate action */
	private ListSelectionListener m_InnerSelectionListener = new ListSelectionListener() {
		//
		public void valueChanged(ListSelectionEvent e) {

			if (e.getSource() == m_ElementList) {
				// Enable the delete button
				if (m_ElementList.getSelectedIndex() != -1) {
					m_DeleteBut.setEnabled(true);
					m_ElementEditor.setValue(m_ElementList.getSelectedValue());
				}
			}
		}
	};

	/**
	 * Sets up the array editor.
	 */
	public GenericArrayEditor() {
		setLayout(new BorderLayout());
		add(m_Label, BorderLayout.CENTER);
		m_DeleteBut.addActionListener(m_InnerActionListener);
		m_AddBut.addActionListener(m_InnerActionListener);
		m_ElementList.addListSelectionListener(m_InnerSelectionListener);
		m_AddBut.setToolTipText("Add the current item to the list");
		m_DeleteBut.setToolTipText("Delete the selected list item");
	}

	/*
	 * This class handles the creation of list cell renderers from the property
	 * editors.
	 */
	private class EditorListCellRenderer implements ListCellRenderer {
		/** The class of the property editor for array objects */
		private Class m_EditorClass;
		/** The class of the array values */
		private Class m_ValueClass;

		/**
		 * Creates the list cell renderer.
		 * 
		 * @param editorClass
		 *            The class of the property editor for array objects
		 * @param valueClass
		 *            The class of the array values
		 */
		public EditorListCellRenderer(Class editorClass, Class valueClass) {
			m_EditorClass = editorClass;
			m_ValueClass = valueClass;
		}

		/**
		 * Creates a cell rendering component.
		 * 
		 * @param JList
		 *            the list that will be rendered in
		 * @param Object
		 *            the cell value
		 * @param int which element of the list to render
		 * @param boolean true if the cell is selected
		 * @param boolean true if the cell has the focus
		 * @return the rendering component
		 */
		public Component getListCellRendererComponent(final JList list,
				final Object value, final int index, final boolean isSelected,
				final boolean cellHasFocus) {
			try {
				final PropertyEditor e = (PropertyEditor) m_EditorClass
						.newInstance();
				if (e instanceof GenericObjectEditor) {
					// ((GenericObjectEditor) e).setDisplayOnly(true);
					((GenericObjectEditor) e).setClassType(m_ValueClass);
				}
				e.setValue(value);
				return new JPanel() {
					/**
					 *
					 */
					public void paintComponent(Graphics g) {
						Insets i = this.getInsets();
						Rectangle box = new Rectangle(i.left, i.top, this
								.getWidth(), // - i.right,
								this.getHeight());// - i.bottom +20);
						g.setColor(isSelected ? list.getSelectionBackground()
								: list.getBackground());
						g.fillRect(0, 0, this.getWidth(), this.getHeight());
						g.setColor(isSelected ? list.getSelectionForeground()
								: list.getForeground());
						e.paintValue(g, box);
					}

					/**
					 *
					 */
					public Dimension getPreferredSize() {
						// Dimension newPref = getPreferredSize();
						// newPref.height =
						// getFontMetrics(getFont()).getHeight() * 6 / 4; //6 /
						// 4;
						// newPref.width = newPref.height * 6; //5
						// setPreferredSize(newPref);

						// Font f = this.getFont();
						// FontMetrics fm = this.getFontMetrics(f);
						// return new Dimension(0, fm.getHeight());

						Font f = this.getFont();
						FontMetrics fm = this.getFontMetrics(f);
						Dimension newPref = new Dimension(0, fm.getHeight());
						newPref.height = getFontMetrics(getFont()).getHeight() * 6 / 4; // 6
																						// /
																						// 4;
						newPref.width = newPref.height * 6; // 5
						return newPref;
					}
				};
			} catch (Exception ex) {
				return null;
			}
		}
	}

	/**
	 * Updates the type of object being edited, so attempts to find an
	 * appropriate propertyeditor.
	 * 
	 * @param o
	 *            a value of type 'Object'
	 */
	private void updateEditorType(Object o) {

		// Determine if the current object is an array
		m_ElementEditor = null;
		m_ListModel = null;
		removeAll();

		if ((o != null) && (o.getClass().isArray())) {
			Class elementClass = o.getClass().getComponentType();
			PropertyEditor editor = PropertyEditorProvider
					.findEditor(elementClass);
			Component view = null;
			ListCellRenderer lcr = new DefaultListCellRenderer();
			if (editor != null) {
				if (editor instanceof GenericObjectEditor) {
					((GenericObjectEditor) editor).setClassType(elementClass);
				}
				if (editor.isPaintable() && editor.supportsCustomEditor()) {
					view = new PropertyPanel(editor);
					lcr = new EditorListCellRenderer(editor.getClass(),
							elementClass);
				} else if (editor.getTags() != null) {
					view = new PropertyValueSelector(editor);
				} else if (editor.getAsText() != null) {
					view = new PropertyText(editor);
				}
			}
			if (view == null) {
				System.err.println("No property editor for class: "
						+ elementClass.getName());
			} else {
				m_ElementEditor = editor;

				// Create the ListModel and populate it
				m_ListModel = new DefaultListModel();
				m_ElementClass = elementClass;
				for (int i = 0; i < Array.getLength(o); i++) {
					m_ListModel.addElement(Array.get(o, i));
				}
				m_ElementList.setCellRenderer(lcr);
				m_ElementList.setModel(m_ListModel);
				if (m_ListModel.getSize() > 0) {
					m_ElementList.setSelectedIndex(0);
					m_DeleteBut.setEnabled(true);
				} else {
					m_DeleteBut.setEnabled(false);
				}

				try {
					if (m_ListModel.getSize() > 0) {
						m_ElementEditor.setValue(m_ListModel.getElementAt(0));
					} else {
						if (m_ElementEditor instanceof GenericObjectEditor) {
							((GenericObjectEditor) m_ElementEditor)
									.setDefaultValue();
						} else {
							m_ElementEditor.setValue(m_ElementClass
									.newInstance());
						}
					}

					JPanel panel = new JPanel();
					panel.setLayout(new BorderLayout());
					panel.add(view, BorderLayout.CENTER);
					panel.add(m_AddBut, BorderLayout.EAST);
					add(panel, BorderLayout.NORTH);
					add(new JScrollPane(m_ElementList), BorderLayout.CENTER);
					add(m_DeleteBut, BorderLayout.SOUTH);
					m_ElementEditor
							.addPropertyChangeListener(new PropertyChangeListener() {
								public void propertyChange(PropertyChangeEvent e) {
									repaint();
								}
							});
				} catch (Exception ex) {
					System.err.println(ex.getMessage());
					m_ElementEditor = null;
				}
			}
		}
		if (m_ElementEditor == null) {
			add(m_Label, BorderLayout.CENTER);
		}
		m_Support.firePropertyChange("", null, null);
		validate();
	}

	/**
	 * Sets the current object array.
	 * 
	 * @param o
	 *            an object that must be an array.
	 */
	public void setValue(Object o) {
		// Create a new list model, put it in the list and resize?
		updateEditorType(o);
	}

	/**
	 * Gets the current object array.
	 * 
	 * @return the current object array
	 */
	public Object getValue() {

		if (m_ListModel == null) {
			return null;
		}
		// Convert the listmodel to an array of strings and return it.
		int length = m_ListModel.getSize();
		Object result = Array.newInstance(m_ElementClass, length);
		for (int i = 0; i < length; i++) {
			Array.set(result, i, m_ListModel.elementAt(i));
		}
		return result;
	}

	/**
	 * Supposedly returns an initialization string to create a classifier
	 * identical to the current one, including it's state, but this doesn't
	 * appear possible given that the initialization string isn't supposed to
	 * contain multiple statements.
	 * 
	 * @return the java source code initialisation string
	 */
	public String getJavaInitializationString() {
		return "null";
	}

	/**
	 * Returns true to indicate that we can paint a representation of the string
	 * array
	 * 
	 * @return true
	 */
	public boolean isPaintable() {
		return true;
	}

	/**
	 * Paints a representation of the current classifier.
	 * 
	 * @param gfx
	 *            the graphics context to use
	 * @param box
	 *            the area we are allowed to paint into
	 */
	public void paintValue(Graphics gfx, Rectangle box) {
		FontMetrics fm = gfx.getFontMetrics();
		int vpad = (box.height - fm.getAscent()) / 2;
		// System.out.println(m_ListModel + " --- " + m_ElementClass);
		String rep = m_ListModel.getSize() + " of "
				+ EVAHELP.cutClassName(m_ElementClass.getName());
		gfx.drawString(rep, 2, fm.getHeight() + vpad - 3);
	}

	/**
	 *
	 */
	public String getAsText() {
		return null;
	}

	/**
	 *
	 */
	public void setAsText(String text) throws IllegalArgumentException {
		throw new IllegalArgumentException(text);
	}

	/**
	 *
	 */
	public String[] getTags() {
		return null;
	}

	/**
	 *
	 */
	public boolean supportsCustomEditor() {
		return true;
	}

	/**
	 *
	 */
	public Component getCustomEditor() {
		return this;
	}

	/**
	 *
	 */
	public void addPropertyChangeListener(PropertyChangeListener l) {
		m_Support.addPropertyChangeListener(l);
	}

	/**
	 *
	 */
	public void removePropertyChangeListener(PropertyChangeListener l) {
		m_Support.removePropertyChangeListener(l);
	}

	/**
	 *
	 */
	public static void main(String[] args) {
		try {
			java.beans.PropertyEditorManager.registerEditor(SelectedTag.class,
					TagEditor.class);
			java.beans.PropertyEditorManager.registerEditor(int[].class,
					GenericArrayEditor.class);
			java.beans.PropertyEditorManager.registerEditor(double[].class,
					GenericArrayEditor.class);
			GenericArrayEditor editor = new GenericArrayEditor();

			int[] initial = { 3, 45, 7 };
			editor.setValue(initial);
			PropertyDialog pd = new PropertyDialog(editor, EVAHELP
					.cutClassName(editor.getClass().getName()), 100, 100);
			pd.setSize(200, 200);
			pd.addWindowListener(new WindowAdapter() {
				public void windowClosing(WindowEvent e) {
					System.exit(0);
				}
			});
			editor.setValue(initial);
			// ce.validate();
		} catch (Exception ex) {
			ex.printStackTrace();
			System.err.println(ex.getMessage());
		}
	}
}
