# Supplementary material for: Comparison of evolutionary algorithms in gene regulatory network model inference
Source: BMC Bioinformatics. 2010 Jan 27;11:59. doi: 10.1186/1471-2105-11-59 (PMC2831005; doi:10.1186/1471-2105-11-59)
Supplement: Additional file 3 — EvA2 framework. This archive contains the code and resources published by EvA2 authors (Minimum corresponding code). More details on how to use it can be found in Additional File 2. [file 1471-2105-11-59-S3.ZIP › src/eva2/gui/GenericFilePathEditor.java]

package eva2.gui;

import javax.swing.*;
import java.beans.PropertyEditor;
import java.beans.PropertyChangeSupport;
import java.beans.PropertyChangeListener;
import java.awt.*;
import java.awt.event.ActionListener;
import java.awt.event.ActionEvent;
import java.awt.event.ComponentListener;
import java.io.File;
import java.beans.PropertyChangeEvent;

/**
 * Created by IntelliJ IDEA. User: streiche Date: 28.08.2003 Time: 11:11:59 To
 * change this template use Options | File Templates.
 */
public class GenericFilePathEditor extends JPanel implements PropertyEditor {

	/** Handles property change notification */
	private PropertyChangeSupport m_Support = new PropertyChangeSupport(this);
	/** The label for when we can't edit that type */
	private JLabel m_Label = new JLabel("Can't edit", SwingConstants.CENTER);
	/** The FilePath that is to be edited */
	private PropertyFilePath m_FilePath;

	/** The gaphix stuff */
	private JFileChooser m_FileChooser;
	private JPanel m_Panel;

	public GenericFilePathEditor() {
		// compiled code
	}

	/**
	 * This method will set the value of object that is to be edited.
	 * 
	 * @param o
	 *            an object that must be an array.
	 */
	public void setValue(Object o) {
		if (o instanceof PropertyFilePath) {
			this.m_FilePath = (PropertyFilePath) o;
		}
	}

	/**
	 * Returns the current object.
	 * 
	 * @return the current object
	 */
	public Object getValue() {
		return this.m_FilePath;
	}

	public String getJavaInitializationString() {
		return "TEST";
	}

	/**
     *
     */
	public String getAsText() {
		return null;
	}

	/**
     *
     */
	public void setAsText(String text) throws IllegalArgumentException {
		throw new IllegalArgumentException(text);
	}

	/**
     *
     */
	public String[] getTags() {
		return null;
	}

	/**
     *
     */
	public void addPropertyChangeListener(PropertyChangeListener l) {
		m_Support.addPropertyChangeListener(l);
	}

	/**
     *
     */
	public void removePropertyChangeListener(PropertyChangeListener l) {
		m_Support.removePropertyChangeListener(l);
	}

	/**
	 * Returns true since the Object can be shown
	 * 
	 * @return true
	 */
	public boolean isPaintable() {
		return true;
	}

	/**
	 * Paints a representation of the current classifier.
	 * 
	 * @param gfx
	 *            the graphics context to use
	 * @param box
	 *            the area we are allowed to paint into
	 */
	public void paintValue(Graphics gfx, Rectangle box) {
		FontMetrics fm = gfx.getFontMetrics();
		int vpad = (box.height - fm.getAscent()) / 2;
		String rep = this.m_FilePath.FileName;
		gfx.drawString(rep, 2, fm.getHeight() + vpad - 3);
	}

	/**
	 * Returns true because we do support a custom editor.
	 * 
	 * @return true
	 */
	public boolean supportsCustomEditor() {
		return true;
	}

	/**
	 * Returns the array editing component.
	 * 
	 * @return a value of type 'java.awt.Component'
	 */
	public Component getCustomEditor() {
		this.m_Panel = new JPanel();
		this.m_FileChooser = new JFileChooser();
		File file = new File(this.m_FilePath.getCompleteFilePath());
		this.m_FileChooser.setSelectedFile(file);
		this.m_FileChooser.setMultiSelectionEnabled(false);
		this.m_Panel.add(this.m_FileChooser);
		this.m_FileChooser.addActionListener(this.fileChooserAction);
		return this.m_Panel;
	}

	/**
	 * This action listener, called by the "train" button, causes the SOM to
	 * recalculate the mapping.
	 */
	ActionListener fileChooserAction = new ActionListener() {
		public void actionPerformed(ActionEvent event) {
			if (event.getActionCommand() == "ApproveSelection") {
				m_FilePath.setCompleteFilePath(m_FileChooser.getSelectedFile()
						.getAbsolutePath());
				m_Support.firePropertyChange("", m_FilePath, null);
				Window w = (Window) m_FileChooser.getTopLevelAncestor();
				w.dispose();
				m_Panel = null;
			}
			if (event.getActionCommand() == "CancelSelection") {
				m_FilePath.setCompleteFilePath(m_FileChooser.getSelectedFile()
						.getAbsolutePath());
				m_Support.firePropertyChange("", m_FilePath, null);
				Window w = (Window) m_FileChooser.getTopLevelAncestor();
				if (w != null)
					w.dispose();
				m_Panel = null;
			}
		}
	};
}
