# Supplementary material for: Comparison of evolutionary algorithms in gene regulatory network model inference
Source: BMC Bioinformatics. 2010 Jan 27;11:59. doi: 10.1186/1471-2105-11-59 (PMC2831005; doi:10.1186/1471-2105-11-59)
Supplement: Additional file 3 — EvA2 framework. This archive contains the code and resources published by EvA2 authors (Minimum corresponding code). More details on how to use it can be found in Additional File 2. [file 1471-2105-11-59-S3.ZIP › src/eva2/gui/GenericIntArrayEditor.java]

package eva2.gui;

import javax.swing.*;
import java.beans.PropertyEditor;
import java.beans.PropertyChangeSupport;
import java.beans.PropertyChangeListener;
import java.awt.*;
import java.awt.event.ActionListener;
import java.awt.event.ActionEvent;
import java.awt.event.KeyListener;
import java.awt.event.KeyEvent;

/**
 * Created by IntelliJ IDEA. User: streiche Date: 12.09.2005 Time: 10:20:30 To
 * change this template use File | Settings | File Templates.
 */
public class GenericIntArrayEditor extends JPanel implements PropertyEditor {

	/** Handles property change notification */
	private PropertyChangeSupport m_Support = new PropertyChangeSupport(this);
	/** The label for when we can't edit that type */
	private JLabel m_Label = new JLabel("Can't edit", SwingConstants.CENTER);
	/** The FilePath that is to be edited */
	private PropertyIntArray m_IntArray;

	/** The gaphix stuff */
	private JPanel m_CustomEditor, m_DataPanel, m_ButtonPanel;
	private JTextField[] m_InputTextField;
	private JButton m_OKButton;

	public GenericIntArrayEditor() {
		// compiled code
	}

	/**
	 * This method will init the CustomEditor Panel
	 */
	private void initCustomEditor() {
		this.m_CustomEditor = new JPanel();
		this.m_CustomEditor.setLayout(new BorderLayout());

		this.m_CustomEditor.add(new JLabel("Current Int Array:"),
				BorderLayout.NORTH);

		// init data panel
		this.m_DataPanel = new JPanel();
		this.updateDataPanel();
		this.m_CustomEditor.add(this.m_DataPanel, BorderLayout.CENTER);

		// init button panel
		this.m_ButtonPanel = new JPanel();
		this.m_OKButton = new JButton("OK");
		this.m_OKButton.setEnabled(true);
		this.m_OKButton.addActionListener(new ActionListener() {
			public void actionPerformed(ActionEvent e) {
				// m_Backup = copyObject(m_Object);
				if ((m_CustomEditor.getTopLevelAncestor() != null)
						&& (m_CustomEditor.getTopLevelAncestor() instanceof Window)) {
					Window w = (Window) m_CustomEditor.getTopLevelAncestor();
					w.dispose();
				}
			}
		});
		this.m_ButtonPanel.add(this.m_OKButton);
		this.m_CustomEditor.add(this.m_ButtonPanel, BorderLayout.SOUTH);
		this.updateEditor();
	}

	/**
	 * This action listener reads all values
	 */
	KeyListener readIntArrayAction = new KeyListener() {
		public void keyPressed(KeyEvent event) {
		}

		public void keyTyped(KeyEvent event) {
		}

		public void keyReleased(KeyEvent event) {
			int[] tmpD = new int[m_InputTextField.length];

			for (int i = 0; i < tmpD.length; i++) {
				try {
					int d = 0;
					d = new Integer(m_InputTextField[i].getText()).intValue();
					tmpD[i] = d;
				} catch (Exception e) {

				}
			}
			m_IntArray.setIntArray(tmpD);
		}
	};

	/**
	 * The object may have changed update the editor.
	 */
	private void updateEditor() {
		if (this.m_CustomEditor != null) {
			this.updateDataPanel();
			this.m_CustomEditor.validate();
			this.m_CustomEditor.repaint();
		}
	}

	/**
	 * This method updates the data panel
	 */
	private void updateDataPanel() {
		int[] tmpD = this.m_IntArray.getIntArray();

		this.m_DataPanel.removeAll();
		this.m_DataPanel.setLayout(new GridLayout(tmpD.length, 2));
		this.m_InputTextField = new JTextField[tmpD.length];
		for (int i = 0; i < tmpD.length; i++) {
			JLabel label = new JLabel("Value X" + i + ": ");
			this.m_DataPanel.add(label);
			this.m_InputTextField[i] = new JTextField();
			this.m_InputTextField[i].setText("" + tmpD[i]);
			this.m_InputTextField[i].addKeyListener(this.readIntArrayAction);
			this.m_DataPanel.add(this.m_InputTextField[i]);
		}
	}

	/**
	 * This method will set the value of object that is to be edited.
	 * 
	 * @param o
	 *            an object that must be an array.
	 */
	public void setValue(Object o) {
		if (o instanceof PropertyIntArray) {
			this.m_IntArray = (PropertyIntArray) o;
			this.updateEditor();
		}
	}

	/**
	 * Returns the current object.
	 * 
	 * @return the current object
	 */
	public Object getValue() {
		return this.m_IntArray;
	}

	public String getJavaInitializationString() {
		return "TEST";
	}

	/**
     *
     */
	public String getAsText() {
		return null;
	}

	/**
     *
     */
	public void setAsText(String text) throws IllegalArgumentException {
		throw new IllegalArgumentException(text);
	}

	/**
     *
     */
	public String[] getTags() {
		return null;
	}

	/**
     *
     */
	public void addPropertyChangeListener(PropertyChangeListener l) {
		m_Support.addPropertyChangeListener(l);
	}

	/**
     *
     */
	public void removePropertyChangeListener(PropertyChangeListener l) {
		m_Support.removePropertyChangeListener(l);
	}

	/**
	 * This is used to hook an action listener to the ok button
	 * 
	 * @param a
	 *            The action listener.
	 */
	public void addOkListener(ActionListener a) {
		m_OKButton.addActionListener(a);
	}

	/**
	 * This is used to remove an action listener from the ok button
	 * 
	 * @param a
	 *            The action listener
	 */
	public void removeOkListener(ActionListener a) {
		m_OKButton.removeActionListener(a);
	}

	/**
	 * Returns true since the Object can be shown
	 * 
	 * @return true
	 */
	public boolean isPaintable() {
		return true;
	}

	/**
	 * Paints a representation of the current classifier.
	 * 
	 * @param gfx
	 *            the graphics context to use
	 * @param box
	 *            the area we are allowed to paint into
	 */
	public void paintValue(Graphics gfx, Rectangle box) {
		FontMetrics fm = gfx.getFontMetrics();
		int vpad = (box.height - fm.getAscent()) / 2;
		String rep = "Edit int[]";
		gfx.drawString(rep, 2, fm.getHeight() + vpad - 3);
	}

	/**
	 * Returns true because we do support a custom editor.
	 * 
	 * @return true
	 */
	public boolean supportsCustomEditor() {
		return true;
	}

	/**
	 * Returns the array editing component.
	 * 
	 * @return a value of type 'java.awt.Component'
	 */
	public Component getCustomEditor() {
		if (this.m_CustomEditor == null)
			this.initCustomEditor();
		return m_CustomEditor;
	}
}
