# Supplementary material for: Comparison of evolutionary algorithms in gene regulatory network model inference
Source: BMC Bioinformatics. 2010 Jan 27;11:59. doi: 10.1186/1471-2105-11-59 (PMC2831005; doi:10.1186/1471-2105-11-59)
Supplement: Additional file 3 — EvA2 framework. This archive contains the code and resources published by EvA2 authors (Minimum corresponding code). More details on how to use it can be found in Additional File 2. [file 1471-2105-11-59-S3.ZIP › src/eva2/gui/GenericOptimizationObjectivesEditor.java]

package eva2.gui;

import javax.swing.*;

import eva2.server.go.problems.InterfaceOptimizationObjective;
import eva2.server.go.problems.InterfaceOptimizationTarget;
import eva2.server.go.tools.GeneralGOEProperty;

import java.beans.*;
import java.awt.*;
import java.awt.event.*;

import wsi.ra.tool.BasicResourceLoader;

/**
 * Created by IntelliJ IDEA. User: streiche Date: 14.01.2005 Time: 17:32:47 To
 * change this template use File | Settings | File Templates.
 */
public class GenericOptimizationObjectivesEditor extends JPanel implements
		PropertyEditor, java.beans.PropertyChangeListener {

	/** Handles property change notification */
	private PropertyChangeSupport m_Support = new PropertyChangeSupport(this);
	/** The label for when we can't edit that type */
	private JLabel m_Label = new JLabel("Can't edit", SwingConstants.CENTER);
	/** The FilePath that is to be edited */
	private PropertyOptimizationObjectives m_OptimizationObjectives;

	/** The gaphix stuff */
	private JComponent m_Editor;
	private JPanel m_TargetList;
	private JComponent[] m_Targets;
	private JButton[] m_Delete;
	private JScrollPane m_ScrollTargets;
	private GeneralGOEProperty[] m_Editors;
	private PropertyChangeListener m_self;

	public GenericOptimizationObjectivesEditor() {
		m_self = this;

	}

	/**
	 * This method will init the CustomEditor Panel
	 */
	private void initCustomEditor() {
		m_self = this;
		this.m_Editor = new JPanel();
		this.m_Editor.setPreferredSize(new Dimension(400, 200));
		this.m_Editor.setMinimumSize(new Dimension(400, 200));

		// init the editors
		InterfaceOptimizationObjective[] list = this.m_OptimizationObjectives
				.getSelectedTargets();
		this.m_Editors = new GeneralGOEProperty[list.length];
		for (int i = 0; i < list.length; i++) {
			this.m_Editors[i] = new GeneralGOEProperty();
			this.m_Editors[i].m_Name = list[i].getName();
			try {
				this.m_Editors[i].m_Value = list[i];
				this.m_Editors[i].m_Editor = PropertyEditorProvider
						.findEditor(this.m_Editors[i].m_Value.getClass());
				if (this.m_Editors[i].m_Editor == null)
					this.m_Editors[i].m_Editor = PropertyEditorProvider
							.findEditor(InterfaceOptimizationObjective.class);
				if (this.m_Editors[i].m_Editor instanceof GenericObjectEditor)
					((GenericObjectEditor) this.m_Editors[i].m_Editor)
							.setClassType(InterfaceOptimizationTarget.class);
				this.m_Editors[i].m_Editor.setValue(this.m_Editors[i].m_Value);
				this.m_Editors[i].m_Editor.addPropertyChangeListener(this);
				this.findViewFor(this.m_Editors[i]);
				if (this.m_Editors[i].m_View != null)
					this.m_Editors[i].m_View.repaint();
			} catch (Exception e) {
				System.out.println("Darn can't read the value...");
			}
		}
		this.m_TargetList = new JPanel();
		this.updateTargetList();
		this.m_ScrollTargets = new JScrollPane(this.m_TargetList);

		this.m_Editor.setLayout(new BorderLayout());
		this.m_Editor.add(this.m_ScrollTargets, BorderLayout.CENTER);

		// the add button
		JButton addButton = new JButton("Add Opt. Target");
		addButton.addActionListener(addTarget);
		this.m_Editor.add(addButton, BorderLayout.SOUTH);

		// Some description would be nice
		JTextArea jt = new JTextArea();
		jt.setFont(new Font("SansSerif", Font.PLAIN, 12));
		jt.setEditable(false);
		jt.setLineWrap(true);
		jt.setWrapStyleWord(true);
		jt.setText("Choose and parameterize optimization objectives.");
		jt.setBackground(getBackground());
		JPanel jp = new JPanel();
		jp.setBorder(BorderFactory.createCompoundBorder(BorderFactory
				.createTitledBorder("Info"), BorderFactory.createEmptyBorder(0,
				5, 5, 5)));
		jp.setLayout(new BorderLayout());
		jp.add(jt, BorderLayout.CENTER);
		JPanel p2 = new JPanel();
		p2.setLayout(new BorderLayout());
		JButton help = new JButton("Help");
		help.setEnabled(false);
		p2.add(help, BorderLayout.NORTH);
		jp.add(p2, BorderLayout.EAST);
		GridBagConstraints gbConstraints = new GridBagConstraints();

		this.m_Editor.add(jp, BorderLayout.NORTH);

		this.updateEditor();
	}

	/**
	 * This method updates the server list
	 * 
	 */
	private void updateTargetList() {
		BasicResourceLoader loader = BasicResourceLoader.instance();
		byte[] bytes;
		InterfaceOptimizationObjective[] list = this.m_OptimizationObjectives
				.getSelectedTargets();

		this.m_TargetList.removeAll();
		this.m_TargetList.setLayout(new GridBagLayout());
		GridBagConstraints gbc = new GridBagConstraints();
		this.m_Targets = new JComponent[list.length];
		this.m_Delete = new JButton[list.length];
		String[] cups = new String[8];
		for (int i = 0; i < cups.length; i++)
			cups[i] = "" + (i + 1);
		// The head title
		gbc.anchor = GridBagConstraints.WEST;
		gbc.fill = GridBagConstraints.BOTH;
		gbc.gridx = 0;
		gbc.weightx = 10;
		this.m_TargetList.add(new JLabel("Target"), gbc);
		gbc.anchor = GridBagConstraints.WEST;
		gbc.fill = GridBagConstraints.REMAINDER;
		gbc.gridx = 1;
		gbc.weightx = 1;
		this.m_TargetList.add(new JLabel("Remove"), gbc);
		for (int i = 0; i < list.length; i++) {
			// the status indicator
			gbc.anchor = GridBagConstraints.WEST;
			gbc.fill = GridBagConstraints.BOTH;
			gbc.gridx = 0;
			gbc.weightx = 10;
			// this.m_Targets[i] = new JButton(""+list[i].getName());
			// this.m_Targets[i].setEnabled(false);
			this.m_Targets[i] = this.m_Editors[i].m_View;
			this.m_TargetList.add(this.m_Targets[i], gbc);
			// The delete button
			gbc.anchor = GridBagConstraints.WEST;
			gbc.fill = GridBagConstraints.REMAINDER;
			gbc.gridx = 1;
			gbc.weightx = 1;
			bytes = loader
					.getBytesFromResourceLocation("resources/images/Sub24.gif");
			try {
				this.m_Delete[i] = new JButton("", new ImageIcon(Toolkit
						.getDefaultToolkit().createImage(bytes)));
			} catch (java.lang.NullPointerException e) {
				System.out
						.println("Could not find Sub24 icon, please move resources folder to working directory!");
				this.m_Delete[i] = new JButton("Sub");
			}
			this.m_Delete[i].addActionListener(deleteTarget);
			this.m_TargetList.add(this.m_Delete[i], gbc);
		}
		this.m_TargetList.repaint();
		this.m_TargetList.validate();
		if (this.m_ScrollTargets != null) {
			this.m_ScrollTargets.validate();
			this.m_ScrollTargets.repaint();
		}
		if (this.m_Editor != null) {
			this.m_Editor.validate();
			this.m_Editor.repaint();
		}
	}

	/**
	 * This action listener,...
	 */
	ActionListener updateTargets = new ActionListener() {
		public void actionPerformed(ActionEvent event) {
			updateTargetList();
		}
	};

	/**
	 * This action listener,...
	 */
	ActionListener addTarget = new ActionListener() {
		public void actionPerformed(ActionEvent event) {
			m_OptimizationObjectives
					.addTarget((InterfaceOptimizationObjective) m_OptimizationObjectives
							.getAvailableTargets()[0].clone());
			int l = m_OptimizationObjectives.getSelectedTargets().length;
			GeneralGOEProperty[] newEdit = new GeneralGOEProperty[l];
			for (int i = 0; i < m_Editors.length; i++) {
				newEdit[i] = m_Editors[i];
			}
			InterfaceOptimizationObjective[] list = m_OptimizationObjectives
					.getSelectedTargets();
			l--;
			newEdit[l] = new GeneralGOEProperty();
			newEdit[l].m_Name = list[l].getName();
			try {
				newEdit[l].m_Value = list[l];
				newEdit[l].m_Editor = PropertyEditorProvider
						.findEditor(newEdit[l].m_Value.getClass());
				if (newEdit[l].m_Editor == null)
					newEdit[l].m_Editor = PropertyEditorProvider
							.findEditor(InterfaceOptimizationObjective.class);
				if (newEdit[l].m_Editor instanceof GenericObjectEditor)
					((GenericObjectEditor) newEdit[l].m_Editor)
							.setClassType(InterfaceOptimizationTarget.class);
				newEdit[l].m_Editor.setValue(newEdit[l].m_Value);
				newEdit[l].m_Editor.addPropertyChangeListener(m_self);
				findViewFor(newEdit[l]);
				if (newEdit[l].m_View != null)
					newEdit[l].m_View.repaint();
			} catch (Exception e) {
				System.out.println("Darn can't read the value...");
			}
			m_Editors = newEdit;
			updateTargetList();
		}
	};

	/**
	 * This action listener,...
	 */
	ActionListener deleteTarget = new ActionListener() {
		public void actionPerformed(ActionEvent event) {
			int l = m_OptimizationObjectives.getSelectedTargets().length, j = 0;
			GeneralGOEProperty[] newEdit = new GeneralGOEProperty[l - 1];
			for (int i = 0; i < m_Delete.length; i++) {
				if (event.getSource().equals(m_Delete[i]))
					m_OptimizationObjectives.removeTarget(i);
				else {
					newEdit[j] = m_Editors[i];
					j++;
				}
			}
			m_Editors = newEdit;
			updateTargetList();
		}
	};

	/**
	 * The object may have changed update the editor.
	 */
	private void updateEditor() {
		if (this.m_Editor != null) {
			this.m_TargetList.validate();
			this.m_TargetList.repaint();
			this.m_ScrollTargets.validate();
			this.m_ScrollTargets.repaint();
			this.m_Editor.validate();
			this.m_Editor.repaint();
		}
	}

	/**
	 * This method will set the value of object that is to be edited.
	 * 
	 * @param o
	 *            an object that must be an array.
	 */
	public void setValue(Object o) {
		if (o instanceof PropertyOptimizationObjectives) {
			this.m_OptimizationObjectives = (PropertyOptimizationObjectives) o;
			this.updateEditor();
		}
	}

	/**
	 * Returns the current object.
	 * 
	 * @return the current object
	 */
	public Object getValue() {
		return this.m_OptimizationObjectives;
	}

	public String getJavaInitializationString() {
		return "TEST";
	}

	/**
     *
     */
	public String getAsText() {
		return null;
	}

	/**
     *
     */
	public void setAsText(String text) throws IllegalArgumentException {
		throw new IllegalArgumentException(text);
	}

	/**
     *
     */
	public String[] getTags() {
		return null;
	}

	/**
	 * This is used to hook an action listener to the ok button
	 * 
	 * @param a
	 *            The action listener.
	 */
	public void addOkListener(ActionListener a) {
		// m_OKButton.addActionListener(a);
	}

	/**
	 * This is used to remove an action listener from the ok button
	 * 
	 * @param a
	 *            The action listener
	 */
	public void removeOkListener(ActionListener a) {
		// m_OKButton.removeActionListener(a);
	}

	/**
	 * Returns true since the Object can be shown
	 * 
	 * @return true
	 */
	public boolean isPaintable() {
		return true;
	}

	/**
	 * Paints a representation of the current classifier.
	 * 
	 * @param gfx
	 *            the graphics context to use
	 * @param box
	 *            the area we are allowed to paint into
	 */
	public void paintValue(Graphics gfx, Rectangle box) {
		FontMetrics fm = gfx.getFontMetrics();
		int vpad = (box.height - fm.getAscent()) / 2;
		String rep = "Optimization Targets";
		gfx.drawString(rep, 2, fm.getHeight() + vpad - 3);
	}

	/**
	 * Returns true because we do support a custom editor.
	 * 
	 * @return true
	 */
	public boolean supportsCustomEditor() {
		return true;
	}

	/**
	 * Returns the array editing component.
	 * 
	 * @return a value of type 'java.awt.Component'
	 */
	public Component getCustomEditor() {
		if (this.m_Editor == null)
			this.initCustomEditor();
		return m_Editor;
	}

	/**
	 * This method will udate the status of the object taking the values from
	 * all supsequent editors and setting them to my object.
	 */
	public void updateCenterComponent(PropertyChangeEvent evt) {
		// this.updateTargetList();
		this.updateEditor();
	}

	public void findViewFor(GeneralGOEProperty editor) {
		if (editor.m_Editor instanceof sun.beans.editors.BoolEditor) {
			editor.m_View = new PropertyBoolSelector(editor.m_Editor);
		} else {
			if (editor.m_Editor instanceof sun.beans.editors.DoubleEditor) {
				editor.m_View = new PropertyText(editor.m_Editor);
			} else {
				if (editor.m_Editor.isPaintable()
						&& editor.m_Editor.supportsCustomEditor()) {
					editor.m_View = new PropertyPanel(editor.m_Editor);
				} else {
					if (editor.m_Editor.getTags() != null) {
						editor.m_View = new PropertyValueSelector(
								editor.m_Editor);
					} else {
						if (editor.m_Editor.getAsText() != null) {
							editor.m_View = new PropertyText(editor.m_Editor);
						} else {
							System.out
									.println("Warning: Property \""
											+ editor.m_Name
											+ "\" has non-displayabale editor.  Skipping.");
						}
					}
				}
			}
		}
	}

	/********************************* java.beans.PropertyChangeListener *************************/

	public void addPropertyChangeListener(PropertyChangeListener l) {
		m_Support.addPropertyChangeListener(l);
	}

	public void removePropertyChangeListener(PropertyChangeListener l) {
		m_Support.removePropertyChangeListener(l);
	}

	/**
	 * This will wait for the GenericObjectEditor to finish editing an object.
	 * 
	 * @param evt
	 */
	public void propertyChange(PropertyChangeEvent evt) {
		Object newVal = evt.getNewValue();
		Object oldVal = evt.getOldValue();
		InterfaceOptimizationObjective[] list = this.m_OptimizationObjectives
				.getSelectedTargets();
		for (int i = 0; i < list.length; i++) {
			if (oldVal.equals(list[i])) {
				list[i] = (InterfaceOptimizationObjective) newVal;
				this.m_Editors[i].m_Name = list[i].getName();
				try {
					this.m_Editors[i].m_Value = list[i];
					this.m_Editors[i].m_Editor = PropertyEditorProvider
							.findEditor(this.m_Editors[i].m_Value.getClass());
					if (this.m_Editors[i].m_Editor == null)
						this.m_Editors[i].m_Editor = PropertyEditorProvider
								.findEditor(InterfaceOptimizationObjective.class);
					if (this.m_Editors[i].m_Editor instanceof GenericObjectEditor)
						((GenericObjectEditor) this.m_Editors[i].m_Editor)
								.setClassType(InterfaceOptimizationTarget.class);
					this.m_Editors[i].m_Editor
							.setValue(this.m_Editors[i].m_Value);
					this.m_Editors[i].m_Editor.addPropertyChangeListener(this);
					this.findViewFor(this.m_Editors[i]);
					if (this.m_Editors[i].m_View != null)
						this.m_Editors[i].m_View.repaint();
				} catch (Exception e) {
					System.out.println("Darn can't read the value...");
				}
				this.m_Targets[i] = this.m_Editors[i].m_View;
			}
		}
		// this.m_OptimizationTargets.setSelectedTargets(list);
		this.updateCenterComponent(evt); // Let our panel update before guys
											// downstream
		m_Support.firePropertyChange("", m_OptimizationObjectives,
				m_OptimizationObjectives);
	}
}
