# Supplementary material for: Comparison of evolutionary algorithms in gene regulatory network model inference
Source: BMC Bioinformatics. 2010 Jan 27;11:59. doi: 10.1186/1471-2105-11-59 (PMC2831005; doi:10.1186/1471-2105-11-59)
Supplement: Additional file 3 — EvA2 framework. This archive contains the code and resources published by EvA2 authors (Minimum corresponding code). More details on how to use it can be found in Additional File 2. [file 1471-2105-11-59-S3.ZIP › src/eva2/gui/GenericRemoteServersEditor.java]

package eva2.gui;

import wsi.ra.tool.BasicResourceLoader;

import javax.swing.*;

import eva2.server.go.SwingWorker;

import java.beans.PropertyEditor;
import java.beans.PropertyChangeSupport;
import java.beans.PropertyChangeListener;
import java.awt.*;
import java.awt.event.*;
import java.io.*;
import java.util.Vector;
import java.util.Enumeration;

/**
 * Created by IntelliJ IDEA. User: streiche Date: 14.12.2004 Time: 11:33:43 To
 * change this template use File | Settings | File Templates.
 */

public class GenericRemoteServersEditor extends JPanel implements
		PropertyEditor {

	/** Handles property change notification */
	private PropertyChangeSupport m_Support = new PropertyChangeSupport(this);
	/** The label for when we can't edit that type */
	private JLabel m_Label = new JLabel("Can't edit", SwingConstants.CENTER);
	/** The FilePath that is to be edited */
	private PropertyRemoteServers m_RemoteServers;

	/** The gaphix stuff */
	private JComponent m_Editor;
	private JPanel m_ParameterPanel;
	private JTextField m_Login;
	private JPasswordField m_Password;
	private JPanel m_ServerList;
	private JButton[] m_Status;
	private JTextField[] m_Names;
	private JComboBox[] m_CPUs;
	private JButton[] m_Delete;

	public GenericRemoteServersEditor() {

	}

	/**
	 * This method will init the CustomEditor Panel
	 */
	private void initCustomEditor() {
		this.m_Editor = new JPanel();
		// This is the upper panel
		this.m_ParameterPanel = new JPanel();
		GridBagConstraints gbc = new GridBagConstraints();
		gbc.anchor = GridBagConstraints.WEST;
		gbc.fill = GridBagConstraints.HORIZONTAL;
		gbc.gridwidth = 1;
		gbc.gridx = 0;
		gbc.gridy = 0;
		gbc.weightx = 1;
		this.m_ParameterPanel.setLayout(new GridBagLayout());
		this.m_ParameterPanel.add(new JLabel("Login: "), gbc);
		this.m_Login = new JTextField("" + this.m_RemoteServers.getLogin());
		this.m_Login.addKeyListener(loginListener);
		gbc.anchor = GridBagConstraints.WEST;
		gbc.fill = GridBagConstraints.HORIZONTAL;
		gbc.gridwidth = 2;
		gbc.gridx = 1;
		gbc.gridy = 0;
		gbc.weightx = 100;
		this.m_ParameterPanel.add(this.m_Login, gbc);
		gbc.anchor = GridBagConstraints.WEST;
		gbc.fill = GridBagConstraints.HORIZONTAL;
		gbc.gridwidth = 1;
		gbc.gridx = 3;
		gbc.gridy = 0;
		gbc.weightx = 1;
		this.m_ParameterPanel.add(new JLabel("Password: "), gbc);
		this.m_Password = new JPasswordField(""
				+ this.m_RemoteServers.getPassword());
		this.m_Password.addKeyListener(passwordListener);
		gbc.anchor = GridBagConstraints.WEST;
		gbc.fill = GridBagConstraints.HORIZONTAL;
		gbc.gridwidth = 2;
		gbc.gridx = 4;
		gbc.gridy = 0;
		gbc.weightx = 100;
		this.m_ParameterPanel.add(this.m_Password, gbc);

		JButton tmpB;
		BasicResourceLoader loader = BasicResourceLoader.instance();
		byte[] bytes;
		bytes = loader
				.getBytesFromResourceLocation("resources/images/Add24.gif");
		try {
			tmpB = new JButton("", new ImageIcon(Toolkit.getDefaultToolkit()
					.createImage(bytes)));
		} catch (java.lang.NullPointerException e) {
			System.out
					.println("Could not find Add24 icon, please move resources folder to working directory!");
			tmpB = new JButton("Add");
		}
		tmpB.addActionListener(addServer);
		gbc.anchor = GridBagConstraints.WEST;
		gbc.fill = GridBagConstraints.HORIZONTAL;
		gbc.gridwidth = 1;
		gbc.gridx = 0;
		gbc.gridy = 1;
		gbc.weightx = 1;
		this.m_ParameterPanel.add(tmpB, gbc);
		bytes = loader
				.getBytesFromResourceLocation("resources/images/Export24.gif");
		try {
			tmpB = new JButton("Load", new ImageIcon(Toolkit
					.getDefaultToolkit().createImage(bytes)));
		} catch (java.lang.NullPointerException e) {
			System.out
					.println("Could not find Export24 icon, please move resources folder to working directory!");
			tmpB = new JButton("Load");
		}
		tmpB.addActionListener(loadServers);
		gbc.anchor = GridBagConstraints.WEST;
		gbc.fill = GridBagConstraints.HORIZONTAL;
		gbc.gridx = 1;
		gbc.gridy = 1;
		gbc.weightx = 1;
		this.m_ParameterPanel.add(tmpB, gbc);
		bytes = loader
				.getBytesFromResourceLocation("resources/images/Import24.gif");
		try {
			tmpB = new JButton("Save", new ImageIcon(Toolkit
					.getDefaultToolkit().createImage(bytes)));
		} catch (java.lang.NullPointerException e) {
			System.out
					.println("Could not find Import24 icon, please move resources folder to working directory!");
			tmpB = new JButton("Save");
		}
		tmpB.addActionListener(saveServers);
		gbc.anchor = GridBagConstraints.WEST;
		gbc.fill = GridBagConstraints.HORIZONTAL;
		gbc.gridx = 2;
		gbc.gridy = 1;
		gbc.weightx = 1;
		this.m_ParameterPanel.add(tmpB, gbc);
		bytes = loader
				.getBytesFromResourceLocation("resources/images/Refresh24.gif");
		try {
			tmpB = new JButton("Update Status", new ImageIcon(Toolkit
					.getDefaultToolkit().createImage(bytes)));
		} catch (java.lang.NullPointerException e) {
			System.out
					.println("Could not find Refresh24 icon, please move resources folder to working directory!");
			tmpB = new JButton("Update Status");
		}
		tmpB.addActionListener(updateServers);
		gbc.anchor = GridBagConstraints.WEST;
		gbc.fill = GridBagConstraints.HORIZONTAL;
		gbc.gridx = 3;
		gbc.gridy = 1;
		gbc.weightx = 1;
		this.m_ParameterPanel.add(tmpB, gbc);
		bytes = loader
				.getBytesFromResourceLocation("resources/images/Play24.gif");
		try {
			tmpB = new JButton("Start Server", new ImageIcon(Toolkit
					.getDefaultToolkit().createImage(bytes)));
		} catch (java.lang.NullPointerException e) {
			System.out
					.println("Could not find Play24 icon, please move resources folder to working directory!");
			tmpB = new JButton("Start Server");
		}
		tmpB.addActionListener(startServers);
		gbc.anchor = GridBagConstraints.WEST;
		gbc.fill = GridBagConstraints.HORIZONTAL;
		gbc.gridx = 4;
		gbc.gridy = 1;
		gbc.weightx = 1;
		this.m_ParameterPanel.add(tmpB, gbc);
		bytes = loader
				.getBytesFromResourceLocation("resources/images/Stop24.gif");
		try {
			tmpB = new JButton("Stop Server", new ImageIcon(Toolkit
					.getDefaultToolkit().createImage(bytes)));
		} catch (java.lang.NullPointerException e) {
			System.out
					.println("Could not find Stop24 icon, please move resources folder to working directory!");
			tmpB = new JButton("Stop Server");
		}
		tmpB.addActionListener(killServers);
		gbc.anchor = GridBagConstraints.WEST;
		gbc.fill = GridBagConstraints.HORIZONTAL;
		gbc.gridx = 5;
		gbc.gridy = 1;
		gbc.weightx = 1;
		this.m_ParameterPanel.add(tmpB, gbc);

		this.m_ServerList = new JPanel();
		this.updateServerList();
		JScrollPane scrollServer = new JScrollPane(this.m_ServerList);

		this.m_Editor.setLayout(new BorderLayout());
		this.m_Editor.add(this.m_ParameterPanel, BorderLayout.NORTH);
		this.m_Editor.add(scrollServer, BorderLayout.CENTER);

		this.updateEditor();
	}

	/**
	 * This method updates the server list
	 * 
	 */
	private void updateServerList() {
		BasicResourceLoader loader = BasicResourceLoader.instance();
		byte[] bytes;
		ServerNode t;
		this.m_ServerList.removeAll();
		this.m_ServerList.setLayout(new GridBagLayout());
		GridBagConstraints gbc = new GridBagConstraints();
		this.m_Status = new JButton[this.m_RemoteServers.size()];
		this.m_Names = new JTextField[this.m_RemoteServers.size()];
		this.m_CPUs = new JComboBox[this.m_RemoteServers.size()];
		this.m_Delete = new JButton[this.m_RemoteServers.size()];
		String[] cups = new String[8];
		for (int i = 0; i < cups.length; i++)
			cups[i] = "" + (i + 1);
		// The head title
		gbc.anchor = GridBagConstraints.WEST;
		gbc.fill = GridBagConstraints.BOTH;
		gbc.gridx = 0;
		gbc.weightx = 1;
		this.m_ServerList.add(new JLabel("Status"), gbc);
		gbc.anchor = GridBagConstraints.WEST;
		gbc.fill = GridBagConstraints.BOTH;
		gbc.gridx = 1;
		gbc.weightx = 80;
		this.m_ServerList.add(new JLabel("Server Name"), gbc);
		gbc.anchor = GridBagConstraints.WEST;
		gbc.fill = GridBagConstraints.BOTH;
		gbc.gridx = 2;
		gbc.weightx = 10;
		this.m_ServerList.add(new JLabel("CPUs"), gbc);
		gbc.anchor = GridBagConstraints.WEST;
		gbc.fill = GridBagConstraints.REMAINDER;
		gbc.gridx = 3;
		gbc.weightx = 10;
		this.m_ServerList.add(new JLabel("Remove"), gbc);
		for (int i = 0; i < this.m_RemoteServers.size(); i++) {
			t = this.m_RemoteServers.get(i);
			// the status indicator
			gbc.anchor = GridBagConstraints.WEST;
			gbc.fill = GridBagConstraints.BOTH;
			gbc.gridx = 0;
			gbc.weightx = 1;
			this.m_Status[i] = new JButton(" ");
			this.m_Status[i].setEnabled(false);
			if (this.m_RemoteServers.isServerOnline(t.m_ServerName))
				this.m_Status[i].setBackground(Color.GREEN);
			else
				this.m_Status[i].setBackground(Color.RED);
			this.m_ServerList.add(this.m_Status[i], gbc);
			// the server name
			gbc = new GridBagConstraints();
			gbc.anchor = GridBagConstraints.WEST;
			gbc.fill = GridBagConstraints.BOTH;
			gbc.gridx = 1;
			gbc.weightx = 80;
			this.m_Names[i] = new JTextField("" + t.m_ServerName);
			this.m_Names[i].addKeyListener(serverNameListener);
			this.m_ServerList.add(this.m_Names[i], gbc);
			// the number of CPUs
			gbc.anchor = GridBagConstraints.WEST;
			gbc.fill = GridBagConstraints.BOTH;
			gbc.gridx = 2;
			gbc.weightx = 10;
			this.m_CPUs[i] = new JComboBox(cups);
			this.m_CPUs[i].setSelectedIndex(t.m_CPUs - 1);
			this.m_CPUs[i].addItemListener(cpuStateListener);
			this.m_ServerList.add(this.m_CPUs[i], gbc);
			// The delete button
			gbc.anchor = GridBagConstraints.WEST;
			gbc.fill = GridBagConstraints.REMAINDER;
			gbc.gridx = 3;
			gbc.weightx = 10;
			bytes = loader
					.getBytesFromResourceLocation("resources/images/Sub24.gif");
			this.m_Delete[i] = new JButton("", new ImageIcon(Toolkit
					.getDefaultToolkit().createImage(bytes)));
			this.m_Delete[i].addActionListener(deleteServer);
			this.m_ServerList.add(this.m_Delete[i], gbc);
		}
		String[] h = this.m_RemoteServers.getCheckedServerNodes();
		System.out.println("My active nodes: ");
		for (int i = 0; i < h.length; i++) {
			System.out.println("" + h[i]);
		}
		this.m_ServerList.repaint();
		this.m_ServerList.validate();
	}

	/**
	 * This action listener,...
	 */
	ActionListener saveServers = new ActionListener() {
		public void actionPerformed(ActionEvent event) {
			String text = m_RemoteServers.writeToText();
			JFileChooser saver = new JFileChooser();
			int option = saver.showSaveDialog(m_Editor);
			if (option == JFileChooser.APPROVE_OPTION) {
				// now save the stuff to the file
				File file = saver.getSelectedFile();
				try {
					BufferedWriter OutputFile = new BufferedWriter(
							new OutputStreamWriter(new FileOutputStream(file
									.getAbsolutePath())));
					OutputFile.write(text);
					OutputFile.close();
				} catch (FileNotFoundException t) {
					System.out.println("Could not open output file! Filename: "
							+ file.getName());
				} catch (java.io.IOException t) {
					System.out
							.println("Could not write to output file! Filename: "
									+ file.getName());
				}
			}
		}
	};

	/**
	 * This action listener,...
	 */
	ActionListener killServers = new ActionListener() {
		public void actionPerformed(ActionEvent event) {
			m_RemoteServers.killServers();
			updateServerList();
		}
	};

	/**
	 * This action listener,...
	 */
	ActionListener startServers = new ActionListener() {
		public void actionPerformed(ActionEvent event) {
			m_RemoteServers.startServers();
			updateServerList();
		}
	};

	/**
	 * This action listener,...
	 */
	ActionListener updateServers = new ActionListener() {
		public void actionPerformed(ActionEvent event) {
			updateServerList();
		}
	};

	/**
	 * This action listener,...
	 */
	ActionListener addServer = new ActionListener() {
		public void actionPerformed(ActionEvent event) {
			m_RemoteServers.addServerNode("none", 1);
			updateServerList();
		}
	};

	/**
	 * This action listener,...
	 */
	ActionListener deleteServer = new ActionListener() {
		public void actionPerformed(ActionEvent event) {
			for (int i = 0; i < m_Delete.length; i++) {
				if (event.getSource().equals(m_Delete[i]))
					m_RemoteServers
							.removeServerNode(m_RemoteServers.get(i).m_ServerName);
			}
			updateServerList();
		}
	};

	/**
	 * This action listener,...
	 */
	ActionListener loadServers = new ActionListener() {
		public void actionPerformed(ActionEvent event) {
			String text = "";
			JFileChooser reader = new JFileChooser();
			int option = reader.showOpenDialog(m_Editor);
			if (option == JFileChooser.APPROVE_OPTION) {
				// now save the stuff to the file
				File file = reader.getSelectedFile();
				try {
					BufferedReader inputFile = new BufferedReader(
							new FileReader(file.getAbsolutePath()));
					String line;
					while ((line = inputFile.readLine()) != null) {
						text += line + "\n";
					}
					inputFile.close();
					m_RemoteServers.readFromText(text);
					// text = inputFile.readLine().read();
					// OutputFile.close();
				} catch (FileNotFoundException t) {
					System.out.println("Could not open output file! Filename: "
							+ file.getName());
				} catch (java.io.IOException t) {
					System.out
							.println("Could not write to output file! Filename: "
									+ file.getName());
				}
			}
			updateServerList();
		}
	};

	/**
	 * This action listener reads all values
	 */
	KeyListener loginListener = new KeyListener() {
		public void keyPressed(KeyEvent event) {
		}

		public void keyTyped(KeyEvent event) {
		}

		public void keyReleased(KeyEvent event) {
			m_RemoteServers.setLogin(m_Login.getText());
		}
	};

	/**
	 * This action listener reads all values
	 */
	KeyListener passwordListener = new KeyListener() {
		public void keyPressed(KeyEvent event) {
		}

		public void keyTyped(KeyEvent event) {
		}

		public void keyReleased(KeyEvent event) {
			m_RemoteServers.setPassword(m_Password.getPassword());
		}
	};

	/**
	 * This action listener reads all values
	 */
	KeyListener serverNameListener = new KeyListener() {
		public void keyPressed(KeyEvent event) {
		}

		public void keyTyped(KeyEvent event) {
		}

		public void keyReleased(KeyEvent event) {
			for (int i = 0; i < m_Names.length; i++) {
				if (event.getSource().equals(m_Names[i]))
					m_RemoteServers.setNameFor(i, m_Names[i].getText());
			}
		}
	};

	/**
	 * This action listener adds an element to DoubleArray
	 */
	ItemListener cpuStateListener = new ItemListener() {
		public void itemStateChanged(ItemEvent event) {
			for (int i = 0; i < m_CPUs.length; i++) {
				if (event.getSource().equals(m_CPUs[i]))
					m_RemoteServers.setCPUsFor(i,
							m_CPUs[i].getSelectedIndex() + 1);
			}
		}
	};

	/**
	 * The object may have changed update the editor.
	 */
	private void updateEditor() {
		if (this.m_Editor != null) {
			this.m_Editor.validate();
			this.m_Editor.repaint();
		}
	}

	/**
	 * This method will set the value of object that is to be edited.
	 * 
	 * @param o
	 *            an object that must be an array.
	 */
	public void setValue(Object o) {
		if (o instanceof PropertyRemoteServers) {
			this.m_RemoteServers = (PropertyRemoteServers) o;
			this.updateEditor();
		}
	}

	/**
	 * Returns the current object.
	 * 
	 * @return the current object
	 */
	public Object getValue() {
		return this.m_RemoteServers;
	}

	public String getJavaInitializationString() {
		return "TEST";
	}

	/**
     *
     */
	public String getAsText() {
		return null;
	}

	/**
     *
     */
	public void setAsText(String text) throws IllegalArgumentException {
		throw new IllegalArgumentException(text);
	}

	/**
     *
     */
	public String[] getTags() {
		return null;
	}

	/**
     *
     */
	public void addPropertyChangeListener(PropertyChangeListener l) {
		m_Support.addPropertyChangeListener(l);
	}

	/**
     *
     */
	public void removePropertyChangeListener(PropertyChangeListener l) {
		m_Support.removePropertyChangeListener(l);
	}

	/**
	 * This is used to hook an action listener to the ok button
	 * 
	 * @param a
	 *            The action listener.
	 */
	public void addOkListener(ActionListener a) {
		// m_OKButton.addActionListener(a);
	}

	/**
	 * This is used to remove an action listener from the ok button
	 * 
	 * @param a
	 *            The action listener
	 */
	public void removeOkListener(ActionListener a) {
		// m_OKButton.removeActionListener(a);
	}

	/**
	 * Returns true since the Object can be shown
	 * 
	 * @return true
	 */
	public boolean isPaintable() {
		return true;
	}

	/**
	 * Paints a representation of the current classifier.
	 * 
	 * @param gfx
	 *            the graphics context to use
	 * @param box
	 *            the area we are allowed to paint into
	 */
	public void paintValue(Graphics gfx, Rectangle box) {
		FontMetrics fm = gfx.getFontMetrics();
		int vpad = (box.height - fm.getAscent()) / 2;
		String rep = "Remote Servers";
		gfx.drawString(rep, 2, fm.getHeight() + vpad - 3);
	}

	/**
	 * Returns true because we do support a custom editor.
	 * 
	 * @return true
	 */
	public boolean supportsCustomEditor() {
		return true;
	}

	/**
	 * Returns the array editing component.
	 * 
	 * @return a value of type 'java.awt.Component'
	 */
	public Component getCustomEditor() {
		if (this.m_Editor == null)
			this.initCustomEditor();
		return m_Editor;
	}
}
