# Supplementary material for: Comparison of evolutionary algorithms in gene regulatory network model inference
Source: BMC Bioinformatics. 2010 Jan 27;11:59. doi: 10.1186/1471-2105-11-59 (PMC2831005; doi:10.1186/1471-2105-11-59)
Supplement: Additional file 3 — EvA2 framework. This archive contains the code and resources published by EvA2 authors (Minimum corresponding code). More details on how to use it can be found in Additional File 2. [file 1471-2105-11-59-S3.ZIP › src/eva2/gui/GenericStringListEditor.java]

package eva2.gui;

import javax.swing.*;

import eva2.server.go.individuals.codings.gp.AbstractGPNode;
import eva2.server.go.individuals.codings.gp.GPArea;

import java.beans.PropertyEditor;
import java.beans.PropertyChangeSupport;
import java.beans.PropertyChangeListener;
import java.awt.*;
import java.awt.event.ActionListener;
import java.awt.event.ActionEvent;
import java.util.ArrayList;

/**
 * Created by IntelliJ IDEA. User: streiche Date: 23.03.2004 Time: 15:03:29 To
 * change this template use File | Settings | File Templates.
 */
public class GenericStringListEditor implements PropertyEditor {

	/** Handles property change notification */
	private PropertyChangeSupport m_Support = new PropertyChangeSupport(this);
	/** The label for when we can't edit that type */
	private JLabel m_Label = new JLabel("Can't edit", SwingConstants.CENTER);
	/** The GPArea that is to be edited */
	private PropertyStringList m_List;

	/** The gaphix stuff */
	private JPanel m_CustomEditor, m_NodePanel;
	private JCheckBox[] m_BlackCheck;

	public GenericStringListEditor() {
		// compiled code
	}

	/**
	 * This method will init the CustomEditor Panel
	 */
	private void initCustomEditor() {
		this.m_CustomEditor = new JPanel();
		this.m_CustomEditor.setPreferredSize(new Dimension(200, 200));
		this.m_CustomEditor.setLayout(new BorderLayout());
		this.m_CustomEditor.add(new JLabel("Select:"), BorderLayout.NORTH);
		this.m_NodePanel = new JPanel();
		this.m_CustomEditor.add(new JScrollPane(this.m_NodePanel),
				BorderLayout.CENTER);
		this.updateEditor();
	}

	/**
	 * The object may have changed update the editor.
	 */
	private void updateEditor() {
		if (this.m_NodePanel != null) {
			String[] strings = this.m_List.getStrings();
			boolean[] booleans = this.m_List.getSelection();
			this.m_NodePanel.removeAll();
			this.m_NodePanel.setLayout(new GridLayout(strings.length, 1));
			this.m_BlackCheck = new JCheckBox[strings.length];
			for (int i = 0; i < strings.length; i++) {
				this.m_BlackCheck[i] = new JCheckBox(strings[i], booleans[i]);
				this.m_BlackCheck[i].addActionListener(new ActionListener() {
					public void actionPerformed(ActionEvent ev) {
						makeNodeList();
					}
				});
				this.m_NodePanel.add(this.m_BlackCheck[i]);
			}
		}
	}

	/**
	 * This method checks the current BlackList and compiles it to a new
	 * ReducedList.
	 */
	private void makeNodeList() {
		for (int i = 0; i < this.m_BlackCheck.length; i++) {
			this.m_List.setSelectionForElement(i, this.m_BlackCheck[i]
					.isSelected());
		}
	}

	/**
	 * This method will set the value of object that is to be edited.
	 * 
	 * @param o
	 *            an object that must be an array.
	 */
	public void setValue(Object o) {
		if (o instanceof PropertyStringList) {
			this.m_List = (PropertyStringList) o;
			this.updateEditor();
		}
	}

	/**
	 * Retruns the current object.
	 * 
	 * @return the current object
	 */
	public Object getValue() {
		return this.m_List;
	}

	public String getJavaInitializationString() {
		return "TEST";
	}

	/**
     *
     */
	public String getAsText() {
		return null;
	}

	/**
     *
     */
	public void setAsText(String text) throws IllegalArgumentException {
		throw new IllegalArgumentException(text);
	}

	/**
     *
     */
	public String[] getTags() {
		return null;
	}

	/**
     *
     */
	public void addPropertyChangeListener(PropertyChangeListener l) {
		m_Support.addPropertyChangeListener(l);
	}

	/**
     *
     */
	public void removePropertyChangeListener(PropertyChangeListener l) {
		m_Support.removePropertyChangeListener(l);
	}

	/**
	 * Returns true since the Object can be shown
	 * 
	 * @return true
	 */
	public boolean isPaintable() {
		return true;
	}

	/**
	 * Paints a representation of the current classifier.
	 * 
	 * @param gfx
	 *            the graphics context to use
	 * @param box
	 *            the area we are allowed to paint into
	 */
	public void paintValue(Graphics gfx, Rectangle box) {
		FontMetrics fm = gfx.getFontMetrics();
		int vpad = (box.height - fm.getAscent()) / 2;
		String rep = "Select from available Elements";
		gfx.drawString(rep, 2, fm.getHeight() + vpad - 3);
	}

	/**
	 * Returns true because we do support a custom editor.
	 * 
	 * @return true
	 */
	public boolean supportsCustomEditor() {
		return true;
	}

	/**
	 * Returns the array editing component.
	 * 
	 * @return a value of type 'java.awt.Component'
	 */
	public Component getCustomEditor() {
		if (this.m_CustomEditor == null)
			this.initCustomEditor();
		return m_CustomEditor;
	}
}
