# Supplementary material for: Comparison of evolutionary algorithms in gene regulatory network model inference
Source: BMC Bioinformatics. 2010 Jan 27;11:59. doi: 10.1186/1471-2105-11-59 (PMC2831005; doi:10.1186/1471-2105-11-59)
Supplement: Additional file 3 — EvA2 framework. This archive contains the code and resources published by EvA2 authors (Minimum corresponding code). More details on how to use it can be found in Additional File 2. [file 1471-2105-11-59-S3.ZIP › src/eva2/gui/Graph.java]

package eva2.gui;

import java.io.Serializable;

/*
 * Title:        EvA2
 * Description:
 * Copyright:    Copyright (c) 2003
 * Company:      University of Tuebingen, Computer Architecture
 * @author Holger Ulmer, Felix Streichert, Hannes Planatscher
 * @version:  $Revision: 322 $
 *            $Date: 2007-12-11 17:24:07 +0100 (Tue, 11 Dec 2007) $
 *            $Author: mkron $
 */
/*==========================================================================*
 * IMPORTS
 *==========================================================================*/
/*==========================================================================*
 * CLASS DECLARATION
 *==========================================================================*/
public class Graph implements Serializable {
	private PlotInterface m_Plotter;
	private int m_GraphLabel;
	private String m_Info;

	/**
   *
   */
	public Graph(String Info, PlotInterface Plotter, int x) {
		m_Info = Info;
		m_Plotter = Plotter;
		m_GraphLabel = x;
		if (m_Plotter == null)
			System.out.println("In constructor m_Plotter == null");
		m_Plotter.setInfoString(m_GraphLabel, Info, (float) 1.0);
	}

	/**
	 * 
	 * @param Info
	 * @param stroke
	 */
	public String getInfo() {
		return m_Info;
	}

	/**
   *
   */
	public void setInfoString(String Info, float stroke) {
		m_Plotter.setInfoString(m_GraphLabel, Info, stroke);
	}

	/**
   *
   */
	public int getGraphLabel() {
		return m_GraphLabel;
	}

	/**
   *
   */
	public void setConnectedPoint(double x, double y) {
		m_Plotter.setConnectedPoint(x, y, m_GraphLabel);
	}

	/**
   *
   */
	public void clear() {
		m_Plotter.clearGraph(m_GraphLabel);
	}

	/**
   *
   */
	public void setUnconnectedPoint(double x, double y) {
		m_Plotter.setUnconnectedPoint(x, y, m_GraphLabel);
	}

	public int getPointCount() {
		return m_Plotter.getPointCount(m_GraphLabel);
	}

	/**
	 * Add a graph to this graph object. Uses "force" for mismatching point
	 * counts, but returns false if force was used and points possibly have been
	 * lost.
	 * 
	 * @return true if the graph could be added directly or false if the graph
	 *         was added by force losing some data points
	 * @see PlotInterface.addGraph
	 */
	public boolean addGraph(Graph x) {
		boolean useForce = false;
		// System.out.println("adding graph " + x.getGraphLabel() + " to " +
		// getGraphLabel());
		if ((getPointCount() != 0) && (getPointCount() != x.getPointCount())) {
			// System.err.println("mismatching graphs, point counts were " +
			// getPointCount() + " " + x.getPointCount());
			useForce = true;
		}
		m_Plotter.jump();
		m_Plotter.addGraph(m_GraphLabel, x.getGraphLabel(), useForce);
		return !useForce;
	}

	/**
	 * Causes the PlotInterface to interrupt the connected painting at the
	 * current position.
	 */
	public void jump() {
		m_Plotter.jump();
	}

	// public boolean isValid() { // this was evil in RMI, use GraphWindow
	// instead
	// //return true;
	// return (m_Plotter != null) && (m_Plotter.getFunctionArea() != null);
	// }
}
