# Supplementary material for: Comparison of evolutionary algorithms in gene regulatory network model inference
Source: BMC Bioinformatics. 2010 Jan 27;11:59. doi: 10.1186/1471-2105-11-59 (PMC2831005; doi:10.1186/1471-2105-11-59)
Supplement: Additional file 3 — EvA2 framework. This archive contains the code and resources published by EvA2 authors (Minimum corresponding code). More details on how to use it can be found in Additional File 2. [file 1471-2105-11-59-S3.ZIP › src/eva2/gui/GraphPointSet.java]

package eva2.gui;

/*
 * Title:        EvA2
 * Description:
 * Copyright:    Copyright (c) 2003
 * Company:      University of Tuebingen, Computer Architecture
 * @author Holger Ulmer, Felix Streichert, Hannes Planatscher
 * @version:  $Revision: 305 $
 *            $Date: 2007-12-04 12:10:04 +0100 (Tue, 04 Dec 2007) $
 *            $Author: mkron $
 */
/*==========================================================================*
 * IMPORTS
 *==========================================================================*/
import wsi.ra.chart2d.*;

import java.awt.Color;
import java.awt.Graphics;
import java.awt.BasicStroke;
import java.io.Serializable;
import java.util.ArrayList;
import java.util.Arrays;

/*==========================================================================*
 * CLASS DECLARATION
 *==========================================================================*/
/**
  *
  */
public class GraphPointSet {
	private String m_InfoString = "InfoString";
	private int m_GraphLabel;
	private ArrayList m_PointSetContainer = new ArrayList();
	private float m_Stroke = (float) 1.0;
	private boolean m_isStatisticsGraph = false;
	// private DPointSet m_PointSet_1;
	// private DPointSet m_PointSet_2;
	// private DPointSet m_PointSet_3;
	private DPointSetMultiIcon m_ConnectedPointSet;
	private DArea m_Area;
	private Color m_Color;
	private DPointIcon m_Icon;
	private int m_CacheIndex = 0;
	private int m_CacheSize = 0;
	private double[] m_cachex;
	private double[] m_cachey;

	/**
   *
   */
	public GraphPointSet(/* int size */int GraphLabel, DArea Area) {
		// System.out.println("Constructor GraphPointSet "+ GraphLabel);
		m_cachex = new double[m_CacheSize];
		m_cachey = new double[m_CacheSize];
		m_Area = Area;
		m_GraphLabel = GraphLabel;
		m_ConnectedPointSet = new DPointSetMultiIcon(100);
		// m_PointSet_1 = new DPointSet(100);
		// m_PointSet_2 = new DPointSet(100);
		// m_PointSet_3 = new DPointSet(100);
		//
		// DPointIcon icon1 = new DPointIcon(){
		// public void paint( Graphics g ){
		// g.drawLine(-2, 0, 2, 0);
		// g.drawLine(0, 0, 0, 4);
		// }
		// public DBorder getDBorder(){ return new DBorder(4, 4, 4, 4); }
		// };
		// DPointIcon icon2 = new DPointIcon(){
		// public void paint( Graphics g ){
		// g.drawLine(-2, 0, 2, 0);
		// g.drawLine(0, 0, 0, -4);
		// }
		// public DBorder getDBorder(){ return new DBorder(4, 4, 4, 4); }
		// };
		//
		m_ConnectedPointSet.setStroke(new BasicStroke(m_Stroke));
		m_ConnectedPointSet.setConnected(true);
		// m_Color = Color.black;
		// int colors = 5;
		// int b = GraphLabel*(int)(255/10)%255;
		// int r = (GraphLabel-colors)*(int)(255/10)%255;
		// int g = (GraphLabel-2*colors)*(int)(255/10)%255;
		// if (r<0) r = 0;
		// if (g<0) g = 0;
		// m_Color = new Color(r,g,b);

		// if (GraphLabel == 0) m_Color = (Color.black);
		// else
		// if (GraphLabel == 1) m_Color = (Color.red);
		// else
		// if (GraphLabel == 2) m_Color = (Color.blue);
		// else
		// if (GraphLabel == 3) m_Color = (Color.red);
		// else
		// if (GraphLabel == 4) m_Color = (Color.black);
		// else
		// if (GraphLabel == 5) m_Color = (Color.red);
		// else
		// if (GraphLabel == 6) m_Color = (Color.blue);
		// else
		// if (GraphLabel == 7) m_Color = (Color.red);
		// else
		// if (GraphLabel == 8) m_Color = (Color.blue);
		// else
		// if (GraphLabel == 9) m_Color = (Color.red);
		// else
		// if (GraphLabel == 10) m_Color = (Color.black);

		m_Color = labelToColor(GraphLabel);

		m_ConnectedPointSet.setColor(m_Color);
		// m_PointSet_1.setColor(m_Color);
		// m_PointSet_2.setColor(m_Color);
		// m_PointSet_3.setColor(m_Color);
		initGraph(Area);
	}

	private Color labelToColor(int label) {
		Color c = Color.black;
		int k = label % 10;
		switch (k) {
		case 0:
			c = Color.black;
			break;
		case 1:
			c = Color.red;
			break;
		case 2:
			c = Color.blue;
			break;
		case 3:
			c = Color.pink;
			break;
		case 4:
			c = Color.green;
			break;
		case 5:
			c = Color.gray;
			break;
		case 6:
			c = Color.magenta;
			break;
		case 7:
			c = Color.cyan;
			break;
		case 8:
			c = Color.orange;
			break;
		case 9:
			c = Color.darkGray;
			break;
		}
		return c;
	}

	/**
   *
   */
	private GraphPointSet(int size, int GraphLabel) {
		m_GraphLabel = GraphLabel;
		m_cachex = new double[m_CacheSize];
		m_cachey = new double[m_CacheSize];
		m_ConnectedPointSet = new DPointSetMultiIcon(100);
		// m_PointSet_1 = new DPointSet(100);
		// m_PointSet_2 = new DPointSet(100);
		// m_PointSet_3 = new DPointSet(100);
		//
		// DPointIcon icon1 = new DPointIcon(){
		// public void paint( Graphics g ){
		// g.drawLine(-2, 0, 2, 0);
		// g.drawLine(0, 0, 0, 4);
		// }
		// public DBorder getDBorder(){ return new DBorder(4, 4, 4, 4); }
		// };
		// DPointIcon icon2 = new DPointIcon(){
		// public void paint( Graphics g ){
		// g.drawLine(-2, 0, 2, 0);
		// g.drawLine(0, 0, 0, -4);
		// }
		// public DBorder getDBorder(){ return new DBorder(4, 4, 4, 4); }
		// };
		// m_PointSet_2.setIcon(icon1);
		// m_PointSet_3.setIcon(icon1);
		//
		m_ConnectedPointSet.setStroke(new BasicStroke(m_Stroke));

		m_ConnectedPointSet.setConnected(true);
		m_Color = Color.black;

		m_Color = labelToColor(GraphLabel);

		m_ConnectedPointSet.setColor(m_Color);

	}

	/**
   *
   */
	public DPointSet printPoints() {
		for (int i = 0; i < m_ConnectedPointSet.getSize(); i++) {
			DPoint p = m_ConnectedPointSet.getDPoint(i);
			double x = p.x;
			double y = p.y;
			// System.out.println("point "+i+ " x= "+x+"y= "+y);
		}
		return m_ConnectedPointSet.getDPointSet();
	}

	/**
   *
   */
	public Color getColor() {
		return m_ConnectedPointSet.getColor();
	}

	/**
   *
   */
	public void setColor(Color x) {
		m_ConnectedPointSet.setColor(x);
		// m_PointSet_1.setColor(x);
		// m_PointSet_2.setColor(x);
		// m_PointSet_3.setColor(x);
	}

	/**
   *
   */
	public DPointSet getConnectedPointSet() {
		return m_ConnectedPointSet.getDPointSet();
	}

	public DPointSetMultiIcon getReference2ConnectedPointSet() {
		return m_ConnectedPointSet;
	}

	/**
   *
   */
	public void initGraph(DArea Area) {
		m_Area = Area;
		m_Area.addDElement(m_ConnectedPointSet);
		((FunctionArea) m_Area).addGraphPointSet(this);
		// m_Area.addDElement(m_PointSet_1);
		// m_Area.addDElement(m_PointSet_2);
		// m_Area.addDElement(m_PointSet_3);
		// DPointIcon icon1 = new DPointIcon(){
		// public void paint( Graphics g ){
		// g.drawLine(-2, 0, 2, 0);
		// g.drawLine(0, 0, 0, 4);
		// }
		// public DBorder getDBorder(){ return new DBorder(4, 4, 4, 4); }
		// };
		// DPointIcon icon2 = new DPointIcon(){
		// public void paint( Graphics g ){
		// g.drawLine(-2, 0, 2, 0);
		// g.drawLine(0, 0, 0, -4);
		// }
		// public DBorder getDBorder(){ return new DBorder(4, 4, 4, 4); }
		// };
	}

	/**
   *
   */
	public DPoint getNearestDPoint(DPoint p) {
		return m_ConnectedPointSet.getNearestDPoint(p);
	}

	/**
	 * Causes the PointSet to interupt the connected painting at the current
	 * position.
	 */
	public void jump() {
		m_ConnectedPointSet.jump();
	}

	/**
   *
   */
	public void removeAllPoints() {
		m_ConnectedPointSet.removeAllPoints();
		// m_PointSet_1.removeAllPoints();
		// m_PointSet_2.removeAllPoints();
		// m_PointSet_3.removeAllPoints();
	}

	/**
   *
   */
	public void addDPoint(double x, double y) {
		// System.out.println(" "+x+" "+y);
		if (m_CacheIndex == m_CacheSize) {
			for (int i = 0; i < m_CacheSize; i++) {
				m_ConnectedPointSet.addDPoint(m_cachex[i], m_cachey[i]);
			}
			m_ConnectedPointSet.addDPoint(x, y);
			m_CacheIndex = 0;
		} else {
			m_cachex[m_CacheIndex] = x;
			m_cachey[m_CacheIndex] = y;
			m_CacheIndex++;
		}
	}

	/**
   *
   */
	public void addDPoint(DPoint p) {
		m_ConnectedPointSet.addDPoint(p);
	}

	/**
   *
   */
	public void setIcon(DPointIcon p) {
		this.m_Icon = p;
		this.m_ConnectedPointSet.setIcon(p);
	}

	/**
   *
   */
	public void setConnectedMode(boolean p) {
		m_ConnectedPointSet.setConnected(p);
	}

	/**
   *
   */
	public boolean isStatisticsGraph() {
		return m_isStatisticsGraph;
	}

	/**
   * 
   */
	public int getPointCount() {
		return m_ConnectedPointSet.getSize();
	}

	/**
   *
   */
	public PointSet getPointSet() {
		return new PointSet(this.m_ConnectedPointSet.getDPointSet());
	}

	/**
   *
   */
	public void removePoint(DPoint x) {
		System.out.println("removePoint " + x.x + " " + x.y);
		DPoint[] buf = new DPoint[m_ConnectedPointSet.getSize()];
		for (int i = 0; i < m_ConnectedPointSet.getSize(); i++) {
			buf[i] = m_ConnectedPointSet.getDPoint(i);
		}
		m_ConnectedPointSet.removeAllPoints();
		for (int i = 0; i < buf.length; i++) {
			if (buf[i].x == x.x && buf[i].y == x.y)
				System.out.println("point found");
			else
				m_ConnectedPointSet.addDPoint(buf[i]);

		}
	}

	/**
	 * Add a graph to another one forming a statistics graph if it isnt one
	 * already.
	 * 
	 * @param set
	 * @param measures
	 * @param useForce
	 *            forces the add even if point counts mismatch, maybe losing
	 *            some data points
	 */
	public void addGraph(GraphPointSet set, DMeasures measures, boolean useForce) {
		if (set.m_ConnectedPointSet.getSize() != m_ConnectedPointSet.getSize()
				&& m_ConnectedPointSet.getSize() != 0 && !useForce) {
			System.err
					.println("WARNING addGraph not possible, lost last graph");
			System.err.println(" m_ConnectedPointSet.getSize() "
					+ m_ConnectedPointSet.getSize());
			return;
		}
		m_isStatisticsGraph = true;
		removeAllPoints();
		m_ConnectedPointSet.setColor(set.getColor());
		// m_PointSet_1.setColor(m_ConnectedPointSet.getColor());
		// m_PointSet_2.setColor(m_ConnectedPointSet.getColor());
		// m_PointSet_3.setColor(m_ConnectedPointSet.getColor());
		m_PointSetContainer.add(set.getPointSet());
		int[] index = new int[m_PointSetContainer.size()];
		int[] GraphSize = new int[m_PointSetContainer.size()];
		for (int i = 0; i < m_PointSetContainer.size(); i++)
			GraphSize[i] = ((PointSet) m_PointSetContainer.get(i)).getSize();
		boolean doit = true;
		double minx = 0;
		while (doit) {
			minx = ((PointSet) m_PointSetContainer.get(0)).m_X[index[0]];
			int minindex = 0;
			// System.out.println("m_PointSetContainer.size()"+m_PointSetContainer.size());
			for (int i = 1; i < m_PointSetContainer.size(); i++) {
				// System.out.println("i="+i);
				if (minx > ((PointSet) m_PointSetContainer.get(i)).m_X[index[i]]) {
					minindex = i;
					minx = ((PointSet) m_PointSetContainer.get(i)).m_X[index[i]];
				}
			}
			// Stelle minx wird gezeichnet. jetzt alle y werte dazu finden
			int numberofpoints = 0;
			for (int i = 0; i < m_PointSetContainer.size(); i++) {
				if (minx == ((PointSet) m_PointSetContainer.get(i)).m_X[index[i]])
					numberofpoints++;
			}
			double[] y = new double[numberofpoints];
			int c = 0;
			for (int i = 0; i < m_PointSetContainer.size(); i++) {
				if (minx == ((PointSet) m_PointSetContainer.get(i)).m_X[index[i]]) {
					y[c] = ((PointSet) m_PointSetContainer.get(i)).m_Y[index[i]];
					c++;
					index[i]++;
				}
			}
			double ymean = 0;
			for (int i = 0; i < y.length; i++)
				ymean = ymean + y[i];
			ymean = ymean / y.length;
			// compute median double median = getMedian(y);
			addDPoint(minx, ymean);// System.out.println("ymean "+ymean+"  y.length "+
									// y.length);
			// addDPoint(minx,median);//
			// System.out.println("ymean "+ymean+"  y.length "+ y.length);
			doit = true;
			for (int i = 0; i < m_PointSetContainer.size(); i++) {
				if (GraphSize[i] <= index[i]) {
					doit = false;
					break;
				}
			}
			// doit = false;
			// for (int i=0;i<m_PointSetContainer.size();i++) {
			// if (GraphSize[i] > index[i] ) {
			// doit = true;
			// break;
			// }
			// }
		}
		// m_PointSet_2.removeAllPoints();
	}

	/**
   *
   */
	private double getMedian(double[] in) {
		double[] x = (double[]) in.clone();
		double ret = 0;
		Arrays.sort(x);
		int m = (int) (x.length / 2.0);
		return x[m];
	}

	/**
   *
   */
	public int getGraphLabel() {
		return m_GraphLabel;
	}

	// /**
	// *
	// */
	// public void setUnconnectedPoint (double x, double y) {
	// m_PointSet_1.addDPoint(x,y);
	// }
	/**
   *
   */
	public String getInfoString() {
		return m_InfoString;
	}

	/**
   *
   */
	public void setInfoString(String x, float stroke) {
		m_InfoString = x;
		m_Stroke = stroke;
		// setStroke(new BasicStroke( m_Stroke ));
	}

	// /**
	// *
	// */
	// public SerPointSet getSerPointSet () {
	// SerPointSet ret= new SerPointSet(this);
	// return ret;
	// }
	//  
	// /**
	// *
	// */
	// class SerPointSet implements Serializable {
	// private String m_InfoString;
	// private int m_GraphLabel;
	// private Color m_Color;
	// private float m_Stroke;
	// // private PointSet m_PointSet_1;
	// // private PointSet m_PointSet_2;
	// // private PointSet m_PointSet_3;
	// private PointSet m_ConnectedPointSet;
	// // private PointSet m_VarPointSetPlus;
	// // private PointSet m_VarPointSetMinus;
	// private boolean m_isStatisticeGraph;
	// // private boolean m_showVarianz;
	// /**
	// *
	// */
	// public SerPointSet (GraphPointSet Source) {
	// m_InfoString = Source.m_InfoString;
	// m_GraphLabel = Source.m_GraphLabel;
	// m_Color = Source.m_Color;
	// m_Stroke = Source.m_Stroke;
	// m_isStatisticeGraph = Source.m_isStatisticsGraph;
	//
	// // save the connected points
	// m_ConnectedPointSet = new PointSet(Source.getConnectedPointSet());
	// // m_PointSet_1 = new PointSet (Source.m_PointSet_1);
	// // m_PointSet_2 = new PointSet (Source.m_PointSet_2);
	// // m_PointSet_3 = new PointSet (Source.m_PointSet_3);
	// }
	// /**
	// *
	// */
	// public GraphPointSet getGraphPointSet () {
	// GraphPointSet ret = new GraphPointSet(10,m_GraphLabel);
	// ret.setInfoString(this.m_InfoString,this.m_Stroke);
	// ret.setColor(this.m_Color);
	// ret.m_Color = m_Color;
	// ret.m_Stroke = m_Stroke;
	// ret.m_isStatisticsGraph = m_isStatisticeGraph;
	// //@todo why doesn't that work!?
	// // ret.m_ConnectedPointSet = (DPointSetMultiIcon)m_ConnectedPointSet;
	// // ret.m_PointSet_1 = m_PointSet_1.getDPointSet();
	// // ret.m_PointSet_2 = m_PointSet_2.getDPointSet();
	// // ret.m_PointSet_3 = m_PointSet_3.getDPointSet();
	// ret.m_ConnectedPointSet.setConnected(true);
	// return ret;
	// }
	// }

	/**
   *
   */
	class PointSet implements Serializable {
		private double[] m_X;
		private double[] m_Y;
		private Color m_Color;

		/**
     *
     */
		public PointSet(DPointSet pointset) {
			m_Color = pointset.getColor();
			m_X = new double[pointset.getSize()];
			m_Y = new double[pointset.getSize()];
			for (int i = 0; i < pointset.getSize(); i++) {
				DPoint point = pointset.getDPoint(i);
				m_X[i] = point.x;
				m_Y[i] = point.y;
			}
		}

		/**
     *
     */
		public DPointSet getDPointSet() {
			DPointSet ret = new DPointSet(100);
			ret.setColor(m_Color);
			for (int i = 0; i < m_X.length; i++)
				ret.addDPoint(m_X[i], m_Y[i]);
			return ret;
		}

		/**
     *
     */
		public int getSize() {
			return m_X.length;
		}

		// /**
		// *
		// */
		// public DPointSet printPoints() {
		// for (int i = 0; i < m_ConnectedPointSet.getSize();i++) {
		// DPoint p = m_ConnectedPointSet.getDPoint(i);
		// double x = p.x;
		// double y = p.y;
		// //System.out.println("point "+i+ " x= "+x+"y= "+y);
		// }
		// return m_ConnectedPointSet.getDPointSet();
		// }

	}
}
