# Supplementary material for: Comparison of evolutionary algorithms in gene regulatory network model inference
Source: BMC Bioinformatics. 2010 Jan 27;11:59. doi: 10.1186/1471-2105-11-59 (PMC2831005; doi:10.1186/1471-2105-11-59)
Supplement: Additional file 3 — EvA2 framework. This archive contains the code and resources published by EvA2 authors (Minimum corresponding code). More details on how to use it can be found in Additional File 2. [file 1471-2105-11-59-S3.ZIP › src/eva2/gui/GraphWindow.java]

package eva2.gui;

/*
 * Title:        EvA2
 * Description:
 * Copyright:    Copyright (c) 2003
 * Company:      University of Tuebingen, Computer Architecture
 * @author Holger Ulmer, Felix Streichert, Hannes Planatscher
 * @version:  $Revision: 320 $
 *            $Date: 2007-12-06 16:05:11 +0100 (Thu, 06 Dec 2007) $
 *            $Author: mkron $
 */
/*==========================================================================*
 * IMPORTS
 *==========================================================================*/
import java.net.InetAddress;
import java.util.ArrayList;

import wsi.ra.jproxy.MainAdapterClient;
import wsi.ra.jproxy.RMIProxyRemote;

/*==========================================================================*
 * CLASS DECLARATION
 *==========================================================================*/
/**
 * It represents one plot window in the client GUI.
 */
public class GraphWindow {
	public static boolean TRACE = false;

	static private int m_GraphCounter = -1;
	static private PlotContainer m_PlotContainer;
	private MainAdapterClient m_MainAdapterClient;
	private PlotInterface m_Plotter;
	private String m_Name;

	/**
   *
   */
	public static GraphWindow getInstance(MainAdapterClient client,
			String GraphWindowName, String strx, String stry) {
		if (m_PlotContainer == null)
			m_PlotContainer = new PlotContainer();
		GraphWindow ret = null;
		try {
			// if (!m_PlotContainer.containsName(GraphWindowName)) {
			// ret = new GraphWindow(client,GraphWindowName,strx,stry);
			// m_PlotContainer.add(ret);
			// }
			// else {
			// ret = m_PlotContainer.getPlot(GraphWindowName);
			// }
			if (m_PlotContainer.containsName(GraphWindowName)) {
				ret = m_PlotContainer.getPlot(GraphWindowName);
			}
			if ((ret == null) || !(ret.isValid())) {
				if (ret != null) {
					m_PlotContainer.remove(ret); // remove if not valid any more
				}
				ret = new GraphWindow(client, GraphWindowName, strx, stry);
				m_PlotContainer.add(ret);
			}
		} catch (Exception ee) {
			System.out.println("GraphWindow ERROR : " + ee.getMessage());
			ee.printStackTrace();
		}
		return ret;
	}

	public boolean isValid() {
		return (m_Plotter != null) && (m_Plotter.isValid());
	}

	/**
   *
   */
	private GraphWindow(MainAdapterClient client, String PlotName, String strx,
			String stry) {
		if (TRACE)
			System.out.println("Constructor GraphWindow");
		m_MainAdapterClient = client;
		m_Name = PlotName;
		try {
			if ((client == null)
					|| client.getHostName().equals(
							InetAddress.getLocalHost().getHostName())) {
				if (TRACE)
					System.out.println("no RMI");
				m_Plotter = new Plot(PlotName, strx, stry);
			} else {
				m_Plotter = (PlotInterface) RMIProxyRemote.newInstance(
						new Plot(PlotName, strx, stry, false),
						m_MainAdapterClient);
				m_Plotter.init();
				if (TRACE)
					System.out.println("with RMI");
			}
		} catch (Exception e) {
			System.err
					.println("InetAddress.getLocalHost().getHostAddress() --> ERROR"
							+ e.getMessage());
		}
	}

	/**
   *
   */
	public String getName() {
		return m_Name;
	}

	/**
   *
   */
	public Graph getNewGraph(String InfoString) {
		m_GraphCounter++;
		if (TRACE)
			System.out.println("Graph.getNewGraph No:" + m_GraphCounter);
		return new Graph(InfoString, m_Plotter, m_GraphCounter);
	}
}

/**
 *
 */
class PlotContainer extends ArrayList<GraphWindow> {
	/**
	 * 
	 */
	private static final long serialVersionUID = 4194675772084989958L;
	private GraphWindow m_actualPlot;

	/**
   *
   */
	public PlotContainer() {
	}

	/**
   *
   */
	public boolean containsName(String name) {
		GraphWindow temp = null;
		for (int i = 0; i < size(); i++) {
			temp = (GraphWindow) (get(i));
			if (name.equals(temp.getName())) {
				return true;
			}
		}
		return false;
	}

	public void remove(GraphWindow gw) {
		super.remove(gw);
		if (m_actualPlot == gw)
			m_actualPlot = null;
	}

	/**
   *
   */
	public GraphWindow getPlot(String name) {
		if ((m_actualPlot != null) && m_actualPlot.isValid()) {
			if (m_actualPlot.getName().equals(name))
				return m_actualPlot;
		}
		GraphWindow temp = null;
		for (int i = 0; i < size(); i++) {
			temp = (GraphWindow) (get(i));
			if (name.equals(temp.getName())) {
				m_actualPlot = temp;
				return m_actualPlot;
			}
		}
		return null;
	}
}
