# Supplementary material for: Comparison of evolutionary algorithms in gene regulatory network model inference
Source: BMC Bioinformatics. 2010 Jan 27;11:59. doi: 10.1186/1471-2105-11-59 (PMC2831005; doi:10.1186/1471-2105-11-59)
Supplement: Additional file 3 — EvA2 framework. This archive contains the code and resources published by EvA2 authors (Minimum corresponding code). More details on how to use it can be found in Additional File 2. [file 1471-2105-11-59-S3.ZIP › src/eva2/gui/HtmlDemo.java]

package eva2.gui;

/*
 * Title:        EvA2
 * Description:
 * Copyright:    Copyright (c) 2003
 * Company:      University of Tuebingen, Computer Architecture
 * @author Holger Ulmer, Felix Streichert, Hannes Planatscher
 * @version:  $Revision: 199 $
 *            $Date: 2007-10-23 16:58:12 +0200 (Tue, 23 Oct 2007) $
 *            $Author: mkron $
 */
/*==========================================================================*
 * IMPORTS
 *==========================================================================*/
import java.awt.BorderLayout;
import java.awt.Dimension;
import java.awt.Toolkit;
import java.io.IOException;
import java.net.MalformedURLException;
import java.net.URL;

import javax.swing.JEditorPane;
import javax.swing.JFrame;
import javax.swing.JScrollPane;
import javax.swing.JViewport;
import javax.swing.event.HyperlinkEvent;
import javax.swing.event.HyperlinkListener;
import javax.swing.text.html.HTMLDocument;
import javax.swing.text.html.HTMLFrameHyperlinkEvent;

import wsi.ra.tool.BasicResourceLoader;
import eva2.EvAInfo;
import eva2.client.EvAClient;

/**
 *
 */
public class HtmlDemo {
	private JEditorPane m_html;
	private String m_name;

	/**
   *
   */
	public HtmlDemo(String name) {
		m_name = name;
	}

	/**
   *
   */
	public JEditorPane getPane() {
		return m_html;
	}

	/**
    *
    */
	public static void main(String[] args) {
		HtmlDemo demo = new HtmlDemo("ES.html");
		demo.show();
	}

	public boolean resourceExists() {
		URL url = ClassLoader.getSystemResource("resources/" + m_name);
		return (url != null);
	}

	public static boolean resourceExists(String mname) {
		URL url = ClassLoader.getSystemResource("resources/" + mname);
		return (url != null);
	}

	/**
    *
    */
	public void show() {
		try {
			URL url = null;
			url = this.getClass().getClassLoader().getSystemResource(
					"resources/" + m_name);

			try {
				m_html = new JEditorPane(url);
			} catch (java.io.IOException ioe) {
				url = this.getClass().getClassLoader().getSystemResource(
						"resources/Default.html");
				m_html = new JEditorPane(url);
			}
			// m_html = new JEditorPane(htmlDescription);
			m_html.setEditable(false);
			m_html.addHyperlinkListener(createHyperLinkListener());

		} catch (MalformedURLException e) {
			System.out.println("Malformed URL: " + e);
			return;
		} catch (IOException e) {
			System.out.println("IOException: " + e);
			e.printStackTrace();
			return;
		}
		JFrame frame = new JFrame(m_name);
		BasicResourceLoader loader = BasicResourceLoader.instance();
		byte[] bytes = loader
				.getBytesFromResourceLocation(EvAInfo.iconLocation);
		try {
			frame.setIconImage(Toolkit.getDefaultToolkit().createImage(bytes));
		} catch (java.lang.NullPointerException e) {
			System.err
					.println("Could not find EvA2 icon, please move resources folder to working directory!");
		}
		JScrollPane scroller = new JScrollPane();
		JViewport vp = scroller.getViewport();
		vp.add(m_html);
		scroller.setPreferredSize(new Dimension(600, 500));
		frame.getContentPane().add(scroller, BorderLayout.CENTER);
		frame.pack();
		frame.setVisible(true);
	}

	/**
   *
   */
	public HyperlinkListener createHyperLinkListener() {
		return new HyperlinkListener() {
			public void hyperlinkUpdate(HyperlinkEvent e) {
				if (e.getEventType() == HyperlinkEvent.EventType.ACTIVATED) {
					if (e instanceof HTMLFrameHyperlinkEvent) {
						((HTMLDocument) m_html.getDocument())
								.processHTMLFrameHyperlinkEvent((HTMLFrameHyperlinkEvent) e);
					} else {
						try {
							m_html.setPage(e.getURL());
						} catch (IOException ioe) {
							System.out.println("IOE: " + ioe);
						}
					}
				}
			}
		};
	}
}
