# Supplementary material for: Comparison of evolutionary algorithms in gene regulatory network model inference
Source: BMC Bioinformatics. 2010 Jan 27;11:59. doi: 10.1186/1471-2105-11-59 (PMC2831005; doi:10.1186/1471-2105-11-59)
Supplement: Additional file 3 — EvA2 framework. This archive contains the code and resources published by EvA2 authors (Minimum corresponding code). More details on how to use it can be found in Additional File 2. [file 1471-2105-11-59-S3.ZIP › src/eva2/gui/InterfaceDPointWithContent.java]

package eva2.gui;

import eva2.server.go.individuals.AbstractEAIndividual;
import eva2.server.go.problems.InterfaceOptimizationProblem;

/**
 * Created by IntelliJ IDEA. User: streiche Date: 08.09.2005 Time: 10:16:18 To
 * change this template use File | Settings | File Templates.
 */
public interface InterfaceDPointWithContent {
	public void setEAIndividual(AbstractEAIndividual indy);

	public AbstractEAIndividual getEAIndividual();

	/**
	 * This method allows you to set the according optimization problem
	 * 
	 * @param problem
	 *            InterfaceOptimizationProblem
	 */
	public void setProblem(InterfaceOptimizationProblem problem);

	public InterfaceOptimizationProblem getProblem();

	/**
	 * This method allows you to draw additional data of the individual
	 */
	public void showIndividual();
}
