# Supplementary material for: Comparison of evolutionary algorithms in gene regulatory network model inference
Source: BMC Bioinformatics. 2010 Jan 27;11:59. doi: 10.1186/1471-2105-11-59 (PMC2831005; doi:10.1186/1471-2105-11-59)
Supplement: Additional file 3 — EvA2 framework. This archive contains the code and resources published by EvA2 authors (Minimum corresponding code). More details on how to use it can be found in Additional File 2. [file 1471-2105-11-59-S3.ZIP › src/eva2/gui/InterfaceSelectablePointIcon.java]

package eva2.gui;

import eva2.server.go.individuals.AbstractEAIndividual;
import eva2.server.go.mocco.paretofrontviewer.InterfaceRefSolutionListener;

/**
 * Created by IntelliJ IDEA. User: streiche Date: 25.08.2005 Time: 17:16:33 To
 * change this template use File | Settings | File Templates.
 */
public interface InterfaceSelectablePointIcon {

	/**
	 * This method allows to add a selection listner to the PointIcon it should
	 * need more than one listener to this abstruse event
	 * 
	 * @param a
	 *            The selection listener
	 */
	public void addSelectionListener(InterfaceRefSolutionListener a);

	/**
	 * This method allows to remove the selection listner to the PointIcon
	 */
	public void removeSelectionListeners();

	/**
	 * This method returns the selection listner to the PointIcon
	 * 
	 * @return InterfacePointIconSelectionListener
	 */
	public InterfaceRefSolutionListener getSelectionListener();

	/**
	 * Of course the PointIcon needs a reference to the individual otherwise it
	 * can't tell the listener what has been selected.
	 * 
	 * @param indy
	 */
	public void setEAIndividual(AbstractEAIndividual indy);

	/**
	 * This method allows you to get the EAIndividual the icon stands for
	 * 
	 * @return AbstractEAIndividual
	 */
	public AbstractEAIndividual getEAIndividual();
}
