# Supplementary material for: Comparison of evolutionary algorithms in gene regulatory network model inference
Source: BMC Bioinformatics. 2010 Jan 27;11:59. doi: 10.1186/1471-2105-11-59 (PMC2831005; doi:10.1186/1471-2105-11-59)
Supplement: Additional file 3 — EvA2 framework. This archive contains the code and resources published by EvA2 authors (Minimum corresponding code). More details on how to use it can be found in Additional File 2. [file 1471-2105-11-59-S3.ZIP › src/eva2/gui/JClassTree.java]

package eva2.gui;

/*
 * Title:        EvA2
 * Description:
 * Copyright:    Copyright (c) 2003
 * Company:      University of Tuebingen, Computer Architecture
 * @author Holger Ulmer, Felix Streichert, Hannes Planatscher
 * @version:  $Revision: 201 $
 *            $Date: 2007-10-25 16:11:23 +0200 (Thu, 25 Oct 2007) $
 *            $Author: mkron $
 */
/*==========================================================================*
 * IMPORTS
 *==========================================================================*/
import javax.swing.*;
import javax.swing.tree.*;
import java.awt.*;
import java.awt.event.*;
import java.util.Enumeration;

/**
 *
 */
public class JClassTree extends JDialog {
	// private ESPara m_Para;
	JScrollPane jScrollPane1 = new JScrollPane();
	JTree treeView_ = new JTree();
	JPanel treeControlsPanel = new JPanel();
	JButton expandButton = new JButton();
	JButton collapseButton = new JButton();
	JButton editButton = new JButton();
	JButton cancelButton = new JButton();
	// Used for addNotify check.
	private boolean fComponentsAdjusted = false;

	/**
	 * Default constructor.
	 */
	public JClassTree() {
		getContentPane().setLayout(new BorderLayout(0, 0));
		setVisible(false);
		setSize(405, 362);
		jScrollPane1 = new javax.swing.JScrollPane();
		jScrollPane1.setOpaque(true);
		getContentPane().add(BorderLayout.CENTER, jScrollPane1);
		treeView_ = new JTree();
		treeView_.setBounds(0, 0, 402, 324);
		treeView_.setFont(new Font("Dialog", Font.PLAIN, 12));
		treeView_.setBackground(java.awt.Color.white);
		jScrollPane1.getViewport().add(treeView_);
		treeControlsPanel = new javax.swing.JPanel();
		treeControlsPanel.setLayout(new FlowLayout(FlowLayout.CENTER, 5, 5));
		treeControlsPanel.setFont(new Font("Dialog", Font.PLAIN, 12));
		treeControlsPanel.setForeground(java.awt.Color.black);
		treeControlsPanel.setBackground(new java.awt.Color(204, 204, 204));
		getContentPane().add(BorderLayout.SOUTH, treeControlsPanel);
		expandButton = new javax.swing.JButton();
		expandButton.setText("Expand All");
		expandButton.setActionCommand("Expand All");
		expandButton.setFont(new Font("Dialog", Font.BOLD, 12));
		expandButton.setBackground(new java.awt.Color(204, 204, 204));
		treeControlsPanel.add(expandButton);
		collapseButton = new javax.swing.JButton();
		collapseButton.setText("Collapse All");
		collapseButton.setActionCommand("Collapse All");
		collapseButton.setFont(new Font("Dialog", Font.BOLD, 12));
		collapseButton.setBackground(new java.awt.Color(204, 204, 204));
		treeControlsPanel.add(collapseButton);
		editButton = new javax.swing.JButton();
		editButton.setText("Edit Selected");
		editButton.setActionCommand("Edit Selected");
		editButton.setFont(new Font("Dialog", Font.BOLD, 12));
		editButton.setBackground(new java.awt.Color(204, 204, 204));
		treeControlsPanel.add(editButton);
		cancelButton = new javax.swing.JButton();
		cancelButton.setText("Close");
		cancelButton.setActionCommand("Close");
		cancelButton.setFont(new Font("Dialog", Font.BOLD, 12));
		cancelButton.setBackground(new java.awt.Color(204, 204, 204));
		treeControlsPanel.add(cancelButton);
		setTitle("Class View");

		SymWindow aSymWindow = new SymWindow();
		this.addWindowListener(aSymWindow);
		SymAction lSymAction = new SymAction();
		expandButton.addActionListener(lSymAction);
		collapseButton.addActionListener(lSymAction);
		editButton.addActionListener(lSymAction);
		cancelButton.addActionListener(lSymAction);

		MouseListener ml = new MouseAdapter() {
			public void mouseClicked(MouseEvent e) {
				int selRow = treeView_.getRowForLocation(e.getX(), e.getY());
				TreePath selPath = treeView_.getPathForLocation(e.getX(), e
						.getY());
				if (selRow != -1) {
					if ((e.getClickCount() == 2)
							|| ((e.getModifiers() & InputEvent.BUTTON3_MASK) != 0)) {
						doubleClick(selRow, selPath);
					}
				}
			}
		};
		treeView_.addMouseListener(ml);
		//
		Insets inset = new Insets(0, 5, 0, 5);
		expandButton.setMargin(inset);
		collapseButton.setMargin(inset);
		editButton.setMargin(inset);
		cancelButton.setMargin(inset);
	}

	/**
	 * Description of the Method
	 * 
	 *@param selRow
	 *            Description of the Parameter
	 *@param selPath
	 *            Description of the Parameter
	 */
	void doubleClick(int selRow, TreePath selPath) {
		System.out.println("row " + selRow + " selected");
		Object[] objs = selPath.getPath();
		Object thing = ((DefaultMutableTreeNode) objs[objs.length - 1])
				.getUserObject();
		showProperties(thing);
	}

	/**
	 * Constructor for the JClassTree object
	 * 
	 *@param sTitle
	 *            Description of the Parameter
	 */
	public JClassTree(String sTitle) {
		this();
		setTitle(sTitle);
	}

	/**
	 * Make the dialog visible.
	 * 
	 *@param b
	 *            The new visible value
	 */
	public void setVisible(boolean b) {
		if (b) {
			setLocation(50, 50);
		}
		super.setVisible(b);
	}

	/**
	 * Adds a feature to the Notify attribute of the JClassTree object
	 */
	public void addNotify() {
		// Record the size of the window prior to calling parents addNotify.
		Dimension d = getSize();
		Insets in = getInsets();

		super.addNotify();

		if (fComponentsAdjusted) {
			return;
		}
		// Adjust components according to the insets
		setSize(in.left + in.right + d.width, in.top + in.bottom + d.height);
		Component components[] = getContentPane().getComponents();
		for (int i = 0; i < components.length; i++) {
			Point p = components[i].getLocation();
			p.translate(in.left, in.top);
			components[i].setLocation(p);
		}
		fComponentsAdjusted = true;
	}

	/**
	 * The main program for the JClassTree class
	 * 
	 *@param args
	 *            The command line arguments
	 */
	public static void main(String[] args) {
		JClassTree Main = new JClassTree();
		Main.setVisible(true);
	}

	/**
	 * Description of the Class
	 * 
	 *@author ulmerh
	 *@created 20. Januar 2003
	 */
	class SymWindow extends WindowAdapter {
		/**
		 * Description of the Method
		 * 
		 *@param event
		 *            Description of the Parameter
		 */
		public void windowClosing(java.awt.event.WindowEvent event) {
			Object object = event.getSource();
			if (object == JClassTree.this) {
				JClassTree_WindowClosing(event);
			}
		}
	}

	/**
	 * Description of the Method
	 * 
	 *@param event
	 *            Description of the Parameter
	 */
	void JClassTree_WindowClosing(WindowEvent event) {
		setVisible(false);
		// hide the Frame
	}

	/**
	 * Description of the Class
	 * 
	 *@author ulmerh
	 *@created 20. Januar 2003
	 */
	class SymAction implements ActionListener {
		/**
		 * Description of the Method
		 * 
		 *@param event
		 *            Description of the Parameter
		 */
		public void actionPerformed(java.awt.event.ActionEvent event) {
			Object object = event.getSource();
			if (object == expandButton) {
				expandButton_actionPerformed(event);
			} else if (object == collapseButton) {
				collapseButton_actionPerformed(event);
			} else if (object == editButton) {
				editButton_actionPerformed(event);
			} else if (object == cancelButton) {
				cancelButton_actionPerformed(event);
			}
		}
	}

	/**
	 * Description of the Method
	 * 
	 *@param event
	 *            Description of the Parameter
	 */
	void expandButton_actionPerformed(java.awt.event.ActionEvent event) {
		expandTree();
	}

	/**
	 * Expand the tree to show all nodes.
	 */
	public void expandTree() {
		int row = 0;
		while (row < treeView_.getRowCount()) {
			if (treeView_.isCollapsed(row)) {
				treeView_.expandRow(row);
			}
			row++;
		}
	}

	/**
	 * Description of the Method
	 * 
	 *@param event
	 *            Description of the Parameter
	 */
	void collapseButton_actionPerformed(java.awt.event.ActionEvent event) {
		treeView_.collapseRow(0);
	}

	/**
	 * Description of the Method
	 * 
	 *@param event
	 *            Description of the Parameter
	 */
	void editButton_actionPerformed(java.awt.event.ActionEvent event) {
		Object[] objs = treeView_.getSelectionPath().getPath();
		showProperties(((DefaultMutableTreeNode) objs[objs.length - 1])
				.getUserObject());
	}

	/**
	 * Description of the Method
	 * 
	 *@param event
	 *            Description of the Parameter
	 */
	void cancelButton_actionPerformed(java.awt.event.ActionEvent event) {
		setVisible(false);
	}

	/**
	 * Set the <code>JPane</code> for which the <code>JTree</code> is to be
	 * built.
	 * 
	 *@param obj
	 *            Description of the Parameter
	 */
	// public void setPara(JPane Para) {
	// Enumeration layers;
	// Layer ly;
	// LayerChild child;
	// Graph graph;
	// Axis axis;
	// CartesianRenderer rend;
	// LineAttribute attr;
	// GridAttribute gattr;
	// PointAttribute pattr;
	// //
	// DefaultTreeModel treeModel;
	// DefaultMutableTreeNode node;
	// DefaultMutableTreeNode paneNode;
	//
	// DefaultMutableTreeNode layerNode;
	// DefaultMutableTreeNode childNode;
	// DefaultMutableTreeNode graphNode;
	// DefaultMutableTreeNode attrNode;
	// DefaultMutableTreeNode gattrNode;
	// DefaultMutableTreeNode pattrNode;
	// DefaultMutableTreeNode axisNode;
	// DefaultMutableTreeNode titleNode;
	//
	// m_Para = Para;
	// paneNode = new DefaultMutableTreeNode(m_Para);
	// treeModel = new DefaultTreeModel(paneNode);
	// treeView_.setModel(treeModel);
	// //
	// Component[] comps = pane_.getComponents();
	// for(int il=0; il < comps.length; il++) {
	// if(comps[il] instanceof Layer) {
	// ly = (Layer)comps[il];
	// } else {
	// continue;
	// }
	// String name, className;
	// layerNode = new DefaultMutableTreeNode(ly);
	// treeModel.insertNodeInto(layerNode, paneNode,
	// treeModel.getChildCount(paneNode));
	// for(Enumeration childs = ly.childElements(); childs.hasMoreElements();) {
	// child = (LayerChild)childs.nextElement();
	// className = child.getClass().getName();
	// name = className.substring(className.lastIndexOf(".")+1);
	// childNode = new DefaultMutableTreeNode(child);
	// treeModel.insertNodeInto(childNode,layerNode,treeModel.getChildCount(layerNode));
	// }
	// graph = ly.getGraph();
	// className = graph.getClass().getName();
	// name = className.substring(className.lastIndexOf(".")+1);
	// if(graph instanceof CartesianGraph) {
	// graphNode = new DefaultMutableTreeNode(graph);
	// treeModel.insertNodeInto(graphNode,layerNode,treeModel.getChildCount(layerNode));
	// rend = ((CartesianGraph)graph).getRenderer();
	// if(rend instanceof LineCartesianRenderer) {
	// attr = (LineAttribute)((LineCartesianRenderer)rend).getAttribute();
	// if(attr != null) {
	// className = attr.getClass().getName();
	// name = className.substring(className.lastIndexOf(".")+1);
	// attrNode = new DefaultMutableTreeNode(attr);
	// treeModel.insertNodeInto(attrNode,graphNode,treeModel.getChildCount(graphNode));
	// }
	// } else if(rend instanceof GridCartesianRenderer) {
	// gattr = (GridAttribute)((GridCartesianRenderer)rend).getAttribute();
	// if(gattr != null) {
	// className = gattr.getClass().getName();
	// name = className.substring(className.lastIndexOf(".")+1);
	// gattrNode = new DefaultMutableTreeNode(gattr);
	// treeModel.insertNodeInto(gattrNode,
	// graphNode,
	// treeModel.getChildCount(graphNode));
	// }
	// } else if(rend instanceof PointCartesianRenderer) {
	// pattr = (PointAttribute)((PointCartesianRenderer)rend).getAttribute();
	// if(pattr != null) {
	// className = pattr.getClass().getName();
	// name = className.substring(className.lastIndexOf(".")+1);
	// pattrNode = new DefaultMutableTreeNode(pattr);
	// treeModel.insertNodeInto(pattrNode,
	// graphNode,
	// treeModel.getChildCount(graphNode));
	// }
	// }
	// for(Enumeration axes = ((CartesianGraph)graph).xAxisElements();
	// axes.hasMoreElements();) {
	// axis = (Axis)axes.nextElement();
	// className = axis.getClass().getName();
	// name = className.substring(className.lastIndexOf(".")+1);
	// if(axis instanceof SpaceAxis) {
	// axisNode = new DefaultMutableTreeNode(axis);
	// treeModel.insertNodeInto(axisNode,
	// graphNode,
	// treeModel.getChildCount(graphNode));
	// SGLabel title = axis.getTitle();
	// if(title != null) {
	// titleNode = new DefaultMutableTreeNode(title);
	// treeModel.insertNodeInto(titleNode,
	// axisNode,
	// treeModel.getChildCount(axisNode));
	// }
	// } else { // not a SpaceAxis
	// axisNode = new DefaultMutableTreeNode(axis);
	// treeModel.insertNodeInto(axisNode,
	// graphNode,
	// treeModel.getChildCount(graphNode));
	// }
	// }
	// for(Enumeration axes = ((CartesianGraph)graph).yAxisElements();
	// axes.hasMoreElements();) {
	// axis = (Axis)axes.nextElement();
	// className = axis.getClass().getName();
	// name = className.substring(className.lastIndexOf(".")+1);
	// if(axis instanceof SpaceAxis) {
	// axisNode = new DefaultMutableTreeNode(axis);
	// treeModel.insertNodeInto(axisNode,
	// graphNode,
	// treeModel.getChildCount(graphNode));
	// SGLabel title = axis.getTitle();
	// if(title != null) {
	// titleNode = new DefaultMutableTreeNode(title);
	// treeModel.insertNodeInto(titleNode,
	// axisNode,
	// treeModel.getChildCount(axisNode));
	// }
	// } else { // not a SpaceAxis
	// axisNode = new DefaultMutableTreeNode(axis);
	// treeModel.insertNodeInto(axisNode,
	// graphNode,
	// treeModel.getChildCount(graphNode));
	// }
	// }
	// } else { // not a CartesianGraph
	// graphNode = new DefaultMutableTreeNode(graph);
	// treeModel.insertNodeInto(graphNode,
	// layerNode,
	// treeModel.getChildCount(layerNode));
	// }
	// } // for layers
	// int row=0;
	// while(row < treeView_.getRowCount()) {
	// if(treeView_.isCollapsed(row)) {
	// treeView_.expandRow(row);
	// }
	// row++;
	// }
	// }
	void showProperties(Object obj) {
		System.out.println("showProperties obj=" + obj.getClass());
		// if(obj instanceof SGLabel) {
		// if(sg_ == (SGLabelDialog) null)
		// sg_ = new SGLabelDialog();
		//
		// sg_.setSGLabel((SGLabel) obj, pane_);
		// if(!sg_.isShowing())
		// sg_.setVisible(true);
		// }
		// else
		// if(obj instanceof Logo) {
		// if(lg_ == null) {
		// lg_ = new LogoDialog();
		// }
		// lg_.setLogo((Logo) obj, pane_);
		// if(!lg_.isShowing())
		// lg_.setVisible(true);
		// }
	}

	/**
	 * Gets the frame attribute of the JClassTree object
	 * 
	 *@return The frame value
	 */
	private Frame getFrame() {
		Container theFrame = this;
		do {
			theFrame = theFrame.getParent();
		} while ((theFrame != null) && !(theFrame instanceof Frame));
		if (theFrame == null) {
			theFrame = new Frame();
		}
		return (Frame) theFrame;
	}
}
