# Supplementary material for: Comparison of evolutionary algorithms in gene regulatory network model inference
Source: BMC Bioinformatics. 2010 Jan 27;11:59. doi: 10.1186/1471-2105-11-59 (PMC2831005; doi:10.1186/1471-2105-11-59)
Supplement: Additional file 3 — EvA2 framework. This archive contains the code and resources published by EvA2 authors (Minimum corresponding code). More details on how to use it can be found in Additional File 2. [file 1471-2105-11-59-S3.ZIP › src/eva2/gui/JDocFrame.java]

package eva2.gui;

/*
 * Title:        EvA2
 * Description:
 * Copyright:    Copyright (c) 2003
 * Company:      University of Tuebingen, Computer Architecture
 * @author Holger Ulmer, Felix Streichert, Hannes Planatscher
 * @version:  $Revision: 10 $
 *            $Date: 2006-01-18 11:02:22 +0100 (Wed, 18 Jan 2006) $
 *            $Author: streiche $
 */
/*==========================================================================*
 * IMPORTS
 *==========================================================================*/
import javax.swing.JInternalFrame;
import javax.swing.JMenu;
import javax.swing.JToolBar;
import java.io.File;

/**
 *
 */
public abstract class JDocFrame extends JInternalFrame {
	private File m_file;
	private String titleStr;
	protected boolean changed = false;

	/**
   *
   */
	public JDocFrame(String title) {
		super(title, true, true /* not closable */, true, true);
		titleStr = title;
	}

	/**
   *
   */
	public JDocFrame(File file) {
		this(file.getName());
		m_file = file;
	}

	/**
   *
   */
	public File getFile() {
		return m_file;
	}

	/**
   *
   */
	public String getFileTitle() {
		return titleStr;
	}

	/**
   *
   */
	public void save() {
		if (m_file != null)
			save(m_file);
	}

	/**
   *
   */
	public void save(File f) {
		if (!f.equals(m_file)) {
			m_file = f;
			titleStr = f.getName();
		}
		setChangedImpl(false);
	}

	/**
   *
   */
	private void setChangedImpl(boolean value) {
		changed = value;
		if (changed)
			setTitle(titleStr + " *");
		else
			setTitle(titleStr);
	}

	/**
   *
   */
	protected void setChanged(boolean value) {
		if (changed != value)
			setChangedImpl(value);
	}

	/**
   *
   */
	public boolean isChanged() {
		return changed;
	}

	public abstract String[] getActionGroups();

	public abstract JMenu getMenu(String group);

	public abstract JToolBar getToolBar(String group);
}
