# Supplementary material for: Comparison of evolutionary algorithms in gene regulatory network model inference
Source: BMC Bioinformatics. 2010 Jan 27;11:59. doi: 10.1186/1471-2105-11-59 (PMC2831005; doi:10.1186/1471-2105-11-59)
Supplement: Additional file 3 — EvA2 framework. This archive contains the code and resources published by EvA2 authors (Minimum corresponding code). More details on how to use it can be found in Additional File 2. [file 1471-2105-11-59-S3.ZIP › src/eva2/gui/JEFrame.java]

package eva2.gui;

/*
 * Title:        EvA2
 * Description:
 * Copyright:    Copyright (c) 2003
 * Company:      University of Tuebingen, Computer Architecture
 * @author Holger Ulmer, Felix Streichert, Hannes Planatscher
 * @version:  $Revision: 10 $
 *            $Date: 2006-01-18 11:02:22 +0100 (Wed, 18 Jan 2006) $
 *            $Author: streiche $
 */

import javax.swing.JFrame;
import javax.swing.*;
import java.awt.event.WindowAdapter;
import java.awt.event.WindowEvent;
import java.awt.event.*;
import java.awt.*;

public class JEFrame extends JFrame {

	public JEFrame() {
		super();
		register();
	}

	public JEFrame(String name) {
		super(name);
		register();
	}

	private void register() {
		JEFrameRegister.register(this);

		this.addWindowListener(new WindowAdapter() {
			public void windowClosing(WindowEvent e) {
				JEFrameRegister.unregister((JEFrame) e.getWindow());
			}

			public void windowClosed(WindowEvent e) {
				JEFrameRegister.unregister((JEFrame) e.getWindow());
			}
		});
		this.getRootPane().getInputMap(JComponent.WHEN_IN_FOCUSED_WINDOW).put(
				KeyStroke.getKeyStroke(KeyEvent.VK_F, Event.CTRL_MASK),
				"ctrlFpressed");
		this.getRootPane().getActionMap().put("ctrlFpressed",
				new AbstractAction("ctrlFpressed") {
					public void actionPerformed(ActionEvent actionEvent) {
						((JEFrame) JEFrameRegister.getFrameList()[0])
								.setExtendedState(JEFrame.NORMAL);
						((JEFrame) JEFrameRegister.getFrameList()[0]).toFront();
					}
				});
		this.getRootPane().getInputMap(JComponent.WHEN_IN_FOCUSED_WINDOW).put(
				KeyStroke.getKeyStroke(KeyEvent.VK_O, Event.CTRL_MASK),
				"ctrlOpressed");
		this.getRootPane().getActionMap().put("ctrlOpressed",
				new AbstractAction("ctrlOpressed") {
					public void actionPerformed(ActionEvent actionEvent) {
						Object[] fl = JEFrameRegister.getFrameList();
						for (int i = 0; i < fl.length; i++) {
							((JEFrame) JEFrameRegister.getFrameList()[i])
									.setExtendedState(JEFrame.NORMAL);
							((JEFrame) JEFrameRegister.getFrameList()[i])
									.toFront();
						}

					}
				});
		this.getRootPane().getInputMap(JComponent.WHEN_IN_FOCUSED_WINDOW).put(
				KeyStroke.getKeyStroke(KeyEvent.VK_LESS, Event.CTRL_MASK),
				"ctrlSmallerpressed");
		final JEFrame self = this;
		this.getRootPane().getActionMap().put("ctrlSmallerpressed",
				new AbstractAction("ctrlSmallerpressed") {
					public void actionPerformed(ActionEvent actionEvent) {
						JEFrameRegister.setFocusToNext(self);
					}
				});

	}

}
