# Supplementary material for: Comparison of evolutionary algorithms in gene regulatory network model inference
Source: BMC Bioinformatics. 2010 Jan 27;11:59. doi: 10.1186/1471-2105-11-59 (PMC2831005; doi:10.1186/1471-2105-11-59)
Supplement: Additional file 3 — EvA2 framework. This archive contains the code and resources published by EvA2 authors (Minimum corresponding code). More details on how to use it can be found in Additional File 2. [file 1471-2105-11-59-S3.ZIP › src/eva2/gui/JEFrameRegister.java]

package eva2.gui;

import java.util.ArrayList;

/*
 * Title:        EvA2
 * Description:
 * Copyright:    Copyright (c) 2003
 * Company:      University of Tuebingen, Computer Architecture
 * @author Holger Ulmer, Felix Streichert, Hannes Planatscher
 * @version:  $Revision: 10 $
 *            $Date: 2006-01-18 11:02:22 +0100 (Wed, 18 Jan 2006) $
 *            $Author: streiche $
 */

public class JEFrameRegister {

	private static ArrayList JEFrameList;

	static {

		JEFrameList = new ArrayList();
	}

	public static void register(JEFrame jf) {
		JEFrameList.add(jf);
		// System.out.println("reg  ! JEFSIZE :" + JEFrameList.size());
	}

	public static void unregister(JEFrame jf) {
		JEFrameList.remove(jf);
		// System.out.println("unreg! JEFSIZE :" + JEFrameList.size());
	}

	public static Object[] getFrameList() {
		return JEFrameList.toArray();
	}

	public static void setFocusToNext(JEFrame jf) {
		int idx = JEFrameList.indexOf(jf);
		idx = (idx + 1) % JEFrameList.size();
		JEFrame toset = ((JEFrame) JEFrameList.get(idx));
		toset.setExtendedState(JEFrame.NORMAL);
		toset.toFront();
	}

}
