# Supplementary material for: Comparison of evolutionary algorithms in gene regulatory network model inference
Source: BMC Bioinformatics. 2010 Jan 27;11:59. doi: 10.1186/1471-2105-11-59 (PMC2831005; doi:10.1186/1471-2105-11-59)
Supplement: Additional file 3 — EvA2 framework. This archive contains the code and resources published by EvA2 authors (Minimum corresponding code). More details on how to use it can be found in Additional File 2. [file 1471-2105-11-59-S3.ZIP › src/eva2/gui/JExtDesktopPane.java]

package eva2.gui;

/*
 * Title:        EvA2
 * Description:
 * Copyright:    Copyright (c) 2003
 * Company:      University of Tuebingen, Computer Architecture
 * @author Holger Ulmer, Felix Streichert, Hannes Planatscher
 * @version:  $Revision: 10 $
 *            $Date: 2006-01-18 11:02:22 +0100 (Wed, 18 Jan 2006) $
 *            $Author: streiche $
 */
/*==========================================================================*
 * IMPORTS
 *==========================================================================*/
import javax.swing.*;
import java.beans.PropertyVetoException;
import java.awt.event.*;
import java.awt.*;
import java.util.Vector;

/**
 *
 */
public class JExtDesktopPane extends JDesktopPane {
	private ActionListener m_actMenuFrame;
	private ExtDesktopManager m_manager;
	public JExtMenu m_mnuWindow;
	private ExtAction actWindowTileVert;
	private ExtAction actWindowTileHorz;
	private ExtAction actWindowOverlap;
	private ExtAction actWindowArrangeIcons;
	private ExtAction actWindowList;
	public final static int WINDOW_TILEVERT = 0;
	public final static int WINDOW_TILEHORZ = 1;
	public final static int WINDOW_OVERLAP = 2;
	public final static int WINDOW_ARRANGEICONS = 3;
	public final static int WINDOW_LIST = 4;
	public final static int TITLEBAR_HEIGHT = 25;

	/**
   *
   */
	public JExtDesktopPane() {
		super();
		m_mnuWindow = new JExtMenu("&Windows");
		m_manager = new ExtDesktopManager(this);
		setDesktopManager(m_manager);

		m_actMenuFrame = new ActionListener() {
			public void actionPerformed(ActionEvent e) {
				if (!(e.getSource() instanceof JMenuItem))
					return;
				JInternalFrame frame = (JInternalFrame) ((JMenuItem) e
						.getSource())
						.getClientProperty(ExtDesktopManager.FRAME);
				selectFrame(frame);
			}

		};

		m_mnuWindow.add(actWindowTileVert = new ExtAction("&Nebeneinander",
				"Ordnet die Fenster nebeneinander an") {
			public void actionPerformed(ActionEvent e) {
				tileWindows(SwingConstants.HORIZONTAL);
			}
		});

		m_mnuWindow.add(actWindowTileHorz = new ExtAction("&Untereinander",
				"Ordnet die Fenster untereinander an") {
			public void actionPerformed(ActionEvent e) {
				tileWindows(SwingConstants.VERTICAL);
			}
		});

		m_mnuWindow.add(actWindowOverlap = new ExtAction("�&berlappend",
				"Ordnet die Fenster �berlappend an") {
			public void actionPerformed(ActionEvent e) {
				overlapWindows();
			}
		});

		m_mnuWindow.add(actWindowArrangeIcons = new ExtAction(
				"&Symbole anordnen", "Ordnet die Symbole auf dem Desktop an") {
			public void actionPerformed(ActionEvent e) {
			}
		});

		m_mnuWindow.add(actWindowList = new ExtAction("Fenster&liste...",
				"Zeigt eine Liste aller Fenster an", KeyStroke.getKeyStroke(
						KeyEvent.VK_0, Event.ALT_MASK)) {
			public void actionPerformed(ActionEvent e) {
				Vector l = new Vector();
				JInternalFrame frames[] = getAllFrames();

				for (int i = 0; i < frames.length; i++)
					l.add(frames[i].getTitle());

				JList list = new JList(l);
				list.setSelectionMode(ListSelectionModel.SINGLE_SELECTION);
				JScrollPane pane = new JScrollPane(list);
				pane.setPreferredSize(new Dimension(
						pane.getPreferredSize().width, 150));

				if (JOptionPane.showOptionDialog(JExtDesktopPane.this, pane,
						"Fenster ausw�hlen", JOptionPane.OK_CANCEL_OPTION,
						JOptionPane.PLAIN_MESSAGE, null, null, null) == JOptionPane.OK_OPTION)
					if (list.getSelectedIndex() != -1)
						selectFrame(frames[list.getSelectedIndex()]);
			}
		});

		m_mnuWindow.addSeparator();
		m_manager.WINDOW_LIST_START = 6;
	}

	public ExtAction getWindowAction(int action) {
		switch (action) {
		case WINDOW_TILEVERT:
			return actWindowTileVert;
		case WINDOW_TILEHORZ:
			return actWindowTileHorz;
		case WINDOW_OVERLAP:
			return actWindowOverlap;
		case WINDOW_ARRANGEICONS:
			return actWindowArrangeIcons;
		case WINDOW_LIST:
			return actWindowList;
		}
		return null;
	}

	public void overlapWindows() {
		final int minWidth = 150, minHeight = 100;
		int fWidth, fHeight, oCount, i, indent;

		JInternalFrame[] frames = getOpenFrames();
		if (frames.length == 0)
			return;

		oCount = Math.min(frames.length, Math.min((getWidth() - minWidth)
				/ TITLEBAR_HEIGHT + 1, (getHeight() - minHeight)
				/ TITLEBAR_HEIGHT + 1));
		fWidth = getWidth() - (oCount - 1) * TITLEBAR_HEIGHT;
		fHeight = getHeight() - (oCount - 1) * TITLEBAR_HEIGHT;

		indent = 0;
		for (i = 0; i < frames.length; i++) {
			frames[frames.length - i - 1].setLocation(indent * TITLEBAR_HEIGHT,
					indent * TITLEBAR_HEIGHT);
			frames[frames.length - i - 1].setSize(fWidth, fHeight);
			indent = (i + 1) % oCount == 0 ? 0 : indent + 1;
		}
	}

	/**
   *
   */
	public void tileWindows(int orientation) {
		int rows, cols, rHeight, cWidth, row, col, i;

		JInternalFrame[] frames = getOpenFrames();
		if (frames.length == 0)
			return;

		if (orientation == SwingConstants.HORIZONTAL) {
			rows = (int) (Math.rint(Math.sqrt(frames.length) - 0.49));
			cols = frames.length / rows;
			rHeight = getHeight() / rows;
			cWidth = getWidth() / cols;
			row = col = 0;
			for (i = 0; i < frames.length; i++) {
				frames[i].setLocation(col * cWidth, row * rHeight);
				frames[i].setSize(cWidth, rHeight);
				if (col == cols - 1) {
					row++;
					col = 0;
				} else
					col++;
				if (row > 0
						&& frames.length - i - (cols + 1) * (rows - row) > 0) {
					cols++;
					cWidth = getWidth() / cols;
				}
			}
		} else if (orientation == SwingConstants.VERTICAL) {
			cols = (int) (Math.rint(Math.sqrt(frames.length) - 0.49));
			rows = frames.length / cols;
			cWidth = getWidth() / cols;
			rHeight = getHeight() / rows;
			col = row = 0;
			for (i = 0; i < frames.length; i++) {
				frames[i].setLocation(col * cWidth, row * rHeight);
				frames[i].setSize(cWidth, rHeight);
				if (row == rows - 1) {
					col++;
					row = 0;
				} else
					row++;
				if (col > 0
						&& frames.length - i - (rows + 1) * (cols - col) > 0) {
					rows++;
					rHeight = getHeight() / rows;
				}
			}
		}
	}

	public JInternalFrame[] getOpenFrames() {
		JInternalFrame[] result;
		Vector vResults = new Vector(10);
		Component tmp;

		for (int i = 0; i < getComponentCount(); i++) {
			tmp = getComponent(i);
			if (tmp instanceof JInternalFrame)
				vResults.addElement(tmp);
		}

		result = new JInternalFrame[vResults.size()];
		vResults.copyInto(result);

		return result;
	}

	public int getFrameCount() {
		return getComponentCount(new ComponentFilter() {
			public boolean accept(Component c) {
				return c instanceof JInternalFrame
						|| (c instanceof JInternalFrame.JDesktopIcon && ((JInternalFrame.JDesktopIcon) c)
								.getInternalFrame() != null);
			}
		});
	}

	public int getComponentCount(ComponentFilter c) {
		int result = 0;
		for (int i = 0; i < getComponentCount(); i++)
			if (c.accept(getComponent(i)))
				result++;
		return result;
	}

	public void selectFrame(JInternalFrame f) {
		if (f != null) {
			try {
				if (f.isIcon())
					f.setIcon(false);
				else
					f.setSelected(true);
			} catch (PropertyVetoException exc) {
			}
		}
	}

	public void addImpl(Component comp, Object constraints, int index) {
		super.addImpl(comp, constraints, index);
		// System.out.println("JExtDesktopPane.addImpl");
		if (comp instanceof JDocFrame) {
			JDocFrame f = (JDocFrame) comp;
			int frameIndex = m_mnuWindow.getItemCount()
					- m_manager.WINDOW_LIST_START + 1;
			if (f.getClientProperty(ExtDesktopManager.INDEX) != null)
				return;
			f.putClientProperty(ExtDesktopManager.INDEX,
					new Integer(frameIndex));
			JMenuItem m = new JMenuItem((frameIndex < 10 ? frameIndex + " "
					: "")
					+ f.getTitle());
			if (frameIndex < 10) {
				m.setMnemonic((char) (0x30 + frameIndex));
				m.setAccelerator(KeyStroke.getKeyStroke(0x30 + frameIndex,
						Event.ALT_MASK));
			}
			m.setToolTipText("Shows the window " + f.getTitle() + " an");
			m.putClientProperty(ExtDesktopManager.FRAME, f);
			m.addActionListener(m_actMenuFrame);
			m_mnuWindow.add(m);
		}
		// if(comp instanceof Plot){
		// Plot f = (Plot)comp;
		// int frameIndex = m_mnuWindow.getItemCount() -
		// m_manager.WINDOW_LIST_START + 1;
		// if(f.getClientProperty(ExtDesktopManager.INDEX) != null) return;
		// f.putClientProperty(ExtDesktopManager.INDEX, new
		// Integer(frameIndex));
		// JMenuItem m = new JMenuItem((frameIndex < 10 ? frameIndex + " " : "")
		// + f.getTitle());
		// if(frameIndex < 10){
		// m.setMnemonic((char)(0x30 + frameIndex));
		// m.setAccelerator(KeyStroke.getKeyStroke(0x30 + frameIndex,
		// Event.ALT_MASK));
		// }
		// m.setToolTipText("Shows the window " + f.getTitle() + " an");
		// m.putClientProperty(ExtDesktopManager.FRAME, f);
		// m.addActionListener(m_actMenuFrame);
		// m_mnuWindow.add(m);
		// }
	}

	public JMenu getWindowMenu() {
		return m_mnuWindow;
	}
}
