# Supplementary material for: Comparison of evolutionary algorithms in gene regulatory network model inference
Source: BMC Bioinformatics. 2010 Jan 27;11:59. doi: 10.1186/1471-2105-11-59 (PMC2831005; doi:10.1186/1471-2105-11-59)
Supplement: Additional file 3 — EvA2 framework. This archive contains the code and resources published by EvA2 authors (Minimum corresponding code). More details on how to use it can be found in Additional File 2. [file 1471-2105-11-59-S3.ZIP › src/eva2/gui/JExtFileChooser.java]

package eva2.gui;

/*
 * Title:        EvA2
 * Description:
 * Copyright:    Copyright (c) 2003
 * Company:      University of Tuebingen, Computer Architecture
 * @author Holger Ulmer, Felix Streichert, Hannes Planatscher
 * @version:  $Revision: 10 $
 *            $Date: 2006-01-18 11:02:22 +0100 (Wed, 18 Jan 2006) $
 *            $Author: streiche $
 */
/*==========================================================================*
 * IMPORTS
 *==========================================================================*/
import javax.swing.*;
import java.io.File;

public class JExtFileChooser extends JFileChooser {
	private boolean overwriteWarning = true;

	public void setOverwriteWarning(boolean value) {
		overwriteWarning = value;
	}

	public boolean getOverwriteWarning() {
		return overwriteWarning;
	}

	public void approveSelection() {
		if (getDialogType() == JFileChooser.SAVE_DIALOG && overwriteWarning) {
			File f = getSelectedFile();

			if (f != null && f.exists())
				if (JOptionPane
						.showConfirmDialog(
								this,
								"Die Datei "
										+ f.getPath()
										+ " existiert bereits.\nSoll sie �berschrieben werden?",
								"Achtung", JOptionPane.YES_NO_OPTION,
								JOptionPane.WARNING_MESSAGE) == JOptionPane.NO_OPTION)
					return;
		}

		super.approveSelection();
	}
}
