# Supplementary material for: Comparison of evolutionary algorithms in gene regulatory network model inference
Source: BMC Bioinformatics. 2010 Jan 27;11:59. doi: 10.1186/1471-2105-11-59 (PMC2831005; doi:10.1186/1471-2105-11-59)
Supplement: Additional file 3 — EvA2 framework. This archive contains the code and resources published by EvA2 authors (Minimum corresponding code). More details on how to use it can be found in Additional File 2. [file 1471-2105-11-59-S3.ZIP › src/eva2/gui/JExtMenu.java]

package eva2.gui;

/*
 * Title:        EvA2
 * Description:
 * Copyright:    Copyright (c) 2003
 * Company:      University of Tuebingen, Computer Architecture
 * @author Holger Ulmer, Felix Streichert, Hannes Planatscher
 * @version:  $Revision: 10 $
 *            $Date: 2006-01-18 11:02:22 +0100 (Wed, 18 Jan 2006) $
 *            $Author: streiche $
 */
/*==========================================================================*
 * IMPORTS
 *==========================================================================*/
import javax.swing.JMenu;
import javax.swing.JMenuItem;
import javax.swing.KeyStroke;
import javax.swing.Icon;
import javax.swing.Action;
import java.beans.*;

/**
 *
 */
public class JExtMenu extends JMenu {
	public final static String ACTION = "Action";

	/**
   *
   */
	public JExtMenu() {
		// super();
		// Mnemonic m = new Mnemonic(s);
		// setText(m.getText());
		// setMnemonic(m.getMnemonic());
	}

	/**
   *
   */
	public JExtMenu(String s) {
		super();
		Mnemonic m = new Mnemonic(s);
		setText(m.getText());
		setMnemonic(m.getMnemonic());
	}

	/**
   *
   */
	public JMenuItem add(Action a) {
		JMenuItem item = super.add(a);
		Object o;
		o = a.getValue(ExtAction.MNEMONIC);
		if (o != null)
			item.setMnemonic(((Character) o).charValue());
		o = a.getValue(ExtAction.TOOLTIP);
		if (o != null)
			item.setToolTipText((String) o);
		o = a.getValue(ExtAction.KEYSTROKE);
		if (o != null)
			item.setAccelerator((KeyStroke) o);
		return item;
	}

	/**
   *
   */
	protected PropertyChangeListener createActionChangeListener(JMenuItem b) {
		return new ExtActionChangedListener(b) {
			public void propertyChange(PropertyChangeEvent e) {
				JMenuItem menuItem = (JMenuItem) component;
				if (menuItem == null)
					return;
				String propertyName = e.getPropertyName();
				if (propertyName.equals(Action.NAME))
					menuItem.setText((String) e.getNewValue());
				else if (propertyName.equals("enabled"))
					menuItem.setEnabled(((Boolean) e.getNewValue())
							.booleanValue());
				else if (propertyName.equals(Action.SMALL_ICON)) {
					Icon icon = (Icon) e.getNewValue();
					menuItem.setIcon(icon);
					menuItem.invalidate();
					menuItem.repaint();
				} else if (propertyName.equals(ExtAction.MNEMONIC))
					menuItem.setMnemonic(((Character) e.getNewValue())
							.charValue());
				else if (propertyName.equals(ExtAction.TOOLTIP))
					menuItem.setToolTipText((String) e.getNewValue());
				else if (propertyName.equals(ExtAction.KEYSTROKE))
					menuItem.setAccelerator((KeyStroke) e.getNewValue());
			}
		};
	}
}
