# Supplementary material for: Comparison of evolutionary algorithms in gene regulatory network model inference
Source: BMC Bioinformatics. 2010 Jan 27;11:59. doi: 10.1186/1471-2105-11-59 (PMC2831005; doi:10.1186/1471-2105-11-59)
Supplement: Additional file 3 — EvA2 framework. This archive contains the code and resources published by EvA2 authors (Minimum corresponding code). More details on how to use it can be found in Additional File 2. [file 1471-2105-11-59-S3.ZIP › src/eva2/gui/JExtToolBar.java]

package eva2.gui;

/*
 * Title:        EvA2
 * Description:
 * Copyright:    Copyright (c) 2003
 * Company:      University of Tuebingen, Computer Architecture
 * @author Holger Ulmer, Felix Streichert, Hannes Planatscher
 * @version:  $Revision: 10 $
 *            $Date: 2006-01-18 11:02:22 +0100 (Wed, 18 Jan 2006) $
 *            $Author: streiche $
 */
/*==========================================================================*
 * IMPORTS
 *==========================================================================*/
import javax.swing.*;
import java.awt.event.KeyEvent;
import java.awt.Insets;
import java.beans.*;

/**
 *
 */
public class JExtToolBar extends JToolBar {
	public JButton add(Action a) {
		JButton button = super.add(a);
		button.setText(null);
		button.setMargin(new Insets(0, 0, 0, 0));

		Object o;
		o = a.getValue(ExtAction.TOOLTIP);
		String toolTip = o != null ? (String) o : "";

		o = a.getValue(ExtAction.KEYSTROKE);
		button.setToolTipText(toolTip + getKeyText((KeyStroke) o));

		return button;
	}

	private String getKeyText(KeyStroke k) {
		StringBuffer result = new StringBuffer();

		if (k != null) {
			int modifiers = k.getModifiers();
			if (modifiers > 0)
				result.append(KeyEvent.getKeyModifiersText(modifiers) + "+");
			result.append(KeyEvent.getKeyText(k.getKeyCode()));
		}
		if (result.length() > 0) {
			result.insert(0, " [");
			result.append("]");
		}

		return result.toString();
	}

	protected PropertyChangeListener createActionChangeListener(JButton b) {
		return new ExtActionChangedListener(b) {
			public void propertyChange(PropertyChangeEvent e) {
				JButton button = (JButton) component;

				String propertyName = e.getPropertyName();
				if (propertyName.equals(Action.NAME)) {
					/* Nichts tun! */
				} else if (propertyName.equals("enabled")) {
					button.setEnabled(((Boolean) e.getNewValue())
							.booleanValue());
					button.repaint();
				} else if (e.getPropertyName().equals(Action.SMALL_ICON)) {
					button.setIcon((Icon) e.getNewValue());
					button.invalidate();
					button.repaint();
				} else if (propertyName.equals(ExtAction.TOOLTIP)
						|| propertyName.equals(ExtAction.KEYSTROKE)) {
					Action source = (Action) e.getSource();

					Object o = source.getValue(ExtAction.TOOLTIP);
					String toolTip = o != null ? (String) o : "";
					o = source.getValue(ExtAction.KEYSTROKE);
					button.setToolTipText(toolTip + getKeyText((KeyStroke) o));
				}
			}
		};
	}
}
