# Supplementary material for: Comparison of evolutionary algorithms in gene regulatory network model inference
Source: BMC Bioinformatics. 2010 Jan 27;11:59. doi: 10.1186/1471-2105-11-59 (PMC2831005; doi:10.1186/1471-2105-11-59)
Supplement: Additional file 3 — EvA2 framework. This archive contains the code and resources published by EvA2 authors (Minimum corresponding code). More details on how to use it can be found in Additional File 2. [file 1471-2105-11-59-S3.ZIP › src/eva2/gui/JModuleGeneralPanel.java]

package eva2.gui;

/*
 * Title:        EvA2
 * Description:
 * Copyright:    Copyright (c) 2003
 * Company:      University of Tuebingen, Computer Architecture
 * @author Holger Ulmer, Felix Streichert, Hannes Planatscher
 * @version:  $Revision: 284 $
 *            $Date: 2007-11-27 14:37:05 +0100 (Tue, 27 Nov 2007) $
 *            $Author: mkron $
 */

/*==========================================================================*
 * IMPORTS
 *==========================================================================*/
import java.io.Serializable;
import java.net.InetAddress;

import java.awt.event.ActionEvent;
import java.awt.event.ActionListener;
import javax.swing.JButton;
import javax.swing.JComponent;
import javax.swing.JOptionPane;
import javax.swing.JPanel;

import eva2.server.modules.ModuleAdapter;

import wsi.ra.jproxy.RMIProxyLocal;
import wsi.ra.jproxy.RemoteStateListener;

/*==========================================================================*
 * CLASS DECLARATION
 *==========================================================================*/
/**
 *
 */
public class JModuleGeneralPanel implements RemoteStateListener, Serializable {
	public static boolean TRACE = false;
	private String m_Name = "undefined";
	private ModuleAdapter m_Adapter;
	private boolean m_StateRunning;
	private JButton m_RunButton;
	private JButton m_PPButton;
	private JButton m_actStop;
	// private JButton m_actExitMod;
	private JButton m_JHelpButton;
	private JPanel m_Panel;
	private String m_HelperFileName;

	/**
	 *
	 */
	public JModuleGeneralPanel(ModuleAdapter Adapter, boolean state) {
		m_Name = "GENERAL";
		m_StateRunning = state;
		if (TRACE)
			System.out.println("Constructor JModuleGeneralPanel:");
		m_Adapter = Adapter;
	}

	/**
	 *
	 */
	public JComponent installActions() {
		String myhostname = null;

		m_Panel = new JPanel();
		if (TRACE)
			System.out.println("JModuleGeneral.installAction()");
		if (m_Adapter.hasConnection()) { // we might be in rmi mode
			try {
				myhostname = InetAddress.getLocalHost().getHostName();
			} catch (Exception e) {
				System.err
						.println("ERROR getting myhostname " + e.getMessage());
			}
		}
		if (!m_Adapter.hasConnection()) {
			m_Adapter.addRemoteStateListener((RemoteStateListener) (this));
		} else {// there is a network RMI connection
			m_Adapter
					.addRemoteStateListener((RemoteStateListener) RMIProxyLocal
							.newInstance(this));
		}

		// ////////////////////////////////////////////////////////////
		m_RunButton = new JButton("Start");
		m_RunButton.setToolTipText("Start the current optimization run.");
		// System.out.println("Start tm_RunButton.addActionListener Run Opt pressed ====================!!!!!!!!!!!!!!!!!!");
		m_RunButton.addActionListener(new ActionListener() {
			public void actionPerformed(ActionEvent e) {
				// System.out.println("Run Opt pressed !!!!!!!!!!!!!!!!======================!!");
				try {
					m_Adapter.startOpt();
					m_actStop.setEnabled(true);
					m_RunButton.setEnabled(false);
					m_PPButton.setEnabled(false);
					// m_RestartButton.setEnabled(false);
					m_JHelpButton.setEnabled(true);
				} catch (Exception ee) {
					ee.printStackTrace();
					System.out.print("Error in run: " + ee + " : "
							+ ee.getMessage());
				}
			}
		});

		m_RunButton.setEnabled(!m_StateRunning); // enabled if not running

		m_Panel.add(m_RunButton);
		// m_Panel.setBorder(BorderFactory.createTitledBorder("general action buttons"));

		// ////////////////////////////////////////////////////////////
		m_actStop = new JButton("Stop");
		m_actStop.setToolTipText("Stop the current optimization run.");
		m_actStop.addActionListener(new ActionListener() {
			public void actionPerformed(ActionEvent e) {
				try {
					m_Adapter.stopOpt(); // this means user break
				} catch (Exception ee) {
					System.out.print("Error in stop: " + ee.getMessage());
				}
			}
		});
		// if (m_State == false )
		// m_RestartButton.setEnabled(false);
		// else
		// m_RestartButton.setEnabled(true);
		m_actStop.setEnabled(m_StateRunning);
		m_Panel.add(m_actStop);
		// //////////////////////////////////////////////////////////////
		m_PPButton = new JButton("Post Process");
		m_PPButton
				.setToolTipText("Start post processing according to available parameters.");
		m_PPButton.addActionListener(new ActionListener() {
			public void actionPerformed(ActionEvent e) {
				try {
					if (!m_Adapter.startPostProcessing())
						JOptionPane
								.showMessageDialog(
										null,
										"Post processing seems deactivated! Check the settings.",
										"Warning", JOptionPane.WARNING_MESSAGE);
					// m_actStop.setEnabled(true);
					// m_RunButton.setEnabled(false);
				} catch (Exception ee) {
					ee.printStackTrace();
					System.out.println("Error in run: " + ee + " : "
							+ ee.getMessage());
				}
			}
		});
		m_PPButton.setEnabled(m_StateRunning && m_Adapter.hasPostProcessing());
		m_Panel.add(m_PPButton);

		// /////////////////////////////////////////////////////////////
		if (m_HelperFileName.equals("") == false) {
			m_JHelpButton = new JButton("Description");
			m_JHelpButton
					.setToolTipText("Description of the current optimization algorithm.");
			m_JHelpButton.addActionListener(new ActionListener() {
				public void actionPerformed(ActionEvent e) {
					// System.out.println("Run Opt pressed !!!!!!!!!!!!!!!!======================!!");
					try {
						if (m_HelperFileName != null) {
							HtmlDemo temp = new HtmlDemo(m_HelperFileName);
							temp.show();
						}
						m_JHelpButton.setEnabled(true);
					} catch (Exception ee) {
						ee.printStackTrace();
						System.out.print("Error in run: " + ee + " : "
								+ ee.getMessage());
					}
				}
			});
			m_Panel.add(m_JHelpButton);
		}
		// m_actExitMod = new JButton("Exit Module");
		// m_actExitMod.setToolTipText("todo !!.");// TODO
		return m_Panel;
	}

	/**
	 *
	 */
	public void performedStop() {
		if (TRACE)
			System.out.println("JModuleGeneralPanel.stopOptPerformed");
		m_RunButton.setEnabled(true);
		m_PPButton.setEnabled(true);
		m_RunButton.repaint();
		m_actStop.setEnabled(false);
		m_Panel.repaint();
	}

	public void performedStart(String infoString) {
	}

	public void performedRestart(String infoString) {
	}

	public void updateProgress(final int percent, String msg) {
	}

	/**
	 *
	 */
	public String getName() {
		return m_Name;
	}

	/**
	 *
	 */
	public void setHelperFilename(String s) {
		m_HelperFileName = s;
	}
}
