# Supplementary material for: Comparison of evolutionary algorithms in gene regulatory network model inference
Source: BMC Bioinformatics. 2010 Jan 27;11:59. doi: 10.1186/1471-2105-11-59 (PMC2831005; doi:10.1186/1471-2105-11-59)
Supplement: Additional file 3 — EvA2 framework. This archive contains the code and resources published by EvA2 authors (Minimum corresponding code). More details on how to use it can be found in Additional File 2. [file 1471-2105-11-59-S3.ZIP › src/eva2/gui/JParaPanel.java]

package eva2.gui;

/*
 * Title:        EvA2
 * Description:
 * Copyright:    Copyright (c) 2003
 * Company:      University of Tuebingen, Computer Architecture
 * @author Holger Ulmer, Felix Streichert, Hannes Planatscher
 */
/*==========================================================================*
 * IMPORTS
 *==========================================================================*/

import javax.swing.*;
import java.awt.*;
import java.beans.PropertyEditor;
import java.beans.PropertyEditorManager;
import java.io.Serializable;

/*
 *  ==========================================================================*
 *  CLASS DECLARATION
 *  ==========================================================================
 */

public class JParaPanel implements Serializable {

	public static boolean TRACE = false;
	protected String m_Name = "undefined";
	protected Object m_LocalParameter;
	protected Object m_ProxyParameter;
	protected PropertyEditor m_Editor;
	private JPanel m_Panel;

	public JParaPanel() {
	}

	/**
     */
	public JParaPanel(Object Parameter, String name) {
		m_Name = name;
		m_LocalParameter = Parameter;
	}

	/**
     */
	public JComponent installActions() {
		m_Panel = new JPanel();
		// m_Panel.setPreferredSize(new Dimension(200, 200)); // MK: this was
		// evil, killing all the auto-layout mechanisms
		PropertyEditorProvider.installEditors();

		m_Editor = new GenericObjectEditor();
		((GenericObjectEditor) (m_Editor)).setClassType(m_LocalParameter
				.getClass());
		((GenericObjectEditor) (m_Editor)).setValue(m_LocalParameter);
		((GenericObjectEditor) (m_Editor)).disableOK();

		m_Panel.setLayout(new BorderLayout());
		m_Panel.add(m_Editor.getCustomEditor(), BorderLayout.CENTER);

		m_Panel.setLayout(new FlowLayout(FlowLayout.TRAILING, 10, 10));
		m_Panel.setBorder(BorderFactory.createEmptyBorder(7, 7, 7, 7));
		m_Panel.setLayout(new GridBagLayout());
		m_Panel.add(Box.createRigidArea(new Dimension(0, 10)));
		return m_Panel;
	}

	/**
     */
	public String getName() {
		return m_Name;
	}

	/**
	 * This method will allow you to add a new Editor to a given class
	 * 
	 * @param object
	 * @param editor
	 * @return False if failed true else.
	 */
	public boolean registerEditor(Class object, Class editor) {
		try {
			PropertyEditorManager.registerEditor(object, editor);
		} catch (Exception ex) {
			ex.printStackTrace();
			System.err.println(ex.getMessage());
			return false;
		}
		return true;
	}
}
