# Supplementary material for: Comparison of evolutionary algorithms in gene regulatory network model inference
Source: BMC Bioinformatics. 2010 Jan 27;11:59. doi: 10.1186/1471-2105-11-59 (PMC2831005; doi:10.1186/1471-2105-11-59)
Supplement: Additional file 3 — EvA2 framework. This archive contains the code and resources published by EvA2 authors (Minimum corresponding code). More details on how to use it can be found in Additional File 2. [file 1471-2105-11-59-S3.ZIP › src/eva2/gui/JTabbedModuleFrame.java]

package eva2.gui;

/*
 * Title:        EvA2
 * Description:
 * Copyright:    Copyright (c) 2003
 * Company:      University of Tuebingen, Computer Architecture
 * @author Holger Ulmer, Felix Streichert, Hannes Planatscher
 * @version:  $Revision: 272 $
 *            $Date: 2007-11-21 18:06:36 +0100 (Wed, 21 Nov 2007) $
 *            $Author: mkron $
 */
/*==========================================================================*
 * IMPORTS
 *==========================================================================*/

import java.awt.BorderLayout;
import java.awt.FlowLayout;
import java.awt.GridBagConstraints;
import java.awt.GridBagLayout;
import java.awt.Toolkit;
import java.io.Serializable;
import java.util.ArrayList;

import javax.swing.JFrame;
import javax.swing.JInternalFrame;
import javax.swing.JPanel;
import javax.swing.JTabbedPane;
import javax.swing.event.ChangeEvent;
import javax.swing.event.ChangeListener;

import wsi.ra.tool.BasicResourceLoader;
import eva2.EvAInfo;
import eva2.server.modules.ModuleAdapter;

/*==========================================================================*
 * CLASS DECLARATION
 *==========================================================================*/
/**
 *
 */
public class JTabbedModuleFrame implements Serializable {
	private ArrayList m_GUIContainer;
	// private JTabbedPane m_MainPanel;
	private ModuleAdapter m_ProxyModuleAdapter;
	private JPanel m_PanelTool;
	// private JPanel m_SuperPanel;
	private JExtToolBar m_BarStandard;
	private JFrame m_Frame;
	private String m_AdapterName;
	private String m_Host;

	/**
	 *
	 */
	public JTabbedModuleFrame(ModuleAdapter newModuleAdapter,
			String AdapterName, String Host, ArrayList GUIContainer) {
		m_ProxyModuleAdapter = newModuleAdapter;
		m_AdapterName = AdapterName;
		m_Host = Host;
		m_GUIContainer = GUIContainer;
	}

	public JPanel createContentPane() {
		JPanel m_SuperPanel = new JPanel();
		m_SuperPanel.setLayout(new GridBagLayout());
		GridBagConstraints gbconst = new GridBagConstraints();
		gbconst.fill = GridBagConstraints.BOTH;
		gbconst.weightx = 1;
		gbconst.weighty = 1;
		gbconst.gridwidth = GridBagConstraints.REMAINDER;

		JTabbedPane m_MainPanel = new JTabbedPane();
		buildToolBar();

		for (int i = 0; i < m_GUIContainer.size(); i++) {
			Object TEMP = m_GUIContainer.get(i);
			if (TEMP instanceof JModuleGeneralPanel) {
				m_BarStandard.add((JPanel) ((JModuleGeneralPanel) TEMP)
						.installActions());
				continue;
			}
			if (TEMP instanceof JParaPanel) {
				JPanel tmpPanel = (JPanel) ((JParaPanel) TEMP).installActions();
				m_MainPanel.addTab(((JParaPanel) TEMP).getName(), tmpPanel);
			}
		}
		m_MainPanel.addChangeListener(new ChangeListener() {
			public void stateChanged(ChangeEvent evt) {
				// Dimension d =
				// (m_MainPanel.getSelectedComponent()).getPreferredSize();
				// System.out.println("HERETETETETE " + d.height + " " + d.width
				// + " " + m_MainPanel.getSelectedIndex());
				// m_Frame.setSize(d);
				// m_MainPanel.validate();
				// m_Frame.pack();
				// m_Frame.validate();
			}
		});
		m_SuperPanel.add(m_MainPanel, gbconst);

		return m_SuperPanel;
	}

	public JExtToolBar getToolBar() {
		return m_BarStandard;
	}

	/**
	 *
	 */
	public void createGUI() {
		m_Frame = new JEFrame(m_AdapterName + " on " + m_Host);

		BasicResourceLoader loader = BasicResourceLoader.instance();
		byte[] bytes = loader
				.getBytesFromResourceLocation(EvAInfo.iconLocation);
		try {
			m_Frame
					.setIconImage(Toolkit.getDefaultToolkit()
							.createImage(bytes));
		} catch (java.lang.NullPointerException e) {
			System.out
					.println("Could not find EvA2 icon, please move resources folder to working directory!");
		}

		JPanel m_SuperPanel = createContentPane();

		m_Frame.getContentPane().add(m_SuperPanel);
		m_Frame.getContentPane().add(m_PanelTool, BorderLayout.NORTH);

		m_Frame.pack();
		m_Frame.setVisible(true);
		System.out.println(m_Frame.getPreferredSize().toString());

		m_Frame.setDefaultCloseOperation(JInternalFrame.DO_NOTHING_ON_CLOSE);
		m_Frame.toFront();
	}

	// /**
	// *
	// */
	// private void removeGUI() {
	// System.out.println("removeGUI");
	// for (int i=0;i< m_GUIContainer.size();i++) {
	// Object TEMP = m_GUIContainer.get(i);
	// if (TEMP instanceof JPanel)
	// m_MainPanel.remove((JPanel)TEMP);
	// }
	// m_Frame.repaint();
	// }
	/**
	 *
	 */
	private void buildToolBar() {
		m_PanelTool = new JPanel(new FlowLayout(FlowLayout.LEFT));
		m_BarStandard = new JExtToolBar();
		m_BarStandard.setFloatable(false);
		// m_BarStandard.setBorder(BorderFactory.createRaisedBevelBorder());
		m_PanelTool.add(m_BarStandard);
		// m_Frame.getContentPane().add(m_PanelTool, BorderLayout.NORTH);
	}
}
