# Supplementary material for: Comparison of evolutionary algorithms in gene regulatory network model inference
Source: BMC Bioinformatics. 2010 Jan 27;11:59. doi: 10.1186/1471-2105-11-59 (PMC2831005; doi:10.1186/1471-2105-11-59)
Supplement: Additional file 3 — EvA2 framework. This archive contains the code and resources published by EvA2 authors (Minimum corresponding code). More details on how to use it can be found in Additional File 2. [file 1471-2105-11-59-S3.ZIP › src/eva2/gui/JTextEditorInternalFrame.java]

package eva2.gui;

/*
 * Title:        EvA2
 * Description:
 * Copyright:    Copyright (c) 2003
 * Company:      University of Tuebingen, Computer Architecture
 * @author Holger Ulmer, Felix Streichert, Hannes Planatscher
 * @version:  $Revision: 10 $
 *            $Date: 2006-01-18 11:02:22 +0100 (Wed, 18 Jan 2006) $
 *            $Author: streiche $
 */
/*==========================================================================*
 * IMPORTS
 *==========================================================================*/
import javax.swing.*;
import javax.swing.event.*;
import javax.swing.text.*;
import javax.swing.undo.*;
import java.io.*;
import java.util.Hashtable;
import java.awt.event.*;
import java.awt.Event;

public class JTextEditorInternalFrame extends JDocFrame {
	public final static String GROUP_EDIT = "Edit";
	private JTextArea textArea;
	private final String[] actionGroups = { GROUP_EDIT };
	protected UndoManager undo = new UndoManager();

	private class UndoAction extends ExtAction {
		public UndoAction() {
			super("R�ckg�ngig", new ImageIcon("images/EditUndo.gif"),
					"Macht die letzte Aktion r�ckg�ngig", KeyStroke
							.getKeyStroke(KeyEvent.VK_Z, Event.CTRL_MASK));
			setEnabled(false);
		}

		public void actionPerformed(ActionEvent e) {
			try {
				undo.undo();
			} catch (CannotUndoException exc) {
			}

			update();
			actRedo.update();
		}

		private void update() {
			if (undo.canUndo()) {
				setEnabled(true);
				putValue(Action.NAME, undo.getUndoPresentationName());
			} else {
				setEnabled(false);
				putValue(Action.NAME, "R�ckg�ngig");
			}
		}
	} // end of inner class UndoAction

	// /////////////////////////////////////////
	//
	// /////////////////////////////////////////
	private class RedoAction extends ExtAction {
		public RedoAction() {
			super("Wiederholen", "Wiederholt die letzte Aktion", KeyStroke
					.getKeyStroke(KeyEvent.VK_Z, Event.CTRL_MASK
							| Event.SHIFT_MASK));
			setEnabled(false);
		}

		public void actionPerformed(ActionEvent e) {
			try {
				undo.redo();
			} catch (CannotRedoException exc) {
			}

			update();
			actUndo.update();
		}

		private void update() {
			if (undo.canRedo()) {
				setEnabled(true);
				putValue(Action.NAME, undo.getRedoPresentationName());
			} else {
				setEnabled(false);
				putValue(Action.NAME, "Wiederholen");
			}
		}
	} // end of inner class RedoAction

	private UndoAction actUndo;
	private RedoAction actRedo;
	public final static String undoAction = "undo";
	public final static String redoAction = "redo";

	// /////////////////////////////////////////
	//
	// ///////////////////////////////////////
	public String[] getActionGroups() {
		return actionGroups;
	}

	private JMenu mnuEdit;
	private JToolBar barEdit;

	public JMenu getMenu(String group) {
		if (GROUP_EDIT.equals(group))
			return mnuEdit;
		else
			return null;
	}

	public JToolBar getToolBar(String group) {
		if (GROUP_EDIT.equals(group))
			return barEdit;
		return null;
	}

	private Hashtable hashActions = new Hashtable();

	private Action cloneAction(Action a) {
		Action result = null;

		try {
			ByteArrayOutputStream bOut = new ByteArrayOutputStream();
			ObjectOutputStream out = new ObjectOutputStream(bOut);
			out.writeObject(a);
			ByteArrayInputStream bIn = new ByteArrayInputStream(bOut
					.toByteArray());
			ObjectInputStream in = new ObjectInputStream(bIn);
			result = (Action) in.readObject();
		} catch (Exception exc) {
		}

		return result;
	}

	// /////////////////////////////////////////////
	//
	// ////////////////////////////////////////////
	private void createActions() {
		hashActions.put(undoAction, actUndo = new UndoAction());
		hashActions.put(redoAction, actRedo = new RedoAction());

		Action[] actions = textArea.getActions();
		for (int i = 0; i < actions.length; i++)
			hashActions.put((String) actions[i].getValue(Action.NAME),
					actions[i]);

		mnuEdit = new JExtMenu("&Bearbeiten");
		barEdit = new JExtToolBar();

		Action a;
		Keymap keys = textArea.getKeymap();
		KeyStroke[] keyActions;

		mnuEdit.add(actUndo);
		barEdit.add(actUndo);
		mnuEdit.add(actRedo);
		mnuEdit.addSeparator();

		a = (Action) hashActions.get(DefaultEditorKit.cutAction);
		keyActions = keys.getKeyStrokesForAction(a);
		if (keyActions != null && keyActions.length > 0)
			a.putValue(ExtAction.KEYSTROKE, keyActions[0]);
		a.putValue(Action.SMALL_ICON, new ImageIcon("images/EditCut.gif"));
		a.putValue(ExtAction.CAPTION, "Ausschneiden");
		a.putValue(ExtAction.MNEMONIC, new Character('a'));
		a
				.putValue(ExtAction.TOOLTIP,
						"Schneidet den markierten Text aus und setzt ihn in die Zwischenablage");
		mnuEdit.add(a);
		barEdit.add(a);

		a = (Action) hashActions.get(DefaultEditorKit.copyAction);
		keyActions = keys.getKeyStrokesForAction(a);
		if (keyActions != null && keyActions.length > 0)
			a.putValue(ExtAction.KEYSTROKE, keyActions[0]);
		a.putValue(Action.SMALL_ICON, new ImageIcon("images/EditCopy.gif"));
		a.putValue(ExtAction.CAPTION, "Kopieren");
		a.putValue(ExtAction.MNEMONIC, new Character('k'));
		a.putValue(ExtAction.TOOLTIP,
				"Kopiert den markierten Text in die Zwischenablage");
		mnuEdit.add(a);
		barEdit.add(a);

		a = (Action) hashActions.get(DefaultEditorKit.pasteAction);
		keyActions = keys.getKeyStrokesForAction(a);
		if (keyActions != null && keyActions.length > 0)
			a.putValue(ExtAction.KEYSTROKE, keyActions[0]);
		a.putValue(Action.SMALL_ICON, new ImageIcon("images/EditPaste.gif"));
		a.putValue(ExtAction.CAPTION, "Einf�gen");
		a.putValue(ExtAction.MNEMONIC, new Character('e'));
		a.putValue(ExtAction.TOOLTIP, "F�gt Text aus der Zwischenablage ein");
		mnuEdit.add(a);
		barEdit.add(a);

		mnuEdit.addSeparator();

		a = (Action) hashActions.get(DefaultEditorKit.selectAllAction);
		keyActions = keys.getKeyStrokesForAction(a);
		if (keyActions != null && keyActions.length > 0)
			a.putValue(ExtAction.KEYSTROKE, keyActions[0]);
		a.putValue(ExtAction.CAPTION, "Alles markieren");
		a.putValue(ExtAction.MNEMONIC, new Character('m'));
		a.putValue(ExtAction.TOOLTIP, "Markiert das ganze Dokument");
		mnuEdit.add(a);
	}

	// ////////////////////////////////////////
	//
	// ///////////////////////////////////////
	private void createTextArea() {
		textArea = new JTextArea();
		getContentPane().add(new JScrollPane(textArea));
	}

	// ///////////////////////////////////
	//
	// ///////////////////////////////////
	private void createListeners() {
		textArea.getDocument().addDocumentListener(new DocumentListener() {
			private void changed() {
				setChanged(true);
			}

			public void changedUpdate(DocumentEvent e) {
				changed();
			}

			public void insertUpdate(DocumentEvent e) {
				changed();
			}

			public void removeUpdate(DocumentEvent e) {
				changed();
			}
		});

		textArea.getDocument().addUndoableEditListener(
				new UndoableEditListener() {
					public void undoableEditHappened(UndoableEditEvent e) {
						undo.addEdit(e.getEdit());
						actUndo.update();
						actRedo.update();
					}
				});
	}

	// //////////////////////////////////////////////////
	//
	// /////////////////////////////////////////////////
	public JTextEditorInternalFrame(String title) {
		super(title);
		createTextArea();
		createListeners();
		createActions();
	}

	// ////////////////////////////////////////////////
	//
	// ///////////////////////////////////////////////
	public JTextEditorInternalFrame(File file) {
		super(file);
		createTextArea();

		if (file.exists()) {
			FileReader in = null;
			try {
				in = new FileReader(file);
				textArea.read(in, null);
			} catch (IOException exc) {
			} finally {
				if (in != null)
					try {
						in.close();
					} catch (IOException exc) {
					}
			}
		}

		createListeners();
		createActions();
	}

	public void save(File f) {
		FileWriter out = null;
		try {
			out = new FileWriter(f);
			textArea.write(out);
		} catch (IOException exc) {
		} finally {
			if (out != null)
				try {
					out.close();
				} catch (IOException exc) {
				}
		}

		super.save(f);
	}

	public void setSelected(boolean value)
			throws java.beans.PropertyVetoException {
		super.setSelected(value);

		if (value)
			textArea.requestFocus();
	}
}
