# Supplementary material for: Comparison of evolutionary algorithms in gene regulatory network model inference
Source: BMC Bioinformatics. 2010 Jan 27;11:59. doi: 10.1186/1471-2105-11-59 (PMC2831005; doi:10.1186/1471-2105-11-59)
Supplement: Additional file 3 — EvA2 framework. This archive contains the code and resources published by EvA2 authors (Minimum corresponding code). More details on how to use it can be found in Additional File 2. [file 1471-2105-11-59-S3.ZIP › src/eva2/gui/JTextoutputFrame.java]

package eva2.gui;

/*
 * Title:        EvA2
 * Description:
 * Copyright:    Copyright (c) 2003
 * Company:      University of Tuebingen, Computer Architecture
 * @author Holger Ulmer, Felix Streichert, Hannes Planatscher
 * @version:  $Revision: 255 $
 *            $Date: 2007-11-15 14:58:12 +0100 (Thu, 15 Nov 2007) $
 *            $Author: mkron $
 */
/*==========================================================================*
 * IMPORTS
 *==========================================================================*/
import java.awt.BorderLayout;
import java.awt.Frame;
import java.awt.Point;
import java.awt.Toolkit;
import java.awt.event.ActionEvent;
import java.awt.event.ActionListener;
import java.awt.event.MouseAdapter;
import java.awt.event.MouseEvent;
import java.awt.event.MouseListener;
import java.awt.event.WindowAdapter;
import java.awt.event.WindowEvent;
import java.io.Serializable;

import javax.swing.BorderFactory;
import javax.swing.JFrame;
import javax.swing.JMenuItem;
import javax.swing.JPopupMenu;
import javax.swing.JScrollPane;
import javax.swing.JTextArea;
import javax.swing.JViewport;
import javax.swing.event.ChangeEvent;
import javax.swing.event.ChangeListener;

import wsi.ra.tool.BasicResourceLoader;
import eva2.EvAInfo;

/*==========================================================================*
 * CLASS DECLARATION
 *==========================================================================*/
/**
 *
 */
public class JTextoutputFrame implements JTextoutputFrameInterface,
		ActionListener, Serializable {
	public static boolean TRACE = false;
	protected String m_Name = "undefined";
	private transient JTextArea m_TextArea = null;
	// private boolean m_firstprint = true;
	private final JFrame frame;

	JPopupMenu popup;

	/**
	 *
	 */
	public JTextoutputFrame(String Title) {
		if (TRACE)
			System.out.println("JTextoutputFrame Constructor");
		m_Name = Title;
		frame = new JEFrame(m_Name);
		m_TextArea = null;
	}

	/**
	 *
	 */
	public void print(String Text) {
		// System.out.println("Print:"+Text);
		if (m_TextArea == null) {
			createFrame();
		}
		m_TextArea.append(Text);
		m_TextArea.repaint();
	}

	public void println(String txt) {
		print(txt + '\n');
	}

	public void setShow(boolean bShow) {
		if (frame.isVisible() != bShow) {
			if (frame.isVisible()) {
				frame.dispose();
				m_TextArea.setText(null);
			} else {
				if (m_TextArea == null)
					createFrame();
				else
					frame.setVisible(true);
				frame.setEnabled(true);
			}
		}
	}

	/**
	 *
	 */
	private void createFrame() {
		if (TRACE)
			System.out.println("JTextoutputFrame createFrame");
		m_TextArea = new JTextArea(10, 80);
		m_TextArea.setBorder(BorderFactory.createEmptyBorder(5, 5, 5, 5));
		m_TextArea.setLineWrap(true);
		m_TextArea.setWrapStyleWord(true);
		m_TextArea.setEditable(false);
		m_TextArea.setCaretPosition(0);

		BasicResourceLoader loader = BasicResourceLoader.instance();
		byte[] bytes = loader
				.getBytesFromResourceLocation(EvAInfo.iconLocation);
		try {
			frame.setIconImage(Toolkit.getDefaultToolkit().createImage(bytes));
		} catch (java.lang.NullPointerException e) {
			System.out
					.println("Could not find EvA2 icon, please move resources folder to working directory!");
		}
		frame.addWindowListener(new WindowAdapter() {
			public void windowClosing(WindowEvent e) {
				frame.dispose();
				frame.setEnabled(false);
			}
		});
		frame.getContentPane().setLayout(new BorderLayout());
		// frame.getContentPane().add(new JScrollPane(m_TextArea),
		// BorderLayout.CENTER);
		final JScrollPane scrollpane = new JScrollPane(m_TextArea);
		frame.getContentPane().add(scrollpane, BorderLayout.CENTER);
		scrollpane.getViewport().addChangeListener(new ChangeListener() {
			private int lastHeight;

			//
			public void stateChanged(ChangeEvent e) {
				JViewport viewport = (JViewport) e.getSource();
				int Height = viewport.getViewSize().height;
				if (Height != lastHeight) {
					lastHeight = Height;
					int x = Height - viewport.getExtentSize().height;
					viewport.setViewPosition(new Point(0, x));
				}
			}
		});
		makePopupMenu();
		frame.pack();
		frame.setSize(800, 400);
		frame.setVisible(true);
		frame.setState(Frame.ICONIFIED);
	}

	/**
	 *output
	 */
	public static void main(String[] args) {
		JTextoutputFrame test = new JTextoutputFrame("hi");
		while (test.frame.isEnabled()) {
			test.print("Test 12345");
			try {
				Thread.sleep(100);
			} catch (InterruptedException e) {
				// TODO Auto-generated catch block
				e.printStackTrace();
			}
		}
		System.out.println("Done!");
	}

	void makePopupMenu() {
		// Create the popup menu.
		popup = new JPopupMenu();
		JMenuItem menuItem = new JMenuItem("Clear");
		menuItem.addActionListener(this);
		popup.add(menuItem);
		// menuItem = new JMenuItem("Refine Multiruns");
		// menuItem.addActionListener(this);
		// popup.add(menuItem);

		// Add listener to components that can bring up popup menus.
		MouseListener popupListener = new PopupListener(popup);
		// frame.addMouseListener(popupListener);
		m_TextArea.addMouseListener(popupListener);
		// menuBar.addMouseListener(popupListener);

	}

	public void actionPerformed(ActionEvent e) {
		if (e.getSource() == popup.getComponent(0)) {
			m_TextArea.setText(null);
		}
		// else if (e.getSource() == popup.getComponent(1)) {
		// m_TextArea.append(MultirunRefiner.refineToText(m_TextArea.getText()));
		// }
		else
			System.out.println("no popup component!");
	}
}

/**
 * A popup listener opening a popup menu on right clicks.
 * 
 * @author mkron
 */
class PopupListener extends MouseAdapter {
	JPopupMenu popup;

	public PopupListener(JPopupMenu pm) {
		popup = pm;
	}

	public void mousePressed(MouseEvent e) {
		maybeShowPopup(e);
	}

	public void mouseReleased(MouseEvent e) {
		maybeShowPopup(e);
	}

	private void maybeShowPopup(MouseEvent e) {
		if (e.isPopupTrigger()) {
			popup.show(e.getComponent(), e.getX(), e.getY());
		}
	}
}
