# Supplementary material for: Comparison of evolutionary algorithms in gene regulatory network model inference
Source: BMC Bioinformatics. 2010 Jan 27;11:59. doi: 10.1186/1471-2105-11-59 (PMC2831005; doi:10.1186/1471-2105-11-59)
Supplement: Additional file 3 — EvA2 framework. This archive contains the code and resources published by EvA2 authors (Minimum corresponding code). More details on how to use it can be found in Additional File 2. [file 1471-2105-11-59-S3.ZIP › src/eva2/gui/LogPanel.java]

package eva2.gui;

/*
 * Title:        EvA2
 * Description:
 * Copyright:    Copyright (c) 2003
 * Company:      University of Tuebingen, Computer Architecture
 * @author Holger Ulmer, Felix Streichert, Hannes Planatscher
 * @version:  $Revision: 191 $
 *            $Date: 2007-10-23 12:56:51 +0200 (Tue, 23 Oct 2007) $
 *            $Author: mkron $
 */
/*==========================================================================*
 * IMPORTS
 *==========================================================================*/
import java.awt.BorderLayout;
import java.awt.Point;
import java.awt.Toolkit;
import java.awt.event.WindowAdapter;
import java.awt.event.WindowEvent;
import java.text.SimpleDateFormat;
import java.util.Date;

import javax.swing.BorderFactory;
import javax.swing.JFrame;
import javax.swing.JPanel;
import javax.swing.JScrollPane;
import javax.swing.JTextArea;
import javax.swing.JViewport;
import javax.swing.event.ChangeEvent;
import javax.swing.event.ChangeListener;

import wsi.ra.tool.BasicResourceLoader;
import eva2.EvAInfo;

/*==========================================================================*
 * CLASS DECLARATION
 *==========================================================================*/
/**
 *
 */
public class LogPanel extends JPanel {
	// protected JLabel m_Message = new JLabel("OK");
	protected JTextArea m_LogText = new JTextArea(10, 20);
	protected boolean m_first = true;

	/**
   *
   */
	public LogPanel() {
		m_LogText.setEditable(false);
		m_LogText.setBorder(BorderFactory.createEmptyBorder(4, 4, 4, 4));
		// m_Message.setBorder(BorderFactory.createCompoundBorder(
		// BorderFactory.createTitledBorder("Message"),
		// BorderFactory.createEmptyBorder(0,4,4,4)));
		JPanel panel_1 = new JPanel();
		panel_1.setBorder(BorderFactory.createTitledBorder("Info"));
		panel_1.setLayout(new BorderLayout());
		final JScrollPane scrollpane = new JScrollPane(m_LogText);
		panel_1.add(scrollpane, BorderLayout.CENTER);
		scrollpane.getViewport().addChangeListener(new ChangeListener() {
			private int lastHeight;

			//
			public void stateChanged(ChangeEvent e) {
				JViewport viewport = (JViewport) e.getSource();
				int Height = viewport.getViewSize().height;
				if (Height != lastHeight) {
					lastHeight = Height;
					int x = Height - viewport.getExtentSize().height;
					viewport.setViewPosition(new Point(0, x));
				}
			}
		});
		setLayout(new BorderLayout());
		add(panel_1, BorderLayout.CENTER);
		JPanel panel_2 = new JPanel();
		panel_2.setLayout(new BorderLayout());
		// panel_2.add(m_Message,BorderLayout.CENTER);
		add(panel_2, BorderLayout.SOUTH);
	}

	/**
   *
   */
	protected static String getTimestamp() {
		return (new SimpleDateFormat("HH:mm:ss:")).format(new Date());
	}

	/**
   *
   */
	public void logMessage(String message) {
		if (m_first)
			m_first = false;
		m_LogText.append("\n");
		m_LogText.append(LogPanel.getTimestamp() + ' ' + message);
	}

	// /**
	// *
	// */
	// public void statusMessage(String message) {
	// m_Message.setText(message);
	// }
	/**
   *
   */
	public static void main(String[] args) {
		try {
			final JFrame frame = new JFrame("Log_Panel_Test");
			frame.getContentPane().setLayout(new BorderLayout());
			BasicResourceLoader loader = BasicResourceLoader.instance();
			byte[] bytes = loader
					.getBytesFromResourceLocation(EvAInfo.iconLocation);
			try {
				frame.setIconImage(Toolkit.getDefaultToolkit().createImage(
						bytes));
			} catch (java.lang.NullPointerException e) {
				System.out
						.println("Could not find EvA2 icon, please move resources folder to working directory!");
			}
			LogPanel panel = new LogPanel();
			frame.getContentPane().add(panel, BorderLayout.CENTER);
			frame.addWindowListener(new WindowAdapter() {
				public void windowClosing(WindowEvent e) {
					frame.dispose();
					System.exit(0);
				}
			});
			frame.pack();
			frame.setVisible(true);
			panel.logMessage("HI!");
			panel.logMessage("Test");

		} catch (Exception e) {
			e.printStackTrace();
			System.out.println(e.getMessage());
		}
	}
}
