# Supplementary material for: Comparison of evolutionary algorithms in gene regulatory network model inference
Source: BMC Bioinformatics. 2010 Jan 27;11:59. doi: 10.1186/1471-2105-11-59 (PMC2831005; doi:10.1186/1471-2105-11-59)
Supplement: Additional file 3 — EvA2 framework. This archive contains the code and resources published by EvA2 authors (Minimum corresponding code). More details on how to use it can be found in Additional File 2. [file 1471-2105-11-59-S3.ZIP › src/eva2/gui/Mnemonic.java]

package eva2.gui;

/**
 * Created by IntelliJ IDEA.
 * User: streiche
 * Date: 12.05.2003
 * Time: 18:30:44
 * To change this template use Options | File Templates.
 */
/**
 *
 */
class Mnemonic {
	private char mnemonic;
	private String text;

	/**
   *
   */
	public Mnemonic(String s) {
		setString(s);
	}

	/**
   *
   */
	public void setString(String s) {
		StringBuffer buf = new StringBuffer(s);
		for (int i = 0; i < buf.length(); i++)
			if (buf.charAt(i) == '&') {
				buf.deleteCharAt(i);
				i++;
				if (i < buf.length() && buf.charAt(i) != '&')
					mnemonic = buf.charAt(i - 1);
			}
		text = buf.toString();
	}

	/**
   *
   */
	public char getMnemonic() {
		return mnemonic;
	}

	/**
   *
   */
	public String getText() {
		return text;
	}
}
