# Supplementary material for: Comparison of evolutionary algorithms in gene regulatory network model inference
Source: BMC Bioinformatics. 2010 Jan 27;11:59. doi: 10.1186/1471-2105-11-59 (PMC2831005; doi:10.1186/1471-2105-11-59)
Supplement: Additional file 3 — EvA2 framework. This archive contains the code and resources published by EvA2 authors (Minimum corresponding code). More details on how to use it can be found in Additional File 2. [file 1471-2105-11-59-S3.ZIP › src/eva2/gui/MultiLineString.java]

package eva2.gui;

/**
 * @author not attributable
 * @version 1.0
 */

public class MultiLineString {

	String string = "";

	public MultiLineString() {
	}

	public static void main(String[] args) {
		MultiLineString multiLineString1 = new MultiLineString();
	}

	public String getString() {
		return string;
	}

	public void setString(String string) {
		this.string = string;
	}

}
