# Supplementary material for: Comparison of evolutionary algorithms in gene regulatory network model inference
Source: BMC Bioinformatics. 2010 Jan 27;11:59. doi: 10.1186/1471-2105-11-59 (PMC2831005; doi:10.1186/1471-2105-11-59)
Supplement: Additional file 3 — EvA2 framework. This archive contains the code and resources published by EvA2 authors (Minimum corresponding code). More details on how to use it can be found in Additional File 2. [file 1471-2105-11-59-S3.ZIP › src/eva2/gui/MultiLineStringEditor.java]

package eva2.gui;

import java.beans.*;
import java.awt.*;
import java.awt.event.*;

/**
 * <p>
 * Title: EvA2
 * </p>
 * <p>
 * Description:
 * </p>
 * <p>
 * Copyright: Copyright (c) 2003
 * </p>
 * <p>
 * Company:
 * </p>
 * 
 * @author not attributable
 * @version 1.0
 */

public class MultiLineStringEditor implements PropertyEditor {
	protected MultiLineString value; // The value we will be editing.

	public void setValue(Object o) {
		value = (MultiLineString) o;
	}

	public Object getValue() {
		return value;
	}

	public void setAsText(String s) {
		value.setString(s);
	}

	public String getAsText() {
		return value.getString();
	}

	public String[] getTags() {
		return null;
	} // not enumerated; no tags

	// Say that we allow custom editing.
	public boolean supportsCustomEditor() {
		return true;
	}

	// Return the custom editor. This just creates and returns a TextArea
	// to edit the multi-line text. But it also registers a listener on the
	// text area to update the value as the user types and to fire the
	// property change events that property editors are required to fire.
	public Component getCustomEditor() {
		final TextArea t = new TextArea(value.string);
		t.setSize(300, 150); // TextArea doesn't have a preferred size, so set
								// one
		t.addTextListener(new TextListener() {
			public void textValueChanged(TextEvent e) {
				value.setString(t.getText());
				listeners.firePropertyChange(null, null, null);
			}
		});
		return t;
	}

	// Visual display of the value, for use with the custom editor.
	// Just print some instructions and hope they fit in the in the box.
	// This could be more sophisticated.
	public boolean isPaintable() {
		return true;
	}

	public void paintValue(Graphics g, Rectangle r) {
		g.setClip(r);
		g.drawString("Click to edit...", r.x + 5, r.y + 15);
	}

	// Important method for code generators. Note that it
	// ought to add any necessary escape sequences.
	public String getJavaInitializationString() {
		return "\"" + value + "\"";
	}

	// This code uses the PropertyChangeSupport class to maintain a list of
	// listeners interested in the edits we make to the value.
	protected PropertyChangeSupport listeners = new PropertyChangeSupport(this);

	public void addPropertyChangeListener(PropertyChangeListener l) {
		listeners.addPropertyChangeListener(l);
	}

	public void removePropertyChangeListener(PropertyChangeListener l) {
		listeners.removePropertyChangeListener(l);
	}
}
