# Supplementary material for: Comparison of evolutionary algorithms in gene regulatory network model inference
Source: BMC Bioinformatics. 2010 Jan 27;11:59. doi: 10.1186/1471-2105-11-59 (PMC2831005; doi:10.1186/1471-2105-11-59)
Supplement: Additional file 3 — EvA2 framework. This archive contains the code and resources published by EvA2 authors (Minimum corresponding code). More details on how to use it can be found in Additional File 2. [file 1471-2105-11-59-S3.ZIP › src/eva2/gui/Plot.java]

package eva2.gui;

/*
 * Title:        EvA2
 * Description:
 * Copyright:    Copyright (c) 2003
 * Company:      University of Tuebingen, Computer Architecture
 * @author Holger Ulmer, Felix Streichert, Hannes Planatscher
 * @version:  $Revision: 322 $
 *            $Date: 2007-12-11 17:24:07 +0100 (Tue, 11 Dec 2007) $
 *            $Author: mkron $
 */
/*==========================================================================*
 * IMPORTS
 *==========================================================================*/
import java.awt.AWTException;
import java.awt.Dimension;
import java.awt.FlowLayout;
import java.awt.Rectangle;
import java.awt.Robot;
import java.awt.Toolkit;
import java.awt.event.ActionEvent;
import java.awt.event.ActionListener;
import java.awt.event.WindowAdapter;
import java.awt.event.WindowEvent;
import java.awt.image.BufferedImage;
import java.io.BufferedInputStream;
import java.io.BufferedOutputStream;
import java.io.File;
import java.io.FileInputStream;
import java.io.FileOutputStream;
import java.io.IOException;
import java.io.ObjectInputStream;
import java.io.ObjectOutputStream;
import java.io.Serializable;

import javax.swing.JButton;
import javax.swing.JFileChooser;
import javax.swing.JFrame;
import javax.swing.JOptionPane;
import javax.swing.JPanel;

import wsi.ra.chart2d.DPointSet;
import wsi.ra.tool.BasicResourceLoader;

import com.sun.image.codec.jpeg.JPEGCodec;
import com.sun.image.codec.jpeg.JPEGImageEncoder;

import eva2.EvAInfo;

/*==========================================================================*
 * CLASS DECLARATION
 *==========================================================================*/
/**
 *
 */
public class Plot implements PlotInterface, Serializable {

	public static boolean TRACE = false;
	private JFileChooser m_FileChooser;
	private JPanel m_ButtonPanel;
	private String m_PlotName;
	private String m_xname;
	private String m_yname;
	protected FunctionArea m_PlotArea;
	protected JFrame m_Frame;

	/**
	 * You might want to try to assign the x-range as x and y-range as y array
	 * parameters.
	 */
	public Plot(String PlotName, String xname, String yname, double[] x,
			double[] y) {
		if (TRACE)
			System.out.println("Constructor Plot " + PlotName);
		m_xname = xname;
		m_yname = yname;
		m_PlotName = PlotName;
		init();
		DPointSet points = new DPointSet();
		for (int i = 0; i < x.length; i++) {
			points.addDPoint(x[i], y[i]);
		}
		m_PlotArea.addDElement(points);
	}

	/**
	 *
	 */
	public Plot(String PlotName, String xname, String yname, boolean init) {
		if (TRACE)
			System.out.println("Constructor Plot " + PlotName);
		m_xname = xname;
		m_yname = yname;
		m_PlotName = PlotName;
		if (init)
			init();
	}

	/**
	 *
	 */
	public Plot(String PlotName, String xname, String yname) {
		if (TRACE)
			System.out.println("Constructor Plot " + PlotName);
		m_xname = xname;
		m_yname = yname;
		m_PlotName = PlotName;
		init();
	}

	/**
	 *
	 */
	public void init() {
		m_Frame = new JEFrame("Plot: " + m_PlotName);
		BasicResourceLoader loader = BasicResourceLoader.instance();
		byte[] bytes = loader
				.getBytesFromResourceLocation(EvAInfo.iconLocation);
		try {
			m_Frame
					.setIconImage(Toolkit.getDefaultToolkit()
							.createImage(bytes));
		} catch (java.lang.NullPointerException e) {
			System.err
					.println("Could not find EvA2 icon, please move resources folder to working directory!");
		}

		m_ButtonPanel = new JPanel();
		m_PlotArea = new FunctionArea(m_xname, m_yname);
		m_ButtonPanel.setLayout(new FlowLayout(FlowLayout.LEFT, 10, 10));
		JButton ClearButton = new JButton("Clear");
		ClearButton.addActionListener(new ActionListener() {
			public void actionPerformed(ActionEvent e) {
				clearAll();
			}
		});
		JButton LOGButton = new JButton("Log/Lin");
		LOGButton
				.setToolTipText("Toggle between a linear and a log scale on the y-axis.");
		LOGButton.addActionListener(new ActionListener() {
			public void actionPerformed(ActionEvent e) {
				m_PlotArea.toggleLog();
			}
		});
		JButton ExportButton = new JButton("Export...");
		ExportButton
				.setToolTipText("Exports the graph data to a simple ascii file.");
		ExportButton.addActionListener(new ActionListener() {
			public void actionPerformed(ActionEvent e) {
				exportPlot();
			}
		});
		JButton DumpButton = new JButton("Dump");
		DumpButton.setToolTipText("Dump the graph data to standard output");
		DumpButton.addActionListener(new ActionListener() {
			public void actionPerformed(ActionEvent e) {
				m_PlotArea.exportToAscii();
			}
		});

		// JButton PrintButton = new JButton ("Print");
		// PrintButton.addActionListener(new ActionListener() {
		// public void actionPerformed(ActionEvent e) {
		// try {
		// Robot robot = new Robot();
		// // Capture a particular area on the screen
		// int x = 100;
		// int y = 100;
		// int width = 200;
		// int height = 200;
		// Rectangle area = new Rectangle(x, y, width, height);
		// BufferedImage bufferedImage = robot.createScreenCapture(area);
		//
		// // Capture the whole screen
		// area = new Rectangle(Toolkit.getDefaultToolkit().getScreenSize());
		// bufferedImage = robot.createScreenCapture(area);
		// try {
		// FileOutputStream fos = new FileOutputStream("test.jpeg");
		// BufferedOutputStream bos = new BufferedOutputStream(fos);
		// JPEGImageEncoder encoder = JPEGCodec.createJPEGEncoder(bos);
		// encoder.encode(bufferedImage);
		// bos.close();
		// } catch (Exception eee) {}
		//
		//
		// } catch (AWTException ee) {
		// ee.printStackTrace();
		// }
		//
		//
		//
		// PrinterJob job = PrinterJob.getPrinterJob();
		// // PageFormat format = job.defaultPage();
		// // job.setPrintable(m_PlotArea, format);
		// // if (job.printDialog()) {
		// // // If not cancelled, start printing! This will call the print()
		// // // method defined by the Printable interface.
		// // try { job.print(); }
		// // catch (PrinterException ee) {
		// // System.out.println(ee);
		// // ee.printStackTrace();
		// // }
		// // }
		//
		// ///////////////////////////////////////////////
		// //PagePrinter pp = new
		// PagePrinter(m_PlotArea,m_PlotArea.getGraphics(),job.defaultPage());
		// //pp.print();
		// // public int print( Graphics g, PageFormat pf, int pi ){
		// // m_PlotArea.print(m_PlotArea.getGraphics(), new PageFormat(),0);
		// // Obtain a java.awt.print.PrinterJob (not java.awt.PrintJob)
		// //PrinterJob job = PrinterJob.getPrinterJob();
		// // Tell the PrinterJob to print us (since we implement Printable)
		// // using the default page layout
		// PageFormat page = job.defaultPage();
		//
		// job.setPrintable(m_PlotArea, page);
		// // Display the print dialog that allows the user to set options.
		// // The method returns false if the user cancelled the print request
		// if (job.printDialog()) {
		// // If not cancelled, start printing! This will call the print()
		// // method defined by the Printable interface.
		// try { job.print(); }
		// catch (PrinterException ee) {
		// System.out.println(ee);
		// ee.printStackTrace();
		// }
		// }
		// }
		// });

		// MK: Im not sure whether save/open ever worked...
		// JButton OpenButton = new JButton ("Open..");
		// OpenButton.setToolTipText("Load an old plot");
		// OpenButton.addActionListener(new ActionListener() {
		// public void actionPerformed(ActionEvent e) {
		// m_PlotArea.openObject();
		// }
		// });
		// JButton SaveButton = new JButton ("Save..");
		// SaveButton.addActionListener(new ActionListener() {
		// public void actionPerformed(ActionEvent e) {
		// m_PlotArea.saveObject();
		// }
		// });
		JButton SaveJPGButton = new JButton("Save as JPG...");
		SaveJPGButton.addActionListener(new ActionListener() {
			public void actionPerformed(ActionEvent e) {
				String outfile = "";
				try {
					Robot robot = new Robot();
					Rectangle area;
					area = m_Frame.getBounds();
					BufferedImage bufferedImage = robot
							.createScreenCapture(area);
					JFileChooser fc = new JFileChooser();
					if (fc.showSaveDialog(m_Frame) != JFileChooser.APPROVE_OPTION)
						return;
					// System.out.println("Name " + outfile);
					try {
						FileOutputStream fos = new FileOutputStream(fc
								.getSelectedFile().getAbsolutePath()
								+ ".jpeg");
						BufferedOutputStream bos = new BufferedOutputStream(fos);
						JPEGImageEncoder encoder = JPEGCodec
								.createJPEGEncoder(bos);
						encoder.encode(bufferedImage);
						bos.close();
					} catch (Exception eee) {
						System.err.println("Error on exporting JPEG: "
								+ eee.getMessage());
					}
				} catch (AWTException ee) {
					System.err.println("Error on creating JPEG: "
							+ ee.getMessage());
					ee.printStackTrace();
				}
			}
		});

		m_ButtonPanel.add(ClearButton);
		m_ButtonPanel.add(LOGButton);
		m_ButtonPanel.add(DumpButton);
		m_ButtonPanel.add(ExportButton);
		// m_ButtonPanel.add(PrintButton);
		// m_ButtonPanel.add(OpenButton);
		// m_ButtonPanel.add(SaveButton);
		m_ButtonPanel.add(SaveJPGButton);
		// getContentPane().smultetLayout( new GridLayout(1, 4) );
		m_Frame.getContentPane().add(m_ButtonPanel, "South");
		m_Frame.getContentPane().add(m_PlotArea, "North");
		m_Frame.addWindowListener(new WindowAdapter() {
			public void windowClosing(WindowEvent e) {
				m_PlotArea.clearAll(); // this was a memory leak
				m_PlotArea = null;
				m_Frame.dispose();
			}
		});
		m_Frame.pack();
		m_Frame.setVisible(true);
	}

	public void setPreferredSize(Dimension prefSize) {
		if (m_Frame != null) {
			m_Frame.setPreferredSize(prefSize);
			m_Frame.pack();
		}
	}

	/**
	 * Return true if the Plot object is valid.
	 * 
	 * @return true if the Plot object is valid
	 */
	public boolean isValid() {
		return (m_Frame != null) && (m_PlotArea != null);
	}

	/**
	 *
	 */
	public void setConnectedPoint(double x, double y, int func) {
		if (TRACE)
			System.out.println("size before is "
					+ m_PlotArea.getPointCount(func));
		m_PlotArea.setConnectedPoint(x, y, func);
		if (TRACE) {
			System.out.println("added " + x + "/" + y + " to graph " + func);
			System.out.println("size is now " + m_PlotArea.getPointCount(func));
		}
	}

	public int getPointCount(int graphLabel) {
		return m_PlotArea.getPointCount(graphLabel);
	}

	/**
	 *
	 */
	public void addGraph(int g1, int g2, boolean forceAdd) {
		m_PlotArea.addGraph(g1, g2, forceAdd);
	}

	/**
	 *
	 */
	public void setUnconnectedPoint(double x, double y, int GraphLabel) {
		m_PlotArea.setUnconnectedPoint(x, y, GraphLabel);
	}

	/**
	 *
	 */
	public void clearAll() {
		m_PlotArea.clearAll();
		m_PlotArea.removeAllDElements();
		m_Frame.repaint();
	}

	/**
	 *
	 */
	public void clearGraph(int GraphNumber) {
		m_PlotArea.clearGraph(GraphNumber);
	}

	/**
	 *
	 */
	public void setInfoString(int GraphLabel, String Info, float stroke) {
		m_PlotArea.setInfoString(GraphLabel, Info, stroke);
	}

	/**
	 *
	 */
	public void jump() {
		m_PlotArea.jump();
	}

	/**
	 */
	protected Object openObject() {
		if (m_FileChooser == null)
			createFileChooser();
		int returnVal = m_FileChooser.showOpenDialog(m_Frame);
		if (returnVal == JFileChooser.APPROVE_OPTION) {
			File selected = m_FileChooser.getSelectedFile();
			try {
				ObjectInputStream oi = new ObjectInputStream(
						new BufferedInputStream(new FileInputStream(selected)));
				Object obj = oi.readObject();
				oi.close();
				Class ClassType = Class.forName("FunctionArea");
				if (!ClassType.isAssignableFrom(obj.getClass()))
					throw new Exception("Object not of type: "
							+ ClassType.getName());
				return obj;
			} catch (Exception ex) {
				JOptionPane.showMessageDialog(m_Frame, "Couldn't read object: "
						+ selected.getName() + "\n" + ex.getMessage(),
						"Open object file", JOptionPane.ERROR_MESSAGE);
			}
		}
		return null;
	}

	/**
	 * Just dump the plot to stdout.
	 */
	protected void dumpPlot() {
		m_PlotArea.exportToAscii();
	}

	/**
	 *
	 */
	protected void exportPlot() {
		if (m_FileChooser == null)
			createFileChooser();
		int returnVal = m_FileChooser.showSaveDialog(m_Frame);
		if (returnVal == JFileChooser.APPROVE_OPTION) {
			File sFile = m_FileChooser.getSelectedFile();
			if (sFile.exists()) {
				returnVal = JOptionPane.showConfirmDialog(m_Frame, "The file "
						+ sFile.getName() + " already exists. Overwrite?");
				if (returnVal != JOptionPane.YES_OPTION)
					return;
			}
			if (!(m_PlotArea.exportToAscii(sFile))) {
				JOptionPane.showMessageDialog(m_Frame,
						"Couldn't write to file: " + sFile.getName(),
						"Export error", JOptionPane.ERROR_MESSAGE);
			}
		}
	}

	/**
	 *
	 */
	protected void saveObject(Object object) {
		if (m_FileChooser == null)
			createFileChooser();
		int returnVal = m_FileChooser.showSaveDialog(m_Frame);
		if (returnVal == JFileChooser.APPROVE_OPTION) {
			File sFile = m_FileChooser.getSelectedFile();
			try {
				ObjectOutputStream oo = new ObjectOutputStream(
						new BufferedOutputStream(new FileOutputStream(sFile)));
				oo.writeObject(object);
				oo.close();
			} catch (IOException ex) {
				JOptionPane.showMessageDialog(m_Frame,
						"Couldn't write to file: " + sFile.getName() + "\n"
								+ ex.getMessage(), "Save object",
						JOptionPane.ERROR_MESSAGE);
			}
		}
	}

	/**
	 *
	 */
	protected void createFileChooser() {
		m_FileChooser = new JFileChooser(new File("/resources"));
		m_FileChooser.setFileSelectionMode(JFileChooser.FILES_ONLY);
	}

	/**
	 *
	 */
	public String getName() {
		return this.m_PlotName;
	}

	/**
	 *
	 */
	public FunctionArea getFunctionArea() {
		return m_PlotArea;
	}

	/**
	 *
	 */
	public void dispose() {
		m_Frame.dispose();
		m_Frame = null;
	}

	// /**
	// * Just for testing the Plot class.
	// */
	// public static void main( String[] args ){
	// Plot plot = new Plot("Plot-Test","x-value","y-value");
	// plot.init();
	// double x;
	// for (x= 0; x <6000; x++) {
	// //double y = SpecialFunction.getnormcdf(x);
	// // double yy = 0.5*SpecialFunction.getnormpdf(x);
	// double n = Math.sin(((double)x/1000*Math.PI));
	// //plot.setConnectedPoint(x,Math.sin(x),0);
	// //plot.setConnectedPoint(x,Math.cos(x),1);
	// //plot.setConnectedPoint(x,y,0);
	// plot.setConnectedPoint(x,n,1);
	// }
	// //plot.addGraph(1,2);
	// }
}
