# Supplementary material for: Comparison of evolutionary algorithms in gene regulatory network model inference
Source: BMC Bioinformatics. 2010 Jan 27;11:59. doi: 10.1186/1471-2105-11-59 (PMC2831005; doi:10.1186/1471-2105-11-59)
Supplement: Additional file 3 — EvA2 framework. This archive contains the code and resources published by EvA2 authors (Minimum corresponding code). More details on how to use it can be found in Additional File 2. [file 1471-2105-11-59-S3.ZIP › src/eva2/gui/PlotInterface.java]

package eva2.gui;

/*
 * Title:        EvA2
 * Description:
 * Copyright:    Copyright (c) 2003
 * Company:      University of Tuebingen, Computer Architecture
 * @author Holger Ulmer, Felix Streichert, Hannes Planatscher
 * @version:  $Revision: 322 $
 *            $Date: 2007-12-11 17:24:07 +0100 (Tue, 11 Dec 2007) $
 *            $Author: mkron $
 */
/*==========================================================================*
 * IMPORTS
 *==========================================================================*/
public interface PlotInterface {
	public void setConnectedPoint(double x, double y, int GraphLabel);

	/**
	 * Add two graphs to form an average graph
	 * 
	 * @param g1
	 *            graph object one
	 * @param g2
	 *            graph object two
	 * @param forceAdd
	 *            if the graph mismatch in point counts, try to add them anyway
	 *            in a useful manner.
	 */
	public void addGraph(int g1, int g2, boolean forceAdd);

	public void setUnconnectedPoint(double x, double y, int GraphLabel);

	public void clearAll();

	public void clearGraph(int GraphNumber);

	public void setInfoString(int GraphLabel, String Info, float stroke);

	public void jump();

	public String getName();

	public int getPointCount(int graphLabel);

	// public FunctionArea getFunctionArea(); // this is bad for RMI
	public boolean isValid();

	public void init();
}
