# Supplementary material for: Comparison of evolutionary algorithms in gene regulatory network model inference
Source: BMC Bioinformatics. 2010 Jan 27;11:59. doi: 10.1186/1471-2105-11-59 (PMC2831005; doi:10.1186/1471-2105-11-59)
Supplement: Additional file 3 — EvA2 framework. This archive contains the code and resources published by EvA2 authors (Minimum corresponding code). More details on how to use it can be found in Additional File 2. [file 1471-2105-11-59-S3.ZIP › src/eva2/gui/PropertyBoolSelector.java]

package eva2.gui;

/*
 * Title:        EvA2
 * Description:
 * Copyright:    Copyright (c) 2003
 * Company:      University of Tuebingen, Computer Architecture
 * @author Holger Ulmer, Felix Streichert, Hannes Planatscher
 * @version:  $Revision: 10 $
 *            $Date: 2006-01-18 11:02:22 +0100 (Wed, 18 Jan 2006) $
 *            $Author: streiche $
 */
/*==========================================================================*
 * IMPORTS
 *==========================================================================*/
import java.awt.*;
import java.awt.event.*;
import java.beans.*;
import javax.swing.*;
import sun.beans.editors.BoolEditor;

/*==========================================================================*
 * CLASS DECLARATION
 *==========================================================================*/
/**
 *
 */
public class PropertyBoolSelector extends JCheckBox {
	private BoolEditor m_Editor;

	/**
   *
   */
	public PropertyBoolSelector(PropertyEditor pe) {
		super();
		m_Editor = (BoolEditor) pe;
		if (m_Editor.getAsText().equals("True"))
			setSelected(true);
		else
			setSelected(false);

		addItemListener(new ItemListener() {
			public void itemStateChanged(ItemEvent evt) {
				if (evt.getStateChange() == evt.SELECTED) {
					m_Editor.setValue(Boolean.TRUE);
				}
				if (evt.getStateChange() == evt.DESELECTED) {
					m_Editor.setValue(Boolean.FALSE);
				}
			}
		});
	}
}
