# Supplementary material for: Comparison of evolutionary algorithms in gene regulatory network model inference
Source: BMC Bioinformatics. 2010 Jan 27;11:59. doi: 10.1186/1471-2105-11-59 (PMC2831005; doi:10.1186/1471-2105-11-59)
Supplement: Additional file 3 — EvA2 framework. This archive contains the code and resources published by EvA2 authors (Minimum corresponding code). More details on how to use it can be found in Additional File 2. [file 1471-2105-11-59-S3.ZIP › src/eva2/gui/PropertyDialog.java]

package eva2.gui;

/*
 * Title:        EvA2
 * Description:
 * Copyright:    Copyright (c) 2003
 * Company:      University of Tuebingen, Computer Architecture
 * @author Holger Ulmer, Felix Streichert, Hannes Planatscher
 * @version:  $Revision: 14 $
 *            $Date: 2006-12-18 16:32:23 +0100 (Mon, 18 Dec 2006) $
 *            $Author: marcekro $
 */
/*==========================================================================*
 * IMPORTS
 *==========================================================================*/
import java.awt.BorderLayout;
import java.awt.Component;
import java.awt.Toolkit;
import java.awt.event.WindowAdapter;
import java.awt.event.WindowEvent;
import java.beans.PropertyEditor;

import wsi.ra.tool.BasicResourceLoader;
import eva2.EvAInfo;
import eva2.tools.EVAHELP;

/*==========================================================================*
 * CLASS DECLARATION
 *==========================================================================*/
/**
 *
 */
public class PropertyDialog extends JEFrame {
	private PropertyEditor m_Editor;
	private Component m_EditorComponent;

	/**
   *
   */
	public PropertyDialog(PropertyEditor editor, String Title, int x, int y) {
		super(getFrameNameFromEditor(editor)); // that was the long class name
												// !!
		BasicResourceLoader loader = BasicResourceLoader.instance();
		byte[] bytes = loader
				.getBytesFromResourceLocation(EvAInfo.iconLocation);
		try {
			setIconImage(Toolkit.getDefaultToolkit().createImage(bytes));
		} catch (java.lang.NullPointerException e) {
			System.out
					.println("Could not find EvA2 icon, please move resources folder to working directory!");
		}
		// System.out.println("PropertyDialog.Constructor  of "+ Title);
		addWindowListener(new WindowAdapter() {
			public void windowClosing(WindowEvent e) {
				e.getWindow().dispose();
			}
		});
		getContentPane().setLayout(new BorderLayout());
		m_Editor = editor;
		m_EditorComponent = editor.getCustomEditor();
		getContentPane().add(m_EditorComponent, BorderLayout.CENTER);
		pack();
		setLocation(x, y);
		setVisible(true);
	}

	protected static String getFrameNameFromEditor(PropertyEditor editor) {
		return EVAHELP.cutClassName(editor.getValue().getClass().getName());
	}

	/**
	 * Update the name of the dialogue from an editor instance.
	 * 
	 * @param editor
	 */
	public void updateFrameTitle(PropertyEditor editor) {
		setTitle(getFrameNameFromEditor(editor));
	}

	/**
   *
   */
	public PropertyEditor getEditor() {
		return m_Editor;
	}
}
