# Supplementary material for: Comparison of evolutionary algorithms in gene regulatory network model inference
Source: BMC Bioinformatics. 2010 Jan 27;11:59. doi: 10.1186/1471-2105-11-59 (PMC2831005; doi:10.1186/1471-2105-11-59)
Supplement: Additional file 3 — EvA2 framework. This archive contains the code and resources published by EvA2 authors (Minimum corresponding code). More details on how to use it can be found in Additional File 2. [file 1471-2105-11-59-S3.ZIP › src/eva2/gui/PropertyDoubleArray.java]

package eva2.gui;

/**
 * Created by IntelliJ IDEA. User: streiche Date: 05.03.2004 Time: 13:48:47 To
 * change this template use File | Settings | File Templates.
 */
public class PropertyDoubleArray implements java.io.Serializable {
	public double[] m_DoubleArray;

	public PropertyDoubleArray(double[] d) {
		this.m_DoubleArray = d;
	}

	public PropertyDoubleArray(PropertyDoubleArray d) {
		this.m_DoubleArray = new double[d.m_DoubleArray.length];
		System.arraycopy(d.m_DoubleArray, 0, this.m_DoubleArray, 0,
				this.m_DoubleArray.length);
	}

	public Object clone() {
		return (Object) new PropertyDoubleArray(this);
	}

	/**
	 * This method will allow you to set the value of the double array
	 * 
	 * @param d
	 *            The double[]
	 */
	public void setDoubleArray(double[] d) {
		this.m_DoubleArray = d;
	}

	/**
	 * This method will return the complete name of the file which filepath
	 * 
	 * @return The complete filename with path.
	 */
	public double[] getDoubleArray() {
		return this.m_DoubleArray;
	}
}
