# Supplementary material for: Comparison of evolutionary algorithms in gene regulatory network model inference
Source: BMC Bioinformatics. 2010 Jan 27;11:59. doi: 10.1186/1471-2105-11-59 (PMC2831005; doi:10.1186/1471-2105-11-59)
Supplement: Additional file 3 — EvA2 framework. This archive contains the code and resources published by EvA2 authors (Minimum corresponding code). More details on how to use it can be found in Additional File 2. [file 1471-2105-11-59-S3.ZIP › src/eva2/gui/PropertyEditorProvider.java]

package eva2.gui;

import java.awt.Color;
import java.beans.BeanInfo;
import java.beans.Introspector;
import java.beans.PropertyDescriptor;
import java.beans.PropertyEditor;
import java.beans.PropertyEditorManager;

import sun.beans.editors.BoolEditor;
import sun.beans.editors.ByteEditor;
import sun.beans.editors.ColorEditor;
import sun.beans.editors.DoubleEditor;
import sun.beans.editors.FloatEditor;
import sun.beans.editors.IntEditor;
import sun.beans.editors.LongEditor;
import sun.beans.editors.ShortEditor;
import sun.beans.editors.StringEditor;
import eva2.server.go.InterfaceTerminator;
import eva2.server.go.individuals.codings.gp.GPArea;
import eva2.tools.SelectedTag;

public class PropertyEditorProvider {
	final static boolean TRACE = false;
	// if true, we use the GenericObjectEditor whenever no specific one is
	// registered, so keep it true
	// unless you want to register every single possibility.
	public static boolean useDefaultGOE = true;

	/**
	 * Retrieve an editor object for a given class. This method seems unable to
	 * retrieve a primitive editor for obscure reasons. So better use the one
	 * based on PropertyDescriptor if possible.
	 */
	public static PropertyEditor findEditor(Class<?> cls) {
		PropertyEditor editor = null;
		editor = PropertyEditorManager.findEditor(cls);

		// if (TRACE) System.out.println((editor == null ) ?
		// "No editor from PEM" : ("Found " + editor.getClass()));
		if ((editor == null) && useDefaultGOE) {
			if (cls.isArray())
				editor = new GenericArrayEditor();
			else
				editor = new GenericObjectEditor();
			// if (TRACE) System.out.println("using GOE/GAE");
		}
		if (TRACE)
			System.out.println("# using " + editor.getClass().getName()
					+ " for " + cls.getName());
		return editor;
	}

	/**
	 * private PropertyEditor makeEditor(PropertyDescriptor prop, Object value)
	 * { Class type = prop.getPropertyType(); Class pec =
	 * prop.getPropertyEditorClass();
	 * 
	 * PropertyEditor editor = null; //Class pec =
	 * m_Properties[i].getPropertyEditorClass(); if (pec != null) { try { editor
	 * = (PropertyEditor)pec.newInstance(); } catch (Exception ex) { } } if
	 * (editor == null) { if (TRACE) System.out.println(
	 * "PropertySheetPanel.setTarget(): No editor from pec."); if (STREICHE) {
	 * //@todo Streiche: Here i'm looking for a specialized editor //if (TRACE)
	 * System.out.println(
	 * "PropertySheetPanel.setTarget(): trying to find specialised editor for "
	 * +value.getClass()+"."); if (value != null) editor =
	 * PropertyEditorManager.findEditor(value.getClass()); if (TRACE) { if
	 * (editor == null)
	 * System.out.println("PropertySheetPanel.setTarget(): Found no editor.");
	 * else System.out.println("PropertySheetPanel.setTarget(): Found " +
	 * editor.getClass()+"."); } if (editor == null) editor =
	 * PropertyEditorManager.findEditor(type); } else { editor =
	 * PropertyEditorManager.findEditor(type); } } if ((TRACE) && (editor !=
	 * null))
	 * System.out.println("PropertySheetPanel.setTarget(): editor="+editor
	 * .getClass().getName()); if (editor == null) { // If it's a user-defined
	 * property we give a warning. String getterClass =
	 * prop.getReadMethod().getDeclaringClass().getName(); if
	 * (getterClass.indexOf("java.") != 0) {
	 * System.err.println("Warning: Can't find public property editor" +
	 * " for property \"" + prop.getDisplayName() + "\" (class \"" +
	 * type.getName() + "\").  Skipping."); } } else if (editor instanceof
	 * GenericObjectEditor) ((GenericObjectEditor) editor).setClassType(type);
	 * 
	 * return editor; }
	 */
	/**
	 * 
	 * @param prop
	 * @param value
	 * @return
	 */

	public static PropertyEditor findEditor(PropertyDescriptor prop,
			Object value) {
		PropertyEditor editor = null;
		Class pec = prop.getPropertyEditorClass();
		Class type = prop.getPropertyType();

		try {
			if (pec != null)
				editor = (PropertyEditor) pec.newInstance();
		} catch (Exception e) {
			editor = null;
		}

		if (editor == null) {
			if (TRACE)
				System.out
						.println("PropertySheetPanel.makeEditor(): No editor from PEC.");

			// @todo Streiche: Here i'm looking for a specialized editor
			// if (TRACE)
			// System.out.println("PropertySheetPanel.setTarget(): trying to find specialised editor for "+value.getClass()+".");
			if (value != null)
				editor = PropertyEditorManager.findEditor(value.getClass());
			if (TRACE)
				System.out.println((editor == null) ? "No editor from PEM"
						: ("Found " + editor.getClass()));

			if (editor == null)
				editor = PropertyEditorManager.findEditor(type);
			if (TRACE)
				System.out
						.println((editor == null) ? "No editor from PEM by type"
								: ("Found " + editor.getClass()));
			if ((editor == null) && useDefaultGOE) {
				if (type.isArray())
					editor = new GenericArrayEditor();
				else
					editor = new GenericObjectEditor();
				if (TRACE)
					System.out.println("using GOE/GAE");
			}
		}
		if (editor == null) {
			// If it's a user-defined property we give a warning.
			String getterClass = prop.getReadMethod().getDeclaringClass()
					.getName();
			if (getterClass.indexOf("java.") != 0) {
				System.err.println("Warning: Can't find public property editor"
						+ " for property \"" + prop.getDisplayName()
						+ "\" (class \"" + type.getName() + "\").  Skipping.");
			}
		} else if (editor instanceof GenericObjectEditor) {
			// hier erst noch das object setzen?
			// ((GenericObjectEditor) editor).getCustomEditor();
			((GenericObjectEditor) editor).setClassType(type);
		}
		if (TRACE)
			System.out.println("+ using " + editor.getClass().getName()
					+ " for " + value.getClass().getName());
		return editor;
	}

	/**
     */
	public static void installEditors() {
		PropertyEditorManager
				.registerEditor(SelectedTag.class, TagEditor.class);
		PropertyEditorManager.registerEditor(int[].class,
				GenericArrayEditor.class);
		PropertyEditorManager.registerEditor(double[].class,
				GenericArrayEditor.class);
		PropertyEditorManager.registerEditor(InterfaceTerminator[].class,
				GenericArrayEditor.class);

		PropertyEditorManager.registerEditor(Double.class, DoubleEditor.class);
		PropertyEditorManager.registerEditor(Integer.class, IntEditor.class);
		PropertyEditorManager.registerEditor(Boolean.class, BoolEditor.class);
		PropertyEditorManager.registerEditor(byte.class, ByteEditor.class);
		PropertyEditorManager.registerEditor(Color.class, ColorEditor.class);
		PropertyEditorManager.registerEditor(short.class, ShortEditor.class);
		PropertyEditorManager.registerEditor(float.class, FloatEditor.class);
		PropertyEditorManager.registerEditor(long.class, LongEditor.class);
		PropertyEditorManager.registerEditor(String.class, StringEditor.class);

		// The Editor for the new GO

		// // Traveling Salesman problem
		PropertyEditorManager.registerEditor(GPArea.class,
				GenericAreaEditor.class);
		PropertyEditorManager.registerEditor(PropertyDoubleArray.class,
				GenericDoubleArrayEditor.class);
		PropertyEditorManager.registerEditor(PropertyIntArray.class,
				GenericIntArrayEditor.class);
		PropertyEditorManager.registerEditor(PropertyEpsilonThreshold.class,
				GenericEpsilonThresholdEditor.class);
		PropertyEditorManager.registerEditor(PropertyEpsilonConstraint.class,
				GenericEpsilonConstraintEditor.class);
		PropertyEditorManager.registerEditor(
				PropertyWeightedLPTchebycheff.class,
				GenericWeigthedLPTchebycheffEditor.class);
		PropertyEditorManager.registerEditor(PropertyStringList.class,
				GenericStringListEditor.class);
		PropertyEditorManager.registerEditor(PropertyFilePath.class,
				GenericFilePathEditor.class);
		PropertyEditorManager.registerEditor(PropertyRemoteServers.class,
				GenericRemoteServersEditor.class);
		PropertyEditorManager.registerEditor(
				PropertyOptimizationObjectives.class,
				GenericOptimizationObjectivesEditor.class);
		PropertyEditorManager.registerEditor(
				PropertyOptimizationObjectivesWithParam.class,
				GenericOptimizationObjectivesWithParamEditor.class);
		PropertyEditorManager.registerEditor(eva2.gui.MultiLineString.class,
				eva2.gui.MultiLineStringEditor.class);
	}
}
