# Supplementary material for: Comparison of evolutionary algorithms in gene regulatory network model inference
Source: BMC Bioinformatics. 2010 Jan 27;11:59. doi: 10.1186/1471-2105-11-59 (PMC2831005; doi:10.1186/1471-2105-11-59)
Supplement: Additional file 3 — EvA2 framework. This archive contains the code and resources published by EvA2 authors (Minimum corresponding code). More details on how to use it can be found in Additional File 2. [file 1471-2105-11-59-S3.ZIP › src/eva2/gui/PropertyEpsilonThreshold.java]

package eva2.gui;

/**
 * Created by IntelliJ IDEA. User: streiche Date: 05.03.2004 Time: 14:56:58 To
 * change this template use File | Settings | File Templates.
 */
public class PropertyEpsilonThreshold implements java.io.Serializable {

	public double[] m_Punishment;
	public double[] m_TargetValue;
	public int m_OptimizeObjective;

	public PropertyEpsilonThreshold() {
	}

	public PropertyEpsilonThreshold(PropertyEpsilonThreshold e) {
		if (e.m_TargetValue != null) {
			this.m_TargetValue = new double[e.m_TargetValue.length];
			System.arraycopy(e.m_TargetValue, 0, this.m_TargetValue, 0,
					this.m_TargetValue.length);
		}
		if (e.m_Punishment != null) {
			this.m_Punishment = new double[e.m_Punishment.length];
			System.arraycopy(e.m_Punishment, 0, this.m_Punishment, 0,
					this.m_Punishment.length);
		}
		this.m_OptimizeObjective = e.m_OptimizeObjective;
	}

	public Object clone() {
		return (Object) new PropertyEpsilonThreshold(this);
	}
}
