# Supplementary material for: Comparison of evolutionary algorithms in gene regulatory network model inference
Source: BMC Bioinformatics. 2010 Jan 27;11:59. doi: 10.1186/1471-2105-11-59 (PMC2831005; doi:10.1186/1471-2105-11-59)
Supplement: Additional file 3 — EvA2 framework. This archive contains the code and resources published by EvA2 authors (Minimum corresponding code). More details on how to use it can be found in Additional File 2. [file 1471-2105-11-59-S3.ZIP › src/eva2/gui/PropertyFilePath.java]

package eva2.gui;

import eva2.tools.ReflectPackage;

/**
 * Created by IntelliJ IDEA. User: streiche Date: 28.08.2003 Time: 11:10:28 To
 * change this template use Options | File Templates.
 */
public class PropertyFilePath implements java.io.Serializable {

	public String FileName = "";
	public String FilePath = "";
	public String FileExtension = "";

	/**
	 * Constructor setting the absolute path. F
	 * 
	 * @param s
	 */
	private PropertyFilePath(String s) {
		this.setCompleteFilePath(s);
	}

	public PropertyFilePath(PropertyFilePath d) {
		this.FileName = d.FileName;
		this.FilePath = d.FilePath;
		this.FileExtension = d.FileExtension;
	}

	/**
	 * Get an instance by an absolute path.
	 * 
	 * @param path
	 * @return
	 */
	public static PropertyFilePath getFilePathAbsolute(String path) {
		return new PropertyFilePath(path);
	}

	/**
	 * Get an instance by a relative path.
	 * 
	 * @param relPath
	 * @return
	 */
	public static PropertyFilePath getFilePathFromResource(String relPath) {
		String fName = ReflectPackage.getResourcePathFromCP(relPath);
		if (fName == null)
			return null;
		else
			return new PropertyFilePath(fName);
	}

	public Object clone() {
		return (Object) new PropertyFilePath(this);
	}

	/**
	 * This method will allow you to set a complete string which will be
	 * separated into Path, Name and extension
	 * 
	 * @param s
	 *            The complete filepath and filename
	 */
	public void setCompleteFilePath(String s) {
		boolean trace = false;
		String filesep;

		String old = this.getCompleteFilePath();
		try {
			if (trace)
				System.out.println("Complete Filename: " + s);
			filesep = System.getProperty("file.separator");
			if (trace)
				System.out.println("File.Separator: " + filesep);
			this.FileName = s.substring(s.lastIndexOf(filesep) + 1);
			this.FileExtension = this.FileName.substring(this.FileName
					.lastIndexOf("."));
			this.FilePath = s.substring(0, s.lastIndexOf(filesep) + 1);

			if (trace)
				System.out.println("FilePath: " + this.FilePath);
			if (trace)
				System.out.println("Filename: " + this.FileName);
			if (trace)
				System.out.println("Fileext.: " + this.FileExtension);
		} catch (Exception e) {
			this.setCompleteFilePath(old);
		}
	}

	/**
	 * This method will return the complete name of the file which filepath
	 * 
	 * @return The complete filename with path.
	 */
	public String getCompleteFilePath() {
		return this.FilePath + this.FileName;
	}
}
