# Supplementary material for: Comparison of evolutionary algorithms in gene regulatory network model inference
Source: BMC Bioinformatics. 2010 Jan 27;11:59. doi: 10.1186/1471-2105-11-59 (PMC2831005; doi:10.1186/1471-2105-11-59)
Supplement: Additional file 3 — EvA2 framework. This archive contains the code and resources published by EvA2 authors (Minimum corresponding code). More details on how to use it can be found in Additional File 2. [file 1471-2105-11-59-S3.ZIP › src/eva2/gui/PropertyIntArray.java]

package eva2.gui;

/**
 * Created by IntelliJ IDEA. User: streiche Date: 12.09.2005 Time: 10:18:50 To
 * change this template use File | Settings | File Templates.
 */
public class PropertyIntArray implements java.io.Serializable {
	public int[] m_IntArray;

	public PropertyIntArray(int[] d) {
		this.m_IntArray = d;
	}

	public PropertyIntArray(PropertyIntArray d) {
		this.m_IntArray = new int[d.m_IntArray.length];
		System.arraycopy(d.m_IntArray, 0, this.m_IntArray, 0,
				this.m_IntArray.length);
	}

	public Object clone() {
		return (Object) new PropertyIntArray(this);
	}

	/**
	 * This method will allow you to set the value of the double array
	 * 
	 * @param d
	 *            The int[]
	 */
	public void setIntArray(int[] d) {
		this.m_IntArray = d;
	}

	/**
	 * This method will return the int array
	 * 
	 * @return The int array
	 */
	public int[] getIntArray() {
		return this.m_IntArray;
	}
}
