# Supplementary material for: Comparison of evolutionary algorithms in gene regulatory network model inference
Source: BMC Bioinformatics. 2010 Jan 27;11:59. doi: 10.1186/1471-2105-11-59 (PMC2831005; doi:10.1186/1471-2105-11-59)
Supplement: Additional file 3 — EvA2 framework. This archive contains the code and resources published by EvA2 authors (Minimum corresponding code). More details on how to use it can be found in Additional File 2. [file 1471-2105-11-59-S3.ZIP › src/eva2/gui/PropertyOptimizationObjectivesWithParam.java]

package eva2.gui;

import eva2.server.go.problems.InterfaceOptimizationObjective;

/**
 * Created by IntelliJ IDEA. User: streiche Date: 18.01.2005 Time: 13:35:24 To
 * change this template use File | Settings | File Templates.
 */
public class PropertyOptimizationObjectivesWithParam implements
		java.io.Serializable {

	public InterfaceOptimizationObjective[] m_AvailableObjectives;
	public InterfaceOptimizationObjective[] m_SelectedObjectives;
	public double[] m_Weights;
	public String m_DescriptiveString = "No Description given.";
	public String m_WeightsLabel = "-";
	public boolean m_NormalizationEnabled = true;

	public PropertyOptimizationObjectivesWithParam(
			InterfaceOptimizationObjective[] d) {
		this.m_AvailableObjectives = d;
		this.m_SelectedObjectives = null;
	}

	public PropertyOptimizationObjectivesWithParam(
			PropertyOptimizationObjectivesWithParam d) {
		this.m_DescriptiveString = d.m_DescriptiveString;
		this.m_WeightsLabel = d.m_WeightsLabel;
		this.m_NormalizationEnabled = d.m_NormalizationEnabled;
		this.m_AvailableObjectives = new InterfaceOptimizationObjective[d.m_AvailableObjectives.length];
		for (int i = 0; i < this.m_AvailableObjectives.length; i++) {
			this.m_AvailableObjectives[i] = (InterfaceOptimizationObjective) d.m_AvailableObjectives[i]
					.clone();
		}
		this.m_SelectedObjectives = new InterfaceOptimizationObjective[d.m_SelectedObjectives.length];
		for (int i = 0; i < this.m_SelectedObjectives.length; i++) {
			this.m_SelectedObjectives[i] = (InterfaceOptimizationObjective) d.m_SelectedObjectives[i]
					.clone();
		}
		if (d.m_Weights != null) {
			this.m_Weights = new double[d.m_Weights.length];
			System.arraycopy(d.m_Weights, 0, this.m_Weights, 0,
					this.m_Weights.length);
		}
	}

	public Object clone() {
		return (Object) new PropertyOptimizationObjectivesWithParam(this);
	}

	/**
	 * This method will allow you to set the value of the
	 * InterfaceOptimizationTarget array
	 * 
	 * @param d
	 *            The InterfaceOptimizationTarget[]
	 */
	public void setSelectedTargets(InterfaceOptimizationObjective[] d) {
		this.m_SelectedObjectives = d;

		if (this.m_Weights == null) {
			this.m_Weights = new double[d.length];
			for (int i = 0; i < this.m_Weights.length; i++)
				this.m_Weights[i] = 1.0;
			return;
		}

		if (d.length == this.m_Weights.length)
			return;

		if (d.length > this.m_Weights.length) {
			double[] newWeights = new double[d.length];
			for (int i = 0; i < this.m_Weights.length; i++)
				newWeights[i] = this.m_Weights[i];
			this.m_Weights = newWeights;
		} else {
			double[] newWeights = new double[d.length];
			for (int i = 0; i < d.length; i++)
				newWeights[i] = this.m_Weights[i];
			this.m_Weights = newWeights;
		}
	}

	/**
	 * This method will return the InterfaceOptimizationTarget array
	 * 
	 * @return The InterfaceOptimizationTarget[].
	 */
	public InterfaceOptimizationObjective[] getSelectedTargets() {
		return this.m_SelectedObjectives;
	}

	/**
	 * This method will return the InterfaceOptimizationTarget array
	 * 
	 * @return The InterfaceOptimizationTarget[].
	 */
	public InterfaceOptimizationObjective[] getAvailableTargets() {
		return this.m_AvailableObjectives;
	}

	/**
	 * This method allows you to read the weights
	 * 
	 * @return the weights
	 */
	public double[] getWeights() {
		return this.m_Weights;
	}

	public void setWeights(double[] d) {
		this.m_Weights = d;
	}

	/**
	 * This method allows you to set/get the descriptive string
	 * 
	 * @return the string
	 */
	public String getDescriptiveString() {
		return this.m_DescriptiveString;
	}

	public void setDescriptiveString(String d) {
		this.m_DescriptiveString = d;
	}

	/**
	 * This method allows you to set/get the weights label
	 * 
	 * @return the string
	 */
	public String getWeigthsLabel() {
		return this.m_WeightsLabel;
	}

	public void setWeightsLabel(String d) {
		this.m_WeightsLabel = d;
	}

	/**
	 * This method allows you to set/get the weights label
	 * 
	 * @return the string
	 */
	public boolean isNormalizationEnabled() {
		return this.m_NormalizationEnabled;
	}

	public void enableNormalization(boolean d) {
		this.m_NormalizationEnabled = d;
	}

	/**
	 * This method allows you to remove a Target from the list
	 * 
	 * @param index
	 *            The index of the target to be removed.
	 */
	public void removeTarget(int index) {
		if ((index < 0) || (index >= this.m_SelectedObjectives.length))
			return;

		InterfaceOptimizationObjective[] newList = new InterfaceOptimizationObjective[this.m_SelectedObjectives.length - 1];
		double[] newWeights = new double[this.m_Weights.length - 1];
		int j = 0;
		for (int i = 0; i < this.m_SelectedObjectives.length; i++) {
			if (index != i) {
				newList[j] = this.m_SelectedObjectives[i];
				newWeights[j] = this.m_Weights[i];
				j++;
			}
		}
		this.m_SelectedObjectives = newList;
		this.m_Weights = newWeights;
	}

	/**
	 * This method allows you to add a new target to the list
	 * 
	 * @param optTarget
	 */
	public void addTarget(InterfaceOptimizationObjective optTarget) {
		InterfaceOptimizationObjective[] newList = new InterfaceOptimizationObjective[this.m_SelectedObjectives.length + 1];
		double[] newWeights = new double[this.m_Weights.length + 1];
		for (int i = 0; i < this.m_SelectedObjectives.length; i++) {
			newList[i] = this.m_SelectedObjectives[i];
			newWeights[i] = this.m_Weights[i];
		}
		newList[this.m_SelectedObjectives.length] = optTarget;
		newWeights[this.m_SelectedObjectives.length] = 1.0;
		this.m_SelectedObjectives = newList;
		this.m_Weights = newWeights;
	}
}
