# Supplementary material for: Comparison of evolutionary algorithms in gene regulatory network model inference
Source: BMC Bioinformatics. 2010 Jan 27;11:59. doi: 10.1186/1471-2105-11-59 (PMC2831005; doi:10.1186/1471-2105-11-59)
Supplement: Additional file 3 — EvA2 framework. This archive contains the code and resources published by EvA2 authors (Minimum corresponding code). More details on how to use it can be found in Additional File 2. [file 1471-2105-11-59-S3.ZIP › src/eva2/gui/PropertyPanel.java]

package eva2.gui;

/*
 * Title:        EvA2
 * Description:
 * Copyright:    Copyright (c) 2003
 * Company:      University of Tuebingen, Computer Architecture
 * @author Holger Ulmer, Felix Streichert, Hannes Planatscher
 * @version:  $Revision: 10 $
 *            $Date: 2006-01-18 11:02:22 +0100 (Wed, 18 Jan 2006) $
 *            $Author: streiche $
 */
/*==========================================================================*
 * IMPORTS
 *==========================================================================*/
import java.awt.Dimension;
import java.awt.Graphics;
import java.awt.Insets;
import java.awt.Rectangle;
import java.awt.event.MouseAdapter;
import java.awt.event.MouseEvent;
import java.beans.PropertyEditor;

import javax.swing.BorderFactory;
import javax.swing.JPanel;

import eva2.tools.EVAHELP;

/*==========================================================================*
 * CLASS DECLARATION
 *==========================================================================*/
/**
 *
 */
public class PropertyPanel extends JPanel {
	private PropertyEditor m_PropertyEditor;
	private PropertyDialog m_PropertyDialog;

	/**
   *
   */
	public PropertyPanel(PropertyEditor Editor) {
		setBorder(BorderFactory.createEtchedBorder());
		setToolTipText("Click to edit properties for this object");
		setOpaque(true);
		m_PropertyEditor = Editor;
		addMouseListener(new MouseAdapter() {
			public void mouseClicked(MouseEvent evt) {
				if (m_PropertyEditor.getValue() != null) {
					if (m_PropertyDialog == null) {
						int x = getLocationOnScreen().x;
						int y = getLocationOnScreen().y;
						m_PropertyDialog = new PropertyDialog(m_PropertyEditor,
								EVAHELP.cutClassName(m_PropertyEditor
										.getClass().getName()), x, y);
					} else {
						m_PropertyDialog.updateFrameTitle(m_PropertyEditor);
						m_PropertyDialog.setVisible(true);
					}
				}
			}
		});
		Dimension newPref = getPreferredSize();
		newPref.height = getFontMetrics(getFont()).getHeight() * 6 / 4; // 6 /
																		// 4;
		newPref.width = newPref.height * 6; // 5
		setPreferredSize(newPref);
	}

	/**
   *
   */
	public void removeNotify() {
		if (m_PropertyDialog != null) {
			// System.out.println("  m_PropertyDialog.dispose();");
			m_PropertyDialog.dispose();
			m_PropertyDialog = null;
		}
	}

	/**
   *
   */
	public void paintComponent(Graphics g) {
		Insets i = getInsets();
		Rectangle box = new Rectangle(i.left, i.top, getSize().width - i.left
				- i.right, getSize().height - i.top - i.bottom);
		g.clearRect(i.left, i.top, getSize().width - i.right - i.left,
				getSize().height - i.bottom - i.top);
		m_PropertyEditor.paintValue(g, box);

		// Rectangle box = new Rectangle(i.left,i.top,
		// this.getWidth() - i.right,
		// this.getHeight() - i.bottom );
	}
}
