# Supplementary material for: Comparison of evolutionary algorithms in gene regulatory network model inference
Source: BMC Bioinformatics. 2010 Jan 27;11:59. doi: 10.1186/1471-2105-11-59 (PMC2831005; doi:10.1186/1471-2105-11-59)
Supplement: Additional file 3 — EvA2 framework. This archive contains the code and resources published by EvA2 authors (Minimum corresponding code). More details on how to use it can be found in Additional File 2. [file 1471-2105-11-59-S3.ZIP › src/eva2/gui/PropertyRemoteServers.java]

package eva2.gui;

import java.rmi.Naming;
import java.util.ArrayList;

import wsi.ra.jproxy.RMIInvocationHandler;

/**
 * Created by IntelliJ IDEA. User: streiche Date: 14.12.2004 Time: 11:33:10 To
 * change this template use File | Settings | File Templates.
 */

class ServerNode implements java.io.Serializable {
	public String m_ServerName;
	public int m_CPUs;

	public ServerNode(String name, int cpus) {
		m_ServerName = name;
		m_CPUs = cpus;
	}

	public ServerNode(ServerNode a) {
		this.m_CPUs = a.m_CPUs;
		this.m_ServerName = a.m_ServerName;
	}

	public Object clone() {
		return (Object) new ServerNode(this);
	}
}

public class PropertyRemoteServers implements java.io.Serializable {

	private ServerNode[] m_AvailableNodes;
	// private String m_ClassToStart = "wsi.ra.jproxy.RMIServer";
	private transient String m_password = "";
	private String m_Login = "";

	// private boolean m_DeployJar = true;
	// private String m_JarToDeploy = "JOpt.jar";

	public PropertyRemoteServers() {
		this.m_AvailableNodes = new ServerNode[0];
		this.addServerNode("exampleNode.uni-tuebingen.de", 2);
		this.setLogin("username");
		this.setPassword("");
	}

	public PropertyRemoteServers(PropertyRemoteServers e) {
		if (e.m_AvailableNodes != null) {
			this.m_AvailableNodes = new ServerNode[e.m_AvailableNodes.length];
			for (int i = 0; i < e.m_AvailableNodes.length; i++) {
				this.m_AvailableNodes[i] = (ServerNode) e.m_AvailableNodes[i]
						.clone();
			}
		}
	}

	public Object clone() {
		return (Object) new PropertyRemoteServers(this);
	}

	/**
	 * This method adds a server to the server nodes list It will check whether
	 * or not the given name is already in the current list of nodes is so it
	 * breaks.
	 * 
	 * @param name
	 *            The name of the server
	 * @param cpus
	 *            The number of cpus on the server
	 */

	public void addServerNode(String name, int cpus) {
		// first check for double instances
		for (int i = 0; i < this.m_AvailableNodes.length; i++) {
			if (this.m_AvailableNodes[i].m_ServerName.equalsIgnoreCase(name)) {
				if (cpus > this.m_AvailableNodes[i].m_CPUs)
					this.m_AvailableNodes[i].m_CPUs = cpus;
				return;
			}
		}

		// now add the guy
		ServerNode[] newList = new ServerNode[this.m_AvailableNodes.length + 1];
		ServerNode newNode = new ServerNode(name, cpus);
		for (int i = 0; i < this.m_AvailableNodes.length; i++) {
			newList[i] = this.m_AvailableNodes[i];
		}
		newList[this.m_AvailableNodes.length] = newNode;
		this.m_AvailableNodes = newList;
	}

	/**
	 * This method removes a surplus node from the current list
	 * 
	 * @param name
	 *            The name of the server to remove
	 */
	public void removeServerNode(String name) {
		ArrayList newList = new ArrayList();
		for (int i = 0; i < this.m_AvailableNodes.length; i++) {
			if (!this.m_AvailableNodes[i].m_ServerName.equalsIgnoreCase(name)) {
				newList.add(this.m_AvailableNodes[i]);
			} else {
				this.killServer(this.m_AvailableNodes[i].m_ServerName);
			}
		}
		this.m_AvailableNodes = new ServerNode[newList.size()];
		for (int i = 0; i < this.m_AvailableNodes.length; i++) {
			this.m_AvailableNodes[i] = (ServerNode) newList.get(i);
		}
	}

	/**
	 * This method removes and deactivates all servers
	 * 
	 */
	public void removeAll() {
		for (int i = 0; i < this.m_AvailableNodes.length; i++) {
			this.killServer(this.m_AvailableNodes[i].m_ServerName);
		}
		this.m_AvailableNodes = new ServerNode[0];
	}

	/**
	 * This method returns an unchecked list of server instances an server with
	 * n nodes will occur n times in the returned server list
	 * 
	 * @return A list of server instances, with double instances.
	 */
	public String[] getServerNodes() {
		String[] result;
		ArrayList<String> tmpList = new ArrayList<String>();
		for (int i = 0; i < this.m_AvailableNodes.length; i++) {
			for (int j = 0; j < this.m_AvailableNodes[i].m_CPUs; j++) {
				tmpList.add(this.m_AvailableNodes[i].m_ServerName);
			}
		}
		result = new String[tmpList.size()];
		for (int i = 0; i < result.length; i++) {
			result[i] = (String) tmpList.get(i);
		}
		return result;
	}

	/**
	 * This method returns an checked list of server instances an server with n
	 * nodes will occur n times in the returned server list
	 * 
	 * @return A list of server instances, with double instances.
	 */
	public String[] getCheckedServerNodes() {
		String[] result;
		ArrayList tmpList = new ArrayList();
		for (int i = 0; i < this.m_AvailableNodes.length; i++) {
			if (this.isServerOnline(this.m_AvailableNodes[i].m_ServerName)) {
				for (int j = 0; j < this.m_AvailableNodes[i].m_CPUs; j++) {
					tmpList.add(this.m_AvailableNodes[i].m_ServerName);
				}
			}
		}
		result = new String[tmpList.size()];
		for (int i = 0; i < result.length; i++) {
			result[i] = (String) tmpList.get(i);
		}
		return result;
	}

	/**
	 * This method will check whether or not a given server is online
	 * 
	 * @param name
	 *            The name of the server to check
	 * @return true if server is online, false else
	 */
	public boolean isServerOnline(String name) {
		try {
			String[] list = Naming.list("rmi://" + name + ":" + 1099);
			if (list == null)
				return false;
			else
				return true;
		} catch (Exception et) {
			return false;
		}
	}

	/**
	 * This method will try to start all server in the current list
	 */
	public void startServers() {
		/*
		 * ServerStarter serverstarter; for (int i = 0; i <
		 * this.m_AvailableNodes.length; i++) { if
		 * (!this.isServerOnline(this.m_AvailableNodes[i].m_ServerName)) {
		 * serverstarter = new ServerStarter();
		 * serverstarter.setPasswd(this.m_password);
		 * serverstarter.setClass2Run(this.m_ClassToStart);
		 * serverstarter.setDeployJarFile(this.m_DeployJar);
		 * serverstarter.setJarfilename(this.m_JarToDeploy);
		 * serverstarter.setHostname(this.m_AvailableNodes[i].m_ServerName);
		 * serverstarter.setLogin(this.m_Login); try {
		 * serverstarter.startServer(); } catch (Exception e) {
		 * System.out.println("Problems starting the server: " +
		 * e.getMessage()); } } }
		 */
	}

	/**
	 * This method kills the servers previously started
	 */
	public void killServers() {
		for (int i = 0; i < this.m_AvailableNodes.length; i++) {
			this.killServer(this.m_AvailableNodes[i].m_ServerName);
		}
	}

	/**
	 * This method kills a single server
	 * 
	 * @param name
	 *            The name of the server to kill
	 */
	public void killServer(String name) {
		if (this.isServerOnline(name)) {
			try {
				String[] list = Naming.list("rmi://" + name + ":" + 1099);
				for (int j = 0; j < list.length; j++) {
					System.out.println("" + list[j]);
					if (list[j].indexOf(this.m_Login) > 0) {
						RMIInvocationHandler x = (RMIInvocationHandler) Naming
								.lookup("rmi:" + list[j]);
						// x.invoke("killThread", null);
					}
				}
			} catch (Exception e) {
				System.out.println("Error : " + e.getMessage());
			}
		}
	}

	/**
	 * This method returns the number of servers
	 * 
	 * @return the size
	 */
	public int size() {
		return this.m_AvailableNodes.length;
	}

	public ServerNode get(int i) {
		if ((i >= 0) && (i < this.m_AvailableNodes.length))
			return this.m_AvailableNodes[i];
		else
			return null;
	}

	public String writeToText() {
		String result = "";
		for (int i = 0; i < this.m_AvailableNodes.length; i++) {
			result += this.m_AvailableNodes[i].m_ServerName + "\t"
					+ this.m_AvailableNodes[i].m_CPUs + "\n";
		}
		return result;
	}

	public void setNameFor(int i, String name) {
		if ((i >= 0) && (i < this.m_AvailableNodes.length))
			this.m_AvailableNodes[i].m_ServerName = name;
	}

	public void setCPUsFor(int i, int c) {
		if ((i >= 0) && (i < this.m_AvailableNodes.length))
			this.m_AvailableNodes[i].m_CPUs = c;
	}

	public void readFromText(String text) {
		String[] lines = text.split("\n");
		this.removeAll();
		for (int i = 0; i < lines.length; i++) {
			String[] rickel = lines[i].split("\t");
			this.addServerNode(rickel[0].trim(), new Integer(rickel[1].trim())
					.intValue());
		}
	}

	public static void main(String[] args) {
		PropertyRemoteServers test = new PropertyRemoteServers();
		test.m_password = "";
		test.addServerNode("raold1.informatik.uni-tuebingen.de", 2);
		// test.addServerNode("raold2.informatik.uni-tuebingen.de", 2);
		System.out.println(" Getting running Servers:");
		String[] servers = test.getCheckedServerNodes();
		for (int i = 0; i < servers.length; i++) {
			System.out.println("Server " + i + ": " + servers[i]);
		}
		System.out.println("\n Starting Servers: ");
		test.startServers();
		System.out.println(" Getting running Servers:");
		servers = test.getCheckedServerNodes();
		for (int i = 0; i < servers.length; i++) {
			System.out.println("Server " + i + ": " + servers[i]);
		}
		test.killServers();
	}

	public String getLogin() {
		return this.m_Login;
	}

	public void setLogin(String l) {
		this.m_Login = l;
	}

	public String getPassword() {
		return this.m_password;
	}

	public void setPassword(String l) {
		this.m_password = l;
	}

	public void setPassword(char[] l) {
		this.m_password = new String(l);
	}
}
