# Supplementary material for: Comparison of evolutionary algorithms in gene regulatory network model inference
Source: BMC Bioinformatics. 2010 Jan 27;11:59. doi: 10.1186/1471-2105-11-59 (PMC2831005; doi:10.1186/1471-2105-11-59)
Supplement: Additional file 3 — EvA2 framework. This archive contains the code and resources published by EvA2 authors (Minimum corresponding code). More details on how to use it can be found in Additional File 2. [file 1471-2105-11-59-S3.ZIP › src/eva2/gui/PropertySheetPanel.java]

package eva2.gui;

/*
 * Title:        EvA2
 * Description:
 * Copyright:    Copyright (c) 2003
 * Company:      University of Tuebingen, Computer Architecture
 * @author Holger Ulmer, Felix Streichert, Hannes Planatscher
 * @version:  $Revision: 319 $
 *            $Date: 2007-12-05 11:29:32 +0100 (Wed, 05 Dec 2007) $
 *            $Author: mkron $
 */
/*==========================================================================*
 * IMPORTS
 *==========================================================================*/
import java.awt.BorderLayout;
import java.awt.Component;
import java.awt.Container;
import java.awt.Dimension;
import java.awt.Font;
import java.awt.GridBagConstraints;
import java.awt.GridBagLayout;
import java.awt.Insets;
import java.awt.event.ActionEvent;
import java.awt.event.ActionListener;
import java.beans.BeanInfo;
import java.beans.Beans;
import java.beans.IntrospectionException;
import java.beans.Introspector;
import java.beans.MethodDescriptor;
import java.beans.PropertyChangeEvent;
import java.beans.PropertyChangeListener;
import java.beans.PropertyChangeSupport;
import java.beans.PropertyDescriptor;
import java.beans.PropertyEditor;
import java.beans.PropertyVetoException;
import java.lang.reflect.InvocationTargetException;
import java.lang.reflect.Method;

import javax.swing.BorderFactory;
import javax.swing.JButton;
import javax.swing.JComponent;
import javax.swing.JLabel;
import javax.swing.JPanel;
import javax.swing.JTextArea;
import javax.swing.SwingConstants;

import eva2.tools.EVAHELP;
import eva2.tools.StringTools;

/*==========================================================================*
 * CLASS DECLARATION
 *==========================================================================*/
/**
 *
 */
public class PropertySheetPanel extends JPanel implements
		PropertyChangeListener {
	public final static boolean TRACE = false;
	/** The target object being edited */
	private Object m_Target;
	/** Holds properties of the target */
	private PropertyDescriptor m_Properties[];
	/** Holds the methods of the target */
	private MethodDescriptor m_Methods[];
	/** Holds property editors of the object */
	private PropertyEditor m_Editors[];
	/** Holds current object values for each property */
	private Object m_Values[];
	/** Stores GUI components containing each editing component */
	private JComponent m_Views[];
	private JComponent m_ViewWrapper[];
	/** The labels for each property */
	private JLabel m_Labels[];
	/** The tool tip text for each property */
	private String m_TipTexts[];
	/** StringBuffer containing help text for the object being edited */
	// private StringBuffer m_HelpText;
	private String m_ClassName;
	/** Button to pop up the full help text in a separate frame */
	private JButton m_HelpBut;
	/** A count of the number of properties we have an editor for */
	private int m_NumEditable = 0;
	/** How long should a tip text line be (translated to HTML) */
	private int tipTextLineLen = 50;
	/** A support object for handling property change listeners */
	private PropertyChangeSupport m_support = new PropertyChangeSupport(this);

	/** set true to use the GOE by default if no other editor is registered **/

	/**
	 * Creates the property sheet panel.
	 */
	public PropertySheetPanel() {
		// setBorder(BorderFactory.createLineBorder(Color.red));
		setBorder(BorderFactory.createEmptyBorder(0, 0, 10, 0));
		if (TRACE)
			System.out.println("PropertySheetPanel(): NEW PropertySheetPanel");
	}

	/**
	 * Updates the property sheet panel with a changed property and also passed
	 * the event along.
	 * 
	 * @param evt
	 *            a value of type 'PropertyChangeEvent'
	 */
	public void propertyChange(PropertyChangeEvent evt) {
		if (TRACE)
			System.out.println("PropertySheetPanel.propertyChange() "
					+ m_Target.getClass() + ": calling wasModified");
		wasModified(evt); // Let our panel update before guys downstream
		m_support.removePropertyChangeListener(this);
		m_support.firePropertyChange("", null, m_Target);
		m_support.addPropertyChangeListener(this);
	}

	/**
	 * Adds a PropertyChangeListener.
	 * 
	 * @param l
	 *            a value of type 'PropertyChangeListener'
	 */
	public void addPropertyChangeListener(PropertyChangeListener l) {
		m_support.addPropertyChangeListener(l);
	}

	/**
	 * Removes a PropertyChangeListener.
	 * 
	 * @param l
	 *            a value of type 'PropertyChangeListener'
	 */
	public void removePropertyChangeListener(PropertyChangeListener l) {
		m_support.removePropertyChangeListener(l);
	}

	/**
	 * Sets a new target object for customisation.
	 * 
	 * @param targ
	 *            a value of type 'Object'
	 */
	public synchronized void setTarget(Object targ) {
		if (TRACE)
			System.out.println("PropertySheetPanel.setTarget(): "
					+ targ.getClass().getName());
		int componentOffset = 0;
		GridBagLayout gbLayout = new GridBagLayout();

		// Close any child windows at this point
		removeAll();
		setLayout(gbLayout);
		setVisible(false);
		m_NumEditable = 0;
		m_Target = targ;
		try {
			BeanInfo bi = Introspector.getBeanInfo(m_Target.getClass());
			m_Properties = bi.getPropertyDescriptors();
			m_Methods = bi.getMethodDescriptors();
		} catch (IntrospectionException ex) {
			System.err
					.println("PropertySheetPanel.setTarget(): Couldn't introspect");
			return;
		}

		int rowHeight = 12;
		// JScrollPane js = null;
		JTextArea jt = new JTextArea();
		// m_HelpText = null;

		// Look for a globalInfo method that returns a string
		// describing the target
		int methsFound = 0; // dont loop too long, so count until all found
		for (int i = 0; i < m_Methods.length; i++) {
			String name = m_Methods[i].getDisplayName();
			Method meth = m_Methods[i].getMethod();
			if (name.equals("globalInfo")) {
				if (meth.getReturnType().equals(String.class)) {
					try {
						Object args[] = {};
						String globalInfo = (String) (meth.invoke(m_Target,
								args));
						String summary = globalInfo;
						// int ci = globalInfo.indexOf('.');
						// if (ci != -1) {
						// // this shortens the displayed text, using only the
						// first "sentence".
						// // May cause problems, if the dot belongs to a
						// number, for example,
						// // so I deactivated it (MK).
						// summary = globalInfo.substring(0, ci + 1);
						// }
						m_ClassName = targ.getClass().getName();
						// m_HelpText = new StringBuffer("NAME\n");
						// m_HelpText.append(m_ClassName).append("\n\n");
						// m_HelpText.append("SYNOPSIS\n").append(globalInfo).append("\n\n");
						m_HelpBut = new JButton("Help");
						m_HelpBut.setToolTipText("More information about "
								+ m_ClassName);
						m_HelpBut.addActionListener(new ActionListener() {
							public void actionPerformed(ActionEvent a) {
								openHelpFrame();
								// m_HelpBut.setEnabled(false);
							}
						});

						jt.setText(summary);
						jt
								.setFont(new Font("SansSerif", Font.PLAIN,
										rowHeight));
						jt.setEditable(false);
						jt.setLineWrap(true);
						jt.setWrapStyleWord(true);
						jt.setBackground(getBackground());
						jt.setSize(jt.getPreferredSize());

						JPanel jp = new JPanel();
						jp.setBorder(BorderFactory.createCompoundBorder(
								BorderFactory.createTitledBorder("Info"),
								BorderFactory.createEmptyBorder(0, 5, 5, 5)));
						jp.setLayout(new BorderLayout());
						jp.add(jt, BorderLayout.CENTER);
						JPanel p2 = new JPanel();
						p2.setLayout(new BorderLayout());

						if (HtmlDemo.resourceExists(getHelpFileName())) {
							// this means that the expected URL really exists
							p2.add(m_HelpBut, BorderLayout.NORTH);
						} else {
							if (TRACE)
								System.out
										.println("not adding help button because of missing "
												+ getHelpFileName());
						}
						jp.add(p2, BorderLayout.EAST);
						GridBagConstraints gbConstraints = new GridBagConstraints();
						// gbConstraints.anchor = GridBagConstraints.EAST;
						gbConstraints.fill = GridBagConstraints.BOTH;
						// gbConstraints.gridy = 0;
						// gbConstraints.gridx = 0;
						gbConstraints.gridwidth = 2;
						gbConstraints.insets = new Insets(0, 5, 0, 5);
						gbLayout.setConstraints(jp, gbConstraints);
						add(jp);
						componentOffset = 1;
						methsFound++;
						if (methsFound == 2)
							break; // small speed-up
					} catch (Exception ex) {
					} // end try
				} // end if (meth.getReturnType().equals(String.class)) {
			} // end if (name.equals("globalInfo")) {
			else if (name.equals("hideHideable")) {
				Object args[] = {};
				try {
					meth.invoke(m_Target, args);
					methsFound++;
					if (methsFound == 2)
						break; // small speed-up
				} catch (Exception ex) {
				}
			}
		} // end for (int i = 0; i < m_Methods.length; i++) {

		// Now lets search for the individual properties their
		// values, views and editors...
		m_Editors = new PropertyEditor[m_Properties.length];
		m_Values = new Object[m_Properties.length];
		m_Views = new JComponent[m_Properties.length];
		m_ViewWrapper = new JComponent[m_Properties.length];
		m_Labels = new JLabel[m_Properties.length];
		m_TipTexts = new String[m_Properties.length];
		// boolean firstTip = true;
		for (int i = 0; i < m_Properties.length; i++) {
			// For each property do this
			// Don't display hidden or expert properties.
			// if (m_Properties[i].isHidden() || m_Properties[i].isExpert())
			// continue;
			// we now look at hidden properties, they can be shown or hidden
			// dynamically (MK)
			String name = m_Properties[i].getDisplayName();
			if (TRACE)
				System.out.println("PSP looking at " + name);

			if (m_Properties[i].isExpert())
				continue;
			Method getter = m_Properties[i].getReadMethod();
			Method setter = m_Properties[i].getWriteMethod();
			// Only display read/write properties.
			if (getter == null || setter == null)
				continue;
			JComponent NewView = null;
			try {
				Object args[] = {};
				Object value = getter.invoke(m_Target, args);
				PropertyEditor editor = null;
				// Class pec = m_Properties[i].getPropertyEditorClass();
				m_Values[i] = value;
				// ////////////////// refactored by MK

				editor = PropertyEditorProvider.findEditor(m_Properties[i],
						value);
				m_Editors[i] = editor;
				if (editor == null)
					continue;

				// //////////////////

				// Don't try to set null values:
				if (value == null) {
					// If it's a user-defined property we give a warning.
					String getterClass = m_Properties[i].getReadMethod()
							.getDeclaringClass().getName();
					if (getterClass.indexOf("java.") != 0)
						System.out.println("Warning: Property \"" + name
								+ "\" has null initial value.  Skipping.");
					continue;
				}
				editor.setValue(value);

				m_TipTexts[i] = getToolTipText(name, m_Methods, m_Target,
						tipTextLineLen);

				// Now figure out how to display it...
				if (editor instanceof sun.beans.editors.BoolEditor) {
					NewView = new PropertyBoolSelector(editor);
				} else {
					if (editor instanceof sun.beans.editors.DoubleEditor) {
						NewView = new PropertyText(editor);
					} else {
						if (editor.isPaintable()
								&& editor.supportsCustomEditor()) {
							NewView = new PropertyPanel(editor);
						} else {
							if (editor.getTags() != null) {
								NewView = new PropertyValueSelector(editor);
							} else {
								if (editor.getAsText() != null) {
									NewView = new PropertyText(editor);
								} else {
									System.out
											.println("Warning: Property \""
													+ name
													+ "\" has non-displayabale editor.  Skipping.");
									continue;
								}
							}
						}
					}
				}
				editor.addPropertyChangeListener(this);
			} catch (InvocationTargetException ex) {
				System.out.println("InvocationTargetException " + name
						+ " on target: " + ex.getTargetException());
				ex.getTargetException().printStackTrace();
				continue;
			} catch (Exception ex) {
				System.out.println("Skipping property " + name
						+ " ; exception: " + ex);
				ex.printStackTrace();
				continue;
			} // end try

			// Add some specific display for some greeks here
			if (name.equalsIgnoreCase("alpha"))
				name = "\u03B1";
			if (name.equalsIgnoreCase("beta"))
				name = "\u03B2";
			if (name.equalsIgnoreCase("gamma"))
				name = "\u03B3";
			if (name.equalsIgnoreCase("gammab"))
				name = "\u0393";
			if (name.equalsIgnoreCase("delta"))
				name = "\u03B4";
			if (name.equalsIgnoreCase("deltab"))
				name = "\u0394";
			if ((name.equalsIgnoreCase("epsi"))
					|| (name.equalsIgnoreCase("epsilon")))
				name = "\u03B5";
			if (name.equalsIgnoreCase("zeta"))
				name = "\u03B6";
			if (name.equalsIgnoreCase("theta"))
				name = "\u03D1";
			if (name.equalsIgnoreCase("thetab"))
				name = "\u0398";
			if (name.equalsIgnoreCase("iota"))
				name = "\u03B9";
			if (name.equalsIgnoreCase("kappa"))
				name = "\u03BA";
			if (name.equalsIgnoreCase("lambda"))
				name = "\u03BB";
			if (name.equalsIgnoreCase("lambdab"))
				name = "\u039B";
			if (name.equalsIgnoreCase("rho"))
				name = "\u03C1";
			if (name.equalsIgnoreCase("sigma"))
				name = "\u03C3";
			if (name.equalsIgnoreCase("sigmab"))
				name = "\u03A3";
			if (name.equalsIgnoreCase("tau"))
				name = "\u03C4";
			if (name.equalsIgnoreCase("upsilon"))
				name = "\u03C5";
			if (name.equalsIgnoreCase("upsilonb"))
				name = "\u03D2";
			if (name.equalsIgnoreCase("omega"))
				name = "\u03C9";
			if (name.equalsIgnoreCase("omegab"))
				name = "\u03A9";

			// these are too small
			if (name.equalsIgnoreCase("eta"))
				name = "\u03B7";
			if (name.equalsIgnoreCase("psi"))
				name = "\u03C8";
			if (name.equalsIgnoreCase("psib"))
				name = "\u03A8";
			if (name.equalsIgnoreCase("phi"))
				name = "\u03D5";
			if (name.equalsIgnoreCase("phib"))
				name = "\u03A6";
			if (name.equalsIgnoreCase("chi"))
				name = "\u03C7";
			if ((name.equalsIgnoreCase("mu")) || (name.equalsIgnoreCase("my"))
					|| (name.equalsIgnoreCase("myu")))
				name = "\u03BC";
			if (name.equalsIgnoreCase("nu"))
				name = "\u03BD";
			if (name.equalsIgnoreCase("xi"))
				name = "\u03BE";
			if (name.equalsIgnoreCase("xib"))
				name = "\u039E";
			if (name.equalsIgnoreCase("pi"))
				name = "\u03C0";
			if (name.equalsIgnoreCase("pib"))
				name = "\u03A0";

			m_Labels[i] = new JLabel(name, SwingConstants.RIGHT);
			m_Labels[i]
					.setBorder(BorderFactory.createEmptyBorder(10, 10, 0, 5));
			m_Views[i] = NewView;
			m_ViewWrapper[i] = new JPanel();
			m_ViewWrapper[i].setLayout(new BorderLayout());
			GridBagConstraints gbConstraints = new GridBagConstraints();
			gbConstraints.anchor = GridBagConstraints.EAST;
			gbConstraints.fill = GridBagConstraints.HORIZONTAL;
			gbConstraints.gridy = i + componentOffset;
			gbConstraints.gridx = 0;
			gbLayout.setConstraints(m_Labels[i], gbConstraints);
			add(m_Labels[i]);
			JPanel newPanel = new JPanel();
			if (m_TipTexts[i] != null) {
				m_Views[i].setToolTipText(m_TipTexts[i]);
				m_Labels[i].setToolTipText(m_TipTexts[i]);
			}
			newPanel.setBorder(BorderFactory.createEmptyBorder(10, 5, 0, 10));
			newPanel.setLayout(new BorderLayout());
			// @todo: Streiche here i could add the ViewWrapper
			m_ViewWrapper[i].add(m_Views[i], BorderLayout.CENTER);
			newPanel.add(m_ViewWrapper[i], BorderLayout.CENTER);
			gbConstraints = new GridBagConstraints();
			gbConstraints.anchor = GridBagConstraints.WEST;
			gbConstraints.fill = GridBagConstraints.BOTH;
			gbConstraints.gridy = i + componentOffset;
			gbConstraints.gridx = 1;
			gbConstraints.weightx = 100;
			gbLayout.setConstraints(newPanel, gbConstraints);
			add(newPanel);
			m_NumEditable++;
			if (m_Properties[i].isHidden()) {
				m_ViewWrapper[i].setVisible(false);
				m_Labels[i].setVisible(false);
			}
		}
		if (m_NumEditable == 0) {
			JLabel empty = new JLabel("No editable properties",
					SwingConstants.CENTER);
			Dimension d = empty.getPreferredSize();
			empty.setPreferredSize(new Dimension(d.width * 2, d.height * 2));
			empty.setBorder(BorderFactory.createEmptyBorder(10, 5, 0, 10));
			GridBagConstraints gbConstraints = new GridBagConstraints();
			gbConstraints.anchor = GridBagConstraints.CENTER;
			gbConstraints.fill = GridBagConstraints.HORIZONTAL;
			gbConstraints.gridy = componentOffset;
			gbConstraints.gridx = 0;
			gbLayout.setConstraints(empty, gbConstraints);
			add(empty);
		}
		// Container p=this;
		// while (p != null) {
		// p.setSize(p.getPreferredSize());
		// p = p.getParent();
		// }
		validate();
		setVisible(true);
	}

	/**
	 * Get the html help file name.
	 * 
	 * @return
	 */
	protected String getHelpFileName() {
		return EVAHELP.cutClassName(m_ClassName) + ".html";
	}

	/**
	 * This method opens a help frame.
	 */
	protected void openHelpFrame() {
		HtmlDemo temp = new HtmlDemo(getHelpFileName());
		temp.show();
		// JTextArea ta = new JTextArea();
		// ta.setBorder(BorderFactory.createEmptyBorder(5, 5, 5, 5));
		// ta.setLineWrap(true);
		// ta.setWrapStyleWord(true);
		// ta.setEditable(false);
		// ta.setText(m_HelpText.toString());
		// ta.setCaretPosition(0);
		// final JFrame jf = new JFrame("Information");
		// jf.addWindowListener(new WindowAdapter() {
		// public void windowClosing(WindowEvent e) {
		// jf.dispose();
		// if (m_HelpFrame == jf) {
		// m_HelpBut.setEnabled(true);
		// }
		// }
		// });
		// jf.getContentPane().setLayout(new BorderLayout());
		// jf.getContentPane().add(new JScrollPane(ta), BorderLayout.CENTER);
		// jf.pack();
		// jf.setSize(400, 350);
		// jf.setLocation(getTopLevelAncestor().getLocationOnScreen().x
		// + getTopLevelAncestor().getSize().width,
		// getTopLevelAncestor().getLocationOnScreen().y);
		// jf.setVisible(true);
		// m_HelpFrame = jf;
	}

	/**
	 * Gets the number of editable properties for the current target.
	 * 
	 * @return the number of editable properties.
	 */
	public int editableProperties() {
		return m_NumEditable;
	}

	/**
	 * Updates the propertysheet when a value has been changed (from outside the
	 * propertysheet?).
	 * 
	 * @param evt
	 *            a value of type 'PropertyChangeEvent'
	 */
	synchronized void wasModified(PropertyChangeEvent evt) {
		if (TRACE) {
			System.out
					.println("PropertySheetPanel.wasModified(): My Target is "
							+ this.m_Target.getClass());
			System.out.println("PropertySheetPanel.wasModified(): "
					+ evt.toString() + " - " + evt.getNewValue());
		}
		if (evt.getSource() instanceof PropertyEditor) {
			PropertyEditor editor = (PropertyEditor) evt.getSource();
			for (int i = 0; i < m_Editors.length; i++) {
				if (m_Editors[i] == editor) {
					PropertyDescriptor property = m_Properties[i];
					Method getter = m_Properties[i].getReadMethod();
					Object value = editor.getValue();
					m_Values[i] = value;
					Method setter = property.getWriteMethod();
					// @todo: Streiche so something was changed, i could check
					// if i have to change the editor

					PropertyEditor tmpEdit = null;
					Object newValue = evt.getNewValue();
					if (newValue == null)
						newValue = editor.getValue();
					// the findEditor method using properties may retrieve a
					// primitive editor, the other one, for obscure reasons,
					// cant.
					// so Ill use the mightier first.
					tmpEdit = PropertyEditorProvider.findEditor(
							m_Properties[i], newValue);
					if (tmpEdit == null)
						tmpEdit = PropertyEditorProvider
								.findEditor(m_Properties[i].getPropertyType());
					if (tmpEdit.getClass() != m_Editors[i].getClass()) {
						value = newValue;
						m_Values[i] = newValue;
						m_Editors[i] = tmpEdit;
						if (tmpEdit instanceof GenericObjectEditor)
							((GenericObjectEditor) tmpEdit)
									.setClassType(m_Properties[i]
											.getPropertyType());
						m_Editors[i].setValue(newValue);
						JComponent NewView = null;
						if (tmpEdit instanceof sun.beans.editors.BoolEditor) {
							NewView = new PropertyBoolSelector(tmpEdit);
						} else {
							if (tmpEdit instanceof sun.beans.editors.DoubleEditor) {
								NewView = new PropertyText(tmpEdit);
							} else {
								if (tmpEdit.isPaintable()
										&& tmpEdit.supportsCustomEditor()) {
									NewView = new PropertyPanel(tmpEdit);
								} else {
									if (tmpEdit.getTags() != null) {
										NewView = new PropertyValueSelector(
												tmpEdit);
									} else {
										if (tmpEdit.getAsText() != null) {
											NewView = new PropertyText(tmpEdit);
										} else {
											System.out
													.println("Warning: Property \""
															+ m_Properties[i]
																	.getDisplayName()
															+ "\" has non-displayabale editor.  Skipping.");
											continue;
										}
									}
								}
							}
						}
						m_Editors[i].addPropertyChangeListener(this);
						m_Views[i] = NewView;
						if (m_TipTexts[i] != null)
							m_Views[i].setToolTipText(m_TipTexts[i]);
						m_ViewWrapper[i].removeAll();
						m_ViewWrapper[i].setLayout(new BorderLayout());
						m_ViewWrapper[i].add(m_Views[i], BorderLayout.CENTER);
						m_ViewWrapper[i].repaint();
					}

					// System.out.println("Value: "+value +" / m_Values[i]: " +
					// m_Values[i]);
					// Now try to update the target with the new value of the
					// property
					// and allow the target to do some changes to the value,
					// therefore
					// reread the new value from the target
					try {
						Object args[] = { value };
						args[0] = value;
						Object args2[] = {};
						// setting the current value to the target object
						setter.invoke(m_Target, args);
						// i could also get the new value
						// value = getter.invoke(m_Target, args2);
						// Now i'm reading the set value from the target to my
						// local values
						m_Values[i] = getter.invoke(m_Target, args2);

						if (value instanceof Integer) {
							// This could check whether i have to set the value
							// back to
							// the editor, this would allow to check myu and
							// lambda
							// why shouldn't i do this for every property!?
							// System.out.println("value: "+((Integer)value).intValue());
							// System.out.println(" m_Values[i]: "+ ((Integer)
							// m_Values[i]).intValue());
							if (((Integer) value).intValue() != ((Integer) m_Values[i])
									.intValue()) {
								editor.setValue(m_Values[i]);
							}
						}
					} catch (InvocationTargetException ex) {
						if (ex.getTargetException() instanceof PropertyVetoException) {
							System.out
									.println("PropertySheetPanel.wasModified(): WARNING: Vetoed; reason is: "
											+ ex.getTargetException()
													.getMessage());
						} else {
							System.out
									.println("PropertySheetPanel.wasModified(): InvocationTargetException while updating "
											+ property.getName());
							System.out
									.println("PropertySheetPanel.wasModified(): "
											+ ex.getMessage());
							ex.printStackTrace();
						}
					} catch (Exception ex) {
						System.out
								.println("PropertySheetPanel.wasModified(): Unexpected exception while updating "
										+ property.getName());
					}
					// revalidate();
					if (m_Views[i] != null
							&& m_Views[i] instanceof PropertyPanel) {
						// System.err.println("Trying to repaint the property canvas");
						m_Views[i].repaint();
						revalidate();
					}
					break;
				} // end if (m_Editors[i] == editor)
			} // end for (int i = 0 ; i < m_Editors.length; i++) {
			boolean doRepaint = false;
			for (int i = 0; i < m_Editors.length; i++) { // check the views for
															// out-of-date
															// information. this
															// is different than
															// checking the
															// editors
				if (m_Editors[i] != editor) {
					// looking at another field (not changed explicitly, maybe
					// implicitely
					boolean valChanged = false;
					Object args[] = {};
					Method getter = m_Properties[i].getReadMethod();
					if (m_Properties[i].isHidden()
							|| m_Properties[i].isExpert()) {
						if ((m_Labels[i] != null) && (m_Labels[i].isVisible())) {
							// something is set to hidden but was visible up to
							// now
							m_ViewWrapper[i].setVisible(false);
							m_Labels[i].setVisible(false);
							doRepaint = true;
						}
						continue;
					} else {
						if ((m_Labels[i] != null) && !(m_Labels[i].isVisible())) {
							// something is invisible but set to not hidden in
							// the mean time
							m_ViewWrapper[i].setVisible(true);
							m_Labels[i].setVisible(true);
							doRepaint = true;
						}
					}
					try { // check if view i is up to date and in sync with the
							// value of the getter
						if (m_Views[i] != null) {
							Object val = getter.invoke(m_Target, args);
							if (m_Views[i] instanceof PropertyBoolSelector) {
								valChanged = (((PropertyBoolSelector) m_Views[i])
										.isSelected() != ((Boolean) val));
								if (valChanged)
									((PropertyBoolSelector) m_Views[i])
											.setSelected(((Boolean) val));
							} else if (m_Views[i] instanceof PropertyText) {
								valChanged = !(((PropertyText) m_Views[i])
										.getText()).equals(val.toString());
								if (valChanged)
									((PropertyText) m_Views[i]).setText(val
											.toString());
							} else if (m_Views[i] instanceof PropertyPanel) {
								valChanged = false;// !((PropertyPanel)m_Views[i]).equals(value);
								// disregard whole panels and hope for the best
								if (TRACE)
									System.out
											.println("not checking for internal change of PropertyPanel");
							} else if (m_Views[i] instanceof PropertyValueSelector) {
								// changed =
								// !((SelectedTag)val).isSelectedString((String)((PropertyValueSelector)m_Views[i]).getSelectedItem());
								// interestingly there seems to be an implicit
								// update of the ValueSelector, possible changes
								// are already applied, all we need to see it is
								// a repaint
								m_Views[i].repaint();
							} else {
								System.out.println("Warning: Property \"" + i
										+ "\" not recognized.  Skipping.");
							}
						}
					} catch (Exception exc) {
						System.err.println("Exception in PropertySheetPanel");
					}
				}// end if (m_Editors[i] == editor) {
			} // end for (int i = 0 ; i < m_Editors.length; i++) {
			if (doRepaint) { // some components have been hidden or reappeared
				// MK this finally seems to work right
				Container p = this;
				while (p != null) {
					p.setSize(p.getPreferredSize());
					p = p.getParent();
				}
			}
		} // end if (evt.getSource() instanceof PropertyEditor) {

		// Now re-read all the properties and update the editors
		// for any other properties that have changed.
		for (int i = 0; i < m_Properties.length; i++) {
			Object o;
			Method getter = null;
			if (m_Editors[i] == null)
				continue; // / TODO: MK: Im not quite sure this is all good, but
							// it avoids a latency problem
			try {
				getter = m_Properties[i].getReadMethod();
				Object args[] = {};
				o = getter.invoke(m_Target, args);
			} catch (Exception ex) {
				o = null;
			}
			if (o == m_Values[i]) {
				// The property is equal to its old value.
				continue;
			}
			if (o != null && o.equals(m_Values[i])) {
				// The property is equal to its old value.
				continue;
			}
			m_Values[i] = o;
			// Make sure we have an editor for this property...
			if (m_Editors[i] == null) {
				continue;
			}
			// The property has changed! Update the editor.
			m_Editors[i].removePropertyChangeListener(this);
			m_Editors[i].setValue(o);
			m_Editors[i].addPropertyChangeListener(this);
			if (m_Views[i] != null) {
				// System.out.println("Trying to repaint " + (i + 1));
				m_Views[i].repaint();
			}
		}

		// Make sure the target bean gets repainted.
		if (Beans.isInstanceOf(m_Target, Component.class)) {
			// System.out.println("Beans.getInstanceOf repaint ");
			((Component) (Beans.getInstanceOf(m_Target, Component.class)))
					.repaint();
		}
	}

	/**
	 * This method simply looks for an appropriate tiptext
	 * 
	 * @param name
	 *            The name of the property
	 * @param methods
	 *            A list of methods to search.
	 * @param target
	 *            The target object
	 * @return String for the tooltip.
	 */
	private String getToolTipText(String name, MethodDescriptor[] methods,
			Object target, int toHTMLLen) {
		String result = "";
		String tipName = name + "TipText";
		for (int j = 0; j < methods.length; j++) {
			String mname = methods[j].getDisplayName();
			Method meth = methods[j].getMethod();
			if (mname.equals(tipName)) {
				if (meth.getReturnType().equals(String.class)) {
					try {
						Object args[] = {};
						String tempTip = (String) (meth.invoke(target, args));
						int ci = tempTip.indexOf('.');
						if (ci < 0)
							result = tempTip;
						else
							result = tempTip.substring(0, ci);
					} catch (Exception ex) {
					}
					break;
				}
			}
		} // end for looking for tiptext
		if (toHTMLLen > 0)
			return StringTools.toHTML(result, toHTMLLen);
		else
			return result;
	}

}
