# Supplementary material for: Comparison of evolutionary algorithms in gene regulatory network model inference
Source: BMC Bioinformatics. 2010 Jan 27;11:59. doi: 10.1186/1471-2105-11-59 (PMC2831005; doi:10.1186/1471-2105-11-59)
Supplement: Additional file 3 — EvA2 framework. This archive contains the code and resources published by EvA2 authors (Minimum corresponding code). More details on how to use it can be found in Additional File 2. [file 1471-2105-11-59-S3.ZIP › src/eva2/gui/PropertySheetPanelStat.java]

package eva2.gui;

/*
 * Title:        EvA2
 * Description:
 * Copyright:    Copyright (c) 2003
 * Company:      University of Tuebingen, Computer Architecture
 * @author Holger Ulmer, Felix Streichert, Hannes Planatscher
 * @version:  $Revision: 10 $
 *            $Date: 2006-01-18 11:02:22 +0100 (Wed, 18 Jan 2006) $
 *            $Author: streiche $
 */
/*==========================================================================*
 * IMPORTS
 *==========================================================================*/
import java.util.*;
import java.awt.*;
import java.awt.event.*;
import java.beans.*;
import java.lang.reflect.*;
import javax.swing.*;

import eva2.tools.EVAHELP;
import sun.beans.editors.*;
import java.io.Serializable;

/*==========================================================================*
 * CLASS DECLARATION
 *==========================================================================*/
/**
 *
 */
public class PropertySheetPanelStat extends JPanel implements Serializable {
	public final static boolean TRACE = false;
	private Object[] m_Values;
	private JCheckBoxFlag[] m_Views;
	private JLabel[] m_Labels;
	private boolean[] m_flag;

	/**
	 * Creates the property sheet panel.
	 */
	public PropertySheetPanelStat() {
		// setBorder(BorderFactory.createLineBorder(Color.red));
		setBorder(BorderFactory.createEmptyBorder(0, 0, 10, 0));
	}

	/** A support object for handling property change listeners */
	private PropertyChangeSupport m_support = new PropertyChangeSupport(this);

	public synchronized void setTarget(String[] names, boolean[] flag) {
		int componentOffset = 0;
		// Close any child windows at this point
		removeAll();
		GridBagLayout gbLayout = new GridBagLayout();
		setLayout(gbLayout);
		setVisible(false);

		int rowHeight = 12;
		JTextArea jt = new JTextArea();
		JScrollPane js = null;

		m_Values = new Object[flag.length];
		m_Views = new JCheckBoxFlag[flag.length];
		m_Labels = new JLabel[names.length];

		for (int i = 0; i < names.length; i++) {
			m_Labels[i] = new JLabel(names[i], SwingConstants.RIGHT);
			m_Labels[i]
					.setBorder(BorderFactory.createEmptyBorder(10, 10, 0, 5));
			m_Views[i] = new JCheckBoxFlag(flag[i]);
			GridBagConstraints gbConstraints = new GridBagConstraints();
			gbConstraints.anchor = GridBagConstraints.EAST;
			gbConstraints.fill = GridBagConstraints.HORIZONTAL;
			gbConstraints.gridy = i + componentOffset;
			gbConstraints.gridx = 0;
			gbLayout.setConstraints(m_Labels[i], gbConstraints);
			add(m_Labels[i]);
			JPanel newPanel = new JPanel();
			newPanel.setBorder(BorderFactory.createEmptyBorder(10, 5, 0, 10));

			newPanel.setLayout(new BorderLayout());
			newPanel.add(m_Views[i], BorderLayout.CENTER);
			gbConstraints = new GridBagConstraints();
			gbConstraints.anchor = GridBagConstraints.WEST;
			gbConstraints.fill = GridBagConstraints.BOTH;
			gbConstraints.gridy = i + componentOffset;
			gbConstraints.gridx = 1;
			gbConstraints.weightx = 100;
			gbLayout.setConstraints(newPanel, gbConstraints);
			add(newPanel);
		}
		validate();
		setVisible(true);
	}

	/**
   *
   */
	public boolean[] getState() {
		boolean[] ret = new boolean[this.m_Views.length];
		for (int i = 0; i < ret.length; i++) {
			ret[i] = m_Views[i].isSelected();
		}
		return ret;
	}

}

/**
 *
 */
class JCheckBoxFlag extends JCheckBox {
	private boolean m_Flag = true;

	public JCheckBoxFlag(boolean flag) {
		super();
		m_Flag = flag;
		addItemListener(new ItemListener() {
			public void itemStateChanged(ItemEvent evt) {
				if (evt.getStateChange() == evt.SELECTED) {
					m_Flag = true;
				}
				if (evt.getStateChange() == evt.DESELECTED) {
					m_Flag = false;
				}
			}
		});

	}
}
