# Supplementary material for: Comparison of evolutionary algorithms in gene regulatory network model inference
Source: BMC Bioinformatics. 2010 Jan 27;11:59. doi: 10.1186/1471-2105-11-59 (PMC2831005; doi:10.1186/1471-2105-11-59)
Supplement: Additional file 3 — EvA2 framework. This archive contains the code and resources published by EvA2 authors (Minimum corresponding code). More details on how to use it can be found in Additional File 2. [file 1471-2105-11-59-S3.ZIP › src/eva2/gui/PropertySlider.java]

package eva2.gui;

/*
 * Title:        EvA2
 * Description:
 * Copyright:    Copyright (c) 2003
 * Company:      University of Tuebingen, Computer Architecture
 * @author Holger Ulmer, Felix Streichert, Hannes Planatscher
 * @version:  $Revision: 10 $
 *            $Date: 2006-01-18 11:02:22 +0100 (Wed, 18 Jan 2006) $
 *            $Author: streiche $
 */
/*==========================================================================*
 * IMPORTS
 *==========================================================================*/
import java.awt.*;
import java.awt.event.*;
import java.beans.*;
import javax.swing.*;
import javax.swing.*;
import javax.swing.event.*;
import javax.swing.text.*;
import javax.swing.border.*;

/*==========================================================================*
 * CLASS DECLARATION
 *==========================================================================*/
/**
 *
 */
class PropertySlider extends JPanel {
	private PropertyEditor m_Editor;
	private JSlider m_Slider;

	/**
   *
   */
	PropertySlider(PropertyEditor pe) {
		// super(pe.getAsText());
		m_Editor = pe;
		// setLayout(new BoxLayout(p, BoxLayout.Y_AXIS));
		// setBorder(new TitledBorder(getString("SliderDemo.plain")));
		m_Slider = new JSlider(-10, 90, 20);
		// s.getAccessibleContext().setAccessibleName(getString("SliderDemo.plain"));
		// s.getAccessibleContext().setAccessibleDescription(getString("SliderDemo.a_plain_slider"));
		m_Slider.addChangeListener(new SliderListener());
		m_Slider.setValue(((Integer) m_Editor.getValue()).intValue());
		m_Slider.setPaintTicks(true);
		m_Slider.setMajorTickSpacing(20);
		m_Slider.setMinorTickSpacing(5);
		m_Slider.setPaintLabels(true);
		this.add(m_Slider);
		m_Editor.addPropertyChangeListener(new PropertyChangeListener() {
			public void propertyChange(PropertyChangeEvent evt) {
				updateUs();
			}
		});
		addKeyListener(new KeyAdapter() {
			public void keyReleased(KeyEvent e) {
				// if (e.getKeyCode() == KeyEvent.VK_ENTER)
				updateEditor();
			}
		});
		addFocusListener(new FocusAdapter() {
			public void focusLost(FocusEvent e) {
				updateEditor();
			}
		});
	}

	/**
   *
   */
	protected void updateUs() {
		try {
			// String x = m_Editor.getAsText();
			m_Slider.setValue(((Integer) m_Editor.getValue()).intValue());
		} catch (IllegalArgumentException ex) {
		}
	}

	/**
   *
   */
	protected void updateEditor() {
		try {
			m_Editor.setValue(new Integer(m_Slider.getValue()));
		} catch (IllegalArgumentException ex) {
		}
	}

	/**
   *
   */
	class SliderListener implements ChangeListener {
		/**
     *
     */
		public SliderListener() {
		}

		public void stateChanged(ChangeEvent e) {
			JSlider s1 = (JSlider) e.getSource();
			System.out.println("slider" + s1.getValue());
			updateEditor();
		}
	}
}
