# Supplementary material for: Comparison of evolutionary algorithms in gene regulatory network model inference
Source: BMC Bioinformatics. 2010 Jan 27;11:59. doi: 10.1186/1471-2105-11-59 (PMC2831005; doi:10.1186/1471-2105-11-59)
Supplement: Additional file 3 — EvA2 framework. This archive contains the code and resources published by EvA2 authors (Minimum corresponding code). More details on how to use it can be found in Additional File 2. [file 1471-2105-11-59-S3.ZIP › src/eva2/gui/PropertyStringList.java]

package eva2.gui;

/**
 * Created by IntelliJ IDEA. User: streiche Date: 23.03.2004 Time: 15:04:05 To
 * change this template use File | Settings | File Templates.
 */
public class PropertyStringList implements java.io.Serializable {

	public String[] m_Strings;
	public boolean[] m_Selection;

	public PropertyStringList() {

	}

	public PropertyStringList(PropertyStringList b) {
		if (b.m_Strings != null) {
			this.m_Strings = new String[b.m_Strings.length];
			System.arraycopy(b.m_Strings, 0, this.m_Strings, 0,
					this.m_Strings.length);
		}
		if (b.m_Selection != null) {
			this.m_Selection = new boolean[b.m_Selection.length];
			System.arraycopy(b.m_Selection, 0, this.m_Selection, 0,
					this.m_Selection.length);
		}
	}

	public Object clone() {
		return (Object) new PropertyStringList(this);
	}

	public void setStrings(String[] strings) {
		this.m_Strings = strings;
		this.m_Selection = new boolean[this.m_Strings.length];
	}

	public String[] getStrings() {
		return this.m_Strings;
	}

	public void setSelection(boolean[] selection) {
		this.m_Selection = selection;
	}

	public boolean[] getSelection() {
		return this.m_Selection;
	}

	public void setSelectionForElement(int index, boolean b) {
		this.m_Selection[index] = b;
	}
}
