# Supplementary material for: Comparison of evolutionary algorithms in gene regulatory network model inference
Source: BMC Bioinformatics. 2010 Jan 27;11:59. doi: 10.1186/1471-2105-11-59 (PMC2831005; doi:10.1186/1471-2105-11-59)
Supplement: Additional file 3 — EvA2 framework. This archive contains the code and resources published by EvA2 authors (Minimum corresponding code). More details on how to use it can be found in Additional File 2. [file 1471-2105-11-59-S3.ZIP › src/eva2/gui/PropertyText.java]

package eva2.gui;

/*
 * Title:        EvA2
 * Description:
 * Copyright:    Copyright (c) 2003
 * Company:      University of Tuebingen, Computer Architecture
 * @author Holger Ulmer, Felix Streichert, Hannes Planatscher
 * @version:  $Revision: 57 $
 *            $Date: 2007-05-04 14:22:16 +0200 (Fri, 04 May 2007) $
 *            $Author: mkron $
 */
/*==========================================================================*
 * IMPORTS
 *==========================================================================*/
import java.awt.*;
import java.awt.event.*;
import java.beans.*;
import javax.swing.*;

/*==========================================================================*
 * CLASS DECLARATION
 *==========================================================================*/
/**
 *
 */
public class PropertyText extends JTextField {
	private PropertyEditor m_Editor;

	/**
   *
   */
	public PropertyText(PropertyEditor pe) {
		super(pe.getAsText());
		m_Editor = pe;
		// m_Editor.addPropertyChangeListener(new PropertyChangeListener() {
		// public void propertyChange(PropertyChangeEvent evt) {
		// updateUs();
		// }
		// });
		addKeyListener(new KeyAdapter() {
			public void keyReleased(KeyEvent e) {
				// if (e.getKeyCode() == KeyEvent.VK_ENTER)
				updateEditor();
			}
		});
		addFocusListener(new FocusAdapter() {
			public void focusLost(FocusEvent e) {
				updateEditor();
			}
		});
	}

	/**
   *
   */
	public void updateUs() {
		try {
			String x = m_Editor.getAsText();
			setText(x);
		} catch (IllegalArgumentException ex) {
		}
	}

	/**
   *
   */
	protected void updateEditor() {
		try {
			String x = getText();
			m_Editor.setAsText(x);
		} catch (IllegalArgumentException ex) {
		}
	}
}
