# Supplementary material for: Comparison of evolutionary algorithms in gene regulatory network model inference
Source: BMC Bioinformatics. 2010 Jan 27;11:59. doi: 10.1186/1471-2105-11-59 (PMC2831005; doi:10.1186/1471-2105-11-59)
Supplement: Additional file 3 — EvA2 framework. This archive contains the code and resources published by EvA2 authors (Minimum corresponding code). More details on how to use it can be found in Additional File 2. [file 1471-2105-11-59-S3.ZIP › src/eva2/gui/PropertyValueSelector.java]

package eva2.gui;

/*
 * Title:        EvA2
 * Description:
 * Copyright:    Copyright (c) 2003
 * Company:      University of Tuebingen, Computer Architecture
 * @author Holger Ulmer, Felix Streichert, Hannes Planatscher
 * @version:  $Revision: 57 $
 *            $Date: 2007-05-04 14:22:16 +0200 (Fri, 04 May 2007) $
 *            $Author: mkron $
 */
/*==========================================================================*
 * IMPORTS
 *==========================================================================*/
/*==========================================================================*
 * CLASS DECLARATION
 *==========================================================================*/
import javax.swing.*;
import java.awt.event.*;
import java.beans.*;

/**
 *
 */
public class PropertyValueSelector extends JComboBox {
	PropertyEditor m_Editor;

	/**
	 *
	 */
	public PropertyValueSelector(PropertyEditor pe) {
		m_Editor = pe;
		Object value = m_Editor.getAsText();
		String tags[] = m_Editor.getTags();
		/**
		 *
		 */
		ComboBoxModel model = new DefaultComboBoxModel(tags) {
			/**
			 *
			 */
			public Object getSelectedItem() {
				return m_Editor.getAsText();
			}

			/**
			 *
			 */
			public void setSelectedItem(Object o) {
				m_Editor.setAsText((String) o);
			}
		};
		setModel(model);
		setSelectedItem(value);
	}
}
