# Supplementary material for: Comparison of evolutionary algorithms in gene regulatory network model inference
Source: BMC Bioinformatics. 2010 Jan 27;11:59. doi: 10.1186/1471-2105-11-59 (PMC2831005; doi:10.1186/1471-2105-11-59)
Supplement: Additional file 3 — EvA2 framework. This archive contains the code and resources published by EvA2 authors (Minimum corresponding code). More details on how to use it can be found in Additional File 2. [file 1471-2105-11-59-S3.ZIP › src/eva2/gui/PropertyWeightedLPTchebycheff.java]

package eva2.gui;

/**
 * Created by IntelliJ IDEA. User: streiche Date: 15.07.2005 Time: 10:16:10 To
 * change this template use File | Settings | File Templates.
 */
public class PropertyWeightedLPTchebycheff implements java.io.Serializable {

	public double[] m_IdealValue;
	public double[] m_Weights;
	public int m_P = 0;

	public PropertyWeightedLPTchebycheff() {
	}

	public PropertyWeightedLPTchebycheff(PropertyWeightedLPTchebycheff e) {
		if (e.m_IdealValue != null) {
			this.m_IdealValue = new double[e.m_IdealValue.length];
			System.arraycopy(e.m_IdealValue, 0, this.m_IdealValue, 0,
					this.m_IdealValue.length);
		}
		if (e.m_Weights != null) {
			this.m_Weights = new double[e.m_Weights.length];
			System.arraycopy(e.m_Weights, 0, this.m_Weights, 0,
					this.m_Weights.length);
		}
		this.m_P = e.m_P;
	}

	public Object clone() {
		return (Object) new PropertyWeightedLPTchebycheff(this);
	}
}
