# Supplementary material for: Comparison of evolutionary algorithms in gene regulatory network model inference
Source: BMC Bioinformatics. 2010 Jan 27;11:59. doi: 10.1186/1471-2105-11-59 (PMC2831005; doi:10.1186/1471-2105-11-59)
Supplement: Additional file 3 — EvA2 framework. This archive contains the code and resources published by EvA2 authors (Minimum corresponding code). More details on how to use it can be found in Additional File 2. [file 1471-2105-11-59-S3.ZIP › src/eva2/gui/SerializedObject.java]

package eva2.gui;

/*
 * Title:        EvA2
 * Description:
 * Copyright:    Copyright (c) 2003
 * Company:      University of Tuebingen, Computer Architecture
 * @author Holger Ulmer, Felix Streichert, Hannes Planatscher
 * @version:  $Revision: 10 $
 *            $Date: 2006-01-18 11:02:22 +0100 (Wed, 18 Jan 2006) $
 *            $Author: streiche $
 */
/*==========================================================================*
 * IMPORTS
 *==========================================================================*/
import java.io.*;
import java.util.zip.*;

/**
 * This class stores an object serialized in memory. It allows compression, to
 * be used to conserve memory (for example, when storing large strings in
 * memory), or can be used as a mechanism for deep copying objects.
 * 
 */
public class SerializedObject implements Serializable {
	/** Stores the serialized object */
	private byte[] m_Serialized;
	/** True if the object has been compressed during storage */
	private boolean m_Compressed;

	/**
	 * Serializes the supplied object into a byte array without compression.
	 * 
	 * @param obj
	 *            the Object to serialize.
	 * @exception Exception
	 *                if the object is not Serializable.
	 */
	public SerializedObject(Object obj) throws Exception {
		this(obj, false);
	}

	/**
	 * Serializes the supplied object into a byte array.
	 * 
	 * @param obj
	 *            the Object to serialize.
	 * @param compress
	 *            true if the object should be stored compressed.
	 * @exception Exception
	 *                if the object is not Serializable.
	 */
	public SerializedObject(Object obj, boolean compress) throws Exception {
		// System.err.print("."); System.err.flush();
		m_Compressed = compress;
		m_Serialized = toByteArray(obj, m_Compressed);
	}

	/**
	 * Serializes the supplied object to a byte array.
	 * 
	 * @param obj
	 *            the Object to serialize
	 * @param compress
	 *            true if the object should be compressed.
	 * @return the byte array containing the serialized object.
	 * @exception Exception
	 *                if the object is not Serializable.
	 */
	protected static byte[] toByteArray(Object obj, boolean compress)
			throws Exception {
		ByteArrayOutputStream bo = new ByteArrayOutputStream();
		OutputStream os = bo;
		if (compress)
			os = new GZIPOutputStream(os);
		os = new BufferedOutputStream(os);
		ObjectOutputStream oo = new ObjectOutputStream(os);
		oo.writeObject(obj);
		oo.close();
		return bo.toByteArray();
	}

	/**
	 * Gets the object stored in this SerializedObject. The object returned will
	 * be a deep copy of the original stored object.
	 * 
	 * @return the deserialized Object.
	 */
	public Object getObject() {
		try {
			InputStream is = new ByteArrayInputStream(m_Serialized);
			if (m_Compressed) {
				is = new GZIPInputStream(is);
			}
			is = new BufferedInputStream(is);
			ObjectInputStream oi = new ObjectInputStream(is);
			Object result = oi.readObject();
			oi.close();
			return result;
		} catch (Exception ex) {
			ex.printStackTrace();
		}
		return null;
	}

	/**
	 * Compares this object with another for equality.
	 * 
	 * @param other
	 *            the other Object.
	 * @return true if the objects are equal.
	 */
	public final boolean equals(Object other) {

		// Check class type
		if ((other == null) || !(other.getClass().equals(this.getClass()))) {
			return false;
		}
		// Check serialized length
		byte[] os = ((SerializedObject) other).m_Serialized;
		if (os.length != m_Serialized.length) {
			return false;
		}
		// Check serialized contents
		for (int i = 0; i < m_Serialized.length; i++) {
			if (m_Serialized[i] != os[i]) {
				return false;
			}
		}
		return true;
	}

	/**
	 * Returns a hashcode for this object.
	 * 
	 * @return the hashcode for this object.
	 */
	public final int hashCode() {
		return m_Serialized.length;
	}

	/**
	 * Returns a text representation of the state of this object.
	 * 
	 * @return a String representing this object.
	 */
	public String toString() {

		return (m_Compressed ? "Compressed object: " : "Uncompressed object: ")
				+ m_Serialized.length + " bytes";
	}
}
