# Supplementary material for: Comparison of evolutionary algorithms in gene regulatory network model inference
Source: BMC Bioinformatics. 2010 Jan 27;11:59. doi: 10.1186/1471-2105-11-59 (PMC2831005; doi:10.1186/1471-2105-11-59)
Supplement: Additional file 3 — EvA2 framework. This archive contains the code and resources published by EvA2 authors (Minimum corresponding code). More details on how to use it can be found in Additional File 2. [file 1471-2105-11-59-S3.ZIP › src/eva2/gui/StatisticsEditor.java]

package eva2.gui;

/*
 * Title:        EvA2
 * Description:
 * Copyright:    Copyright (c) 2003
 * Company:      University of Tuebingen, Computer Architecture
 * @author Holger Ulmer, Felix Streichert, Hannes Planatscher
 * @version:  $Revision: 194 $
 *            $Date: 2007-10-23 13:43:24 +0200 (Tue, 23 Oct 2007) $
 *            $Author: mkron $
 */
/*==========================================================================*
 * IMPORTS
 *==========================================================================*/

import java.beans.*;
import java.awt.*;
import javax.swing.*;

import eva2.server.stat.GenericStatistics;

/*==========================================================================*
 * CLASS DECLARATION
 *==========================================================================*/
public class StatisticsEditor implements PropertyEditor {
	private PropertyChangeSupport m_Support = new PropertyChangeSupport(this);
	private PropertySheetPanelStat m_StatPanel;
	private JScrollPane m_ScrollPane;
	private JPanel m_Panel;
	private GenericStatistics m_Value;

	/**
   *
   */
	public StatisticsEditor() {
		super();
		m_StatPanel = new PropertySheetPanelStat();
		m_StatPanel.addPropertyChangeListener(new PropertyChangeListener() {
			public void propertyChange(PropertyChangeEvent evt) {
				m_Support.firePropertyChange("", null, null);
			}
		});
		m_ScrollPane = new JScrollPane(m_StatPanel);
		m_Panel = new JPanel();
		m_Panel.setLayout(new BorderLayout());

		m_Panel.add(m_ScrollPane, BorderLayout.CENTER);

	}

	/**
   *
   */
	public void setValue(Object value) {
		if (value instanceof GenericStatistics) {
			m_Value = (GenericStatistics) value;
			m_StatPanel.setTarget(m_Value.getPropertyNames(), m_Value
					.getState());
		}
		m_Support.firePropertyChange("", null, null);
	}

	/**
   *
   */
	public Object getValue() {
		System.out.println("getValue !!!!!!!!!!!!");
		m_Value.setState(m_StatPanel.getState());
		return m_Value;
	}

	/**
  *
  */
	public String getJavaInitializationString() {
		return "null";
	}

	/**
   *
   */
	public boolean isPaintable() {
		return true;
	}

	/**
   *
   */
	public void paintValue(Graphics gfx, Rectangle box) {
		FontMetrics fm = gfx.getFontMetrics();
		int vpad = (box.height - fm.getAscent()) / 2;
		// String rep = EVAHELP.cutClassName(m_ElementClass.getName());
		gfx.drawString("StatisticeEditor", 2, fm.getHeight() + vpad - 3);
	}

	/**
   *
   */
	public String getAsText() {
		return null;
	}

	/**
   *
   */
	public void setAsText(String text) throws IllegalArgumentException {
		throw new IllegalArgumentException(text);
	}

	/**
   *
   */
	public String[] getTags() {
		return null;
	}

	/**
   *
   */
	public boolean supportsCustomEditor() {
		return true;
	}

	/**
   *
   */
	public Component getCustomEditor() {
		return m_Panel;
	}

	/**
   *
   */
	public void addPropertyChangeListener(PropertyChangeListener l) {
		m_Support.addPropertyChangeListener(l);
	}

	/**
   *
   */
	public void removePropertyChangeListener(PropertyChangeListener l) {
		m_Support.removePropertyChangeListener(l);
	}
}
