# Supplementary material for: Comparison of evolutionary algorithms in gene regulatory network model inference
Source: BMC Bioinformatics. 2010 Jan 27;11:59. doi: 10.1186/1471-2105-11-59 (PMC2831005; doi:10.1186/1471-2105-11-59)
Supplement: Additional file 3 — EvA2 framework. This archive contains the code and resources published by EvA2 authors (Minimum corresponding code). More details on how to use it can be found in Additional File 2. [file 1471-2105-11-59-S3.ZIP › src/eva2/gui/TagEditor.java]

package eva2.gui;

/*
 * Title:        EvA2
 * Description:
 * Copyright:    Copyright (c) 2003
 * Company:      University of Tuebingen, Computer Architecture
 * @author Holger Ulmer, Felix Streichert, Hannes Planatscher
 * @version:  $Revision: 14 $
 *            $Date: 2006-12-18 16:32:23 +0100 (Mon, 18 Dec 2006) $
 *            $Author: marcekro $
 */
/*==========================================================================*
 * IMPORTS
 *==========================================================================*/

import java.awt.BorderLayout;
import java.awt.Toolkit;
import java.awt.event.WindowAdapter;
import java.awt.event.WindowEvent;
import java.beans.PropertyEditorManager;
import java.beans.PropertyEditorSupport;

import javax.swing.JFrame;

import wsi.ra.tool.BasicResourceLoader;
import eva2.EvAInfo;
import eva2.tools.SelectedTag;
import eva2.tools.Tag;

/*==========================================================================*
 * CLASS DECLARATION
 *==========================================================================*/
/**
 *
 */
public class TagEditor extends PropertyEditorSupport {
	/**
	 * Returns a description of the property value as java source.
	 * 
	 * @return a value of type 'String'
	 */
	public String getJavaInitializationString() {

		SelectedTag s = (SelectedTag) getValue();
		Tag[] tags = s.getTags();
		String result = "new SelectedTag(" + s.getSelectedTag().getID()
				+ ", {\n";
		for (int i = 0; i < tags.length; i++) {
			result += "new Tag(" + tags[i].getID() + ",\""
					+ tags[i].getString() + "\")";
			if (i < tags.length - 1) {
				result += ',';
			}
			result += '\n';
		}
		return result + "})";
	}

	/**
	 * Gets the current value as text.
	 * 
	 * @return a value of type 'String'
	 */
	public String getAsText() {
		SelectedTag s = (SelectedTag) getValue();
		return s.getSelectedTag().getString();
	}

	/**
	 * Sets the current property value as text.
	 * 
	 * @param text
	 *            the text of the selected tag.
	 * @exception java.lang.IllegalArgumentException
	 *                if an error occurs
	 */
	public void setAsText(String text)
			throws java.lang.IllegalArgumentException {
		SelectedTag s = (SelectedTag) getValue();
		Tag[] tags = s.getTags();
		try {
			for (int i = 0; i < tags.length; i++) {
				if (text.equals(tags[i].getString())) {
					setValue(new SelectedTag(tags[i].getID(), tags));
					return;
				}
			}
		} catch (Exception ex) {
			throw new java.lang.IllegalArgumentException(text);
		}
	}

	/**
	 * Gets the list of tags that can be selected from.
	 * 
	 * @return an array of string tags.
	 */
	public String[] getTags() {

		SelectedTag s = (SelectedTag) getValue();
		Tag[] tags = s.getTags();
		String[] result = new String[tags.length];
		for (int i = 0; i < tags.length; i++) {
			result[i] = tags[i].getString();
		}
		return result;
	}

	/**
	 * Tests out the selectedtag editor from the command line.
	 * 
	 * @param args
	 *            ignored
	 */
	public static void main(String[] args) {
		try {
			PropertyEditorManager.registerEditor(SelectedTag.class,
					TagEditor.class);
			Tag[] tags = { new Tag(1, "First option"),
					new Tag(2, "Second option"), new Tag(3, "Third option"),
					new Tag(4, "Fourth option"), new Tag(5, "Fifth option"), };
			SelectedTag initial = new SelectedTag(1, tags);
			TagEditor ce = new TagEditor();
			ce.setValue(initial);
			PropertyValueSelector ps = new PropertyValueSelector(ce);
			JFrame f = new JFrame();
			BasicResourceLoader loader = BasicResourceLoader.instance();
			byte[] bytes = loader
					.getBytesFromResourceLocation(EvAInfo.iconLocation);
			try {
				f.setIconImage(Toolkit.getDefaultToolkit().createImage(bytes));
			} catch (java.lang.NullPointerException e) {
				System.out
						.println("Could not find EvA2 icon, please move resources folder to working directory!");
			}
			f.addWindowListener(new WindowAdapter() {
				public void windowClosing(WindowEvent e) {
					System.exit(0);
				}
			});
			f.getContentPane().setLayout(new BorderLayout());
			f.getContentPane().add(ps, BorderLayout.CENTER);
			f.pack();
			f.setVisible(true);
		} catch (Exception ex) {
			ex.printStackTrace();
			System.err.println(ex.getMessage());
		}
	}
}
