# Supplementary material for: Comparison of evolutionary algorithms in gene regulatory network model inference
Source: BMC Bioinformatics. 2010 Jan 27;11:59. doi: 10.1186/1471-2105-11-59 (PMC2831005; doi:10.1186/1471-2105-11-59)
Supplement: Additional file 3 — EvA2 framework. This archive contains the code and resources published by EvA2 authors (Minimum corresponding code). More details on how to use it can be found in Additional File 2. [file 1471-2105-11-59-S3.ZIP › src/eva2/gui/TopoPlot.java]

package eva2.gui;

/*
 * Title:        EvA2
 * Description:
 * Copyright:    Copyright (c) 2003
 * Company:      University of Tuebingen, Computer Architecture
 * @author Holger Ulmer, Felix Streichert, Hannes Planatscher
 * @version:  $Revision: 306 $
 *            $Date: 2007-12-04 14:22:52 +0100 (Tue, 04 Dec 2007) $
 *            $Author: mkron $
 */
/*==========================================================================*
 * IMPORTS
 *==========================================================================*/
import wsi.ra.chart2d.*;
import java.awt.*;

import eva2.server.go.problems.Interface2DBorderProblem;

import wsi.ra.diagram.ColorBarCalculator;

/*==========================================================================*
 * CLASS DECLARATION
 *==========================================================================*/
/**
 *
 */
public class TopoPlot extends Plot {

	public int gridx = 50;
	public int gridy = 50;
	int colorScale = ColorBarCalculator.BLUE_TO_RED;

	/**
   *
   */
	public TopoPlot(String PlotName, String xname, String yname) {
		super(PlotName, xname, yname);
		// if (TRACE) System.out.println("Constructor TopoPlot "+PlotName);
	}

	public TopoPlot(String PlotName, String xname, String yname, double[] a,
			double[] b) {
		super(PlotName, xname, yname, a, b);
		// if (TRACE) System.out.println("Constructor TopoPlot "+PlotName);
	}

	/**
	 * Defines parameters used for drawing the topology.
	 * 
	 * @param gridX
	 *            the x-resolution of the topology, higher value means higher
	 *            resolution
	 * @param gridY
	 *            the y-resolution of the topology, higher value means higher
	 *            resolution
	 * @param color_scale
	 *            the topologies color coding. Values (0-3) are valid. @See
	 *            ColorBarCalculator.
	 */
	public void setParams(int gridX, int gridY, int color_scale) {
		if (gridX > m_Frame.getWidth())
			gridX = m_Frame.getWidth();
		if (gridY > m_Frame.getHeight())
			gridY = m_Frame.getHeight();
		gridx = gridX;
		gridy = gridY;
		colorScale = color_scale;
	}

	/**
	 * Defines the topology (by setting a specific problem) and draws the
	 * topology
	 */
	public void setTopology(Interface2DBorderProblem problem) {
		double sizeX = java.lang.Math.abs(problem.get2DBorder()[0][1]
				- problem.get2DBorder()[0][0]);
		double sizeY = java.lang.Math.abs(problem.get2DBorder()[1][1]
				- problem.get2DBorder()[1][0]);
		double rx, ry;
		double rw = sizeX / gridx;
		double rh = sizeY / gridy;
		double[] pos = new double[2];
		// double fitRange =
		// java.lang.Math.abs(problem.getMinFitness()-problem.getMaxFitness() );
		double fitRange = 0, max = -Double.MAX_VALUE, min = Double.MAX_VALUE, tmp;
		for (int x = 0; x < gridx; x++) {
			for (int y = 0; y < gridy; y++) {
				rx = problem.get2DBorder()[0][0] + x * rw;
				ry = problem.get2DBorder()[1][0] + y * rh;
				pos[0] = rx;
				pos[1] = ry;
				tmp = (float) (problem.functionValue(pos));
				if (tmp < min)
					min = tmp;
				if (tmp > max)
					max = tmp;
			} // for y
		} // for x
		fitRange = java.lang.Math.abs(max - min);
		ColorBarCalculator colorBar = new ColorBarCalculator(colorScale);

		m_Frame.setVisible(false);
		for (int x = 0; x < gridx; x++) {
			for (int y = 0; y < gridy; y++) {
				rx = problem.get2DBorder()[0][0] + x * rw;
				ry = problem.get2DBorder()[1][0] + y * rh;
				pos[0] = rx;
				pos[1] = ry;
				DRectangle rect = new DRectangle(rx, ry, rw, rh);
				Color color = new Color(colorBar.getRGB((float) ((problem
						.functionValue(pos) - min) / fitRange)));
				// Color color = new
				// Color(255,(int)(problem.doEvaluation(pos)[0]/fitRange*255),(int)(problem.doEvaluation(pos)[0]/fitRange*255));
				// Color color = new
				// Color(colorBar.getRGB((float)(problem.functionValue(pos)/fitRange)));
				// // Color color = new
				// Color(255,(int)(problem.doEvaluation(pos)[0]/fitRange*255),(int)(problem.doEvaluation(pos)[0]/fitRange*255));
				rect.setColor(color);
				rect.setFillColor(color);
				m_PlotArea.addDElement(rect);
			} // for y
		} // for x
		m_Frame.setVisible(true);

	} // setTopology

} // class
