# Supplementary material for: Comparison of evolutionary algorithms in gene regulatory network model inference
Source: BMC Bioinformatics. 2010 Jan 27;11:59. doi: 10.1186/1471-2105-11-59 (PMC2831005; doi:10.1186/1471-2105-11-59)
Supplement: Additional file 3 — EvA2 framework. This archive contains the code and resources published by EvA2 authors (Minimum corresponding code). More details on how to use it can be found in Additional File 2. [file 1471-2105-11-59-S3.ZIP › src/eva2/OptimizerRunnable.java]

package eva2;

import java.io.PrintWriter;
import java.io.StringWriter;
import java.util.BitSet;

import eva2.server.go.IndividualInterface;
import eva2.server.go.InterfaceGOParameters;
import eva2.server.go.InterfaceTerminator;
import eva2.server.go.individuals.InterfaceDataTypeBinary;
import eva2.server.go.individuals.InterfaceDataTypeDouble;
import eva2.server.go.individuals.InterfaceDataTypeInteger;
import eva2.server.go.operators.postprocess.InterfacePostProcessParams;
import eva2.server.go.operators.postprocess.PostProcessParams;
import eva2.server.go.populations.Population;
import eva2.server.modules.GOParameters;
import eva2.server.modules.Processor;
import eva2.server.stat.AbstractStatistics;
import eva2.server.stat.StatisticsDummy;
import eva2.server.stat.InterfaceTextListener;
import eva2.server.stat.StatisticsStandalone;

/**
 * This Runnable class just encapsulates the Processor class with some simple
 * ways to access a solution.
 * 
 * @author mkron
 * 
 */
public class OptimizerRunnable implements Runnable {
	private Processor proc;
	private boolean isFinished = false;
	private boolean doRestart = false; // indicate whether start or restart
										// should be done --> whether pop will
										// be reinitialized.
	private boolean postProcessOnly = false;
	private InterfaceTextListener listener = null;

	/**
	 * Construct an OptimizerRunnable with given parameters and a
	 * StatisticsStandalone instance without restart, meaning that the
	 * population will be initialized randomly.
	 * 
	 * @param params
	 * @param outputFilePrefix
	 */
	public OptimizerRunnable(GOParameters params, String outputFilePrefix) {
		this(params, outputFilePrefix, false);
	}

	/**
	 * This constructor assumes that DummyStatistics are enough. This saves time
	 * e.g. for small populations. If restart is true, the processor will not
	 * reinitialize the population allowing search on predefined populations.
	 * 
	 * @param params
	 * @param restart
	 */
	public OptimizerRunnable(GOParameters params, boolean restart) {
		proc = new Processor(new StatisticsDummy(), null, params);
		if (proc.getStatistics() instanceof AbstractStatistics)
			((AbstractStatistics) proc.getStatistics()).setSaveParams(false);
		doRestart = restart;
	}

	/**
	 * Construct an OptimizerRunnable with given parameters and a
	 * StatisticsStandalone instance with optional restart. If restart is true,
	 * the processor will not reinitialize the population allowing search on
	 * predefined populations. The outputFilePrefix may be null.
	 * 
	 * @param params
	 * @param outputFilePrefix
	 * @param restart
	 */
	public OptimizerRunnable(GOParameters params, String outputFilePrefix,
			boolean restart) {
		proc = new Processor(new StatisticsStandalone(outputFilePrefix), null,
				params);
		if (proc.getStatistics() instanceof AbstractStatistics)
			((AbstractStatistics) proc.getStatistics()).setSaveParams(false);
		doRestart = restart;
	}

	public InterfaceGOParameters getGOParams() {
		return proc.getGOParams();
	}

	public void setTextListener(InterfaceTextListener lsnr) {
		proc.getStatistics().removeTextListener(listener);
		this.listener = lsnr;
		if (listener != null)
			proc.getStatistics().addTextListener(listener);
	}

	public void setDoRestart(boolean restart) {
		doRestart = restart;
	}

	public void run() {
		isFinished = false;
		try {
			proc.setSaveParams(false);
			if (postProcessOnly) {
				proc.performPostProcessing((PostProcessParams) proc
						.getGOParams().getPostProcessParams(), listener);
			} else {
				if (doRestart)
					proc.restartOpt();
				else
					proc.startOpt();
				proc.runOptOnce();
			}
		} catch (Exception e) {
			proc.getStatistics().printToTextListener(
					"Exception in OptimizeThread::run: " + e.getMessage()
							+ "\n");
			StringWriter sw = new StringWriter();
			e.printStackTrace(new PrintWriter(sw));
			proc.getStatistics().printToTextListener(sw.toString());
		}
		isFinished = true;
		synchronized (this) {
			this.notifyAll();
		}
	}

	public void setDoPostProcessOnly(boolean poPO) {
		postProcessOnly = poPO;
	}

	public boolean isFinished() {
		return isFinished;
	}

	public void restartOpt() {
		proc.restartOpt();
	}

	public void stopOpt() {
		proc.stopOpt();
	}

	public IndividualInterface getResult() {
		return proc.getStatistics().getBestSolution();
	}

	public Population getSolutionSet() {
		return proc.getResultPopulation();
	}

	public void setPostProcessingParams(InterfacePostProcessParams ppp) {
		proc.getGOParams().setPostProcessParams(ppp);
	}

	public int getProgress() {
		return proc.getGOParams().getOptimizer().getPopulation()
				.getFunctionCalls();
	}

	public String terminatedBecause() {
		if (isFinished) {
			if (postProcessOnly) {
				return "Post processing finished";
			} else {
				InterfaceTerminator term = proc.getGOParams().getTerminator();
				return term.lastTerminationMessage();
			}
		} else
			return "Not yet terminated";
	}

	public double[] getDoubleSolution() {
		IndividualInterface indy = getResult();
		if (indy instanceof InterfaceDataTypeDouble) {
			return ((InterfaceDataTypeDouble) indy).getDoubleData();
		} else
			return null;
	}

	public BitSet getBinarySolution() {
		IndividualInterface indy = getResult();
		if (indy instanceof InterfaceDataTypeBinary) {
			return ((InterfaceDataTypeBinary) indy).getBinaryData();
		} else
			return null;
	}

	public int[] getIntegerSolution() {
		IndividualInterface indy = getResult();
		if (indy instanceof InterfaceDataTypeInteger) {
			return ((InterfaceDataTypeInteger) indy).getIntegerData();
		} else
			return null;
	}

	/**
	 * Set the verbosity level in the statistics module to the given value. See
	 * StatsParameter.
	 * 
	 * @param vLev
	 */
	public void setVerbosityLevel(int vLev) {
		if (vLev >= 0
				&& vLev < proc.getStatistics().getStatisticsParameter()
						.getOutputVerbosity().getTags().length) {
			proc.getStatistics().getStatisticsParameter().getOutputVerbosity()
					.setSelectedTag(vLev);
		} else
			System.err
					.println("Invalid verbosity leveln in OptimizerRunnable.setVerbosityLevel!");
	}
}
