# Supplementary material for: Comparison of evolutionary algorithms in gene regulatory network model inference
Source: BMC Bioinformatics. 2010 Jan 27;11:59. doi: 10.1186/1471-2105-11-59 (PMC2831005; doi:10.1186/1471-2105-11-59)
Supplement: Additional file 3 — EvA2 framework. This archive contains the code and resources published by EvA2 authors (Minimum corresponding code). More details on how to use it can be found in Additional File 2. [file 1471-2105-11-59-S3.ZIP › src/eva2/server/EvAMainAdapter.java]

package eva2.server;

/**
 * Title:        EvA2
 * Description:  API for distributed and parallel computing.
 * Copyright:    Copyright (c) 2004
 * Company:      University of Tuebingen
 * @version:  $Revision: 259 $
 *            $Date: 2007-11-16 17:25:09 +0100 (Fri, 16 Nov 2007) $
 *            $Author: mkron $
 */
/*==========================================================================*
 * IMPORTS
 *==========================================================================*/

import eva2.server.modules.ModuleAdapter;
import wsi.ra.jproxy.MainAdapter;
import wsi.ra.jproxy.MainAdapterClient;

/*==========================================================================*
 * INTERFACE DECLARATION
 *==========================================================================*/
/**
 *
 */
public interface EvAMainAdapter extends MainAdapter {

	public String[] getModuleNameList();

	// returns the corresponding ModuleAdapter
	public ModuleAdapter getModuleAdapter(String str, boolean withoutRMI,
			String hostAddress, MainAdapterClient client);

}
