# Supplementary material for: Comparison of evolutionary algorithms in gene regulatory network model inference
Source: BMC Bioinformatics. 2010 Jan 27;11:59. doi: 10.1186/1471-2105-11-59 (PMC2831005; doi:10.1186/1471-2105-11-59)
Supplement: Additional file 3 — EvA2 framework. This archive contains the code and resources published by EvA2 authors (Minimum corresponding code). More details on how to use it can be found in Additional File 2. [file 1471-2105-11-59-S3.ZIP › src/eva2/server/EvAMainAdapterImpl.java]

package eva2.server;

/**
 * Title:        The JProxy Framework
 * Description:  API for distributed and parallel computing.
 * Copyright:    Copyright (c) 2004
 * Company:      University of Tuebingen
 * @version:  $Revision: 315 $
 *            $Date: 2007-12-04 15:23:57 +0100 (Tue, 04 Dec 2007) $
 *            $Author: mkron $
 */
/*==========================================================================*
 * IMPORTS
 *==========================================================================*/
import eva2.client.EvAClient;
import eva2.server.modules.ModuleAdapter;
import wsi.ra.jproxy.MainAdapterClient;
import wsi.ra.jproxy.MainAdapterImpl;

/*==========================================================================*
 * CLASS DECLARATION
 *==========================================================================*/
/**
 *
 */
public class EvAMainAdapterImpl extends MainAdapterImpl implements
		EvAMainAdapter {
	private ModuleServer m_ModulServer = null;

	/**
   *
   */
	public EvAMainAdapterImpl() {
		super();
		m_ModulServer = new ModuleServer(EvAClient.getProperties());
	}

	/**
   *
   */
	public String[] getModuleNameList() {
		return m_ModulServer.getModuleNameList();
	}

	/**
   *
   */
	public ModuleAdapter getModuleAdapter(String str, boolean withoutRMI,
			String hostAddress, MainAdapterClient client) {
		if (TRACE)
			System.out.println("MainAdapterImpl.GetModuleAdapter() for module "
					+ str + " for Client: " + hostAddress + " called");
		return m_ModulServer.createModuleAdapter(str, client, withoutRMI,
				hostAddress);
	}
}
