# Supplementary material for: Comparison of evolutionary algorithms in gene regulatory network model inference
Source: BMC Bioinformatics. 2010 Jan 27;11:59. doi: 10.1186/1471-2105-11-59 (PMC2831005; doi:10.1186/1471-2105-11-59)
Supplement: Additional file 3 — EvA2 framework. This archive contains the code and resources published by EvA2 authors (Minimum corresponding code). More details on how to use it can be found in Additional File 2. [file 1471-2105-11-59-S3.ZIP › src/eva2/server/EvAServer.java]

package eva2.server;

/*
 * Title:        EvA2
 * Description:
 * Copyright:    Copyright (c) 2003
 * Company:      University of Tuebingen, Computer Architecture
 * @author Holger Ulmer, Felix Streichert, Hannes Planatscher
 * @version:  $Revision: 320 $
 *            $Date: 2007-12-06 16:05:11 +0100 (Thu, 06 Dec 2007) $
 *            $Author: mkron $
 */
/*==========================================================================*
 * IMPORTS
 *==========================================================================*/
import java.io.BufferedReader;
import java.io.FileOutputStream;
import java.io.InputStreamReader;
import java.io.PrintStream;
import java.net.InetAddress;

import eva2.EvAInfo;

/**
 *
 */
public class EvAServer {
	public static boolean TRACE = false;
	/*
	 * MainAdapterImp object. This is need for the first connection between the
	 * server and the client program.
	 */
	public EvAMainAdapter m_MainRemoteObject;
	// private EvAComAdapter m_ComAdapter;
	public static String m_UserName;
	public static int m_NumberOfVM = 0;
	private RMIServerEvA m_RMIServer;

	/**
	 * Constructor of EvAServer. Calls RMIConnection().
	 */
	public EvAServer(boolean insideClient, boolean Restart) {
		System.out.println("Number of CPUs :"
				+ Runtime.getRuntime().availableProcessors());
		// m_InsideClient = insideClient;
		// m_Restart = Restart;
		System.out
				.println("*******************************************************************************");
		System.out.println("This is EvA Server Version: " + EvAInfo.versionNum);
		// System.out.println ("Java Version: " +
		// System.getProperty("java.version") );
		System.out
				.println("*******************************************************************************");
		m_UserName = System.getProperty("user.name");
		// RMIConnection();
		// m_ComAdapter = new EvAComAdapter();
		// RMIProxyRemote.setComAdaper(m_ComAdapter);
		m_RMIServer = RMIServerEvA.getInstance();
	}

	/**
	 * Main method of this class. Is the starting point of the server
	 * application.
	 */
	static public void main(String[] args) {
		boolean Restart = false;
		boolean nomulti = false;
		for (int i = 0; i < args.length; i++) {
			System.out.println("args = " + args[i]);
			if (args[i].equals("restart"))
				Restart = true;
			if (args[i].equals("nomulti"))
				nomulti = true;

		}
		// Runtime.getRuntime().addShutdownHook(new ExitThread());
		if (Restart == true) {
			String MyHostName = "Host";
			try {
				MyHostName = InetAddress.getLocalHost().getHostName();
			} catch (Exception e) {
				System.out.println("ERROR getting HostName (EvAServer.main) "
						+ e.getMessage());
			}
			try {
				Thread.sleep(2000);
			} catch (Exception e) {
				System.out.println("Error in sleep of ExitThread");
			}
			try {
				System.setOut(new PrintStream(new FileOutputStream(MyHostName
						+ "_server.txt")));
			} catch (Exception e) {
				System.out.println("System.setOut" + e.getMessage());
			}
		}
		EvAServer Application = new EvAServer(false, Restart); // false =>
																// started not
																// inside the
																// client, solo
																// server
		// if (nomulti==false)
		// Application.multiServers(1);

	}

	/**
   *
   */
	public void multiServers(int size) {
		for (int i = 0; i < size; i++) {
			try {
				Thread.sleep(4000);
			} catch (Exception e) {
				System.out.println("Error in sleep of ExitThread");
			}
			if (TRACE)
				System.out.println(" start multiServers int i= " + i);
			try {
				String cmd = "java -cp \".\" eva2.server.EvAServer nomulti";
				System.out.println("Calling the command:" + cmd);
				Process pro = Runtime.getRuntime().exec(cmd);
				// Process pro = Runtime.getRuntime().exec("server");
				BufferedReader in = new BufferedReader(new InputStreamReader(
						pro.getInputStream()));
				// pro
				String line = null;
				while (true) {
					while ((line = in.readLine()) != null) {
						System.out.println(line);
					}
				}
				// System.out.println("");
			} catch (Exception e) {
				System.out.println("Error in calling the command:"
						+ e.getMessage());
			}
		}
	}

	/**
   *
   */
	public RMIServerEvA getRMIServer() {
		return m_RMIServer;
	}

	/**
   *
   */
	private int getNumberOfVM(String[] list) {
		int ret = 0;
		for (int i = 0; i < list.length; i++) {
			if (list[i].indexOf(EvAMainAdapterImpl.MAIN_ADAPTER_NAME) != -1)
				ret++;
		}
		if (TRACE)
			System.out.println(" getNumberOfVM()  NumberOfVM =" + ret);
		return ret;
	}
}
