# Supplementary material for: Comparison of evolutionary algorithms in gene regulatory network model inference
Source: BMC Bioinformatics. 2010 Jan 27;11:59. doi: 10.1186/1471-2105-11-59 (PMC2831005; doi:10.1186/1471-2105-11-59)
Supplement: Additional file 3 — EvA2 framework. This archive contains the code and resources published by EvA2 authors (Minimum corresponding code). More details on how to use it can be found in Additional File 2. [file 1471-2105-11-59-S3.ZIP › src/eva2/server/go/GOStandaloneVersion.java]

package eva2.server.go;

import java.awt.BorderLayout;
import java.awt.List;
import java.awt.event.ActionEvent;
import java.awt.event.ActionListener;
import java.awt.event.WindowAdapter;
import java.awt.event.WindowEvent;
import java.io.BufferedWriter;
import java.io.FileNotFoundException;
import java.io.FileOutputStream;
import java.io.IOException;
import java.io.OutputStreamWriter;
import java.net.InetAddress;
import java.text.SimpleDateFormat;
import java.util.ArrayList;
import java.util.Date;

import javax.swing.JButton;
import javax.swing.JComponent;
import javax.swing.JFrame;
import javax.swing.JLabel;
import javax.swing.JPanel;
import javax.swing.JProgressBar;
import javax.swing.JTabbedPane;
import javax.swing.SwingUtilities;

import wsi.ra.jproxy.ThreadProxy;
import wsi.ra.math.RNG;
import eva2.client.EvAClient;
import eva2.gui.JParaPanel;
import eva2.server.go.individuals.AbstractEAIndividual;
import eva2.server.go.individuals.ESIndividualDoubleData;
import eva2.server.go.individuals.GAIndividualDoubleData;
import eva2.server.go.individuals.InterfaceDataTypeDouble;
import eva2.server.go.operators.crossover.CrossoverGANPoint;
import eva2.server.go.operators.mutation.InterfaceMutation;
import eva2.server.go.operators.mutation.MutateESLocal;
import eva2.server.go.operators.mutation.MutateESStandard;
import eva2.server.go.operators.selection.SelectTournament;
import eva2.server.go.operators.terminators.EvaluationTerminator;
import eva2.server.go.populations.Population;
import eva2.server.go.problems.F1Problem;
import eva2.server.go.strategies.EvolutionStrategies;
import eva2.server.go.strategies.GeneticAlgorithm;
import eva2.server.go.strategies.InterfaceOptimizer;
import eva2.server.modules.GOParameters;
import eva2.tools.TokenHolder;

/**
 * Created by IntelliJ IDEA. User: streiche Copyright: Copyright (c) 2003
 * Company: University of Tuebingen, Computer Architecture
 * 
 * @author Holger Ulmer, Felix Streichert, Hannes Planatscher
 * @version: $Revision: 306 $ $Date: 2007-12-04 14:22:52 +0100 (Tue, 04 Dec
 *           2007) $ $Author: mkron $
 */
public class GOStandaloneVersion implements InterfaceGOStandalone,
		InterfacePopulationChangedEventListener, java.io.Serializable {

	// Interface GUI Stuff
	transient private JFrame m_Frame;
	transient private JPanel m_MainPanel;
	transient private JPanel m_ButtonPanel;
	transient private JButton m_RunButton, m_StopButton, m_Continue,
			m_ShowSolution;
	transient private JComponent m_OptionsPanel, m_O1, m_O2;
	transient private JComponent m_StatusPanel;
	transient private JLabel m_StatusField;
	transient private JProgressBar m_ProgressBar;
	transient private SwingWorker worker;
	transient private boolean show = false;
	// transient private InterfaceTest test = new Test1();

	// Opt. Algorithms and Parameters
	// transient private InterfaceOptimizer m_Optimizer = new
	// EvolutionaryMultiObjectiveOptimization();
	// transient private InterfaceOptimizationProblem m_Problem = new
	// TF1Problem();
	// transient private int m_FunctionCalls = 1000;
	private GOParameters m_GO;
	transient private int m_MultiRuns = 1;
	transient private int m_RecentFC;
	transient private int currentExperiment = 0;
	transient private int currentRun;
	transient private int currentProgress;
	transient private String m_ExperimentName;
	transient private String m_OutputPath = "";
	transient private String m_OutputFileName = "none";
	// transient private GOStandaloneVersion m_yself;

	// these parameters are for the continue option
	transient private Population m_Backup;
	transient private boolean m_ContinueFlag;

	// Plot Panel stuff
	transient private eva2.gui.Plot m_Plot;
	transient private ArrayList m_PerformedRuns = new ArrayList();
	transient private ArrayList m_TmpData;
	transient private BufferedWriter m_OutputFile;

	// Test
	transient private List m_List;

	/**
	 * Create a new EALectureGUI.
	 */
	public GOStandaloneVersion() {
		// this.m_List = new List();
		// this.m_List.add("Test1");
		// this.m_List.add("Test2");
		// this.m_List.add("Test3");
		// this.m_yself = this;
		this.m_GO = GOParameters.getInstance();
		this.m_ExperimentName = this.m_GO.getOptimizer().getName() + "-"
				+ this.m_PerformedRuns.size();
		this.m_GO.addPopulationChangedEventListener(this);
		RNG.setRandomSeed(m_GO.getSeed());
	}

	/**
	 * This method allows you to get the current GO parameters
	 * 
	 */
	public GOParameters getGOParameters() {
		return this.m_GO;
	}

	/**
	 * This method will generate a Plot Frame and a main Editing Frame
	 */
	public void initFrame() {
		this.m_ProgressBar = new JProgressBar();
		// init the main frame
		this.m_Frame = new JFrame();
		this.m_Frame.setTitle("Genetic Optimizing");
		this.m_Frame.setSize(500, 400);
		this.m_Frame.setLocation(530, 50);
		this.m_Frame.addWindowListener(new WindowAdapter() {
			public void windowClosing(WindowEvent ev) {
				System.exit(0);
			}
		});
		// build the main panel
		this.m_MainPanel = new JPanel();
		this.m_Frame.getContentPane().add(this.m_MainPanel);
		this.m_MainPanel.setLayout(new BorderLayout());
		// build the button panel
		this.m_ButtonPanel = new JPanel();
		this.m_RunButton = new JButton("Run");
		this.m_RunButton.addActionListener(this.runListener);
		this.m_RunButton.setEnabled(true);
		this.m_RunButton
				.setToolTipText("Run the optimization process with the current parameter settings.");
		this.m_StopButton = new JButton("Stop");
		this.m_StopButton.addActionListener(this.stopListener);
		this.m_StopButton.setEnabled(false);
		this.m_StopButton
				.setToolTipText("Stop the runnig the optimization process.");
		this.m_Continue = new JButton("Continue");
		this.m_Continue.addActionListener(this.continueListener);
		this.m_Continue.setEnabled(false);
		this.m_Continue
				.setToolTipText("Resume the previous optimization (check termination criteria and multiruns = 1!).");
		this.m_ShowSolution = new JButton("Show Solution");
		this.m_ShowSolution.addActionListener(this.showSolListener);
		this.m_ShowSolution.setEnabled(true);
		this.m_ShowSolution.setToolTipText("Show the current best solution.");
		this.m_ButtonPanel.add(this.m_RunButton);
		this.m_ButtonPanel.add(this.m_Continue);
		this.m_ButtonPanel.add(this.m_StopButton);
		this.m_ButtonPanel.add(this.m_ShowSolution);
		this.m_MainPanel.add(this.m_ButtonPanel, BorderLayout.NORTH);

		// build the Options Panel
		JParaPanel paraPanel = new JParaPanel(this, "MyGUI");
		Class object = null, editor = null;
		String tmp = "eva2.server.oa.go.Tools.InterfaceTest";
		try {
			object = Class.forName(tmp);
		} catch (java.lang.ClassNotFoundException e) {
			System.out.println("No Class found for " + tmp);
		}
		tmp = "eva2.gui.GenericObjectEditor";
		try {
			editor = Class.forName(tmp);
		} catch (java.lang.ClassNotFoundException e) {
			System.out.println("No Class found for " + tmp);
		}
		if ((object != null) && (editor != null))
			paraPanel.registerEditor(object, editor);
		this.m_O1 = (paraPanel.installActions());
		EvAClient.setProperty("eva2.server.oa.go.Tools.InterfaceTest",
				"eva2.server.oa.go.Tools.Test1,eva2.server.oa.go.Tools.Test2");
		this.m_OptionsPanel = new JTabbedPane();
		JParaPanel paraPanel2 = new JParaPanel(this.m_GO, "MyGUI");
		this.m_O2 = (paraPanel2.installActions());
		((JTabbedPane) this.m_OptionsPanel).addTab("GO Parameters", this.m_O2);
		((JTabbedPane) this.m_OptionsPanel).addTab("GO Statistics", this.m_O1);
		this.m_MainPanel.add(this.m_OptionsPanel, BorderLayout.CENTER);

		// build the Status Panel
		this.m_StatusPanel = new JPanel();
		this.m_StatusPanel.setLayout(new BorderLayout());
		this.m_StatusField = new JLabel("Click Run to begin...");
		this.m_ProgressBar = new JProgressBar();
		this.m_StatusPanel.add(this.m_StatusField, BorderLayout.NORTH);
		this.m_StatusPanel.add(this.m_ProgressBar, BorderLayout.SOUTH);
		this.m_MainPanel.add(this.m_StatusPanel, BorderLayout.SOUTH);
		// The plot frame
		double[] tmpD = new double[2];
		tmpD[0] = 1;
		tmpD[1] = 1;
		this.m_Plot = new eva2.gui.Plot("EA Lecture Plot", "Function calls",
				"Fitness", true);
		// validate and show
		this.m_Frame.validate();
		this.m_Frame.setVisible(true);
	}

	/**
	 * This action listener, called by the "Run/Restart" button, will init the
	 * problem and start the computation.
	 */
	ActionListener runListener = new ActionListener() {
		public void actionPerformed(ActionEvent event) {
			worker = new SwingWorker() {
				public Object construct() {
					return doWork();
				}

				public void finished() {
					m_RunButton.setEnabled(true);
					m_Continue.setEnabled(true);
					m_StopButton.setEnabled(false);
					m_Backup = (Population) m_GO.getOptimizer().getPopulation()
							.clone();
				}
			};
			worker.start();
			m_RunButton.setEnabled(false);
			m_Continue.setEnabled(false);
			m_StopButton.setEnabled(true);
		}
	};

	/**
	 * This action listener, called by the "Cancel" button, interrupts the
	 * worker thread which is running this.doWork(). Note that the doWork()
	 * method handles InterruptedExceptions cleanly.
	 */
	ActionListener stopListener = new ActionListener() {
		public void actionPerformed(ActionEvent event) {
			m_RunButton.setEnabled(true);
			m_Continue.setEnabled(true);
			m_StopButton.setEnabled(false);
			worker.interrupt();
			for (int i = 0; i < m_MultiRuns; i++)
				m_Plot.clearGraph(1000 + i);
		}
	};

	/**
	 * This action listener, called by the "Cancel" button, interrupts the
	 * worker thread which is running this.doWork(). Note that the doWork()
	 * method handles InterruptedExceptions cleanly.
	 */
	ActionListener continueListener = new ActionListener() {
		public void actionPerformed(ActionEvent event) {
			// todo something need to be done here...
			worker = new SwingWorker() {
				public Object construct() {
					return doWork();
				}

				public void finished() {
					m_RunButton.setEnabled(true);
					m_Continue.setEnabled(true);
					m_StopButton.setEnabled(false);
					m_Backup = (Population) m_GO.getOptimizer().getPopulation()
							.clone();
					m_ContinueFlag = false;
				}
			};
			// also mal ganz anders ich gehe davon aus, dass der Benutzer das
			// Ding parametrisiert hat
			// setze einfach die Backup population ein...
			m_ContinueFlag = true;
			m_MultiRuns = 1; // multiruns machen bei continue einfach keinen
								// Sinn...
			worker.start();
			m_RunButton.setEnabled(false);
			m_Continue.setEnabled(false);
			m_StopButton.setEnabled(true);
		}
	};

	/**
	 * This action listener, called by the "show" button will show the currently
	 * best solution in a frame.
	 */
	ActionListener showSolListener = new ActionListener() {
		public void actionPerformed(ActionEvent event) {
			JFrame frame = new JFrame();
			frame.setTitle("The current best solution for "
					+ m_GO.getProblem().getName());
			frame.setSize(400, 300);
			frame.setLocation(450, 250);
			frame.getContentPane().add(
					m_GO.getProblem().drawIndividual(
							m_GO.getOptimizer().getPopulation()
									.getBestEAIndividual()));
			frame.validate();
			frame.setVisible(true);
		}
	};

	/**
	 * This method gives the experimental settings and starts the work.
	 */
	public void startExperiment() {
		// This is for the CBN-TEST RUNS
		this.m_GO.setOptimizer(new EvolutionStrategies());
		this.m_GO.setProblem(new F1Problem());
		EvaluationTerminator terminator = new EvaluationTerminator();
		terminator.setFitnessCalls(50000);
		this.m_GO.setTerminator(terminator);
		this.m_MultiRuns = 10;
		int experimentType = 0;
		this.m_ExperimentName = "InferringGRN";
		this.m_OutputFileName = "Result";
		this.m_OutputPath = "results/";
		// These are some tmp Variables
		InterfaceDataTypeDouble tmpIndy = new ESIndividualDoubleData();
		InterfaceMutation tmpMut = new MutateESStandard();

		switch (experimentType) {
		case 0: {
			// use the Struture Skeletalizing with GA
			this.m_OutputFileName = "Prim4_StructSkelGATESTIT";
			GeneticAlgorithm ga = new GeneticAlgorithm();
			SelectTournament tour = new SelectTournament();
			tour.setTournamentSize(10);
			ga.setParentSelection(tour);
			ga.setPartnerSelection(tour);
			this.m_GO.setOptimizer(ga);
			this.m_GO.getOptimizer().getPopulation().setPopulationSize(100);
			F1Problem problem = new F1Problem();
			tmpIndy = new GAIndividualDoubleData();
			((GAIndividualDoubleData) tmpIndy)
					.setCrossoverOperator(new CrossoverGANPoint());
			((GAIndividualDoubleData) tmpIndy).setCrossoverProbability(1.0);
			((GAIndividualDoubleData) tmpIndy).setMutationProbability(1.0);
			((F1Problem) problem).setEAIndividual(tmpIndy);
			// ((FGRNInferringProblem)this.m_Problem).setStructreSkelInterval(1);
			this.m_GO.getOptimizer().SetProblem(problem);
			this.m_GO.getOptimizer().addPopulationChangedEventListener(this);
			this.doWork();
			break;
		}
		case 1: {
			// use the simple ES Local
			this.m_OutputFileName = "X360_StandardES";
			EvolutionStrategies es = new EvolutionStrategies();
			this.m_GO.setOptimizer(es);
			this.m_GO.getOptimizer().getPopulation().setPopulationSize(50);
			F1Problem problem = new F1Problem();
			tmpIndy = new ESIndividualDoubleData();
			((AbstractEAIndividual) tmpIndy)
					.setMutationOperator(new MutateESLocal());
			((F1Problem) problem).setEAIndividual(tmpIndy);
			// ((FGRNInferringProblem)this.m_Problem).setUseHEigenMatrix(true);
			// ((FGRNInferringProblem)this.m_Problem).setUseOnlyPositiveNumbers(true);
			this.m_GO.getOptimizer().SetProblem(problem);
			this.m_GO.getOptimizer().addPopulationChangedEventListener(this);
			this.doWork();
			break;
		}
		}
		String m_MyHostName = "_";
		try {
			m_MyHostName = InetAddress.getLocalHost().getHostName();
		} catch (Exception e) {
			System.out
					.println("ERROR getting HostName (GOStandalone.startExperiment) "
							+ e.getMessage());
		}
		// EVAMail.SendMail("GOTask on "+m_MyHostName+ " finished",
		// "Have a look at the results at the result file",
		// "streiche@informatik.uni-tuebingen.de");

	}

	/**
	 * This method represents the application code that we'd like to run on a
	 * separate thread. It simulates slowly computing a value, in this case just
	 * a string 'All Done'. It updates the progress bar every half second to
	 * remind the user that we're still busy.
	 */
	public Object doWork() {
		try {
			this.m_GO.saveInstance();
			if (this.show)
				this.m_StatusField.setText("Optimizing...");

			RNG.setRandomSeed(m_GO.getSeed());
			// opening output file...
			if (!this.m_OutputFileName.equalsIgnoreCase("none")) {
				String name = "";
				SimpleDateFormat formatter = new SimpleDateFormat(
						"E'_'yyyy.MM.dd'_'HH.mm.ss");
				String m_StartDate = formatter.format(new Date());
				name = this.m_OutputPath + this.m_OutputFileName + "_"
						+ this.m_ExperimentName + "_" + m_StartDate + ".dat";
				try {
					this.m_OutputFile = new BufferedWriter(
							new OutputStreamWriter(new FileOutputStream(name)));
				} catch (FileNotFoundException e) {
					System.out.println("Could not open output file! Filename: "
							+ name);
				}
			} else {
				this.m_OutputFile = null;
			}

			// init problem
			this.m_GO.getProblem().initProblem();
			this.m_GO.getOptimizer().SetProblem(this.m_GO.getProblem());
			// int optimizer and population
			// this.m_GO.getOptimizer().init();

			// init the log data
			ArrayList tmpMultiRun = new ArrayList();
			this.m_PerformedRuns.add(tmpMultiRun);

			// something to log file
			// if (m_OutputFile != null)
			// this.writeToFile(this.m_GO.getOptimizer().getStringRepresentation());
			// this.writeToFile("Here i'll write something characterizing the algorithm.");

			for (int j = 0; j < this.m_MultiRuns; j++) {
				this.m_GO.getProblem().initProblem(); // in the loop as well,
														// dynamic probs may
														// need that (MK)
				this.m_TmpData = new ArrayList();
				this.currentRun = j;
				if (this.show)
					this.m_StatusField.setText("Optimizing Run " + (j + 1)
							+ " of " + this.m_MultiRuns + " Multi Runs...");
				if (Thread.interrupted())
					throw new InterruptedException();
				// write header to file
				this.writeToFile(" FitnessCalls\t Best\t Mean\t Worst \t"
						+ this.m_GO.getProblem().getAdditionalFileStringHeader(
								this.m_GO.getOptimizer().getPopulation()));
				if ((this.m_ContinueFlag) && (this.m_Backup != null)) {
					this.m_RecentFC += this.m_Backup.getFunctionCalls();
					this.m_GO.getOptimizer().getProblem().initProblem();
					this.m_GO.getOptimizer().addPopulationChangedEventListener(
							null);
					this.m_GO.getOptimizer().setPopulation(this.m_Backup);
					this.m_GO.getOptimizer().getProblem().evaluate(
							this.m_GO.getOptimizer().getPopulation());
					this.m_GO.getOptimizer().getProblem().evaluate(
							this.m_GO.getOptimizer().getPopulation()
									.getArchive());
					this.m_GO.getOptimizer().initByPopulation(this.m_Backup,
							false);
					this.m_GO.getOptimizer().getPopulation()
							.SetFunctionCalls(0);
					this.m_GO.addPopulationChangedEventListener(this);
				} else {
					this.m_RecentFC = 0;
					this.m_GO.getOptimizer().init();
				}
				// while
				// (this.m_GO.getOptimizer().getPopulation().getFunctionCalls()
				// < this.m_FunctionCalls) {
				while (!this.m_GO.getTerminator().isTerminated(
						this.m_GO.getOptimizer().getPopulation())) {
					// System.out.println("Simulated Function calls "+
					// this.m_Optimizer.getPopulation().getFunctionCalls());
					if (Thread.interrupted())
						throw new InterruptedException();
					m_GO.getOptimizer().optimize();
				}
				System.gc();
				// @TODO if you want the final report include this
				// this.writeToFile(this.m_GO.getProblem().getStringRepresentationForProblem(this.m_GO.getOptimizer()));
				tmpMultiRun.add(this.m_TmpData);
			}
			if (this.show)
				this.m_Plot.setInfoString(this.currentExperiment,
						this.m_ExperimentName, 0.5f);
			if (this.show)
				this.draw();
			this.m_ExperimentName = this.m_GO.getOptimizer().getName() + "-"
					+ this.m_PerformedRuns.size();
		} catch (InterruptedException e) {
			updateStatus(0);
			if (this.show)
				this.m_StatusField.setText("Interrupted...");
			return "Interrupted";
		}
		if (this.m_OutputFile != null) {
			try {
				this.m_OutputFile.close();
			} catch (IOException e) {
				System.out.println("Failed to close output file!");
			}
		}
		if (this.show)
			for (int i = 0; i < this.m_MultiRuns; i++)
				this.m_Plot.clearGraph(1000 + i);
		updateStatus(0);
		if (this.show)
			this.m_StatusField.setText("Finished...");
		return "All Done";
	}

	/**
	 * This method refreshes the plot
	 */
	private void draw() {
		ArrayList multiRuns, singleRun;
		Double[] tmpD;
		double[][] data;
		// Color tmpColor;

		for (int i = this.m_PerformedRuns.size() - 1; i < this.m_PerformedRuns
				.size(); i++) {
			multiRuns = (ArrayList) this.m_PerformedRuns.get(i);
			// determine minimum run length
			int minRunLen = Integer.MAX_VALUE;
			for (int j = 0; j < multiRuns.size(); j++) {
				singleRun = (ArrayList) multiRuns.get(j);
				// tmpD = (Double[])singleRun.get(singleRun.size()-1);
				minRunLen = Math.min(minRunLen, singleRun.size());
			}

			data = new double[minRunLen][3];
			// First run to determine mean
			for (int j = 0; j < multiRuns.size(); j++) {
				singleRun = (ArrayList) multiRuns.get(j);
				for (int p = 0; p < data.length; p++) {
					tmpD = (Double[]) singleRun.get(p);
					data[p][0] = tmpD[0].doubleValue();
					data[p][1] += tmpD[1].doubleValue() / multiRuns.size();
				}
			}
			// Second run to determine variance
			for (int j = 0; j < multiRuns.size(); j++) {
				singleRun = (ArrayList) multiRuns.get(j);
				for (int p = 0; p < data.length; p++) {
					tmpD = (Double[]) singleRun.get(p);
					data[p][2] += Math.pow(data[p][1] - tmpD[1].doubleValue(),
							2)
							/ multiRuns.size();
				}
			}
			// Now enter this stuff into the graph
			this.m_Plot.clearGraph(this.currentExperiment);
			// tmpColor = Color.darkGray;
			// if (this.m_GO.getOptimizer().getName().equalsIgnoreCase("MCS"))
			// tmpColor = Color.magenta;
			// if (this.m_GO.getOptimizer().getName().equalsIgnoreCase("MS-HC"))
			// tmpColor = Color.green;
			// if (this.m_GO.getOptimizer().getName().equalsIgnoreCase("GA"))
			// tmpColor = Color.blue;
			// if (this.m_GO.getOptimizer().getName().equalsIgnoreCase("PBIL"))
			// tmpColor = Color.CYAN;
			// if (this.m_GO.getOptimizer().getName().equalsIgnoreCase("CHC"))
			// tmpColor = Color.ORANGE;
			// if (this.m_GO.getOptimizer().getName().equalsIgnoreCase("ES"))
			// tmpColor = Color.red;
			// if
			// (this.m_GO.getOptimizer().getName().equalsIgnoreCase("CBN-EA"))
			// tmpColor = Color.black;

			for (int j = 0; j < data.length; j++) {
				if (this.m_ContinueFlag)
					this.m_Plot.setConnectedPoint(data[j][0] + this.m_RecentFC,
							data[j][1], this.currentExperiment);
				else
					this.m_Plot.setConnectedPoint(data[j][0], data[j][1],
							this.currentExperiment);
			}
			this.currentExperiment++;
		}
	}

	/**
	 * When the worker needs to update the GUI we do so by queuing a Runnable
	 * for the event dispatching thread with SwingUtilities.invokeLater(). In
	 * this case we're just changing the progress bars value.
	 */
	void updateStatus(final int i) {
		if (this.m_ProgressBar != null) {
			Runnable doSetProgressBarValue = new Runnable() {
				public void run() {
					m_ProgressBar.setValue(i);
				}
			};
			SwingUtilities.invokeLater(doSetProgressBarValue);
		}
	}

	/**
	 * This method will create a new instance of LectureGUI and will call show()
	 * to create the necessary frames. This method will ignore all arguments.
	 * 
	 * @param args
	 */
	public static void main(String[] args) {
		if (false) {
			InterfaceGOStandalone app = (InterfaceGOStandalone) ThreadProxy
					.newInstance(new GOStandaloneVersion());
			new TokenHolder("streiche", "");
			app.startExperiment();
			app.setShow(false);
		} else {
			GOStandaloneVersion program = new GOStandaloneVersion();
			RNG.setRandomSeed(1);
			program.initFrame();
			program.setShow(true);
		}
	}

	public void setShow(boolean t) {
		this.show = t;
	}

	/**
	 * This method allows an optimizer to register a change in the optimizer.
	 * 
	 * @param source
	 *            The source of the event.
	 * @param name
	 *            Could be used to indicate the nature of the event.
	 */
	public void registerPopulationStateChanged(Object source, String name) {
		Population population = ((InterfaceOptimizer) source).getPopulation();
		double x = 100 / this.m_MultiRuns;
		if (this.m_GO.getTerminator() instanceof EvaluationTerminator) {
			double y = x
					/ (double) ((EvaluationTerminator) this.m_GO
							.getTerminator()).getFitnessCalls();
			currentProgress = (int) (this.currentRun * x + population
					.getFunctionCalls()
					* y);
		} else {
			currentProgress = (int) (this.currentRun * x);
		}
		updateStatus(currentProgress);

		// data to be stored in file
		double tmpd = 0;
		StringBuffer tmpLine = new StringBuffer("");
		tmpLine.append(population.getFunctionCalls());
		tmpLine.append("\t");
		tmpLine.append(population.getBestEAIndividual().getFitness(0));
		tmpLine.append("\t");
		for (int i = 0; i < population.size(); i++)
			tmpd += ((AbstractEAIndividual) population.get(i)).getFitness(0)
					/ (double) population.size();
		tmpLine.append("\t");
		tmpLine.append(tmpd);
		tmpLine.append("\t");
		tmpLine.append(population.getWorstEAIndividual().getFitness(0));
		// tmpLine.append("\t");
		// tmpLine.append(this.m_GO.getProblem().getAdditionalFileStringValue(population));
		this.writeToFile(tmpLine.toString());

		Double[] tmpData = new Double[2];
		tmpData[0] = new Double(population.getFunctionCalls());
		// instead of adding simply the best fitness value i'll ask the problem
		// what to show
		tmpData[1] = this.m_GO.getProblem().getDoublePlotValue(population);
		if (this.m_Plot != null) {
			if (this.m_ContinueFlag)
				this.m_Plot.setConnectedPoint(tmpData[0].doubleValue()
						+ this.m_RecentFC, tmpData[1].doubleValue(),
						1000 + this.currentRun);
			else
				this.m_Plot.setConnectedPoint(tmpData[0].doubleValue(),
						tmpData[1].doubleValue(), 1000 + this.currentRun);
		}
		this.m_TmpData.add(tmpData);
	}

	/**
	 * This method writes Data to file.
	 * 
	 * @param line
	 *            The line that is to be added to the file
	 */
	private void writeToFile(String line) {
		String write = line + "\n";
		if (this.m_OutputFile == null)
			return;
		try {
			this.m_OutputFile.write(write, 0, write.length());
			this.m_OutputFile.flush();
		} catch (IOException e) {
			System.out.println("Problems writing to output file!");
		}
	}

	/**
	 * This method allows the CommonJavaObjectEditorPanel to read the name to
	 * the current object.
	 * 
	 * @return The name.
	 */
	public String getName() {
		return "EA Lecture GUI";
	}

	/**********************************************************************************************************************
	 * These are for GUI
	 */

	/**
	 * This method returns a global info string
	 * 
	 * @return description
	 */
	public String globalInfo() {
		return "This is a simple example framework for Evolutionary Algorithms.";
	}

	/**
	 * This method allows you to set the number of mulitruns that are to be
	 * performed, necessary for stochastic optimizers to ensure reliable
	 * results.
	 * 
	 * @param multiruns
	 *            The number of multiruns that are to be performed
	 */
	public void setMultiRuns(int multiruns) {
		this.m_MultiRuns = multiruns;
	}

	public int getMultiRuns() {
		return this.m_MultiRuns;
	}

	public String multiRunsTipText() {
		return "Multiple runs may be necessary to produce reliable results for stochastic optimizing algorithms.";
	}

	/**
	 * This method allows you to set the seed for the random number generator.
	 * 
	 * @param seed
	 *            The seed for the random number generator
	 */
	// MK: These methods have nothing to do with the seed parameter from the
	// m_GO object which is actually used, so I comment them out
	// public void setSeed(long seed) {
	// RNG.setseed(seed);
	// }
	// public long getSeed() {
	// return RNG.getRandomSeed();
	// }
	// public String seedTipText() {
	// return "Choose the seed for the random number generator.";
	// }
	/**
	 * This method sets the name of the current experiment as it will occur in
	 * the plot legend.
	 * 
	 * @param experimentName
	 *            The experiment name
	 */
	public void setExpName(String experimentName) {
		this.m_ExperimentName = experimentName;
	}

	public String getExpName() {
		return this.m_ExperimentName;
	}

	public String expNameTipText() {
		return "Set the name of the experiment as it will occur in the legend.";
	}

	/**
	 * This method will set the output filename
	 * 
	 * @param name
	 */
	public void setOutputFileName(String name) {
		this.m_OutputFileName = name;
	}

	public String getOutputFileName() {
		return this.m_OutputFileName;
	}

	public String outputFileNameTipText() {
		return "Set the name for the output file, if 'none' no output file will be created.";
	}

	/**
	 * This method will set the output filename
	 * 
	 * @param name
	 */
	public void setList(List name) {
		this.m_List = name;
	}

	public List getListe() {
		return this.m_List;
	}

	public String listTipText() {
		return "Set the name for the output file, if 'none' no output file will be created.";
	}

	// /** This method allows you to set the number of functions calls that are
	// to
	// * be evaluated. Note generational optimizers may exceed this number since
	// * they allways evaluate the complete population
	// * @param functionCalls The maximal number of Function calls
	// */
	// public void setFunctionCalls(int functionCalls) {
	// this.m_FunctionCalls = functionCalls;
	// }
	// public int getFunctionCalls() {
	// return this.m_FunctionCalls;
	// }
	// public String functionCallsTipText() {
	// return
	// "The maxiaml number of function(fitness) evaluations that are performed. Mote: Generational algorihtms may be delayed!";
	// }
	//
	// /** This method allows you to set the current optimizing algorithm
	// * @param optimizer The new optimizing algorithm
	// */
	// public void setOptimizer(InterfaceOptimizer optimizer) {
	// this.m_Optimizer = optimizer;
	// this.m_Optimizer.addPopulationChangedEventListener(this);
	// this.m_ExperimentName =
	// this.m_Optimizer.getName()+"-"+this.m_PerformedRuns.size();
	// this.m_Optimizer.SetProblem(this.m_Problem);
	// }
	// public InterfaceOptimizer getOptimizer() {
	// return this.m_Optimizer;
	// }
	// public String optimizerTipText() {
	// return "Choose a optimizing strategies.";
	// }

	// /** This method will set the problem that is to be optimized
	// * @param problem
	// */
	// public void SetProblem (InterfaceOptimizationProblem problem) {
	// this.m_Problem = problem;
	// this.m_Optimizer.SetProblem(this.m_Problem);
	// }
	// public InterfaceOptimizationProblem getProblem () {
	// return this.m_Problem;
	// }
	// public String problemTipText() {
	// return
	// "Choose the problem that is to optimize and the EA individual parameters.";
	// }

	// public void setTest(InterfaceTest v) {
	// this.test = v;
	// }
	// public InterfaceTest getTest() {
	// return this.test;
	// }
	// public String testTipText() {
	// return "Test";
	// }
}
