# Supplementary material for: Comparison of evolutionary algorithms in gene regulatory network model inference
Source: BMC Bioinformatics. 2010 Jan 27;11:59. doi: 10.1186/1471-2105-11-59 (PMC2831005; doi:10.1186/1471-2105-11-59)
Supplement: Additional file 3 — EvA2 framework. This archive contains the code and resources published by EvA2 authors (Minimum corresponding code). More details on how to use it can be found in Additional File 2. [file 1471-2105-11-59-S3.ZIP › src/eva2/server/go/IndividualInterface.java]

package eva2.server.go;

/*
 * Title:        EvA2
 * Description:
 * Copyright:    Copyright (c) 2003
 * Company:      University of Tuebingen, Computer Architecture
 * @author Holger Ulmer, Felix Streichert, Hannes Planatscher
 * @version:  $Revision: 306 $
 *            $Date: 2007-12-04 14:22:52 +0100 (Tue, 04 Dec 2007) $
 *            $Author: mkron $
 */
/*==========================================================================*
 * IMPORTS
 *==========================================================================*/
/*==========================================================================*
 * INTERFACE DECLARATION
 *==========================================================================*/
/**
 *
 */
public interface IndividualInterface {
	public IndividualInterface getClone();

	public double[] getFitness();

	public void SetFitness(double[] fit);

	public double[] getDoubleArray();

	public boolean isDominant(double[] otherFitness);

	public boolean isDominant(IndividualInterface other);
}
