# Supplementary material for: Comparison of evolutionary algorithms in gene regulatory network model inference
Source: BMC Bioinformatics. 2010 Jan 27;11:59. doi: 10.1186/1471-2105-11-59 (PMC2831005; doi:10.1186/1471-2105-11-59)
Supplement: Additional file 3 — EvA2 framework. This archive contains the code and resources published by EvA2 authors (Minimum corresponding code). More details on how to use it can be found in Additional File 2. [file 1471-2105-11-59-S3.ZIP › src/eva2/server/go/individuals/AbstractEAIndividual.java]

package eva2.server.go.individuals;

import java.util.ArrayList;
import java.util.BitSet;
import java.util.List;

import wsi.ra.math.RNG;
import eva2.gui.BeanInspector;
import eva2.server.go.IndividualInterface;
import eva2.server.go.individuals.codings.gp.InterfaceProgram;
import eva2.server.go.operators.constraint.InterfaceConstraint;
import eva2.server.go.operators.crossover.InterfaceCrossover;
import eva2.server.go.operators.crossover.NoCrossover;
import eva2.server.go.operators.mutation.InterfaceMutation;
import eva2.server.go.operators.mutation.NoMutation;
import eva2.server.go.populations.Population;
import eva2.server.go.problems.InterfaceOptimizationProblem;
import eva2.tools.EVAERROR;

/**
 * This is the abstract EA individual implementing the most important methods
 * giving access to mutation and crossover rates and operators, fitness values
 * and selection probabilities. All EA individuals should typically extend this
 * abstract EA individual. In that case the EA individuals only implement the
 * genotype and phenotype interfaces. The names of the implementation should be
 * build like this: (Genotype)Individual(Phenotype) Thus a binary individual
 * coding double values is named GAIndividualDoubleData and a real-valued
 * individual coding binary values is named ESIndividualBinaryData. Created by
 * IntelliJ IDEA. User: streiche Date: 11.05.2003 Time: 14:36:09 To change this
 * template use Options | File Templates.
 */
public abstract class AbstractEAIndividual implements IndividualInterface,
		java.io.Serializable {

	public int m_FunctionCalls = 0; // TODO ist irgendwie eine Kruecke
	protected int m_ObjectIncrement = 5;
	protected int m_Age = 0;
	// protected String m_Name = GONamingBox.getRandomName();

	private long m_ID = 0;
	private static long m_IDcounter = 0;
	// private int logParentLen = 10;
	private boolean logParents = false;
	// heritage is to contain a list of all parents of the individual
	private Long[] parentIDs = null;
	transient private AbstractEAIndividual[] parentTree = null;

	protected double[] m_Fitness = new double[1];
	private double m_ConstraintViolation = 0;
	public boolean m_AreaConst4ParallelViolated = false;
	public boolean m_Marked = false; // is for GUI only!

	protected double[] m_SelectionProbability = new double[1];;
	public double m_CrossoverProbability = 1.0;
	public double m_MutationProbability = 0.2;
	protected InterfaceMutation m_MutationOperator = new NoMutation();
	protected InterfaceCrossover m_CrossoverOperator = new NoCrossover();
	protected String[] m_Identifiers = new String[m_ObjectIncrement];
	protected Object[] m_Objects = new Object[m_ObjectIncrement];

	public AbstractEAIndividual() {
		m_IDcounter++;
		m_ID = m_IDcounter;
		// System.out.println("my id is " + m_ID);
	}

	public long getIndyID() {
		return m_ID;
	}

	/**
	 * This method will enable you to clone a given individual
	 * 
	 * @return The clone
	 */
	public abstract Object clone();

	/**
	 * Set the mutation/crossover operator and probabilities to the given
	 * values.
	 * 
	 * @param mutOp
	 * @param pMut
	 * @param coOp
	 * @param pCross
	 */
	public void initOperators(InterfaceMutation mutOp, double pMut,
			InterfaceCrossover coOp, double pCross) {
		m_MutationProbability = pMut;
		m_MutationOperator = mutOp;
		m_CrossoverProbability = pCross;
		m_CrossoverOperator = coOp;
	}

	/**
	 * Set the mutation/crossover operator and probabilities of the given
	 * individual to the given values.
	 * 
	 * @param indy
	 * @param mutOp
	 * @param pMut
	 * @param coOp
	 * @param pCross
	 * @return the modified AbstractEAIndividual
	 */
	public static AbstractEAIndividual setOperators(AbstractEAIndividual indy,
			InterfaceMutation mutOp, double pMut, InterfaceCrossover coOp,
			double pCross) {
		indy.initOperators(mutOp, pMut, coOp, pCross);
		return indy;
	}

	/**
	 * This methods allows you to clone the user data Objects
	 * 
	 * @param individual
	 *            The individual to clone.
	 */
	public void cloneAEAObjects(AbstractEAIndividual individual) {
		// m_Name = new String(individual.m_Name);
		m_Identifiers = new String[individual.m_Identifiers.length];
		m_Objects = new Object[individual.m_Identifiers.length];
		m_ConstraintViolation = individual.m_ConstraintViolation;
		m_AreaConst4ParallelViolated = individual.m_AreaConst4ParallelViolated;
		m_Marked = individual.m_Marked;
		if (individual.parentIDs != null) {
			parentIDs = new Long[individual.parentIDs.length];
			System.arraycopy(individual.parentIDs, 0, parentIDs, 0,
					parentIDs.length);
			parentTree = new AbstractEAIndividual[individual.parentTree.length];
			for (int i = 0; i < parentTree.length; i++)
				parentTree[i] = individual.parentTree[i];
		}
		System.arraycopy(individual.m_Identifiers, 0, m_Identifiers, 0,
				individual.m_Identifiers.length);
		System.arraycopy(individual.m_Objects, 0, m_Objects, 0,
				individual.m_Objects.length);
	}

	/**
	 * This method allows you to compare two individuals
	 * 
	 * @param obj
	 *            The individual to compare to.
	 * @return boolean if equal true else false
	 */
	public boolean equals(Object obj) {
		if (obj instanceof AbstractEAIndividual) {
			AbstractEAIndividual indy = (AbstractEAIndividual) obj;

			// fitness is an important indicator
			if (!this.equalFitness(indy))
				return false;
			this.m_ConstraintViolation = indy.m_ConstraintViolation;

			// check the genotypes
			if (!this.equalGenotypes(indy))
				return false;

			// Age will not be used
			// if (this.m_Age != indy.m_Age) return false;

			// checking on mutation/crossover probabilities
			if (this.m_MutationProbability != indy.m_MutationProbability)
				return false;
			if (this.m_CrossoverProbability != indy.m_CrossoverProbability)
				return false;

			// checking in mutation/crossover operators
			if (!this.m_MutationOperator.equals(indy.m_MutationOperator))
				return false;
			if (!this.m_CrossoverOperator.equals(indy.m_CrossoverOperator))
				return false;

			return true;
		} else {
			return false;
		}
	}

	/**
	 * this method compares two individuals using only the fitness values This
	 * is especially interesting perhaps for MOEAs
	 * 
	 * @param indy
	 *            The individual to compare to.
	 * @return boolean if equal fitness true else false.
	 */
	public boolean equalFitness(AbstractEAIndividual indy) {
		double[] myF = getFitness();
		double[] oF = indy.getFitness();
		if (myF.length != oF.length)
			return false;
		for (int i = 0; i < oF.length; i++) {
			if (myF[i] != oF[i])
				return false;
		}
		return true;
	}

	public String getName() {
		return "AbstractEAIndividual";
	}

	// public String getIndividualName() {
	// return this.m_Name;
	// }

	/**
	 * This method is used when a new offspring is created the increment the
	 * name.
	 */
	public void giveNewName() {
		// I dont think this is required for now
		// String name = "";
		// if (this.m_Name.length() == 0) {
		// this.m_Name = GONamingBox.getRandomName();
		// } else {
		// if (this.m_Name.split(" ").length > 1) {
		// name = GONamingBox.getRandomName() + " " + this.m_Name.split(" ")[0]
		// + "owitsch";
		// this.m_Name = name;
		// } else {
		// this.m_Name = GONamingBox.getRandomName() + " " + this.m_Name +
		// "owitsch";
		// }
		// }
	}

	/**
	 * Returns a hash code value for the object. This method is supported for
	 * the benefit of hashtables such as those provided by java.util.Hashtable
	 */
	public int hashCode() {
		String t = this.getStringRepresentation();
		return t.hashCode();
	}

	/**
	 * This method checks on equality regarding genotypic equality
	 * 
	 * @param individual
	 *            The individual to compare to.
	 * @return boolean if equal true else false.
	 */
	public abstract boolean equalGenotypes(AbstractEAIndividual individual);

	// /** Every object should have it's equals method, but who to programm it.
	// * Currently i will limit myself to check the class and the fitness
	// * values.
	// * @param obj
	// * @return True if the objects are equal.
	// */
	// public boolean equals(Object obj) {
	// if (obj instanceof AbstractEAIndividual) {
	// AbstractEAIndividual indy = (AbstractEAIndividual)obj;
	// if (this.m_Fitness.length != indy.m_Fitness.length) return false;
	// // for (int i = 0; i < this.m_Fitness.length; i++) if (this.m_Fitness[i]
	// != indy.m_Fitness[i]) return false;
	// // for (int i = 0; i < this.m_Fitness.length; i++)
	// // if (new Double(this.m_Fitness[i]).compareTo(new
	// Double(indy.m_Fitness[i])) != 0) return false;
	// for (int i = 0; i < this.m_Fitness.length; i++) {
	// if (Math.abs(this.m_Fitness[i]- indy.m_Fitness[i]) > 0.00000001) return
	// false;
	// }
	// return true;
	// } else {
	// return false;
	// }
	// }

	/**
	 * This method will allow a default initialisation of the individual
	 * 
	 * @param opt
	 *            The optimization problem that is to be solved.
	 */
	public abstract void init(InterfaceOptimizationProblem opt);

	/**
	 * This method will init the individual with a given value for the
	 * phenotype.
	 * 
	 * @param obj
	 *            The initial value for the phenotype
	 * @param opt
	 *            The optimization problem that is to be solved.
	 */
	public abstract void initByValue(Object obj,
			InterfaceOptimizationProblem opt);

	/**
	 * This method will mutate the individual randomly
	 */
	public void mutate() {
		if (RNG.flipCoin(this.m_MutationProbability))
			this.m_MutationOperator.mutate(this);
	}

	/**
	 * This method will mate the Individual with given other individuals of the
	 * same type with the individuals crossover probability and operator. The
	 * default operation is implemented here. Specialized individuals may
	 * override.
	 * 
	 * @param partners
	 *            The possible partners
	 * @return offsprings
	 */
	public AbstractEAIndividual[] mateWith(Population partners) {
		AbstractEAIndividual[] result;
		if (RNG.flipCoin(this.m_CrossoverProbability)) {
			result = this.m_CrossoverOperator.mate(this, partners);
			if (logParents) {
				for (int i = 0; i < result.length; i++) {
					result[i].setParents(this, partners);
				}
			}
		} else {
			// simply return a number of perfect clones
			result = new AbstractEAIndividual[partners.size() + 1];
			result[0] = (AbstractEAIndividual) this.clone();
			for (int i = 0; i < partners.size(); i++) {
				result[i + 1] = (AbstractEAIndividual) ((AbstractEAIndividual) partners
						.get(i)).clone();
			}
			if (logParents) {
				result[0].setParent(this);
				for (int i = 0; i < partners.size(); i++) {
					result[i + 1].setParent(partners.getEAIndividual(i));
				}
			}
		}
		// for (int i = 0; i < result.length; i++) {
		// result[i].giveNewName();
		// }
		return result;
	}

	// /**
	// * Toggle the parent logging mechanism. It keeps track of the ancestor IDs
	// of an individual
	// * if mutation/crossover are used. Set the desired length of logging
	// history (generations) or
	// * set it to 0 to deactivate heritage logging.
	// *
	// * @param logPs
	// */
	// public void setLogHeritagetLen(int logLen) {
	// logParentLen = logLen;
	// }

	/**
	 * Add an ancestor generation with multiple parents.
	 * 
	 * @param parents
	 */
	protected void setParents(AbstractEAIndividual parent, Population parents) {
		int parentCnt = (parents == null) ? 1 : (1 + parents.size());
		parentIDs = new Long[parentCnt];
		parentTree = new AbstractEAIndividual[parentCnt];
		parentIDs[0] = parent.getIndyID();
		parentTree[0] = (AbstractEAIndividual) parent.clone();
		if ((parents != null) && (parents.size() > 0)) {
			for (int i = 0; i < parents.size(); i++) {
				parentIDs[i + 1] = parents.getEAIndividual(i).getIndyID();
				parentTree[i + 1] = (AbstractEAIndividual) parents
						.getEAIndividual(i).clone();
			}
		}

		// addHeritage(parentIDs);
	}

	/**
	 * Add an ancestor list with multiple parents.
	 * 
	 * @param parents
	 */
	public void setParents(List<AbstractEAIndividual> parents) {
		if ((parents == null) || (parents.size() == 0)) {
			parentIDs = null;
			parentTree = null;
		} else {
			int parentCnt = parents.size();
			parentIDs = new Long[parentCnt];
			parentTree = new AbstractEAIndividual[parentCnt];

			for (int i = 0; i < parentCnt; i++) {
				parentIDs[i] = parents.get(i).getIndyID();
				parentTree[i] = (AbstractEAIndividual) parents.get(i).clone();
			}
		}
	}

	public String getHeritageTree(int depth) {
		StringBuffer sb = new StringBuffer();
		sb.append(getIndyID());
		sb.append(" ");
		if ((depth > 0) && (parentTree != null)) {
			sb.append("[ ");
			for (int i = 0; i < parentTree.length; i++) {
				sb.append(parentTree[i].getHeritageTree(depth - 1));
				// if ((i+1) < parentTree.length) sb.append(", ");
			}
			sb.append("] ");
		}
		return sb.toString();
	}

	// private void addHeritage(Long[] parentIDs) {
	// heritage.add(parentIDs);
	// // if (heritage.size() > logParentLen) heritage.remove(0);
	// }

	/**
	 * Add an ancestor generation with only one parent.
	 * 
	 * @param parent
	 */
	protected void setParent(AbstractEAIndividual parent) {
		setParents(parent, null);
	}

	public Long[] getParentIDs() {
		return parentIDs;
	}

	// /**
	// * Returns the last set of parental IDs or null if none are available.
	// *
	// * @return the last set of parental IDs or null if none are available
	// */
	// public Long[] getHeritage() {
	// if (heritage != null) return heritage.getLast();
	// else return null;
	// }

	/**
	 * This method will allow you to get the current age of an individual Zero
	 * means it has not even been evaluated.
	 * 
	 * @return The current age.
	 */
	public int getAge() {
		return this.m_Age;
	}

	/**
	 * This method allows you to set the age of an individual. The only class
	 * allowed to set the age on an individual is the problem.
	 * 
	 * @param age
	 *            The new age.
	 */
	public void SetAge(int age) {
		this.m_Age = age;
	}

	/**
	 * This method will incr the current age by one.
	 */
	public void incrAge() {
		this.m_Age++;
	}

	/**
	 * This method allows you to reset the user data
	 */
	public void resetUserData() {
		this.m_Identifiers = new String[m_ObjectIncrement];
		this.m_Objects = new Object[m_ObjectIncrement];
	}

	/**
	 * This method allows you to reset the level of constraint violation for an
	 * individual
	 */
	public void resetConstraintViolation() {
		this.m_ConstraintViolation = 0;
	}

	/**
	 * This method allows you to add a new constraint violation to the current
	 * level of constraint violation
	 * 
	 * @param c
	 *            The constraint violation.
	 */
	public void addConstraintViolation(double c) {
		this.m_ConstraintViolation += Math.abs(c);
	}

	/**
	 * This method allows you to read the current level of constraint violation
	 * 
	 * @return The current level of constraint violation
	 */
	public double getConstraintViolation() {
		return this.m_ConstraintViolation;
	}

	/**
	 * This method checks whether or not a constraint is violated
	 * 
	 * @return True if constraints are violated
	 */
	public boolean violatesConstraint() {
		if (this.m_ConstraintViolation > 0)
			return true;
		else
			return false;
	}

	/**
	 * This method returns whether or not the individual is marked. This feature
	 * is for GUI only and has been especially introduced for the MOCCO GUI.
	 * 
	 * @return true if marked false if not
	 */
	public boolean getMarked() {
		return this.m_Marked;
	}

	public void SetMarked(boolean t) {
		this.m_Marked = t;
	}

	public boolean isMarked() {
		return this.m_Marked;
	}

	public void unmark() {
		this.m_Marked = false;
	}

	public void mark() {
		this.m_Marked = true;
	}

	/**
	 * This method can be used to read the current fitness of the individual.
	 * Please note that the fitness can be based on multiple criteria therefore
	 * double[] is used instead of a single double.
	 * 
	 * @return The complete fitness array
	 */
	public double[] getFitness() {
		return this.m_Fitness;
	}

	/**
	 * This method returns the i-th fitness value if existent. If the i-th
	 * fitness value does not exist zero is returned as default.
	 * 
	 * @param index
	 *            The index of the requested fitness value.
	 * @return The fitness value at index
	 */
	public double getFitness(int index) {
		if (this.m_Fitness.length > index)
			return this.m_Fitness[index];
		else
			return 0;
	}

	/**
	 * This method will set the complete Fitness of the individual
	 * 
	 * @param fitness
	 *            The new fitness array
	 */
	public void SetFitness(double[] fitness) {
		this.m_Fitness = fitness;
	}

	/**
	 * This method allows you to set the i-th fitness value
	 * 
	 * @param index
	 *            The index of the fitness value to set.
	 * @param fitness
	 *            The new fitness value.
	 */
	public void SetFitness(int index, double fitness) {
		if (this.m_Fitness.length > index)
			this.m_Fitness[index] = fitness;
		else {
			double[] tmpD = new double[index + 1];
			for (int i = 0; i < this.m_Fitness.length; i++) {
				tmpD[i] = this.m_Fitness[i];
			}
			this.m_Fitness = tmpD;
			this.m_Fitness[index] = fitness;
		}
	}

	/**
	 * This method will check the constraints imposed by the separation schemes
	 * for parallelizing MOEAs
	 */
	public void checkAreaConst4Parallelization(ArrayList Constraints) {
		this.m_AreaConst4ParallelViolated = false;
		if (Constraints != null) {
			for (int i = 0; i < Constraints.size(); i++) {
				if (!((InterfaceConstraint) Constraints.get(i)).isValid(this))
					this.m_AreaConst4ParallelViolated = true;
			}
		}
	}

	/**
	 * This method will allow you to compare two individuals regarding the
	 * dominance. Note this is dominance! If the individuals are invariant this
	 * method will return false!
	 * 
	 * @param indy
	 *            The individual to compare to.
	 * @return True if better false else
	 */
	public boolean isDominating(AbstractEAIndividual indy) {
		if (this.m_AreaConst4ParallelViolated)
			return false;
		if (indy.m_AreaConst4ParallelViolated)
			return true;
		return isDominatingFitness(getFitness(), indy.getFitness());
		// for (int i = 0; (i < this.m_Fitness.length) && (i <
		// tmpFitness.length); i++) {
		// if (this.m_Fitness[i] <= tmpFitness[i]) result &= true;
		// else result &= false;
		// }
		// return result;
	}

	/**
	 * Returns true, if the first fitness vector dominates the second one in
	 * every component. Symmetric case: if the vectors are equal, true is
	 * returned.
	 * 
	 * @param fit1
	 *            first fitness vector to look at
	 * @param fit2
	 *            second fitness vector to look at
	 * @return true, if the first fitness vector dominates the second one
	 */
	public static boolean isDominatingFitness(double[] fit1, double fit2[]) {
		boolean result = true;
		int i = 0;
		while (result && (i < fit1.length) && (i < fit2.length)) {
			if (fit1[i] > fit2[i])
				result = false;
			i++;
		}
		return result;
	}

	/**
	 * Returns true, if the first fitness vector truly dominates the second one
	 * in every component.
	 * 
	 * @param fit1
	 *            first fitness vector to look at
	 * @param fit2
	 *            second fitness vector to look at
	 * @return true, if the first fitness vector truly dominates the second one
	 */
	public static boolean isDominatingFitnessNotEqual(double[] fit1,
			double fit2[]) {
		boolean result = true;
		int i = 0;
		while (result && (i < fit1.length) && (i < fit2.length)) {
			if (fit1[i] >= fit2[i])
				result = false;
			i++;
		}
		return result;
	}

	/**
	 * This method will allow you to compare two individuals regarding the
	 * dominance. Note this is dominance! If the individuals are invariant this
	 * method will return false!
	 * 
	 * @param indy
	 *            The individual to compare to.
	 * @return True if better false else
	 */
	public boolean isDominatingDebConstraints(AbstractEAIndividual indy) {
		double[] tmpFitness = indy.getFitness();
		if (this.m_AreaConst4ParallelViolated)
			return false;
		if (indy.m_AreaConst4ParallelViolated)
			return true;
		if ((this.m_ConstraintViolation > 0)
				&& (indy.m_ConstraintViolation == 0))
			return false;
		if ((this.m_ConstraintViolation == 0)
				&& (indy.m_ConstraintViolation > 0))
			return true;
		if ((this.m_ConstraintViolation > 0)
				&& (indy.m_ConstraintViolation > 0)) {
			if (this.m_ConstraintViolation > indy.m_ConstraintViolation)
				return false;
			else
				return true;
		}
		return isDominatingFitness(getFitness(), tmpFitness);
		// for (int i = 0; (i < this.m_Fitness.length) && (i <
		// tmpFitness.length); i++) {
		// if (this.m_Fitness[i] <= tmpFitness[i]) result &= true;
		// else result &= false;
		// }
		// return result;
	}

	/**
	 * This method will allow you to compare two individuals regarding the
	 * dominance. Note this is dominance! If the individuals are invariant this
	 * method will return false!
	 * 
	 * @param indy
	 *            The individual to compare to.
	 * @return True if better false else
	 */
	public boolean isDominatingEqual(AbstractEAIndividual indy) {
		// TODO: should this method really be called "..Equal"?
		if (this.m_AreaConst4ParallelViolated)
			return false;
		if (indy.m_AreaConst4ParallelViolated)
			return true;
		return isDominatingFitnessNotEqual(getFitness(), indy.getFitness());
	}

	/**
	 * This method will allow you to compare two individuals regarding the
	 * dominance. Note this is dominance! If the individuals are invariant this
	 * method will return false!
	 * 
	 * @param indy
	 *            The individual to compare to.
	 * @return True if better false else
	 */
	public boolean isDominatingDebConstraintsEqual(AbstractEAIndividual indy) {
		// TODO: should this method really be called "..Equal"?
		if (this.m_AreaConst4ParallelViolated)
			return false;
		if (indy.m_AreaConst4ParallelViolated)
			return true;
		if ((this.m_ConstraintViolation > 0)
				&& (indy.m_ConstraintViolation == 0))
			return false;
		if ((this.m_ConstraintViolation == 0)
				&& (indy.m_ConstraintViolation > 0))
			return true;
		if ((this.m_ConstraintViolation > 0)
				&& (indy.m_ConstraintViolation > 0)) {
			if (this.m_ConstraintViolation > indy.m_ConstraintViolation)
				return false;
			else
				return true;
		}
		// for (int i = 0; (i < this.m_Fitness.length) && (i <
		// tmpFitness.length); i++) {
		// if (this.m_Fitness[i] < tmpFitness[i]) result &= true;
		// else result &= false;
		// }
		return isDominatingFitnessNotEqual(getFitness(), indy.getFitness());
	}

	/**
	 * This method can be used to read the current selection probability of the
	 * individual. Please note that the selection probability can be based on
	 * multiple criteria therefore double[] is used instead of a single double.
	 * 
	 * @return The complete selection probability array
	 */
	public double[] getSelectionProbability() {
		return this.m_SelectionProbability;
	}

	/**
	 * This method returns the i-th selection probability value if existent. If
	 * the i-th selection probability value does not exist zero is returned as
	 * default.
	 * 
	 * @param index
	 *            The index of the requested fitness value.
	 * @return The selection probability value at index
	 */
	public double getSelectionProbability(int index) {
		if (this.m_SelectionProbability.length > index)
			return this.m_SelectionProbability[index];
		else
			return 0;
	}

	/**
	 * This method will set the complete selection probability of the individual
	 * 
	 * @param sel
	 *            The new selection probability array
	 */
	public void SetSelectionProbability(double[] sel) {
		this.m_SelectionProbability = sel;
	}

	/**
	 * This method allows you to set the i-th selection probability value
	 * 
	 * @param index
	 *            The index of the selection probability value to set.
	 * @param sel
	 *            The new selection probability value.
	 */
	public void SetSelectionProbability(int index, double sel) {
		if (this.m_SelectionProbability.length > index)
			this.m_SelectionProbability[index] = sel;
		else {
			double[] tmpD = new double[index + 1];
			for (int i = 0; i < this.m_SelectionProbability.length; i++) {
				tmpD[i] = this.m_SelectionProbability[i];
			}
			this.m_SelectionProbability = tmpD;
			this.m_SelectionProbability[index] = sel;
		}
	}

	/**
	 * This method allows you to choose from multiple mutation operators. Note:
	 * If the operator doeesn't suite the data nothing will happen.
	 * 
	 * @param mutator
	 *            The mutation operator.
	 */
	public void setMutationOperator(InterfaceMutation mutator) {
		this.m_MutationOperator = mutator;
	}

	public InterfaceMutation getMutationOperator() {
		return this.m_MutationOperator;
	}

	public String mutationOperatorTipText() {
		return "Choose the mutation operator to use.";
	}

	/**
	 * This method allows you to set the mutation probability, e.g. the chance
	 * that mutation occurs at all.
	 * 
	 * @param mutprob
	 *            The mutation probability.
	 */
	public void setMutationProbability(double mutprob) {
		if (mutprob < 0)
			mutprob = 0;
		if (mutprob > 1)
			mutprob = 1;
		m_MutationProbability = mutprob;
	}

	public double getMutationProbability() {
		return m_MutationProbability;
	}

	public String mutationProbabilityTipText() {
		return "The chance that mutation occurs.";
	}

	/**
	 * This method allows you to choose from multiple crossover operators. Note:
	 * If the operator doeesn't suite the data nothing will happen.
	 * 
	 * @param crossover
	 *            The crossover operator.
	 */
	public void setCrossoverOperator(InterfaceCrossover crossover) {
		this.m_CrossoverOperator = crossover;
	}

	public InterfaceCrossover getCrossoverOperator() {
		return this.m_CrossoverOperator;
	}

	public String crossoverOperatorTipText() {
		return "Choose the crossover operator to use.";
	}

	/**
	 * This method allows to set the crossover probability
	 * 
	 * @param prob
	 */
	public void setCrossoverProbability(double prob) {
		this.m_CrossoverProbability = prob;
		if (this.m_CrossoverProbability > 1)
			this.m_CrossoverProbability = 1;
		if (this.m_CrossoverProbability < 0)
			this.m_CrossoverProbability = 0;
	}

	public double getCrossoverProbability() {
		return this.m_CrossoverProbability;
	}

	public String crossoverProbalilityTipText() {
		return "The chance that crossover occurs.";
	}

	/**
	 * This method allows you to store an arbitrary value under an arbitrary
	 * name.
	 * 
	 * @param name
	 *            The identifing name.
	 * @param obj
	 *            The object that is to be stored.
	 */
	public void SetData(String name, Object obj) {
		for (int i = 0; i < this.m_Identifiers.length; i++) {
			if (this.m_Identifiers[i] == null) {
				// Identifier has not been found, but there is empty space to
				// store it
				this.m_Identifiers[i] = name;
				this.m_Objects[i] = obj;
				return;
			}
			if (this.m_Identifiers[i].equalsIgnoreCase(name)) {
				this.m_Objects[i] = obj;
				return;
			}
		}
		// The identifier could not be found and there is not enough space
		String[] tmpId = new String[this.m_Identifiers.length
				+ this.m_ObjectIncrement];
		Object[] tmpOb = new Object[this.m_Identifiers.length
				+ this.m_ObjectIncrement];
		for (int i = 0; i < this.m_Identifiers.length; i++) {
			tmpId[i] = this.m_Identifiers[i];
			tmpOb[i] = this.m_Objects[i];
		}
		this.m_Identifiers = tmpId;
		this.m_Objects = tmpOb;
		this.SetData(name, obj);
	}

	/**
	 * This method will return a stored object.
	 * 
	 * @param name
	 *            The name of the requested Object.
	 * @return Object
	 */
	public Object getData(String name) {
		if (name.equalsIgnoreCase("SelectionProbability"))
			return this.getSelectionProbability();
		if (name.equalsIgnoreCase("SelectionProbabilityArray"))
			return this.getSelectionProbability();
		if (name.equalsIgnoreCase("Fitness"))
			return this.getFitness();
		if (name.equalsIgnoreCase("FitnessArray"))
			return this.getFitness();
		for (int i = 0; i < this.m_Identifiers.length; i++) {
			if (this.m_Identifiers[i] == null) {
				return null;
			}
			if (this.m_Identifiers[i].equalsIgnoreCase(name)) {
				return this.m_Objects[i];
			}
		}
		return null;
	}

	/**
	 * This method will return a string description of the Individal noteably
	 * the Genotype.
	 * 
	 * @return A descriptive string
	 */
	public abstract String getStringRepresentation();

	/**
	 * This method creates a default String representation for an
	 * AbstractEAIndividual with genotype and fitness representation.
	 * 
	 * @param individual
	 *            The individual that is to be shown.
	 * @return The description.
	 */
	public static String getDefaultStringRepresentation(
			AbstractEAIndividual individual) {
		StringBuffer sb = new StringBuffer(getDefaultDataString(individual));

		sb.append(", fitness: ");
		sb.append(BeanInspector.toString(individual.getFitness()));
		sb.append(", ID: ");
		sb.append(individual.getIndyID());
		sb.append(", parents: ");
		sb.append(BeanInspector.toString(individual.getParentIDs()));
		return sb.toString();
	}

	/**
	 * This method creates a default String representation for a number
	 * Individual interfaces containing the genotype.
	 * 
	 * @param individual
	 * @return
	 */
	public static String getDefaultDataString(IndividualInterface individual) {
		return getDefaultDataString(individual, "; ");
	}

	/**
	 * This method creates a default String representation for a number
	 * Individual interfaces containing the genotype.
	 * 
	 * @param individual
	 * @return
	 */
	public static String getDefaultDataString(IndividualInterface individual,
			String separator) {
		if (individual == null)
			return "null";
		StringBuffer sb = new StringBuffer("");
		char left = '[';
		char right = ']';
		sb.append(left);
		if (individual instanceof InterfaceDataTypeBinary) {
			BitSet b = ((InterfaceDataTypeBinary) individual).getBinaryData();
			for (int i = 0; i < ((InterfaceDataTypeBinary) individual).size(); i++) {
				if (b.get(i))
					sb.append("1");
				else
					sb.append("0");
			}
		} else if (individual instanceof InterfaceDataTypeInteger) {
			int[] b = ((InterfaceDataTypeInteger) individual).getIntegerData();
			for (int i = 0; i < b.length; i++) {
				sb.append(b[i]);
				if ((i + 1) < b.length)
					sb.append(separator);
			}
		} else if (individual instanceof InterfaceDataTypeDouble) {
			double[] b = ((InterfaceDataTypeDouble) individual).getDoubleData();
			for (int i = 0; i < b.length; i++) {
				sb.append(b[i]);
				if ((i + 1) < b.length)
					sb.append(separator);
			}
		} else if (individual instanceof InterfaceDataTypePermutation) {
			int[] b = ((InterfaceDataTypePermutation) individual)
					.getPermutationData()[0];
			for (int i = 0; i < b.length; i++) {
				sb.append(b[i]);
				if ((i + 1) < b.length)
					sb.append(separator);
			}
		} else if (individual instanceof InterfaceDataTypeProgram) {
			InterfaceProgram[] b = ((InterfaceDataTypeProgram) individual)
					.getProgramData();
			for (int i = 0; i < b.length; i++) {
				sb.append(b[i].getStringRepresentation());
				if ((i + 1) < b.length)
					sb.append(separator);
			}
		} else {
			System.err
					.println("error in AbstractEAIndividual::getDefaultDataString: type "
							+ individual.getClass() + " not implemented");
		}
		sb.append(right);
		return sb.toString();
	}

	public String toString() {
		return getDefaultStringRepresentation(this);
	}

	/**
	 * For any AbstractEAIndividual try to convert its position to double[] and
	 * return it.
	 * 
	 * @param indy
	 * @return double valued position of an individual
	 */
	public static double[] getDoublePosition(AbstractEAIndividual indy) {
		if (indy instanceof InterfaceDataTypeDouble) {
			return ((InterfaceDataTypeDouble) indy).getDoubleData();
		} else if (indy instanceof InterfaceDataTypeInteger) {
			int[] intData = ((InterfaceDataTypeInteger) indy).getIntegerData();
			double[] pos = new double[intData.length];
			for (int i = 0; i < intData.length; i++)
				pos[i] = (double) intData[i];
			return pos;
		} // TODO check some more types here?
		EVAERROR
				.errorMsgOnce("Unhandled case in AbstractEAIndividual.getPosition()!");
		return null;
	}

	/**********************************************************************************************************************
	 * Implementing the Individual Interface
	 */
	public IndividualInterface getClone() {
		return (IndividualInterface) this.clone();
	}

	/**
	 * This method is used to get the basic data type of an individual double[].
	 * 
	 * @deprecated Since not all EAIndividuals provide double as basic data type
	 *             the fitness can be is returned as default value.
	 * @see #getFitness()
	 * @return double[]
	 */
	public double[] getDoubleArray() {
		if (this instanceof InterfaceDataTypeDouble)
			return ((InterfaceDataTypeDouble) this).getDoubleData();
		else
			return this.getFitness();
	}

	public boolean isDominantNotEqual(double[] otherFitness) {
		return isDominatingFitnessNotEqual(m_Fitness, otherFitness);
	}

	public boolean isDominant(double[] otherFitness) {
		return isDominatingFitness(m_Fitness, otherFitness);
	}

	public boolean isDominant(IndividualInterface indy) {
		return isDominatingDebConstraints((AbstractEAIndividual) indy);
	}

}
