# Supplementary material for: Comparison of evolutionary algorithms in gene regulatory network model inference
Source: BMC Bioinformatics. 2010 Jan 27;11:59. doi: 10.1186/1471-2105-11-59 (PMC2831005; doi:10.1186/1471-2105-11-59)
Supplement: Additional file 3 — EvA2 framework. This archive contains the code and resources published by EvA2 authors (Minimum corresponding code). More details on how to use it can be found in Additional File 2. [file 1471-2105-11-59-S3.ZIP › src/eva2/server/go/individuals/AbstractEAIndividualComparator.java]

package eva2.server.go.individuals;

import java.util.Comparator;

public class AbstractEAIndividualComparator implements Comparator<Object> {

	// flag whether a data field should be used.
	String indyDataKey = null;

	/**
	 * Comparator implementation which compares two individuals based on their
	 * fitness. The default version calls isDominatingDebConstraints() of the
	 * AbstractEAIndividual class and assigns -1 if first is dominant, 1 if
	 * second is dominant, 0 if the two ind.s are not comparable.
	 * 
	 */
	public AbstractEAIndividualComparator() {
		indyDataKey = null;
	}

	/**
	 * Constructor with data key. A data field of the individuals may be used to
	 * retrieve the double array used for comparison. Both individuals must have
	 * a data field with the given key and return a double array of the same
	 * dimension. No constraints are regarded for this comparison. If
	 * indyDataKey is null, the default comparison is used.
	 * 
	 * @param indyDataKey
	 */
	public AbstractEAIndividualComparator(String indyDataKey) {
		this.indyDataKey = indyDataKey;
	}

	/**
	 * Compare two individuals, return -1 if first is dominant, 1 if second is
	 * dominant, 0 if they are not comparable.
	 */
	public int compare(Object o1, Object o2) {
		boolean o1domO2, o2domO1;

		if (indyDataKey != null) {
			double[] fit1 = (double[]) ((AbstractEAIndividual) o1)
					.getData(indyDataKey);
			double[] fit2 = (double[]) ((AbstractEAIndividual) o2)
					.getData(indyDataKey);
			o1domO2 = AbstractEAIndividual.isDominatingFitness(fit1, fit2);
			o2domO1 = AbstractEAIndividual.isDominatingFitness(fit2, fit1);
		} else {
			o1domO2 = ((AbstractEAIndividual) o1)
					.isDominatingDebConstraints((AbstractEAIndividual) o2);
			o2domO1 = ((AbstractEAIndividual) o2)
					.isDominatingDebConstraints((AbstractEAIndividual) o1);
		}
		if (o1domO2 ^ o2domO1)
			return (o1domO2 ? -1 : 1);
		else
			return 0; // these are not comparable
	}
}
