# Supplementary material for: Comparison of evolutionary algorithms in gene regulatory network model inference
Source: BMC Bioinformatics. 2010 Jan 27;11:59. doi: 10.1186/1471-2105-11-59 (PMC2831005; doi:10.1186/1471-2105-11-59)
Supplement: Additional file 3 — EvA2 framework. This archive contains the code and resources published by EvA2 authors (Minimum corresponding code). More details on how to use it can be found in Additional File 2. [file 1471-2105-11-59-S3.ZIP › src/eva2/server/go/individuals/codings/ga/GAGrayCodingDouble.java]

package eva2.server.go.individuals.codings.ga;

import java.util.BitSet;

import wsi.ra.math.RNG;

/**
 * This gives the gray coding for double with a variable number of bits for
 * coding As far as i recall the least significant bit is to the left. Created
 * by IntelliJ IDEA. User: streiche Date: 24.03.2003 Time: 18:39:51 To change
 * this template use Options | File Templates.
 */
public class GAGrayCodingDouble implements InterfaceGADoubleCoding,
		java.io.Serializable {

	GAStandardCodingDouble m_HelpingHand = new GAStandardCodingDouble();

	/**
	 * This method decodes a part of a given BitSet into a double value. This
	 * method may change the contens of the BitSet if it doesn't describe a
	 * valid value. The method checks wether or not the value is within the
	 * given range.
	 * 
	 * @param refBitSet
	 *            The BitSet where the questioned value is stored.
	 * @param range
	 *            The allowed range of the value.
	 * @param locus
	 *            The position and length on the BitSet that is to be decoded.
	 * @param correction
	 *            Enable automatic correction is enabled.
	 * @return The float value.
	 */
	public double decodeValue(BitSet refBitSet, double[] range, int[] locus,
			boolean correction) {
		BitSet tmpBitSet;
		int[] tmpLocus;
		boolean tmpB = false;

		tmpLocus = new int[2];
		tmpLocus[0] = 0;
		tmpLocus[1] = locus[1];
		tmpBitSet = new BitSet(tmpLocus.length);

		for (int i = 0; i < tmpLocus[1]; i++) {
			tmpB = refBitSet.get(locus[0]);
			for (int j = 1; j <= i; j++)
				tmpB = tmpB ^ refBitSet.get(locus[0] + j);
			if (tmpB)
				tmpBitSet.set(i);
			else
				tmpBitSet.clear(i);
		}
		return this.m_HelpingHand.decodeValue(tmpBitSet, range, tmpLocus,
				correction);
	}

	/**
	 * This method codes a given int value directly into a BitSet at the
	 * position which is specified by locus. The method checks wether or not the
	 * value is within the given range.
	 * 
	 * @param value
	 *            The value to be coded.
	 * @param range
	 *            The allowed range of the value.
	 * @param refBitSet
	 *            The BitSet where the questioned value is stored.
	 * @param locus
	 *            The position and length on the BitSet that is to be coded.
	 */
	public void codeValue(double value, double[] range, BitSet refBitSet,
			int[] locus) {
		BitSet tmpBitSet;
		int[] tmpLocus;

		tmpLocus = new int[2];
		tmpLocus[0] = 0;
		tmpLocus[1] = locus[1];
		tmpBitSet = new BitSet(tmpLocus.length);
		this.m_HelpingHand.codeValue(value, range, tmpBitSet, tmpLocus);
		if (tmpBitSet.get(0))
			refBitSet.set(locus[0]);
		else
			refBitSet.clear(locus[0]);
		for (int i = 1; i < locus[1]; i++) {
			if (tmpBitSet.get(i) ^ tmpBitSet.get(i - 1))
				refBitSet.set(locus[0] + i);
			else
				refBitSet.clear(locus[0] + i);
		}
	}

	/**
	 * A simple test method
	 * 
	 * @param args
	 *            no args needed
	 */
	public static void main(String[] args) {
		GAGrayCodingDouble t = new GAGrayCodingDouble();

		double value, tmp;
		BitSet tmpBitSet = new BitSet();
		int[] locus = new int[2];
		locus[0] = 0;
		locus[1] = 32;
		double[] range = new double[2];
		range[0] = -10;
		range[1] = 10;
		for (int i = 0; i < 10; i++) {
			value = RNG.randomDouble(range[0], range[1]);
			tmp = value;
			System.out.println("Coding Value : " + value);
			t.codeValue(value, range, tmpBitSet, locus);
			value = t.decodeValue(tmpBitSet, range, locus, false);
			System.out.println("Decoded Value : " + value);
		}
	}

	/**
	 * Perhaps a special output is necessary.
	 * 
	 * @param b
	 *            The BitString.
	 * @return A printable String.
	 */
	public String printBitSet(BitSet b) {
		return this.printBitSet(b, b.size());
	}

	/**
	 * Perhaps a special output is necessary.
	 * 
	 * @param b
	 *            The BitString.
	 * @return A printable String.
	 */
	public String printBitSet(BitSet b, int length) {
		String output = "{";

		for (int i = 0; i < length; i++) {
			if (b.get(i))
				output += "1";
			else
				output += "0";
		}
		output += "}\n";
		return output;
	}
}
