# Supplementary material for: Comparison of evolutionary algorithms in gene regulatory network model inference
Source: BMC Bioinformatics. 2010 Jan 27;11:59. doi: 10.1186/1471-2105-11-59 (PMC2831005; doi:10.1186/1471-2105-11-59)
Supplement: Additional file 3 — EvA2 framework. This archive contains the code and resources published by EvA2 authors (Minimum corresponding code). More details on how to use it can be found in Additional File 2. [file 1471-2105-11-59-S3.ZIP › src/eva2/server/go/individuals/codings/ga/GAGrayCodingInteger.java]

package eva2.server.go.individuals.codings.ga;

import java.util.BitSet;

/**
 * This is a gray coding for integers, sorry no variable number of bits here.
 * Created by IntelliJ IDEA. User: streiche Date: 24.03.2003 Time: 18:40:03 To
 * change this template use Options | File Templates.
 */
public class GAGrayCodingInteger implements InterfaceGAIntegerCoding,
		java.io.Serializable {

	GAStandardCodingInteger m_HelpingHand = new GAStandardCodingInteger();

	/**
	 * This method decodes a part of a given BitSet into a int value. This
	 * method may change the contens of the BitSet if it doesn't describe a
	 * valid value. The method checks wether or not the value is within the
	 * given range.
	 * 
	 * @param refBitSet
	 *            The BitSet where the integer value is stored.
	 * @param range
	 *            The allowed range of the value.
	 * @param locus
	 *            The position and length on the BitSet that is to be decoded.
	 * @param correction
	 *            Enable automatic correction is enabled.
	 * @return The int value.
	 */
	public int decodeValue(BitSet refBitSet, int[] range, int[] locus,
			boolean correction) {
		BitSet tmpBitSet;
		int[] tmpLocus;
		boolean tmpB = false;

		tmpLocus = new int[2];
		tmpLocus[0] = 0;
		tmpLocus[1] = locus[1];
		tmpBitSet = new BitSet(tmpLocus.length);

		// for (int i = 0; i < tmpLocus.length; i++) {
		// tmpB = (tmpB ^ refBitSet.get(locus[1] + i));
		// if (tmpB) tmpBitSet.set(i);
		// else tmpBitSet.clear(i);
		// }
		for (int i = 0; i < tmpLocus[1]; i++) {
			tmpB = refBitSet.get(locus[0]);
			for (int j = 1; j <= i; j++)
				tmpB = tmpB ^ refBitSet.get(locus[0] + j);
			if (tmpB)
				tmpBitSet.set(i);
			else
				tmpBitSet.clear(i);
		}
		return this.m_HelpingHand.decodeValue(tmpBitSet, range, tmpLocus,
				correction);
	}

	/**
	 * This method codes a given int value directly into a BitSet at the
	 * position which is specified by locus. The method checks wether or not the
	 * value is within the given range.
	 * 
	 * @param value
	 *            The value to be coded.
	 * @param range
	 *            The allowed range of the value.
	 * @param refBitSet
	 *            The BitSet where the questioned value is stored.
	 * @param locus
	 *            The position and length on the BitSet that is to be coded.
	 */
	public void codeValue(int value, int[] range, BitSet refBitSet, int[] locus) {
		BitSet tmpBitSet;
		int[] tmpLocus;

		tmpLocus = new int[2];
		tmpLocus[0] = 0;
		tmpLocus[1] = locus[1];
		tmpBitSet = new BitSet(tmpLocus.length);
		this.m_HelpingHand.codeValue(value, range, tmpBitSet, tmpLocus);

		// if (tmpBitSet.get(0)) refBitSet.set(locus[1]);
		// else refBitSet.clear(locus[1]);
		// for (int i = 1; i < locus.length; i++) {
		// if (tmpBitSet.get(i)^tmpBitSet.get(i-1)) refBitSet.set(locus[1] + i);
		// else refBitSet.clear(locus[1] + i);
		// }
		if (tmpBitSet.get(0))
			refBitSet.set(locus[0]);
		else
			refBitSet.clear(locus[0]);
		for (int i = 1; i < locus[1]; i++) {
			if (tmpBitSet.get(i) ^ tmpBitSet.get(i - 1))
				refBitSet.set(locus[0] + i);
			else
				refBitSet.clear(locus[0] + i);
		}
	}

	/**
	 * This method will calculate how many bits are to be used to code a given
	 * value
	 * 
	 * @param range
	 *            The range for the value.
	 */
	public int calculateNecessaryBits(int[] range) {
		return this.m_HelpingHand.calculateNecessaryBits(range);
	}

	/**
	 * Perhaps a special output is necessary.
	 * 
	 * @param b
	 *            The BitString.
	 * @return A printable String.
	 */
	public String printBitSet(BitSet b) {
		return this.printBitSet(b, b.size());
	}

	/**
	 * Perhaps a special output is necessary.
	 * 
	 * @param b
	 *            The BitString.
	 * @return A printable String.
	 */
	public String printBitSet(BitSet b, int length) {
		String output = "{";

		for (int i = 0; i < length; i++) {
			if (b.get(i))
				output += "1";
			else
				output += "0";
		}
		output += "}\n";
		return output;
	}
}
