# Supplementary material for: Comparison of evolutionary algorithms in gene regulatory network model inference
Source: BMC Bioinformatics. 2010 Jan 27;11:59. doi: 10.1186/1471-2105-11-59 (PMC2831005; doi:10.1186/1471-2105-11-59)
Supplement: Additional file 3 — EvA2 framework. This archive contains the code and resources published by EvA2 authors (Minimum corresponding code). More details on how to use it can be found in Additional File 2. [file 1471-2105-11-59-S3.ZIP › src/eva2/server/go/individuals/codings/ga/GAStandardCodingDouble.java]

package eva2.server.go.individuals.codings.ga;

import java.util.BitSet;

/**
 * This is the traditional binary coding for double value, which allows
 * arbitrary number of bits per variable. But i guess currently the GUI only
 * allows to set the number of bits for all variables at the same time. Created
 * by IntelliJ IDEA. User: streiche Date: 24.03.2003 Time: 16:37:11 To change
 * this template use Options | File Templates.
 */
public class GAStandardCodingDouble implements InterfaceGADoubleCoding,
		java.io.Serializable {
	private double lastMaxVal = 1;
	private int lastLen = 0;

	/**
	 * This method decodes a part of a given BitSet into a double value. This
	 * method may change the contens of the BitSet if it doesn't describe a
	 * valid value. The method checks wether or not the value is within the
	 * given range.
	 * 
	 * @param refBitSet
	 *            The BitSet where the questioned value is stored.
	 * @param range
	 *            The allowed range of the value.
	 * @param locus
	 *            The position and length on the BitSet that is to be decoded.
	 * @param correction
	 *            Enable automatic correction is enabled.
	 * @return The float value.
	 */
	public double decodeValueOld(BitSet refBitSet, double[] range, int[] locus,
			boolean correction) {
		double u_max, u_min;
		int m_start, m_length;
		long tmpV;
		double output;
		// BitSet tmpBitSet;

		u_min = range[0];
		u_max = range[1];
		m_start = locus[0];
		m_length = locus[1];

		if (m_length != lastLen) {
			lastMaxVal = Math.pow(2, m_length) - 1;
			lastLen = m_length;
		}

		// tmpBitSet = new BitSet(m_length);
		tmpV = 0;
		for (int i = 0; i < m_length; i++) {
			if (refBitSet.get(m_start + m_length - 1 - i)) {
				tmpV += Math.pow(2, i);
				// tmpBitSet.set(m_length - 1 - i);
			}
		}
		// System.out.println("intval is "+tmpV);
		// output = ((double)tmpV/m_max)*(u_max - u_min) + u_min;
		output = (((double) tmpV * (u_max - u_min)) / lastMaxVal) + u_min;
		// System.out.println("m_min/m_max " + m_min +"/"+m_max);
		// System.out.println("u_min/u_max " + u_min +"/"+u_max);
		// System.out.println("Decoding Long Value: " + tmpV);
		// System.out.println("Decoding Real Value: " + output);
		// correction is not necessary
		// System.out.print("FLOAT Value decoded : " + output + " " +
		// this.printBitSet(tmpBitSet, m_length));
		// System.out.println(tmpV + "/" + m_max + "*(" + u_max + "-" + u_min +
		// ")+" + u_min +"\n");
		return output;
	}

	/**
	 * This method decodes a part of a given BitSet into a double value.
	 * 
	 * @param refBitSet
	 *            The BitSet where the questioned value is stored.
	 * @param range
	 *            The allowed range of the value.
	 * @param locus
	 *            The position and length on the BitSet that is to be decoded.
	 * @param correction
	 *            Enable automatic correction is enabled.
	 * @return The decoded value.
	 */
	public double decodeValue(BitSet refBitSet, double[] range, int[] locus,
			boolean correction) {
		long val = (refBitSet.get(locus[0]) ? 1 : 0);
		int m_length = locus[1];

		if (m_length != lastLen) {
			lastMaxVal = Math.pow(2, m_length) - 1;
			lastLen = m_length;
		}

		for (int i = 1 + locus[0]; i < locus[0] + locus[1]; i++) {
			val *= 2.;
			if (refBitSet.get(i))
				val += 1.;
		}

		return range[0] + ((range[1] - range[0]) * val) / lastMaxVal;
	}

	/**
	 * This method codes a given int value directly into a BitSet at the
	 * position which is specified by locus. The method checks wether or not the
	 * value is within the given range.
	 * 
	 * @param value
	 *            The value to be coded.
	 * @param range
	 *            The allowed range of the value.
	 * @param refBitSet
	 *            The BitSet where the questioned value is stored.
	 * @param locus
	 *            The position and length on the BitSet that is to be coded.
	 */
	public void codeValue(double value, double[] range, BitSet refBitSet,
			int[] locus) {
		double u_max, u_min, m_max, m_min;
		int m_start, m_length, counter = 0;
		long tmpV;
		BitSet tmpBitSet;

		u_min = range[0];
		u_max = range[1];
		m_start = locus[0];
		m_length = locus[1];
		m_max = Math.pow(2, m_length) - 1;
		m_min = 0;
		// here the value will be quantified
		tmpV = Math.round((((value - u_min) * m_max / (u_max - u_min))));
		// System.out.println("m_min/m_max " + m_min +"/"+m_max);
		// System.out.println("u_min/u_max " + u_min +"/"+u_max);
		// System.out.println("Coding Long Value: " + tmpV);
		// System.out.println("Coding Real Value: " + value);
		tmpBitSet = new BitSet(m_length);
		while (tmpV >= 1) {
			// System.out.println(tmpV);
			if ((tmpV % 2) == 1) {
				tmpV--;
				tmpBitSet.set(counter);
				// System.out.println("set 1");
			} else {
				tmpBitSet.clear(counter);
				// System.out.println("set 0");
			}
			counter++;
			tmpV = tmpV / 2;
			// with this method the least significant bit will be at the lowest
			// position
		}
		// System.out.print("FLOAT Value coded : " + value + " " +
		// this.printBitSet(tmpBitSet, m_length));
		// System.out.println(tmpV + "/" + m_max + "*(" + u_max + "-" + u_min +
		// ")+" + u_min +"\n");
		for (int i = 0; i < m_length; i++) {
			if (tmpBitSet.get(i))
				refBitSet.set(m_start + m_length - 1 - i);
			else
				refBitSet.clear(m_start + m_length - 1 - i);
		}
	}

	/**
	 * A simple test function without arguments
	 * 
	 * @param args
	 */
	public static void main(String[] args) {
		GAStandardCodingDouble t = new GAStandardCodingDouble();
		String test = "01100010001000110010000011111101";
		// String test = "11000000000000000000000000000000";
		// String test = "11000000000000000000000000000000";
		double value;
		BitSet tmpBitSet = new BitSet();
		int[] locus = new int[2];
		locus[0] = 10;
		locus[1] = 12;
		double[] range = new double[2];
		range[0] = -110;
		range[1] = 1000;
		for (int i = 0; i < test.length(); i++) {
			if (test.charAt(i) == '1')
				tmpBitSet.set(i);
			else
				tmpBitSet.clear(i);
		}
		// value = t.decodeValue(tmpBitSet, range, locus, false);
		// System.out.println("Value: " + value);
		// System.out.println("BitSet: " + t.printBitSet(tmpBitSet, 32));
		// t.codeValue(value, range, tmpBitSet, locus);
		// value = t.decodeValue(tmpBitSet, range, locus, false);
		// System.out.println("Value: " + value);
		// System.out.println("BitSet: " + t.printBitSet(tmpBitSet, 32));
		// t.codeValue(value, range, tmpBitSet, locus);
		// value = t.decodeValue(tmpBitSet, range, locus, false);
		// System.out.println("Value: " + value);
		// System.out.println("BitSet: " + t.printBitSet(tmpBitSet, 32));
		for (int i = 0; i < 1000; i++) {
			value = t.decodeValueOld(tmpBitSet, range, locus, false);
			System.out.println("Value def: " + value);
			value = t.decodeValue(tmpBitSet, range, locus, false);
			System.out.println("Value alt: " + value);
		}
	}

	/**
	 * Perhaps a special output is necessary.
	 * 
	 * @param b
	 *            The BitString.
	 * @return A printable String.
	 */
	public String printBitSet(BitSet b) {
		return this.printBitSet(b, b.size());
	}

	/**
	 * Perhaps a special output is necessary.
	 * 
	 * @param b
	 *            The BitString.
	 * @return A printable String.
	 */
	public String printBitSet(BitSet b, int length) {
		String output = "{";

		for (int i = 0; i < length; i++) {
			if (b.get(i))
				output += "1";
			else
				output += "0";
		}
		output += "}\n";
		return output;
	}
}
