# Supplementary material for: Comparison of evolutionary algorithms in gene regulatory network model inference
Source: BMC Bioinformatics. 2010 Jan 27;11:59. doi: 10.1186/1471-2105-11-59 (PMC2831005; doi:10.1186/1471-2105-11-59)
Supplement: Additional file 3 — EvA2 framework. This archive contains the code and resources published by EvA2 authors (Minimum corresponding code). More details on how to use it can be found in Additional File 2. [file 1471-2105-11-59-S3.ZIP › src/eva2/server/go/individuals/codings/ga/GAStandardCodingInteger.java]

package eva2.server.go.individuals.codings.ga;

import java.util.BitSet;

import wsi.ra.math.RNG;

/**
 * The traditional binary coding for integer number, no variable number of bits
 * here, sorry. Created by IntelliJ IDEA. User: streiche Date: 24.03.2003 Time:
 * 16:38:45 To change this template use Options | File Templates.
 */
public class GAStandardCodingInteger implements InterfaceGAIntegerCoding,
		java.io.Serializable {

	/**
	 * This method decodes a part of a given BitSet into a int value. This
	 * method may change the contens of the BitSet if it doesn't describe a
	 * valid value. The method checks wether or not the value is within the
	 * given range.
	 * 
	 * @param refBitSet
	 *            The BitSet where the integer value is stored.
	 * @param range
	 *            The allowed range of the value.
	 * @param locus
	 *            The position and length on the BitSet that is to be decoded.
	 * @param correction
	 *            Enable automatic correction is enabled.
	 * @return The int value.
	 */
	public int decodeValue(BitSet refBitSet, int[] range, int[] locus,
			boolean correction) {
		int u_max, u_min, m_max, m_min;
		int m_start, m_length, counter = 0;
		long tmpV;
		BitSet tmpBitSet;
		String output = "";

		u_min = range[0];
		u_max = range[1];
		m_start = locus[0];
		m_length = locus[1];
		m_max = (int) Math.pow(2, m_length) - 1;
		m_min = 0;
		tmpBitSet = new BitSet(m_length);
		tmpV = 0;
		for (int i = 0; i < m_length; i++) {
			if (refBitSet.get(m_start + m_length - 1 - i)) {
				tmpV += Math.pow(2, i);
				tmpBitSet.set(m_length - 1 - i);
				output += "1";
			} else {
				output += "0";
			}
		}
		// System.out.println(tmpV);
		tmpV = tmpV + u_min;
		// System.out.println("Korregiere: " + tmpV + " " + u_min + " " + u_max
		// + " " + output);
		if (tmpV > u_max) {
			// this value is invalid
			// System.out.print("Korregiere: " + tmpV + " > " + u_max);
			if (correction) {
				// a new value within the bounds is generated
				tmpV = RNG.randomInt(u_min, u_max);
				// System.out.println("zu: " + tmpV);
				codeValue((int) tmpV, range, refBitSet, locus);
			} else {
				tmpV = u_max;
				// System.out.println("zu max: " + tmpV);
			}
		}
		// System.out.println("INT Value decoded : " + (int)tmpV + " " +
		// this.printBitSet(tmpBitSet, m_length));
		return (int) tmpV;
	}

	/**
	 * This method codes a given int value directly into a BitSet at the
	 * position which is specified by locus. The method checks wether or not the
	 * value is within the given range.
	 * 
	 * @param value
	 *            The value to be coded.
	 * @param range
	 *            The allowed range of the value.
	 * @param refBitSet
	 *            The BitSet where the questioned value is stored.
	 * @param locus
	 *            The position and length on the BitSet that is to be coded.
	 */
	public void codeValue(int value, int[] range, BitSet refBitSet, int[] locus) {
		int u_max, u_min, m_max, m_min;
		int m_start, m_length, counter = 0;
		long tmpV;
		BitSet tmpBitSet;

		u_min = range[0];
		u_max = range[1];
		m_start = locus[0];
		m_length = locus[1];
		m_max = (int) Math.pow(2, m_length) - 1;
		m_min = 0;
		tmpV = value - u_min;
		long tmpOut = tmpV;// damit ist tmpV im range m_Min m_Max
		if (tmpV > m_max)
			tmpV = m_max;
		if (tmpV < m_min)
			tmpV = m_min;
		tmpBitSet = new BitSet(m_length);
		while (tmpV >= 1) {
			// System.out.println(tmpV);
			if ((tmpV % 2) == 1) {
				tmpV--;
				tmpBitSet.set(counter);
				// System.out.println("set 1");
			} else {
				tmpBitSet.clear(counter);
				// System.out.println("set 0");
			}
			counter++;
			tmpV = tmpV / 2;
			// with this method the least significant bit will be at the lowest
			// position
		}
		// System.out.println("tmpV " + tmpOut +
		// " Range("+m_min+";"+m_max+") "+m_length+" "+this.printBitSet(tmpBitSet,m_length));
		// Das sieht bis hierher richtig toll aus, nur jetzt wirds scheisse
		// m_Length war im Arsch
		for (int i = 0; i < m_length; i++) {
			if (tmpBitSet.get(i))
				refBitSet.set(m_start + m_length - 1 - i);
			else
				refBitSet.clear(m_start + m_length - 1 - i);
		}
		for (int i = 0; i < m_length; i++) {
			if (refBitSet.get(m_start + m_length - 1 - i))
				tmpBitSet.set(m_length - 1 - i);
			else
				tmpBitSet.clear(m_start + m_length - 1 - i);
		}
		// System.out.println("INT Value coded : " + value + " " +
		// this.printBitSet(tmpBitSet, m_length));
	}

	/**
	 * This method will calculate how many bits are to be used to code a given
	 * value
	 * 
	 * @param range
	 *            The range for the value.
	 */
	public int calculateNecessaryBits(int[] range) {
		int result = 0;
		int maxStore = 1 + range[1] - range[0];

		while (Math.pow(2, result) < maxStore)
			result++;

		return result;
	}

	/**
	 * Perhaps a special output is necessary.
	 * 
	 * @param b
	 *            The BitString.
	 * @return A printable String.
	 */
	public String printBitSet(BitSet b) {
		return this.printBitSet(b, b.size());
	}

	/**
	 * Perhaps a special output is necessary.
	 * 
	 * @param b
	 *            The BitString.
	 * @return A printable String.
	 */
	public String printBitSet(BitSet b, int length) {
		String output = "{";

		for (int i = 0; i < length; i++) {
			if (b.get(i))
				output += "1";
			else
				output += "0";
		}
		output += "}\n";
		return output;
	}
}
