# Supplementary material for: Comparison of evolutionary algorithms in gene regulatory network model inference
Source: BMC Bioinformatics. 2010 Jan 27;11:59. doi: 10.1186/1471-2105-11-59 (PMC2831005; doi:10.1186/1471-2105-11-59)
Supplement: Additional file 3 — EvA2 framework. This archive contains the code and resources published by EvA2 authors (Minimum corresponding code). More details on how to use it can be found in Additional File 2. [file 1471-2105-11-59-S3.ZIP › src/eva2/server/go/individuals/codings/ga/InterfaceGADoubleCoding.java]

package eva2.server.go.individuals.codings.ga;

import java.util.BitSet;

/**
 * Created by IntelliJ IDEA. User: streiche Date: 24.03.2003 Time: 16:47:06 To
 * change this template use Options | File Templates.
 */
public interface InterfaceGADoubleCoding {
	/**
	 * This method decodes a part of a given BitSet into a double value. This
	 * method may change the contens of the BitSet if it doesn't describe a
	 * valid value. The method checks wether or not the value is within the
	 * given range.
	 * 
	 * @param refBitSet
	 *            The BitSet where the questioned value is stored.
	 * @param range
	 *            The allowed range of the value.
	 * @param locus
	 *            The position and length on the BitSet that is to be decoded.
	 * @param correction
	 *            Enable automatic correction is enabled.
	 * @return The float value.
	 */
	public double decodeValue(BitSet refBitSet, double[] range, int[] locus,
			boolean correction);

	/**
	 * This method codes a given int value directly into a BitSet at the
	 * position which is specified by locus. The method checks wether or not the
	 * value is within the given range.
	 * 
	 * @param value
	 *            The value to be coded.
	 * @param range
	 *            The allowed range of the value.
	 * @param refBitSet
	 *            The BitSet where the questioned value is stored.
	 * @param locus
	 *            The position and length on the BitSet that is to be coded.
	 */
	public void codeValue(double value, double[] range, BitSet refBitSet,
			int[] locus);
}
