# Supplementary material for: Comparison of evolutionary algorithms in gene regulatory network model inference
Source: BMC Bioinformatics. 2010 Jan 27;11:59. doi: 10.1186/1471-2105-11-59 (PMC2831005; doi:10.1186/1471-2105-11-59)
Supplement: Additional file 3 — EvA2 framework. This archive contains the code and resources published by EvA2 authors (Minimum corresponding code). More details on how to use it can be found in Additional File 2. [file 1471-2105-11-59-S3.ZIP › src/eva2/server/go/individuals/codings/gp/AbstractGPNode.java]

package eva2.server.go.individuals.codings.gp;

import java.util.ArrayList;

import eva2.server.go.problems.InterfaceProgramProblem;

/**
 * This gives an abstract node, with default functionality for get and set
 * methods. Created by IntelliJ IDEA. User: streiche Date: 04.04.2003 Time:
 * 13:12:53 To change this template use Options | File Templates.
 */
public abstract class AbstractGPNode implements InterfaceProgram,
		java.io.Serializable {
	protected AbstractGPNode m_Parent;
	protected AbstractGPNode[] m_Nodes = new AbstractGPNode[0];
	protected int m_Depth = 0;

	/**
	 * This method allows you to clone the Nodes
	 * 
	 * @return the clone
	 */
	public abstract Object clone();

	/**
	 * This method will be used to identify the node in the GPAreaEditor
	 * 
	 * @return The name.
	 */
	public abstract String getName();

	/**
	 * This method will evaluate a given node
	 * 
	 * @param environment
	 */
	public abstract Object evaluate(InterfaceProgramProblem environment);

	/**
	 * This method will return the current arity
	 * 
	 * @return Arity.
	 */
	public abstract int getArity();

	/**
	 * This method returns a string representation
	 * 
	 * @return string
	 */
	public abstract String getStringRepresentation();

	/**
	 * This method returns the depth of the current node
	 * 
	 * @return The depth.
	 */
	public int getDepth() {
		return this.m_Depth;
	}

	/**
	 * This method allows you to set the depth of the current node
	 * 
	 * @param depth
	 *            The depth of the node
	 */
	public void setDepth(int depth) {
		this.m_Depth = depth;
	}

	/**
	 * This method allows you to fetch a certain node given by the index.
	 * 
	 * @param index
	 *            Index specifing the requested node.
	 * @return The requested node.
	 */
	public AbstractGPNode getNode(int index) {
		return this.m_Nodes[index];
	}

	/**
	 * This method allows you to set a node specified by the index
	 * 
	 * @param node
	 *            The new node
	 * @param index
	 *            The position where it is to be inserted.
	 */
	public void setNode(AbstractGPNode node, int index) {
		node.setParent(this);
		node.setDepth(this.m_Depth + 1);
		this.m_Nodes[index] = node;
	}

	/**
	 * This method allows you to set a node specified by the index
	 * 
	 * @param newnode
	 *            The new node.
	 * @param oldnode
	 *            The old node.
	 */
	public void setNode(AbstractGPNode newnode, AbstractGPNode oldnode) {
		newnode.setParent(this);
		newnode.setDepth(this.m_Depth + 1);
		for (int i = 0; i < this.m_Nodes.length; i++)
			if (this.m_Nodes[i].equals(oldnode))
				this.m_Nodes[i] = newnode;
	}

	/**
	 * This method returns all nodes begining with the current node.
	 * 
	 * @param ListOfNodes
	 *            This ArrayList will contain all nodes
	 */
	public void addNodesTo(ArrayList ListOfNodes) {
		ListOfNodes.add(this);
		for (int i = 0; i < this.m_Nodes.length; i++)
			this.m_Nodes[i].addNodesTo(ListOfNodes);
	}

	/**
	 * This method allows you to set the parent of the node
	 * 
	 * @param parent
	 *            The new parent
	 */
	public void setParent(AbstractGPNode parent) {
		this.m_Parent = parent;
	}

	/**
	 * This method allows you to get the parent of the node
	 */
	public AbstractGPNode getParent() {
		return this.m_Parent;
	}

	/**
	 * This method allows to fully connect a following nodes to thier parents
	 * 
	 * @param parent
	 *            The parent
	 */
	public void connect(AbstractGPNode parent) {
		this.m_Parent = parent;
		if (parent != null)
			this.m_Depth = this.m_Parent.getDepth() + 1;
		else
			this.m_Depth = 0;
		for (int i = 0; i < this.m_Nodes.length; i++)
			this.m_Nodes[i].connect(this);
	}

	/**
	 * This method will simply init the array of nodes
	 */
	public void initNodeArray() {
		this.m_Nodes = new AbstractGPNode[this.getArity()];
	}

	/**
	 * This method performs a full init but with max depth
	 * 
	 * @param area
	 *            The allowed function area.
	 * @param depth
	 *            The absolute target depth.
	 */
	public void initFull(GPArea area, int depth) {
		this.m_Nodes = new AbstractGPNode[this.getArity()];
		for (int i = 0; i < this.m_Nodes.length; i++) {
			if (this.m_Depth + 1 >= depth)
				this.m_Nodes[i] = (AbstractGPNode) area.getRandomNodeWithArity(
						0).clone();
			else
				this.m_Nodes[i] = (AbstractGPNode) area.getRandomNonTerminal()
						.clone();
			this.m_Nodes[i].setDepth(this.m_Depth + 1);
			this.m_Nodes[i].setParent(this);
			this.m_Nodes[i].initFull(area, depth);
		}
	}

	/**
	 * This method performs a grow init but with max depth
	 * 
	 * @param area
	 *            The allowed function area.
	 * @param depth
	 *            The absolute target depth.
	 */
	public void initGrow(GPArea area, int depth) {
		this.m_Nodes = new AbstractGPNode[this.getArity()];
		for (int i = 0; i < this.m_Nodes.length; i++) {
			if (this.m_Depth + 1 >= depth)
				this.m_Nodes[i] = (AbstractGPNode) area.getRandomNodeWithArity(
						0).clone();
			else
				this.m_Nodes[i] = (AbstractGPNode) area.getRandomNode().clone();
			this.m_Nodes[i].setDepth(this.m_Depth + 1);
			this.m_Nodes[i].setParent(this);
			this.m_Nodes[i].initGrow(area, depth);
		}
	}

	/**
	 * This method allows you to get the overall number of nodes
	 * 
	 * @return Number of nodes.
	 */
	public int getNumberOfNodes() {
		int result = 1;
		for (int i = 0; i < this.m_Nodes.length; i++)
			result += this.m_Nodes[i].getNumberOfNodes();
		return result;
	}

	/**
	 * This method will return the max depth of the tree
	 * 
	 * @return The max depth.
	 */
	public int getMaxDepth() {
		int result = this.m_Depth;
		for (int i = 0; i < this.m_Nodes.length; i++) {
			if (this.m_Nodes[i] != null)
				result = Math.max(result, this.m_Nodes[i].getMaxDepth());
		}
		return result;
	}

	/**
	 * This method will check if maxdepth is violated
	 * 
	 * @param maxDepth
	 *            The max depth.
	 * @return True if MaxDepth is violated
	 */
	public boolean isMaxDepthViolated(int maxDepth) {
		if (maxDepth < this.getMaxDepth())
			return true;
		else
			return false;
		// if (depth > this.m_Depth) return false;
		// else {
		// boolean result = true;
		// for (int i = 0; i < this.m_Nodes.length; i++) {
		// result = result & this.m_Nodes[i].isMaxDepthViolated(depth);
		// }
		// return result;
		// }
	}

	/**
	 * This method will repair the maxDepth constraint
	 * 
	 * @param depth
	 *            The max depth.
	 */
	public void repairMaxDepth(GPArea area, int depth) {
		if (this.m_Depth == depth - 1) {
			// in this case i need to check wether or not my
			// followup nodes are terminals
			for (int i = 0; i < this.m_Nodes.length; i++) {
				if (this.m_Nodes[i].getArity() != 0) {
					// replace this node with a new node
					this.m_Nodes[i] = (AbstractGPNode) area
							.getRandomNodeWithArity(0).clone();
					this.m_Nodes[i].setDepth(this.m_Depth + 1);
					this.m_Nodes[i].setParent(this);
				}
			}
		} else {
			// else i call the method on my followup nodes
			for (int i = 0; i < this.m_Nodes.length; i++)
				this.m_Nodes[i].repairMaxDepth(area, depth);
		}

	}

	/**
	 * This method allows you to determine wehter or not two subtrees are
	 * actually the same.
	 * 
	 * @param obj
	 *            The other subtree.
	 * @return boolean if equal true else false.
	 */
	public abstract boolean equals(Object obj);
}
