# Supplementary material for: Comparison of evolutionary algorithms in gene regulatory network model inference
Source: BMC Bioinformatics. 2010 Jan 27;11:59. doi: 10.1186/1471-2105-11-59 (PMC2831005; doi:10.1186/1471-2105-11-59)
Supplement: Additional file 3 — EvA2 framework. This archive contains the code and resources published by EvA2 authors (Minimum corresponding code). More details on how to use it can be found in Additional File 2. [file 1471-2105-11-59-S3.ZIP › src/eva2/server/go/individuals/codings/gp/GPArea.java]

package eva2.server.go.individuals.codings.gp;

import java.util.ArrayList;

import wsi.ra.math.RNG;

/**
 * This class gives the area of GPNodes for a GP problem. The area gives the
 * range of possible nodes to select from for a GP. Created by IntelliJ IDEA.
 * User: streiche Date: 13.06.2003 Time: 18:32:26 To change this template use
 * Options | File Templates.
 */
public class GPArea implements java.io.Serializable {

	private ArrayList m_CompleteList = new ArrayList();
	private ArrayList m_ReducedList = new ArrayList();
	private ArrayList m_BlackList = new ArrayList();

	public GPArea() {

	}

	public GPArea(GPArea g) {
		if (g.m_BlackList != null)
			this.m_BlackList = (ArrayList) g.m_BlackList.clone();
		if (g.m_ReducedList != null)
			this.m_ReducedList = (ArrayList) g.m_ReducedList.clone();
		if (g.m_CompleteList != null)
			this.m_CompleteList = (ArrayList) g.m_CompleteList.clone();
	}

	public Object clone() {
		return new GPArea(this);
	}

	/**
	 * Add a Node to the list of possible operators
	 * 
	 * @param n
	 *            The Node that is to be added
	 */
	public void add2CompleteList(AbstractGPNode n) {
		this.m_CompleteList.add(n);
		this.m_BlackList.add(new Boolean(true));
	}

	/**
	 * Add a Node to the list of possible operators
	 * 
	 * @param n
	 *            The Node that is to be added
	 * @param b
	 *            The initial BlacklLst value
	 */
	public void add2CompleteList(AbstractGPNode n, boolean b) {
		this.m_CompleteList.add(n);
		this.m_BlackList.add(new Boolean(b));
	}

	/**
	 * This method allows you to fetch the black list
	 * 
	 * @return blacklist
	 */
	public ArrayList getBlackList() {
		return this.m_BlackList;
	}

	/**
	 * This method allows you to set the black list
	 * 
	 * @param a
	 *            blacklist
	 */
	public void SetBlackList(ArrayList a) {
		this.m_BlackList = a;
	}

	/**
	 * This method allows you to set a BlackList element
	 * 
	 * @param i
	 *            the index
	 * @param b
	 *            the boolean value
	 */
	public void setBlackListElement(int i, boolean b) {
		this.m_BlackList.set(i, new Boolean(b));
	}

	/**
	 * This method allows you to fetch the CompleteList
	 * 
	 * @return blacklist
	 */
	public ArrayList getCompleteList() {
		return this.m_CompleteList;
	}

	/**
	 * This method allows you to fetch the CompleteList
	 * 
	 * @return blacklist
	 */
	public ArrayList getReducedList() {
		return this.m_ReducedList;
	}

	/**
	 * This method allows you to set the CompleteList
	 * 
	 * @param a
	 *            blacklist
	 */
	public void SetCompleteList(ArrayList a) {
		this.m_CompleteList = a;
	}

	/**
	 * This method compiles the Complete List to the allowed list using the
	 * BlackList
	 */
	public void compileReducedList() {
		this.m_ReducedList = new ArrayList();
		for (int i = 0; i < this.m_CompleteList.size(); i++) {
			if (((Boolean) (this.m_BlackList.get(i))).booleanValue()) {
				this.m_ReducedList.add(this.m_CompleteList.get(i));
			}
		}
	}

	/**
	 * This method allows you to fetch a random node of a given arity
	 * 
	 * @param targetarity
	 *            The target arity.
	 */
	public AbstractGPNode getRandomNodeWithArity(int targetarity) {
		ArrayList tmpArray = new ArrayList();
		for (int i = 0; i < this.m_ReducedList.size(); i++) {
			if (((AbstractGPNode) this.m_ReducedList.get(i)).getArity() == targetarity)
				tmpArray.add(this.m_ReducedList.get(i));
		}
		if (tmpArray.size() == 0)
			return null;
		else
			return (AbstractGPNode) tmpArray.get(RNG.randomInt(0, tmpArray
					.size() - 1));
	}

	/**
	 * This method will return a random node.
	 */
	public AbstractGPNode getRandomNode() {
		if (this.m_ReducedList.size() == 0)
			return null;
		else
			return (AbstractGPNode) this.m_ReducedList.get(RNG.randomInt(0,
					this.m_ReducedList.size() - 1));
	}

	/**
	 * This method will return a non terminal
	 */
	public AbstractGPNode getRandomNonTerminal() {
		ArrayList tmpArray = new ArrayList();
		for (int i = 0; i < this.m_ReducedList.size(); i++) {
			if (((AbstractGPNode) this.m_ReducedList.get(i)).getArity() > 0)
				tmpArray.add(this.m_ReducedList.get(i));
		}
		if (tmpArray.size() == 0)
			return null;
		else
			return (AbstractGPNode) tmpArray.get(RNG.randomInt(0, tmpArray
					.size() - 1));
	}
}
