# Supplementary material for: Comparison of evolutionary algorithms in gene regulatory network model inference
Source: BMC Bioinformatics. 2010 Jan 27;11:59. doi: 10.1186/1471-2105-11-59 (PMC2831005; doi:10.1186/1471-2105-11-59)
Supplement: Additional file 3 — EvA2 framework. This archive contains the code and resources published by EvA2 authors (Minimum corresponding code). More details on how to use it can be found in Additional File 2. [file 1471-2105-11-59-S3.ZIP › src/eva2/server/go/individuals/codings/gp/GPNodeAdd.java]

package eva2.server.go.individuals.codings.gp;

import java.util.ArrayList;

import eva2.server.go.problems.InterfaceProgramProblem;

/**
 * A simple add node with two arguments. Created by IntelliJ IDEA. User:
 * streiche Date: 04.04.2003 Time: 15:44:01 To change this template use Options
 * | File Templates.
 */
public class GPNodeAdd extends AbstractGPNode implements java.io.Serializable {

	static private int count=0;
	public GPNodeAdd() {

	}

	public GPNodeAdd(GPNodeAdd node) {
		count++;
		if(count>10)
		{
			System.err.print("!!!!!!!!!!!!!!");
		}
		this.m_Depth = node.m_Depth;
		this.m_Parent = node.m_Parent;
		this.m_Nodes = new AbstractGPNode[node.m_Nodes.length];
		for (int i = 0; i < node.m_Nodes.length; i++)
			this.m_Nodes[i] = (AbstractGPNode) node.m_Nodes[i].clone();
		count=0;
	}

	/**
	 * This method allows you to determine wehter or not two subtrees are
	 * actually the same.
	 * 
	 * @param obj
	 *            The other subtree.
	 * @return boolean if equal true else false.
	 */
	public boolean equals(Object obj) {
		count++;
		if(count>10)
		{
			System.err.print("!!!!!!!!!!!!!!");
		}
		if (obj instanceof GPNodeAdd) {
			GPNodeAdd node = (GPNodeAdd) obj;
			if (this.m_Nodes.length != node.m_Nodes.length)
				return false;
			for (int i = 0; i < this.m_Nodes.length; i++) {
				if (!this.m_Nodes[i].equals(node.m_Nodes[i]))
				{
					count=0;
					return false;
				}
			}
			count=0;
			return true;
		} else {
			count=0;
			return false;
		}
		
	}

	/**
	 * This method will be used to identify the node in the GPAreaEditor
	 * 
	 * @return The name.
	 */
	public String getName() {
		return "Add";
	}

	/**
	 * This method allows you to clone the Nodes
	 * 
	 * @return the clone
	 */
	public Object clone() {
		return (Object) new GPNodeAdd(this);
	}

	/**
	 * This method will return the current arity
	 * 
	 * @return Arity.
	 */
	public int getArity() {
		return 2;
	}

	/**
	 * This method will evaluate a given node
	 * 
	 * @param environment
	 */
	public Object evaluate(InterfaceProgramProblem environment) {
		Object tmpObj;
		double result = 0;

		for (int i = 0; i < this.m_Nodes.length; i++) {
			tmpObj = this.m_Nodes[i].evaluate(environment);
			if (tmpObj instanceof Double)
				result += ((Double) tmpObj).doubleValue();
		}
		return new Double(result);
	}

	/**
	 * This method returns a string representation
	 * 
	 * @return string
	 */
	public String getStringRepresentation() {
		String result = "+( ";
		for (int i = 0; i < this.m_Nodes.length; i++)
			result += this.m_Nodes[i].getStringRepresentation() + " ";
		result += ")";
		return result;
	}
}
