# Supplementary material for: Comparison of evolutionary algorithms in gene regulatory network model inference
Source: BMC Bioinformatics. 2010 Jan 27;11:59. doi: 10.1186/1471-2105-11-59 (PMC2831005; doi:10.1186/1471-2105-11-59)
Supplement: Additional file 3 — EvA2 framework. This archive contains the code and resources published by EvA2 authors (Minimum corresponding code). More details on how to use it can be found in Additional File 2. [file 1471-2105-11-59-S3.ZIP › src/eva2/server/go/individuals/codings/gp/GPNodeInput.java]

package eva2.server.go.individuals.codings.gp;

import eva2.server.go.problems.InterfaceProgramProblem;

/**
 * This node is able to read a sensor value from the environment (e.g. the
 * problem) the sensor to read is given by the identifier and has to be
 * implemented in the problem definition. Created by IntelliJ IDEA. User:
 * streiche Date: 04.04.2003 Time: 15:38:05 To change this template use Options
 * | File Templates.
 */
public class GPNodeInput extends AbstractGPNode implements java.io.Serializable {
	private String m_Identifier;
	private Object lastValue;

	/**
	 * This method creates a new GPNodeInput
	 * 
	 * @param identifier
	 *            The name of the sensor requested.
	 */
	public GPNodeInput(String identifier) {
		this.m_Identifier = identifier;
	}

	public GPNodeInput(GPNodeInput node) {
		this.m_Identifier = node.m_Identifier;
		this.m_Depth = node.m_Depth;
		this.m_Parent = node.m_Parent;
		this.m_Nodes = new AbstractGPNode[node.m_Nodes.length];
		for (int i = 0; i < node.m_Nodes.length; i++)
			this.m_Nodes[i] = (AbstractGPNode) node.m_Nodes[i].clone();
	}

	/**
	 * This method allows you to determine wehter or not two subtrees are
	 * actually the same.
	 * 
	 * @param obj
	 *            The other subtree.
	 * @return boolean if equal true else false.
	 */
	public boolean equals(Object obj) {
		if (obj instanceof GPNodeInput) {
			GPNodeInput node = (GPNodeInput) obj;
			if (!this.m_Identifier.equalsIgnoreCase(node.m_Identifier))
				return false;
			return true;
		} else {
			return false;
		}
	}

	/**
	 * This method will be used to identify the node in the GPAreaEditor
	 * 
	 * @return The name.
	 */
	public String getName() {
		return "Sensor:" + this.m_Identifier;
	}

	/**
	 * This method allows you to clone the Nodes
	 * 
	 * @return the clone
	 */
	public Object clone() {
		return (Object) new GPNodeInput(this);
	}

	/**
	 * This method will return the current arity
	 * 
	 * @return Arity.
	 */
	public int getArity() {
		return 0;
	}

	/**
	 * This method will evaluate a given node
	 * 
	 * @param environment
	 */
	public Object evaluate(InterfaceProgramProblem environment) {
		lastValue = environment.getSensorValue(this.m_Identifier);
		return lastValue;
	}

	/**
	 * This method returns a string representation
	 * 
	 * @return string
	 */
	public String getStringRepresentation() {
		if (this.lastValue == null)
			return this.m_Identifier;
		else {
			if (this.lastValue instanceof Double) {
				double tmpD = ((Double) this.lastValue).doubleValue();
				tmpD = ((long) (tmpD * 10000.0 + ((tmpD >= 0.0) ? 0.5 : -0.5))) / 10000.0;
				return ("( S:" + this.m_Identifier + " = " + tmpD + " )");
			} else
				return ("( S:" + this.m_Identifier + " = "
						+ this.lastValue.toString() + " )");
		}
	}
}
