# Supplementary material for: Comparison of evolutionary algorithms in gene regulatory network model inference
Source: BMC Bioinformatics. 2010 Jan 27;11:59. doi: 10.1186/1471-2105-11-59 (PMC2831005; doi:10.1186/1471-2105-11-59)
Supplement: Additional file 3 — EvA2 framework. This archive contains the code and resources published by EvA2 authors (Minimum corresponding code). More details on how to use it can be found in Additional File 2. [file 1471-2105-11-59-S3.ZIP › src/eva2/server/go/individuals/codings/gp/InterfaceProgram.java]

package eva2.server.go.individuals.codings.gp;

/**
 * Created by IntelliJ IDEA. User: streiche Date: 13.06.2003 Time: 18:25:13 To
 * change this template use Options | File Templates.
 */
public interface InterfaceProgram {

	/**
	 * This method will evaluate the program. It is allowed to interact with the
	 * enviroment using the getSensorValue and setActuatorValue methods.
	 * 
	 * @param environment
	 */
	public Object evaluate(
			eva2.server.go.problems.InterfaceProgramProblem environment);

	/**
	 * This method returns a string representation of the current program.
	 * 
	 * @return string
	 */
	public String getStringRepresentation();
}
