# Supplementary material for: Comparison of evolutionary algorithms in gene regulatory network model inference
Source: BMC Bioinformatics. 2010 Jan 27;11:59. doi: 10.1186/1471-2105-11-59 (PMC2831005; doi:10.1186/1471-2105-11-59)
Supplement: Additional file 3 — EvA2 framework. This archive contains the code and resources published by EvA2 authors (Minimum corresponding code). More details on how to use it can be found in Additional File 2. [file 1471-2105-11-59-S3.ZIP › src/eva2/server/go/individuals/ESIndividualBinaryData.java]

package eva2.server.go.individuals;

import java.util.BitSet;

import wsi.ra.math.RNG;
import eva2.server.go.operators.crossover.CrossoverESDefault;
import eva2.server.go.operators.mutation.InterfaceMutation;
import eva2.server.go.operators.mutation.MutateESGlobal;
import eva2.server.go.problems.InterfaceOptimizationProblem;

/**
 * This individual uses a real-valued genotype to code for binary values, either
 * by using a threshold value of by interpreting the double value as
 * probability. Created by IntelliJ IDEA. User: streiche Date: 02.07.2003 Time:
 * 10:37:43 To change this template use Options | File Templates.
 */
public class ESIndividualBinaryData extends AbstractEAIndividual implements
		InterfaceESIndividual, InterfaceDataTypeBinary, java.io.Serializable {

	private BitSet m_Phenotype = new BitSet();
	private double[] m_Genotype;
	private boolean m_UseHardSwitch = false;
	private double[][] m_Range;

	public ESIndividualBinaryData() {
		this.m_MutationProbability = 1.0;
		this.m_MutationOperator = new MutateESGlobal();
		this.m_CrossoverProbability = 0.5;
		this.m_CrossoverOperator = new CrossoverESDefault();
		this.m_Genotype = new double[1];
		this.m_Range = new double[1][2];
		this.m_Range[0][0] = 0;
		this.m_Range[0][1] = 1;
	}

	public ESIndividualBinaryData(ESIndividualBinaryData individual) {
		if (individual.m_Phenotype != null)
			this.m_Phenotype = (BitSet) individual.m_Phenotype.clone();
		this.m_Genotype = new double[individual.m_Genotype.length];
		this.m_Range = new double[individual.m_Genotype.length][2];
		for (int i = 0; i < this.m_Genotype.length; i++) {
			this.m_Genotype[i] = individual.m_Genotype[i];
			this.m_Range[i][0] = individual.m_Range[i][0];
			this.m_Range[i][1] = individual.m_Range[i][1];
		}
		this.m_UseHardSwitch = individual.m_UseHardSwitch;

		// cloning the members of AbstractEAIndividual
		this.m_Age = individual.m_Age;
		this.m_CrossoverOperator = individual.m_CrossoverOperator;
		this.m_CrossoverProbability = individual.m_CrossoverProbability;
		this.m_MutationOperator = (InterfaceMutation) individual.m_MutationOperator
				.clone();
		this.m_MutationProbability = individual.m_MutationProbability;
		this.m_SelectionProbability = new double[individual.m_SelectionProbability.length];
		for (int i = 0; i < this.m_SelectionProbability.length; i++) {
			this.m_SelectionProbability[i] = individual.m_SelectionProbability[i];
		}
		this.m_Fitness = new double[individual.m_Fitness.length];
		for (int i = 0; i < this.m_Fitness.length; i++) {
			this.m_Fitness[i] = individual.m_Fitness[i];
		}
		cloneAEAObjects((AbstractEAIndividual) individual);
	}

	public Object clone() {
		return (Object) new ESIndividualBinaryData(this);
	}

	/**
	 * This method checks on equality regarding genotypic equality
	 * 
	 * @param individual
	 *            The individual to compare to.
	 * @return boolean if equal true else false.
	 */
	public boolean equalGenotypes(AbstractEAIndividual individual) {
		if (individual instanceof ESIndividualBinaryData) {
			ESIndividualBinaryData indy = (ESIndividualBinaryData) individual;
			if ((this.m_Genotype == null) || (indy.m_Genotype == null))
				return false;
			if ((this.m_Range == null) || (indy.m_Range == null))
				return false;
			for (int i = 0; i < this.m_Range.length; i++) {
				if (this.m_Genotype[i] != indy.m_Genotype[i])
					return false;
				if (this.m_Range[i][0] != indy.m_Range[i][0])
					return false;
				if (this.m_Range[i][1] != indy.m_Range[i][1])
					return false;
			}
			return true;
		} else {
			return false;
		}
	}

	/************************************************************************************
	 * InterfaceDataTypeBinary methods
	 */
	/**
	 * This method allows you to request a certain amount of binary data
	 * 
	 * @param length
	 *            The lenght of the BitSet that is to be optimized
	 */
	public void setBinaryDataLength(int length) {
		this.m_Genotype = new double[length];
		this.m_Range = new double[length][2];
		for (int i = 0; i < this.m_Range.length; i++) {
			this.m_Range[i][0] = 0;
			this.m_Range[i][1] = 1;
		}
	}

	/**
	 * This method returns the length of the binary data set
	 * 
	 * @return The number of bits stored
	 */
	public int size() {
		return this.m_Genotype.length;
	}

	/**
	 * This method allows you to read the binary data
	 * 
	 * @return BitSet representing the binary data.
	 */
	public BitSet getBinaryData() {
		if (this.m_UseHardSwitch) {
			// In this case it is only tested if the genotyp is bigger than 0.5
			for (int i = 0; i < this.m_Genotype.length; i++) {
				if (this.m_Genotype[i] > 0.5) {
					this.m_Phenotype.set(i);
				} else {
					this.m_Phenotype.clear(i);
				}
			}
		} else {
			// in this case the value of the genotype is interpreted as a
			// probability
			for (int i = 0; i < this.m_Genotype.length; i++) {
				if (RNG.flipCoin(this.m_Genotype[i])) {
					this.m_Phenotype.set(i);
				} else {
					this.m_Phenotype.clear(i);
				}
			}
		}
		return this.m_Phenotype;
	}

	/**
	 * This method allows you to read the binary data without an update from the
	 * genotype
	 * 
	 * @return BitSet representing the binary data.
	 */
	public BitSet getBinaryDataWithoutUpdate() {
		return this.m_Phenotype;
	}

	/**
	 * This method allows you to set the binary data.
	 * 
	 * @param binaryData
	 *            The new binary data.
	 */
	public void SetBinaryPhenotype(BitSet binaryData) {
		this.m_Phenotype = binaryData;
	}

	/**
	 * This method allows you to set the binary data, this can be used for
	 * memetic algorithms.
	 * 
	 * @param binaryData
	 *            The new binary data.
	 */
	public void SetBinaryGenotype(BitSet binaryData) {
		this.SetBinaryPhenotype(binaryData);
		for (int i = 0; i < this.m_Genotype.length; i++) {
			if (this.m_UseHardSwitch) {
				if (binaryData.get(i))
					this.m_Genotype[i] = RNG.randomDouble(0.55, 1.0);
				else
					this.m_Genotype[i] = RNG.randomDouble(0.0, 0.45);
			} else {
				if (binaryData.get(i))
					this.m_Genotype[i] = 0.9;
				else
					this.m_Genotype[i] = 0.1;
			}
		}
	}

	/************************************************************************************
	 * AbstractEAIndividual methods
	 */
	/**
	 * This method will allow a default initialisation of the individual
	 * 
	 * @param opt
	 *            The optimization problem that is to be solved.
	 */
	public void init(InterfaceOptimizationProblem opt) {
		this.defaultInit();
		this.m_MutationOperator.init(this, opt);
		this.m_CrossoverOperator.init(this, opt);
	}

	/**
	 * This method will init the individual with a given value for the
	 * phenotype.
	 * 
	 * @param obj
	 *            The initial value for the phenotype
	 * @param opt
	 *            The optimization problem that is to be solved.
	 */
	public void initByValue(Object obj, InterfaceOptimizationProblem opt) {
		if (obj instanceof BitSet) {
			BitSet bs = (BitSet) obj;
			this.SetBinaryGenotype(bs);
		} else {
			this.defaultInit();
			System.out
					.println("Initial value for ESIndividualBinaryData is no BitSet!");
		}
		this.m_MutationOperator.init(this, opt);
		this.m_CrossoverOperator.init(this, opt);
	}

	/**
	 * This method will return a string description of the GAIndividal noteably
	 * the Genotype.
	 * 
	 * @return A descriptive string
	 */
	public String getStringRepresentation() {
		String result = "";
		result += "ESIndividual coding double: (";
		result += "Fitness {";
		for (int i = 0; i < this.m_Fitness.length; i++)
			result += this.m_Fitness[i] + ";";
		result += "}/SelProb{";
		for (int i = 0; i < this.m_SelectionProbability.length; i++)
			result += this.m_SelectionProbability[i] + ";";
		result += "})\n Value: ";
		result += "[";
		for (int i = 0; i < this.m_Genotype.length; i++) {
			result += this.m_Genotype[i] + "; ";
		}
		result += "]";
		return result;
	}

	/************************************************************************************
	 * InterfaceESIndividual methods
	 */

	/**
	 * This method will allow the user to read the ES 'genotype'
	 * 
	 * @return BitSet
	 */
	public double[] getDGenotype() {
		return this.m_Genotype;
	}

	/**
	 * This method will allow the user to set the current ES 'genotype'.
	 * 
	 * @param b
	 *            The new genotype of the Individual
	 */
	public void SetDGenotype(double[] b) {
		this.m_Genotype = b;
		for (int i = 0; i < this.m_Genotype.length; i++) {
			if (this.m_Genotype[i] < this.m_Range[i][0])
				this.m_Genotype[i] = this.m_Range[1][0];
			if (this.m_Genotype[i] > this.m_Range[i][1])
				this.m_Genotype[i] = this.m_Range[1][1];
		}
	}

	// /** This method will set the range of the double attributes. If
	// range.length
	// * does not equal doubledata.length only range[i] will be used to set all
	// * ranges.
	// * @param range The new range for the double data.
	// */
	// public void SetDoubleRange(double[][] range) {
	// this.m_Range = range;
	// }

	/**
	 * This method will return the range for all double attributes.
	 * 
	 * @return The range array.
	 */
	public double[][] getDoubleRange() {
		return this.m_Range;
	}

	/**
	 * This method performs a simple one element mutation on the double vector
	 */
	public void defaultMutate() {
		int mutationIndex = RNG.randomInt(0, this.m_Genotype.length - 1);
		this.m_Genotype[mutationIndex] += ((this.m_Range[mutationIndex][1] - this.m_Range[mutationIndex][0]) / 2)
				* RNG.gaussianDouble(0.05f);
		if (this.m_Genotype[mutationIndex] < this.m_Range[mutationIndex][0])
			this.m_Genotype[mutationIndex] = this.m_Range[mutationIndex][0];
		if (this.m_Genotype[mutationIndex] > this.m_Range[mutationIndex][1])
			this.m_Genotype[mutationIndex] = this.m_Range[mutationIndex][1];
	}

	/**
	 * This method initializes the double vector
	 */
	public void defaultInit() {
		for (int i = 0; i < this.m_Genotype.length; i++) {
			this.m_Genotype[i] = RNG.randomDouble(this.m_Range[i][0],
					this.m_Range[i][1]);
		}
	}

	/**********************************************************************************************************************
	 * These are for GUI
	 */
	/**
	 * This method allows the CommonJavaObjectEditorPanel to read the name to
	 * the current object.
	 * 
	 * @return The name.
	 */
	public String getName() {
		return "ES individual";
	}

	/**
	 * This method returns a global info string
	 * 
	 * @return description
	 */
	public String globalInfo() {
		return "This is an ES individual adopted to optimize binary values.";
	}

	/**
	 * This method will toggle between genotyp interpreation as bit probability
	 * and fixed switch.
	 * 
	 * @param b
	 *            the Switch.
	 */
	public void setToggelInterpretation(boolean b) {
		this.m_UseHardSwitch = b;
	}

	public boolean getToggelInterpretation() {
		return this.m_UseHardSwitch;
	}

	public String toggelInterpretationTipText() {
		return "Toggel between interpretation as probability or if(>0.5).";
	}
}
