# Supplementary material for: Comparison of evolutionary algorithms in gene regulatory network model inference
Source: BMC Bioinformatics. 2010 Jan 27;11:59. doi: 10.1186/1471-2105-11-59 (PMC2831005; doi:10.1186/1471-2105-11-59)
Supplement: Additional file 3 — EvA2 framework. This archive contains the code and resources published by EvA2 authors (Minimum corresponding code). More details on how to use it can be found in Additional File 2. [file 1471-2105-11-59-S3.ZIP › src/eva2/server/go/individuals/ESIndividualDoubleData.java]

package eva2.server.go.individuals;

import wsi.ra.math.RNG;
import eva2.server.go.operators.crossover.CrossoverESDefault;
import eva2.server.go.operators.mutation.InterfaceMutation;
import eva2.server.go.operators.mutation.MutateESGlobal;
import eva2.server.go.problems.InterfaceOptimizationProblem;

/**
 * This individual uses a real-valued genotype to code for double values.
 * Created by IntelliJ IDEA. User: streiche Date: 24.03.2003 Time: 16:00:03 To
 * change this template use Options | File Templates.
 */
public class ESIndividualDoubleData extends AbstractEAIndividual implements
		InterfaceESIndividual, InterfaceDataTypeDouble, java.io.Serializable {

	private double[] m_Genotype;
	private double[] m_Phenotype;
	private double[][] m_Range;

	public ESIndividualDoubleData() {
		this.m_MutationProbability = 1.0;
		this.m_MutationOperator = new MutateESGlobal();
		this.m_CrossoverProbability = 0.5;
		this.m_CrossoverOperator = new CrossoverESDefault();
		this.m_Genotype = new double[1];
		this.m_Range = new double[1][2];
		this.m_Range[0][0] = -10;
		this.m_Range[0][1] = 10;
	}

	public ESIndividualDoubleData(ESIndividualDoubleData individual) {
		if (individual.m_Phenotype != null) {
			this.m_Phenotype = new double[individual.m_Phenotype.length];
			System.arraycopy(individual.m_Phenotype, 0, this.m_Phenotype, 0,
					this.m_Phenotype.length);
		}
		this.m_Genotype = new double[individual.m_Genotype.length];
		this.m_Range = new double[individual.m_Range.length][2];
		for (int i = 0; i < this.m_Genotype.length; i++) {
			this.m_Genotype[i] = individual.m_Genotype[i];
			this.m_Range[i][0] = individual.m_Range[i][0];
			this.m_Range[i][1] = individual.m_Range[i][1];
		}

		// cloning the members of AbstractEAIndividual
		this.m_Age = individual.m_Age;
		this.m_CrossoverOperator = individual.m_CrossoverOperator;
		this.m_CrossoverProbability = individual.m_CrossoverProbability;
		this.m_MutationOperator = (InterfaceMutation) individual.m_MutationOperator
				.clone();
		this.m_MutationProbability = individual.m_MutationProbability;
		this.m_SelectionProbability = new double[individual.m_SelectionProbability.length];
		for (int i = 0; i < this.m_SelectionProbability.length; i++) {
			this.m_SelectionProbability[i] = individual.m_SelectionProbability[i];
		}
		this.m_Fitness = new double[individual.m_Fitness.length];
		for (int i = 0; i < this.m_Fitness.length; i++) {
			this.m_Fitness[i] = individual.m_Fitness[i];
		}
		cloneAEAObjects((AbstractEAIndividual) individual);
	}

	public Object clone() {
		return (Object) new ESIndividualDoubleData(this);
	}

	/**
	 * This method checks on equality regarding genotypic equality
	 * 
	 * @param individual
	 *            The individual to compare to.
	 * @return boolean if equal true else false.
	 */
	public boolean equalGenotypes(AbstractEAIndividual individual) {
		if (individual instanceof ESIndividualDoubleData) {
			ESIndividualDoubleData indy = (ESIndividualDoubleData) individual;
			if ((this.m_Genotype == null) || (indy.m_Genotype == null))
				return false;
			if ((this.m_Range == null) || (indy.m_Range == null))
				return false;
			if (this.m_Genotype.length != indy.m_Genotype.length)
				return false;
			if (this.m_Range.length != indy.m_Range.length)
				return false;
			for (int i = 0; i < this.m_Genotype.length; i++) {
				if (this.m_Genotype[i] != indy.m_Genotype[i])
					return false;
				if (this.m_Range[i][0] != indy.m_Range[i][0])
					return false;
				if (this.m_Range[i][1] != indy.m_Range[i][1])
					return false;
			}
			return true;
		} else {
			return false;
		}
	}

	/************************************************************************************
	 * InterfaceDataTypeDouble methods
	 */
	/**
	 * This method allows you to request a certain amount of double data
	 * 
	 * @param length
	 *            The lenght of the double[] that is to be optimized
	 */
	public void setDoubleDataLength(int length) {
		double[] newDesPa = new double[length];
		double[][] newRange = new double[length][2];

		// copy the old values for the decision parameters and the range
		for (int i = 0; ((i < newDesPa.length) && (i < this.m_Genotype.length)); i++) {
			newDesPa[i] = this.m_Genotype[i];
			newRange[i][0] = this.m_Range[i][0];
			newRange[i][1] = this.m_Range[i][1];
		}

		// if the new length is bigger than the last value fills the extra
		// elements
		for (int i = this.m_Genotype.length; (i < newDesPa.length); i++) {
			newDesPa[i] = this.m_Genotype[this.m_Genotype.length - 1];
			newRange[i][0] = this.m_Range[this.m_Genotype.length - 1][0];
			newRange[i][1] = this.m_Range[this.m_Genotype.length - 1][1];
		}
		this.m_Genotype = newDesPa;
		this.m_Range = newRange;

		// changed 28.08.03 by request of Spieth
		// this.m_DecisionParameters = new double[length];
		// this.m_Range = new double[length][2];
		// for (int i = 0; i < this.m_Range.length; i++) {
		// this.m_Range[i][0] = -10;
		// this.m_Range[i][1] = 10;
		// }
	}

	/**
	 * This method returns the length of the double data set
	 * 
	 * @return The number of bits stored
	 */
	public int size() {
		return this.m_Genotype.length;
	}

	/**
	 * This method will set the range of the double attributes. If range.length
	 * does not equal doubledata.length only range[i] will be used to set all
	 * ranges.
	 * 
	 * @param range
	 *            The new range for the double data.
	 */
	public void SetDoubleRange(double[][] range) {
		if (range.length != this.m_Range.length) {
			System.out
					.println("Warning: Trying to set a range of length "
							+ range.length
							+ " to a vector of length "
							+ this.m_Range.length
							+ "!\n Use method setDoubleDataLength first! (ESIndividualDoubleData:SetDoubleRange)");
		}
		for (int i = 0; ((i < this.m_Range.length) && (i < range.length)); i++) {
			this.m_Range[i][0] = range[i][0];
			this.m_Range[i][1] = range[i][1];
		}
	}

	/**
	 * This method will return the range for all double attributes.
	 * 
	 * @return The range array.
	 */
	public double[][] getDoubleRange() {
		return this.m_Range;
	}

	/**
	 * This method allows you to read the double data. A new phenotype array is
	 * allocated and the genotype copied.
	 * 
	 * @return BitSet representing the double data.
	 */
	public double[] getDoubleData() {
		this.m_Phenotype = new double[this.m_Genotype.length];
		System.arraycopy(this.m_Genotype, 0, this.m_Phenotype, 0,
				this.m_Genotype.length);
		return this.m_Phenotype;
	}

	/**
	 * This method allows you to read the double data without an update from the
	 * genotype
	 * 
	 * @return double[] representing the double data.
	 */
	public double[] getDoubleDataWithoutUpdate() {
		return this.m_Phenotype;
	}

	/**
	 * This method allows you to set the phenotype double data. To change the
	 * genotype, use SetDoubleDataLamarckian().
	 * 
	 * @param doubleData
	 *            The new double data.
	 */
	public void SetDoublePhenotype(double[] doubleData) {
		this.m_Phenotype = doubleData;
	}

	/**
	 * This method allows you to set the genotype data, this can be used for
	 * memetic algorithms.
	 * 
	 * @param doubleData
	 *            The new double data.
	 */
	public void SetDoubleGenotype(double[] doubleData) {
		this.SetDoublePhenotype(doubleData);
		this.m_Genotype = new double[doubleData.length];
		System.arraycopy(doubleData, 0, this.m_Genotype, 0, doubleData.length);
	}

	/************************************************************************************
	 * AbstractEAIndividual methods
	 */
	/**
	 * This method will allow a default initialisation of the individual
	 * 
	 * @param opt
	 *            The optimization problem that is to be solved.
	 */
	public void init(InterfaceOptimizationProblem opt) {
		this.defaultInit();
		this.m_MutationOperator.init(this, opt);
		this.m_CrossoverOperator.init(this, opt);
	}

	/**
	 * This method will init the individual with a given value for the
	 * phenotype.
	 * 
	 * @param obj
	 *            The initial value for the phenotype
	 * @param opt
	 *            The optimization problem that is to be solved.
	 */
	public void initByValue(Object obj, InterfaceOptimizationProblem opt) {
		if (obj instanceof double[]) {
			double[] bs = (double[]) obj;
			if (bs.length != this.m_Genotype.length)
				System.out
						.println("Init value and requested length doesn't match!");
			this.SetDoubleGenotype(bs);
		} else {
			this.defaultInit();
			System.out
					.println("Initial value for ESIndividualDoubleData is not double[]!");
		}
		this.m_MutationOperator.init(this, opt);
		this.m_CrossoverOperator.init(this, opt);
	}

	/**
	 * This method will return a string description of the GAIndividal noteably
	 * the Genotype.
	 * 
	 * @return A descriptive string
	 */
	public String getStringRepresentation() {
		StringBuilder strB = new StringBuilder(200);
		strB.append("ESIndividual coding double: (Fitness {");
		for (int i = 0; i < this.m_Fitness.length; i++) {
			strB.append(this.m_Fitness[i]);
			strB.append(";");
		}
		strB.append("}/SelProb{");

		for (int i = 0; i < this.m_SelectionProbability.length; i++) {
			strB.append(this.m_SelectionProbability[i]);
			strB.append(";");
		}
		strB.append("}) Value: [");
		for (int i = 0; i < this.m_Genotype.length; i++) {
			strB.append(this.m_Genotype[i]);
			strB.append("; ");
		}
		strB.append("]");
		return strB.toString();
	}

	/************************************************************************************
	 * InterfaceESIndividual methods
	 */
	/**
	 * This method will allow the user to read the ES 'genotype'
	 * 
	 * @return BitSet
	 */
	public double[] getDGenotype() {
		return this.m_Genotype;
	}

	/**
	 * This method will allow the user to set the current ES 'genotype'.
	 * 
	 * @param b
	 *            The new genotype of the Individual
	 */
	public void SetDGenotype(double[] b) {
		this.m_Genotype = b;
		for (int i = 0; i < this.m_Genotype.length; i++) {
			if (this.m_Genotype[i] < this.m_Range[i][0])
				this.m_Genotype[i] = this.m_Range[i][0];
			if (this.m_Genotype[i] > this.m_Range[i][1])
				this.m_Genotype[i] = this.m_Range[i][1];
		}
	}

	/**
	 * This method will allow the user to set the current ES 'genotype'.
	 * 
	 * @param b
	 *            The new genotype of the Individual
	 */
	public void SetDGenotypeNocheck(double[] b) {
		this.m_Genotype = b;
	}

	/**
	 * This method performs a simple one element mutation on the double vector
	 */
	public void defaultMutate() {
		int mutationIndex = RNG.randomInt(0, this.m_Genotype.length - 1);
		this.m_Genotype[mutationIndex] += ((this.m_Range[mutationIndex][1] - this.m_Range[mutationIndex][0]) / 2)
				* RNG.gaussianDouble(0.05f);
		if (this.m_Genotype[mutationIndex] < this.m_Range[mutationIndex][0])
			this.m_Genotype[mutationIndex] = this.m_Range[mutationIndex][0];
		if (this.m_Genotype[mutationIndex] > this.m_Range[mutationIndex][1])
			this.m_Genotype[mutationIndex] = this.m_Range[mutationIndex][1];
	}

	/**
	 * This method initializes the double vector
	 */
	public void defaultInit() {
		for (int i = 0; i < this.m_Genotype.length; i++) {
			this.m_Genotype[i] = RNG.randomDouble(this.m_Range[i][0],
					this.m_Range[i][1]);
		}
	}

	/**********************************************************************************************************************
	 * These are for GUI
	 */
	/**
	 * This method allows the CommonJavaObjectEditorPanel to read the name to
	 * the current object.
	 * 
	 * @return The name.
	 */
	public String getName() {
		return "ES individual";
	}

	/**
	 * This method returns a global info string
	 * 
	 * @return description
	 */
	public String globalInfo() {
		return "This is an ES individual suited to optimize double values.";
	}

	// public String toString() {
	// String str = "Ind " + m_Genotype[0];
	// for (int i=1; i<this.m_Genotype.length; i++) str += "/" + m_Genotype[i];
	// str += "~" + m_Fitness[0];
	// for (int i=1; i<this.m_Fitness.length; i++) str += "/" + m_Fitness[i];
	// return str;
	// }
}
