# Supplementary material for: Comparison of evolutionary algorithms in gene regulatory network model inference
Source: BMC Bioinformatics. 2010 Jan 27;11:59. doi: 10.1186/1471-2105-11-59 (PMC2831005; doi:10.1186/1471-2105-11-59)
Supplement: Additional file 3 — EvA2 framework. This archive contains the code and resources published by EvA2 authors (Minimum corresponding code). More details on how to use it can be found in Additional File 2. [file 1471-2105-11-59-S3.ZIP › src/eva2/server/go/individuals/ESIndividualIntegerData.java]

package eva2.server.go.individuals;

import java.util.Arrays;

import eva2.server.go.IndividualInterface;
import eva2.server.go.operators.crossover.CrossoverESDefault;
import eva2.server.go.operators.mutation.InterfaceMutation;
import eva2.server.go.operators.mutation.MutateESGlobal;
import eva2.server.go.problems.InterfaceOptimizationProblem;
import wsi.ra.math.RNG;

/**
 * This individual uses a real-valued genotype to code for integer values.
 * Created by IntelliJ IDEA. User: streiche Date: 15.04.2004 Time: 17:18:58 To
 * change this template use File | Settings | File Templates.
 */
public class ESIndividualIntegerData extends AbstractEAIndividual implements
		InterfaceESIndividual, InterfaceDataTypeInteger, java.io.Serializable {

	private double[] m_Genotype;
	private int[] m_Phenotype;
	private int[][] m_Range;

	public ESIndividualIntegerData() {
		this.m_MutationProbability = 1.0;
		this.m_MutationOperator = new MutateESGlobal();
		this.m_CrossoverProbability = 0.5;
		this.m_CrossoverOperator = new CrossoverESDefault();
		this.m_Genotype = new double[1];
		this.m_Range = new int[1][2];
		this.m_Range[0][0] = -10;
		this.m_Range[0][1] = 10;
	}

	public ESIndividualIntegerData(ESIndividualIntegerData individual) {
		if (individual.m_Phenotype != null) {
			this.m_Phenotype = new int[individual.m_Phenotype.length];
			System.arraycopy(individual.m_Phenotype, 0, this.m_Phenotype, 0,
					this.m_Phenotype.length);
		}
		this.m_Genotype = new double[individual.m_Genotype.length];
		this.m_Range = new int[individual.m_Genotype.length][2];
		for (int i = 0; i < this.m_Genotype.length; i++) {
			this.m_Genotype[i] = individual.m_Genotype[i];
			this.m_Range[i][0] = individual.m_Range[i][0];
			this.m_Range[i][1] = individual.m_Range[i][1];
		}

		// cloning the members of AbstractEAIndividual
		this.m_Age = individual.m_Age;
		this.m_CrossoverOperator = individual.m_CrossoverOperator;
		this.m_CrossoverProbability = individual.m_CrossoverProbability;
		this.m_MutationOperator = (InterfaceMutation) individual.m_MutationOperator
				.clone();
		this.m_MutationProbability = individual.m_MutationProbability;
		this.m_SelectionProbability = new double[individual.m_SelectionProbability.length];
		for (int i = 0; i < this.m_SelectionProbability.length; i++) {
			this.m_SelectionProbability[i] = individual.m_SelectionProbability[i];
		}
		this.m_Fitness = new double[individual.m_Fitness.length];
		for (int i = 0; i < this.m_Fitness.length; i++) {
			this.m_Fitness[i] = individual.m_Fitness[i];
		}
		cloneAEAObjects((AbstractEAIndividual) individual);
	}

	public Object clone() {
		return (Object) new ESIndividualIntegerData(this);
	}

	/**
	 * This method checks on equality regarding genotypic equality
	 * 
	 * @param individual
	 *            The individual to compare to.
	 * @return boolean if equal true else false.
	 */
	public boolean equalGenotypes(AbstractEAIndividual individual) {
		if (individual instanceof ESIndividualIntegerData) {
			ESIndividualIntegerData indy = (ESIndividualIntegerData) individual;
			if ((this.m_Genotype == null) || (indy.m_Genotype == null))
				return false;
			if ((this.m_Range == null) || (indy.m_Range == null))
				return false;
			for (int i = 0; i < this.m_Range.length; i++) {
				if (this.m_Genotype[i] != indy.m_Genotype[i])
					return false;
				if (this.m_Range[i][0] != indy.m_Range[i][0])
					return false;
				if (this.m_Range[i][1] != indy.m_Range[i][1])
					return false;
			}
			return true;
		} else {
			return false;
		}
	}

	/************************************************************************************
	 * InterfaceDataTypeInteger methods
	 */
	/**
	 * This method allows you to request a certain amount of int data
	 * 
	 * @param length
	 *            The lenght of the int[] that is to be optimized
	 */
	public void setIntegerDataLength(int length) {
		double[] newDesPa = new double[length];
		int[][] newRange = new int[length][2];

		// copy the old values for the decision parameters and the range
		for (int i = 0; ((i < newDesPa.length) && (i < this.m_Genotype.length)); i++) {
			newDesPa[i] = this.m_Genotype[i];
			newRange[i][0] = this.m_Range[i][0];
			newRange[i][1] = this.m_Range[i][1];
		}

		// if the new length is bigger than the last value fills the extra
		// elements
		for (int i = this.m_Genotype.length; (i < newDesPa.length); i++) {
			newDesPa[i] = this.m_Genotype[this.m_Genotype.length - 1];
			newRange[i][0] = this.m_Range[this.m_Genotype.length - 1][0];
			newRange[i][1] = this.m_Range[this.m_Genotype.length - 1][1];
		}
		this.m_Genotype = newDesPa;
		this.m_Range = newRange;
	}

	/**
	 * This method returns the length of the int data set
	 * 
	 * @return The number of ints stored
	 */
	public int size() {
		return this.m_Genotype.length;
	}

	/**
	 * This method will set the range of the int attributes. If range.length
	 * does not equal intdata.length only range[i] will be used to set all
	 * ranges.
	 * 
	 * @param range
	 *            The new range for the int data.
	 */
	public void SetIntRange(int[][] range) {
		if (range.length != this.m_Range.length) {
			System.out
					.println("Warning: Trying to set a range of length "
							+ range.length
							+ " to a vector of length "
							+ this.m_Range.length
							+ "!\n Use method setIntegerDataLength first (ESIndividualIntegerData::SetIntRange)!");
		}
		for (int i = 0; ((i < this.m_Range.length) && (i < range.length)); i++) {
			this.m_Range[i][0] = range[i][0];
			this.m_Range[i][1] = range[i][1];
		}
	}

	/**
	 * This method will return the range for all int attributes.
	 * 
	 * @return The range array.
	 */
	public int[][] getIntRange() {
		return this.m_Range;
	}

	/**
	 * This method allows you to read the int data
	 * 
	 * @return int[] representing the int data.
	 */
	public int[] getIntegerData() {
		this.m_Phenotype = new int[this.m_Genotype.length];
		for (int i = 0; i < this.m_Phenotype.length; i++) {
			this.m_Phenotype[i] = (int) this.m_Genotype[i];
			if (this.m_Phenotype[i] < this.m_Range[i][0])
				this.m_Phenotype[i] = this.m_Range[i][0];
			if (this.m_Phenotype[i] > this.m_Range[i][1])
				this.m_Phenotype[i] = this.m_Range[i][1];
		}
		return this.m_Phenotype;
	}

	/**
	 * This method allows you to read the int data without an update from the
	 * genotype
	 * 
	 * @return int[] representing the int data.
	 */
	public int[] getIntegerDataWithoutUpdate() {
		return this.m_Phenotype;
	}

	/**
	 * This method allows you to set the int data.
	 * 
	 * @param intData
	 *            The new int data.
	 */
	public void SetIntPhenotype(int[] intData) {
		this.m_Phenotype = intData;
	}

	/**
	 * This method allows you to set the int data, this can be used for memetic
	 * algorithms.
	 * 
	 * @param intData
	 *            The new int data.
	 */
	public void SetIntGenotype(int[] intData) {
		for (int i = 0; i < this.m_Genotype.length; i++) {
			m_Genotype[i] = (double) intData[i];
		}
		getIntegerData();
	}

	/************************************************************************************
	 * AbstractEAIndividual methods
	 */
	/**
	 * This method will allow a default initialisation of the individual
	 * 
	 * @param opt
	 *            The optimization problem that is to be solved.
	 */
	public void init(InterfaceOptimizationProblem opt) {
		this.defaultInit();
		this.m_MutationOperator.init(this, opt);
		this.m_CrossoverOperator.init(this, opt);
	}

	/**
	 * This method will init the individual with a given value for the
	 * phenotype.
	 * 
	 * @param obj
	 *            The initial value for the phenotype
	 * @param opt
	 *            The optimization problem that is to be solved.
	 */
	public void initByValue(Object obj, InterfaceOptimizationProblem opt) {
		if (obj instanceof int[]) {
			int[] bs = (int[]) obj;
			if (bs.length != this.m_Genotype.length)
				System.out
						.println("Init value and requested length doesn't match!");
			this.SetIntGenotype(bs);
		} else {
			this.defaultInit();
			System.out
					.println("Initial value for ESIndividualIntegerData is not int[]!");
		}
		this.m_MutationOperator.init(this, opt);
		this.m_CrossoverOperator.init(this, opt);
	}

	/**
	 * This method will return a string description of the GAIndividal noteably
	 * the Genotype.
	 * 
	 * @return A descriptive string
	 */
	public String getStringRepresentation() {
		String result = "";
		result += "ESIndividual coding int: (";
		result += "Fitness {";
		for (int i = 0; i < this.m_Fitness.length; i++)
			result += this.m_Fitness[i] + ";";
		result += "}/SelProb{";
		for (int i = 0; i < this.m_SelectionProbability.length; i++)
			result += this.m_SelectionProbability[i] + ";";
		result += "})\n Value: ";
		result += "[";
		for (int i = 0; i < this.m_Genotype.length; i++) {
			result += this.m_Genotype[i] + "; ";
		}
		result += "]";
		return result;
	}

	/************************************************************************************
	 * InterfaceESIndividual methods
	 */
	/**
	 * This method will allow the user to read the ES 'genotype'
	 * 
	 * @return BitSet
	 */
	public double[] getDGenotype() {
		return this.m_Genotype;
	}

	/**
	 * This method will allow the user to set the current ES 'genotype'.
	 * 
	 * @param b
	 *            The new genotype of the Individual
	 */
	public void SetDGenotype(double[] b) {
		this.m_Genotype = b;
		for (int i = 0; i < this.m_Genotype.length; i++) {
			if (this.m_Genotype[i] < this.m_Range[i][0])
				this.m_Genotype[i] = this.m_Range[i][0];
			if (this.m_Genotype[i] > this.m_Range[i][1])
				this.m_Genotype[i] = this.m_Range[i][1];
		}
	}

	/**
	 * This method performs a simple one element mutation on the double vector
	 */
	public void defaultMutate() {
		int mutationIndex = RNG.randomInt(0, this.m_Genotype.length - 1);
		this.m_Genotype[mutationIndex] += ((this.m_Range[mutationIndex][1] - this.m_Range[mutationIndex][0]) / 2)
				* RNG.gaussianDouble(0.05f);
		if (this.m_Genotype[mutationIndex] < this.m_Range[mutationIndex][0])
			this.m_Genotype[mutationIndex] = this.m_Range[mutationIndex][0];
		if (this.m_Genotype[mutationIndex] > this.m_Range[mutationIndex][1])
			this.m_Genotype[mutationIndex] = this.m_Range[mutationIndex][1];
	}

	/**
	 * This method will return the range for all double attributes.
	 * 
	 * @return The range array.
	 */
	public double[][] getDoubleRange() {
		double[][] result = new double[this.m_Range.length][2];
		for (int i = 0; i < this.m_Range.length; i++) {
			result[i][0] = this.m_Range[i][0];
			result[i][1] = this.m_Range[i][1];
		}
		return result;
	}

	/**
	 * This method initializes the double vector
	 */
	public void defaultInit() {
		for (int i = 0; i < this.m_Genotype.length; i++) {
			this.m_Genotype[i] = RNG.randomInt(this.m_Range[i][0],
					this.m_Range[i][1]);
		}
	}

	/**********************************************************************************************************************
	 * These are for GUI
	 */
	/**
	 * This method allows the CommonJavaObjectEditorPanel to read the name to
	 * the current object.
	 * 
	 * @return The name.
	 */
	public String getName() {
		return "ES individual";
	}

	/**
	 * This method returns a global info string
	 * 
	 * @return description
	 */
	public String globalInfo() {
		return "This is an ES individual suited to optimize integer values.";
	}
}
