# Supplementary material for: Comparison of evolutionary algorithms in gene regulatory network model inference
Source: BMC Bioinformatics. 2010 Jan 27;11:59. doi: 10.1186/1471-2105-11-59 (PMC2831005; doi:10.1186/1471-2105-11-59)
Supplement: Additional file 3 — EvA2 framework. This archive contains the code and resources published by EvA2 authors (Minimum corresponding code). More details on how to use it can be found in Additional File 2. [file 1471-2105-11-59-S3.ZIP › src/eva2/server/go/individuals/ESIndividualPermutationData.java]

package eva2.server.go.individuals;

import eva2.server.go.IndividualInterface;
import eva2.server.go.operators.crossover.CrossoverESDefault;
import eva2.server.go.operators.mutation.InterfaceMutation;
import eva2.server.go.operators.mutation.MutateESGlobal;
import eva2.server.go.problems.InterfaceOptimizationProblem;
import wsi.ra.math.RNG;

/**
 * This individual uses a real-valued genotype to code for a permutations, the
 * sorting of the real-valued genotype gives the permutation. Created by
 * IntelliJ IDEA. User: streiche Date: 21.10.2004 Time: 17:02:53 To change this
 * template use File | Settings | File Templates.
 */
public class ESIndividualPermutationData extends AbstractEAIndividual implements
		InterfaceESIndividual, InterfaceDataTypePermutation,
		java.io.Serializable {

	private double[][] m_Genotype;
	private int[][] m_Phenotype;
	private double[][][] m_Range;
	private int[] firstindex;

	public ESIndividualPermutationData() {
		this.m_MutationProbability = 1.0;
		this.m_MutationOperator = new MutateESGlobal();
		this.m_CrossoverProbability = 0.5;
		this.m_CrossoverOperator = new CrossoverESDefault();
		this.m_Genotype = new double[1][1];
		this.m_Range = new double[1][1][2];
		this.m_Range[0][0][0] = 0;
		this.m_Range[0][0][1] = 1;
		this.firstindex = new int[] { 0 };
	}

	public ESIndividualPermutationData(ESIndividualPermutationData individual) {
		if (individual.m_Phenotype != null) {
			this.m_Phenotype = new int[individual.m_Phenotype.length][];
			for (int i = 0; i < m_Phenotype.length; i++) {
				this.m_Phenotype[i] = new int[individual.m_Phenotype[i].length];
				System.arraycopy(individual.m_Phenotype[i], 0,
						this.m_Phenotype[i], 0, this.m_Phenotype[i].length);
			}
		}

		this.firstindex = individual.firstindex;
		this.m_Genotype = new double[individual.m_Genotype.length][];
		this.m_Range = new double[individual.m_Genotype.length][][];
		for (int i = 0; i < this.m_Genotype.length; i++) {
			// if (individual.m_Phenotype != null) {

			this.m_Genotype[i] = new double[individual.m_Genotype[i].length];
			this.m_Range[i] = new double[individual.m_Genotype[i].length][2];
			for (int j = 0; j < this.m_Genotype[i].length; j++) {
				this.m_Genotype[i][j] = individual.m_Genotype[i][j];
				this.m_Range[i][j][0] = individual.m_Range[i][j][0];
				this.m_Range[i][j][1] = individual.m_Range[i][j][1];
				// }
			}
		}

		// cloning the members of AbstractEAIndividual
		this.m_Age = individual.m_Age;
		this.m_CrossoverOperator = individual.m_CrossoverOperator;
		this.m_CrossoverProbability = individual.m_CrossoverProbability;
		this.m_MutationOperator = (InterfaceMutation) individual.m_MutationOperator
				.clone();
		this.m_MutationProbability = individual.m_MutationProbability;
		this.m_SelectionProbability = new double[individual.m_SelectionProbability.length];
		for (int i = 0; i < this.m_SelectionProbability.length; i++) {
			this.m_SelectionProbability[i] = individual.m_SelectionProbability[i];
		}
		this.m_Fitness = new double[individual.m_Fitness.length];
		for (int i = 0; i < this.m_Fitness.length; i++) {
			this.m_Fitness[i] = individual.m_Fitness[i];
		}
		cloneAEAObjects((AbstractEAIndividual) individual);

	}

	public Object clone() {
		return (Object) new ESIndividualPermutationData(this);
	}

	/**
	 * This method checks on equality regarding genotypic equality
	 * 
	 * @param individual
	 *            The individual to compare to.
	 * @return boolean if equal true else false.
	 */
	public boolean equalGenotypes(AbstractEAIndividual individual) {
		if (individual instanceof ESIndividualPermutationData) {
			ESIndividualPermutationData indy = (ESIndividualPermutationData) individual;
			if ((this.m_Genotype == null) || (indy.m_Genotype == null))
				return false;
			if ((this.m_Range == null) || (indy.m_Range == null))
				return false;
			if (this.m_Range.length != indy.m_Range.length)
				return false;
			for (int i = 0; i < this.m_Range.length; i++) {
				if (this.m_Genotype[i] != indy.m_Genotype[i])
					return false;
				if (this.m_Range[i][0] != indy.m_Range[i][0])
					return false;
				if (this.m_Range[i][1] != indy.m_Range[i][1])
					return false;
			}
			return true;
		} else {
			return false;
		}
	}

	/************************************************************************************
	 * InterfaceDataTypePermutation methods
	 */

	public void setPermutationDataLength(int[] length) {

		this.m_Genotype = new double[length.length][];
		this.m_Range = new double[length.length][][];
		for (int i = 0; i < this.m_Range.length; i++) {
			this.m_Genotype[i] = new double[length[i]];
		}

		for (int i = 0; i < this.m_Range.length; i++) {

			this.m_Range[i] = new double[length[i]][2];
			for (int j = 0; j < this.m_Range[i].length; j++) {
				this.m_Range[i][j][0] = 0;
				this.m_Range[i][j][1] = 1;
			}
		}
	}

	public int[] sizePermutation() {
		int[] res = new int[m_Genotype.length];
		for (int i = 0; i < m_Genotype.length; i++) {
			res[i] = m_Genotype[i].length;
		}
		return res;
	}

	public void SetPermutationPhenotype(int[][] perm) {
		this.m_Phenotype = perm;
		this.m_Range = new double[perm.length][][];
		for (int i = 0; i < perm.length; i++) {
			this.m_Range[i] = new double[perm[i].length][2];
			for (int j = 0; j < this.m_Range[i].length; j++) {
				this.m_Range[i][j][0] = 0;
				this.m_Range[i][j][1] = 1;
			}
		}

	}

	public void SetPermutationGenotype(int[][] perm) {
		this.SetPermutationPhenotype(perm);

		this.m_Genotype = new double[perm.length][];
		this.m_Range = new double[perm.length][][];
		for (int p = 0; p < perm.length; p++) {
			int biggest = Integer.MIN_VALUE;
			int smallest = Integer.MAX_VALUE;
			this.m_Range[p] = new double[perm[p].length][2];
			for (int i = 0; i < perm[p].length; i++) {
				if (perm[p][i] > biggest)
					biggest = perm[p][i];
				if (perm[p][i] < smallest)
					smallest = perm[p][i];
				this.m_Range[p][i][0] = 0;
				this.m_Range[p][i][1] = 1;
			}
			for (int i = 0; i < this.m_Genotype[p].length; i++) {
				this.m_Genotype[p][i] = (perm[p][i] - smallest)
						/ (double) biggest;
			}
		}

	}

	public int[][] getPermutationData() {
		this.m_Phenotype = new int[this.m_Genotype.length][];
		for (int p = 0; p < m_Genotype.length; p++) {
			this.m_Phenotype[p] = new int[m_Genotype[p].length];
			boolean notValid = true;
			while (notValid) {
				notValid = false;
				for (int i = 0; i < this.m_Genotype[p].length; i++) {
					for (int j = 0; j < this.m_Genotype[p].length; j++) {
						if ((i != j)
								&& (this.m_Genotype[p][i] == this.m_Genotype[p][j])) {
							notValid = true;
							this.m_Genotype[p][j] = RNG.randomDouble(0, 1);
						}
					}
				}

			}
			for (int i = 0; i < this.m_Genotype[p].length; i++) {
				for (int j = 0; j < this.m_Genotype[p].length; j++) {
					if (this.m_Genotype[p][i] > this.m_Genotype[p][j])
						this.m_Phenotype[p][i]++;
				}
			}
		}
		return this.m_Phenotype;
	}

	/**
	 * This method allows you to read the permutation data without an update
	 * from the genotype
	 * 
	 * @return int[] representing the permutation.
	 */
	public int[][] getPermutationDataWithoutUpdate() {
		return this.m_Phenotype;
	}

	public int[] getFirstindex() {
		return firstindex;
	}

	public void setFirstindex(int[] firstindex) {
		this.firstindex = firstindex;
	}

	/************************************************************************************
	 * AbstractEAIndividual methods
	 */
	/**
	 * This method will allow a default initialisation of the individual
	 * 
	 * @param opt
	 *            The optimization problem that is to be solved.
	 */
	public void init(InterfaceOptimizationProblem opt) {
		this.defaultInit();
		this.m_MutationOperator.init(this, opt);
		this.m_CrossoverOperator.init(this, opt);
	}

	/**
	 * This method will init the individual with a given value for the
	 * phenotype.
	 * 
	 * @param obj
	 *            The initial value for the phenotype
	 * @param opt
	 *            The optimization problem that is to be solved.
	 */
	public void initByValue(Object obj, InterfaceOptimizationProblem opt) {
		if (obj instanceof int[][]) {
			int[][] bs = (int[][]) obj;
			if (bs.length != this.m_Genotype.length)
				System.out
						.println("Init value and requested length doesn't match!");
			this.SetPermutationGenotype(bs);
		} else {
			this.defaultInit();
			System.out
					.println("Initial value for ESIndividualPermutationData is not int[]!");
		}
		this.m_MutationOperator.init(this, opt);
		this.m_CrossoverOperator.init(this, opt);
	}

	/**
	 * This method will return a string description of the GAIndividal noteably
	 * the Genotype.
	 * 
	 * @return A descriptive string
	 */
	public String getStringRepresentation() {
		String result = "";
		result += "ESIndividual coding permutation: (";
		result += "Fitness {";
		for (int i = 0; i < this.m_Fitness.length; i++)
			result += this.m_Fitness[i] + ";";
		result += "}/SelProb{";
		for (int i = 0; i < this.m_SelectionProbability.length; i++)
			result += this.m_SelectionProbability[i] + ";";
		result += "})\n Value: ";
		result += "[";
		for (int i = 0; i < this.m_Genotype.length; i++) {
			result += this.m_Genotype[i] + "; ";
		}
		result += "]";
		return result;
	}

	/************************************************************************************
	 * InterfaceESIndividual methods
	 */
	/**
	 * This method will allow the user to read the ES 'genotype'
	 * 
	 * @return BitSet
	 */
	public double[] getDGenotype() {
		return mapMatrixToVector(m_Genotype);
	}

	public double[] mapMatrixToVector(double[][] matrix) {
		int sumentries = 0;
		for (int i = 0; i < matrix.length; i++) {
			sumentries += matrix[i].length;
		}
		double[] res = new double[sumentries];
		int counter = 0;
		for (int i = 0; i < matrix.length; i++) {
			for (int j = 0; j < matrix[i].length; j++) {
				res[counter] = matrix[i][j];
				counter++;
			}
		}
		return res;
	}

	public double[][] mapVectorToMatrix(double[] vector, int[] sizes) {
		double[][] matrix = new double[sizes.length][];
		int counter = 0;
		for (int i = 0; i < sizes.length; i++) {
			matrix[i] = new double[sizes[i]];
			for (int j = 0; j < matrix[i].length; j++) {
				matrix[i][j] = vector[counter];
				counter++;
			}
		}

		return matrix;
	}

	/**
	 * This method will allow the user to set the current ES 'genotype'.
	 * 
	 * @param b
	 *            The new genotype of the Individual
	 */
	public void SetDGenotype(double[] b) {
		this.m_Genotype = mapVectorToMatrix(b, this.sizePermutation());
		for (int i = 0; i < this.m_Genotype.length; i++) {
			for (int j = 0; j < this.m_Genotype[i].length; j++) {
				if (this.m_Genotype[i][j] < this.m_Range[i][j][0])
					this.m_Genotype[i][j] = this.m_Range[i][j][0];
				if (this.m_Genotype[i][j] > this.m_Range[i][j][1])
					this.m_Genotype[i][j] = this.m_Range[i][j][1];
			}
		}

	}

	/**
	 * This method performs a simple one element mutation on the double vector
	 */
	public void defaultMutate() {
		for (int i = 0; i < m_Genotype.length; i++) {
			int mutationIndex = RNG.randomInt(0, this.m_Genotype[i].length - 1);
			this.m_Genotype[i][mutationIndex] += ((this.m_Range[i][mutationIndex][1] - this.m_Range[i][mutationIndex][0]) / 2)
					* RNG.gaussianDouble(0.05f);
			if (this.m_Genotype[i][mutationIndex] < this.m_Range[i][mutationIndex][0])
				this.m_Genotype[i][mutationIndex] = this.m_Range[i][mutationIndex][0];
			if (this.m_Genotype[i][mutationIndex] > this.m_Range[i][mutationIndex][1])
				this.m_Genotype[i][mutationIndex] = this.m_Range[i][mutationIndex][1];
		}

	}

	/**
	 * This method initializes the double vector
	 */
	public void defaultInit() {
		for (int i = 0; i < this.m_Genotype.length; i++) {
			for (int j = 0; j < this.m_Genotype[i].length; j++) {
				this.m_Genotype[i][j] = RNG.randomDouble(this.m_Range[i][j][0],
						this.m_Range[i][j][1]);
			}
		}
	}

	/**
	 * This method will return the range for all double attributes.
	 * 
	 * @return The range array.
	 */
	public double[][] getDoubleRange() {
		int sumentries = 0;
		for (int i = 0; i < this.m_Range.length; i++) {
			sumentries += this.m_Range[i].length;
		}
		double[][] res = new double[sumentries][2];
		int counter = 0;
		for (int i = 0; i < this.m_Range.length; i++) {
			for (int j = 0; j < this.m_Range[i].length; j++) {
				res[counter][0] = this.m_Range[i][j][0];
				res[counter][1] = this.m_Range[i][j][1];
				counter++;
			}
		}
		return res;
	}

	/**********************************************************************************************************************
	 * These are for GUI
	 */
	/**
	 * This method allows the CommonJavaObjectEditorPanel to read the name to
	 * the current object.
	 * 
	 * @return The name.
	 */
	public String getName() {
		return "ES individual";
	}

	/**
	 * This method returns a global info string
	 * 
	 * @return description
	 */
	public String globalInfo() {
		return "This is an ES individual suited to optimize permutations.";
	}

}
