# Supplementary material for: Comparison of evolutionary algorithms in gene regulatory network model inference
Source: BMC Bioinformatics. 2010 Jan 27;11:59. doi: 10.1186/1471-2105-11-59 (PMC2831005; doi:10.1186/1471-2105-11-59)
Supplement: Additional file 3 — EvA2 framework. This archive contains the code and resources published by EvA2 authors (Minimum corresponding code). More details on how to use it can be found in Additional File 2. [file 1471-2105-11-59-S3.ZIP › src/eva2/server/go/individuals/GAIndividualBinaryData.java]

package eva2.server.go.individuals;

import java.util.BitSet;

import eva2.server.go.operators.crossover.CrossoverGADefault;
import eva2.server.go.operators.crossover.CrossoverGANPoint;
import eva2.server.go.operators.crossover.InterfaceCrossover;
import eva2.server.go.operators.crossover.NoCrossover;
import eva2.server.go.operators.mutation.InterfaceMutation;
import eva2.server.go.operators.mutation.MutateGADefault;
import eva2.server.go.operators.mutation.MutateGAStandard;
import eva2.server.go.operators.mutation.NoMutation;
import eva2.server.go.problems.InterfaceOptimizationProblem;
import wsi.ra.math.RNG;

/**
 * This individual uses a binary genotype to code for binary values. Created by
 * IntelliJ IDEA. User: streiche Date: 24.03.2003 Time: 14:08:24 To change this
 * template use Options | File Templates.
 */
public class GAIndividualBinaryData extends AbstractEAIndividual implements
		InterfaceDataTypeBinary, InterfaceGAIndividual, java.io.Serializable {

	protected BitSet m_Genotype = new BitSet();
	protected BitSet m_Phenotype = new BitSet();
	protected int m_GenotypeLength;

	public GAIndividualBinaryData() {
		this.m_MutationProbability = 0.1;
		this.m_MutationOperator = new MutateGAStandard();
		this.m_CrossoverProbability = 1.0;
		this.m_CrossoverOperator = new CrossoverGANPoint();
		this.m_GenotypeLength = 20;
		this.m_Genotype = new BitSet();
	}

	public GAIndividualBinaryData(GAIndividualBinaryData individual) {
		if (individual.m_Phenotype != null)
			this.m_Phenotype = (BitSet) individual.m_Phenotype.clone();
		this.m_GenotypeLength = individual.m_GenotypeLength;
		if (individual.m_Genotype != null)
			this.m_Genotype = (BitSet) individual.m_Genotype.clone();

		// cloning the members of AbstractEAIndividual
		this.m_Age = individual.m_Age;
		this.m_CrossoverOperator = individual.m_CrossoverOperator;
		this.m_CrossoverProbability = individual.m_CrossoverProbability;
		this.m_MutationOperator = (InterfaceMutation) individual.m_MutationOperator
				.clone();
		this.m_MutationProbability = individual.m_MutationProbability;
		this.m_SelectionProbability = new double[individual.m_SelectionProbability.length];
		for (int i = 0; i < this.m_SelectionProbability.length; i++) {
			this.m_SelectionProbability[i] = individual.m_SelectionProbability[i];
		}
		this.m_Fitness = new double[individual.m_Fitness.length];
		for (int i = 0; i < this.m_Fitness.length; i++) {
			this.m_Fitness[i] = individual.m_Fitness[i];
		}
		cloneAEAObjects((AbstractEAIndividual) individual);
	}

	public Object clone() {
		return (Object) new GAIndividualBinaryData(this);
	}

	/**
	 * This method checks on equality regarding genotypic equality
	 * 
	 * @param individual
	 *            The individual to compare to.
	 * @return boolean if equal true else false.
	 */
	public boolean equalGenotypes(AbstractEAIndividual individual) {
		if (individual instanceof GAIndividualBinaryData) {
			GAIndividualBinaryData indy = (GAIndividualBinaryData) individual;
			if (this.m_GenotypeLength != indy.m_GenotypeLength)
				return false;
			if ((this.m_Genotype == null) || (indy.m_Genotype == null))
				return false;
			if (!this.m_Genotype.equals(indy.m_Genotype))
				return false;
			return true;
		} else {
			return false;
		}
	}

	/**
	 * This method evaluates the GAIndividual as simple minimize number of bits
	 * problem.
	 * 
	 * @return The number of true bits
	 */
	public double defaultEvaulateAsMiniBits() {
		double result = 0;
		for (int i = 0; i < this.m_GenotypeLength; i++) {
			if (this.m_Genotype.get(i))
				result++;
		}
		return result;
	}

	/************************************************************************************
	 * AbstractEAIndividual methods
	 */
	/**
	 * This method will allow a default initialisation of the individual
	 * 
	 * @param opt
	 *            The optimization problem that is to be solved.
	 */
	public void init(InterfaceOptimizationProblem opt) {
		this.defaultInit();
		this.m_MutationOperator.init(this, opt);
		this.m_CrossoverOperator.init(this, opt);
	}

	/**
	 * This method will init the individual with a given value for the
	 * phenotype.
	 * 
	 * @param obj
	 *            The initial value for the phenotype
	 * @param opt
	 *            The optimization problem that is to be solved.
	 */
	public void initByValue(Object obj, InterfaceOptimizationProblem opt) {
		if (obj instanceof BitSet) {
			BitSet bs = (BitSet) obj;
			this.SetBinaryGenotype(bs);
		} else {
			this.defaultInit();
			System.out
					.println("Initial value for GAIndividualBinaryData is no BitSet!");
		}
		this.m_MutationOperator.init(this, opt);
		this.m_CrossoverOperator.init(this, opt);
	}

	/**
	 * This method can be used to read the current fitness of the individual.
	 * Please note that the fitness can be based on multiple criteria therefore
	 * double[] is used instead of a single double.
	 * 
	 * @return The complete fitness array
	 */
	public double[] getFitness() {
		return this.m_Fitness;
	}

	/**
	 * This method will return a string description of the GAIndividal noteably
	 * the Genotype.
	 * 
	 * @return A descriptive string
	 */
	public String getStringRepresentation() {
		String result = "";
		result += "GAIndividual: (";
		result += "Fitness {";
		for (int i = 0; i < this.m_Fitness.length; i++)
			result += this.m_Fitness[i] + ";";
		result += "}/SelProb{";
		for (int i = 0; i < this.m_SelectionProbability.length; i++)
			result += this.m_SelectionProbability[i] + ";";
		result += "})\n Value: ";
		result += "{";
		for (int i = 0; i < this.m_GenotypeLength; i++) {
			if (this.m_Genotype.get(i))
				result += "1";
			else
				result += "0";
		}
		result += "}";
		result += "\n Mutation (" + this.m_MutationProbability + "):"
				+ this.m_MutationOperator.getStringRepresentation();
		return result;
	}

	/************************************************************************************
	 * InterfaceGAIndividual methods
	 */

	/**
	 * This method allows you to read the binary data
	 * 
	 * @return BitSet representing the binary data.
	 */
	public BitSet getBGenotype() {
		return this.m_Genotype;
	}

	/**
	 * This method allows you to set the binary data, this can be used for
	 * memetic algorithms.
	 * 
	 * @param binaryData
	 *            The new binary data.
	 */
	public void SetBGenotype(BitSet binaryData) {
		this.m_Genotype = binaryData;
	}

	/**
	 * This method allows the user to read the length of the genotype. This may
	 * be necessary since BitSet.lenght only returns the index of the last
	 * significat bit.
	 * 
	 * @return The length of the genotype.
	 */
	public int getGenotypeLength() {
		return this.m_GenotypeLength;
	}

	/**
	 * This method inits the genotpye of the individual
	 */
	public void defaultInit() {
		for (int i = 0; i < this.m_GenotypeLength; i++) {
			if (RNG.flipCoin(0.5))
				this.m_Genotype.set(i);
			else
				this.m_Genotype.clear(i);
		}
	}

	/**
	 * This method performs a simple one point mutation in the genotype
	 */
	public void defaultMutate() {
		int mutationIndex = RNG.randomInt(0, this.m_GenotypeLength);
		// if (mutationIndex > 28) System.out.println("Mutate: " +
		// this.getSolutionRepresentationFor());
		if (this.m_Genotype.get(mutationIndex))
			this.m_Genotype.clear(mutationIndex);
		else
			this.m_Genotype.set(mutationIndex);
		// if (mutationIndex > 28)
		// System.out.println(this.getSolutionRepresentationFor());
	}

	/************************************************************************************
	 * InterfaceDataTypeBinary methods
	 */
	/**
	 * This method allows you to request a certain amount of binary data
	 * 
	 * @param length
	 *            The lenght of the BitSet that is to be optimized
	 */
	public void setBinaryDataLength(int length) {
		this.m_GenotypeLength = length;
	}

	/**
	 * This method returns the length of the binary data set
	 * 
	 * @return The number of bits stored
	 */
	public int size() {
		return this.m_GenotypeLength;
	}

	/**
	 * This method allows you to read the binary data
	 * 
	 * @return BitSet representing the binary data.
	 */
	public BitSet getBinaryData() {
		this.m_Phenotype = (BitSet) this.m_Genotype.clone();
		return this.m_Phenotype;
	}

	/**
	 * This method allows you to read the binary data without an update from the
	 * genotype
	 * 
	 * @return BitSet representing the binary data.
	 */
	public BitSet getBinaryDataWithoutUpdate() {
		return this.m_Phenotype;
	}

	/**
	 * This method allows you to set the binary data.
	 * 
	 * @param binaryData
	 *            The new binary data.
	 */
	public void SetBinaryPhenotype(BitSet binaryData) {
		this.m_Phenotype = binaryData;
	}

	/**
	 * This method allows you to set the binary data, this can be used for
	 * memetic algorithms.
	 * 
	 * @param binaryData
	 *            The new binary data.
	 */
	public void SetBinaryGenotype(BitSet binaryData) {
		this.SetBinaryPhenotype(binaryData);
		this.m_Genotype = (BitSet) binaryData.clone();
	}

	/**********************************************************************************************************************
	 * These are for GUI
	 */
	/**
	 * This method allows the CommonJavaObjectEditorPanel to read the name to
	 * the current object.
	 * 
	 * @return The name.
	 */
	public String getName() {
		return "GA binary individual";
	}

	/**
	 * This method returns a global info string
	 * 
	 * @return description
	 */
	public String globalInfo() {
		return "This is a GA individual suited to optimize binary values.";
	}
}
