# Supplementary material for: Comparison of evolutionary algorithms in gene regulatory network model inference
Source: BMC Bioinformatics. 2010 Jan 27;11:59. doi: 10.1186/1471-2105-11-59 (PMC2831005; doi:10.1186/1471-2105-11-59)
Supplement: Additional file 3 — EvA2 framework. This archive contains the code and resources published by EvA2 authors (Minimum corresponding code). More details on how to use it can be found in Additional File 2. [file 1471-2105-11-59-S3.ZIP › src/eva2/server/go/individuals/GAIndividualDoubleData.java]

package eva2.server.go.individuals;

import java.util.BitSet;

import eva2.server.go.individuals.codings.ga.GAStandardCodingDouble;
import eva2.server.go.individuals.codings.ga.InterfaceGADoubleCoding;
import eva2.server.go.operators.crossover.CrossoverGADefault;
import eva2.server.go.operators.crossover.CrossoverGANPoint;
import eva2.server.go.operators.crossover.InterfaceCrossover;
import eva2.server.go.operators.mutation.InterfaceMutation;
import eva2.server.go.operators.mutation.MutateGADefault;
import eva2.server.go.operators.mutation.MutateGAStandard;
import eva2.server.go.problems.InterfaceOptimizationProblem;
import wsi.ra.math.RNG;

/**
 * This individual uses a binary genotype to code for double values using two
 * alternative encodings. Created by IntelliJ IDEA. User: streiche Date:
 * 24.03.2003 Time: 16:00:30 To change this template use Options | File
 * Templates.
 */
public class GAIndividualDoubleData extends AbstractEAIndividual implements
		InterfaceGAIndividual, InterfaceDataTypeDouble, java.io.Serializable {

	private double[] m_Phenotype;
	private double[][] m_Range;
	protected BitSet m_Genotype;
	protected int m_GenotypeLength;
	private int m_Precision = 32;
	private InterfaceGADoubleCoding m_DoubleCoding = new GAStandardCodingDouble();

	public GAIndividualDoubleData() {
		this.m_MutationProbability = 0.1;
		this.m_MutationOperator = new MutateGAStandard();
		this.m_CrossoverProbability = 0.7;
		this.m_CrossoverOperator = new CrossoverGANPoint();
		this.m_Range = new double[1][2];
		this.m_Range[0][0] = -10;
		this.m_Range[0][1] = 10;
		this.m_GenotypeLength = this.m_Precision;
		this.m_Genotype = new BitSet();
	}

	public GAIndividualDoubleData(GAIndividualDoubleData individual) {
		if (individual.m_Phenotype != null) {
			this.m_Phenotype = new double[individual.m_Phenotype.length];
			System.arraycopy(individual.m_Phenotype, 0, this.m_Phenotype, 0,
					this.m_Phenotype.length);
		}
		this.m_GenotypeLength = individual.m_GenotypeLength;
		this.m_Genotype = (BitSet) individual.m_Genotype.clone();
		this.m_Range = new double[individual.m_Range.length][2];
		for (int i = 0; i < this.m_Range.length; i++) {
			this.m_Range[i][0] = individual.m_Range[i][0];
			this.m_Range[i][1] = individual.m_Range[i][1];
		}

		// cloning the members of AbstractEAIndividual
		this.m_Age = individual.m_Age;
		this.m_CrossoverOperator = individual.m_CrossoverOperator;
		this.m_CrossoverProbability = individual.m_CrossoverProbability;
		this.m_MutationOperator = (InterfaceMutation) individual.m_MutationOperator
				.clone();
		this.m_MutationProbability = individual.m_MutationProbability;
		this.m_SelectionProbability = new double[individual.m_SelectionProbability.length];
		for (int i = 0; i < this.m_SelectionProbability.length; i++) {
			this.m_SelectionProbability[i] = individual.m_SelectionProbability[i];
		}
		this.m_Precision = individual.m_Precision;
		this.m_DoubleCoding = individual.m_DoubleCoding;
		this.m_Fitness = new double[individual.m_Fitness.length];
		for (int i = 0; i < this.m_Fitness.length; i++) {
			this.m_Fitness[i] = individual.m_Fitness[i];
		}
		cloneAEAObjects((AbstractEAIndividual) individual);
	}

	public Object clone() {
		return (Object) new GAIndividualDoubleData(this);
	}

	/**
	 * This method checks on equality regarding genotypic equality
	 * 
	 * @param individual
	 *            The individual to compare to.
	 * @return boolean if equal true else false.
	 */
	public boolean equalGenotypes(AbstractEAIndividual individual) {
		if (individual instanceof GAIndividualDoubleData) {
			GAIndividualDoubleData indy = (GAIndividualDoubleData) individual;
			// @todo Eigendlich k�nnte ich noch das Koding vergleichen
			if (this.m_GenotypeLength != indy.m_GenotypeLength)
				return false;
			if ((this.m_Genotype == null) || (indy.m_Genotype == null))
				return false;
			if (!this.m_Genotype.equals(indy.m_Genotype))
				return false;
			for (int i = 0; i < this.m_Range.length; i++) {
				if (this.m_Range[i][0] != indy.m_Range[i][0])
					return false;
				if (this.m_Range[i][1] != indy.m_Range[i][1])
					return false;
			}
			return true;
		} else {
			return false;
		}
	}

	/************************************************************************************
	 * InterfaceDataTypeDouble methods
	 */
	/**
	 * This method allows you to request a certain amount of double data
	 * 
	 * @param length
	 *            The lenght of the double[] that is to be optimized
	 */
	public void setDoubleDataLength(int length) {
		double[] newDesPa = new double[length];
		double[][] newRange = new double[length][2];

		// copy the old values for the decision parameters and the range
		for (int i = 0; ((i < newDesPa.length) && (i < this.m_Range.length)); i++) {
			newRange[i][0] = this.m_Range[i][0];
			newRange[i][1] = this.m_Range[i][1];
		}

		// if the new length is bigger than the last value fills the extra
		// elements
		for (int i = this.m_Range.length; (i < newDesPa.length); i++) {
			newRange[i][0] = this.m_Range[this.m_Range.length - 1][0];
			newRange[i][1] = this.m_Range[this.m_Range.length - 1][1];
		}
		this.m_Range = newRange;
		this.m_GenotypeLength = length * this.m_Precision;

		// changed 28.08.03 by request of Spieth
		// this.m_DecisionParameters = new double[length];
		// this.m_Range = new double[length][2];
		// for (int i = 0; i < this.m_Range.length; i++) {
		// this.m_Range[i][0] = -10;
		// this.m_Range[i][1] = 10;
		// }
	}

	/**
	 * This method returns the length of the double data set
	 * 
	 * @return The number of bits stored
	 */
	public int size() {
		return this.m_Range.length;
	}

	/**
	 * This method will set the range of the double attributes. If range.length
	 * does not equal doubledata.length only range[i] will be used to set all
	 * ranges.
	 * 
	 * @param range
	 *            The new range for the double data.
	 */
	public void SetDoubleRange(double[][] range) {
		if (range.length != this.m_Range.length) {
			System.out.println("Warning: Trying to set a range of length "
					+ range.length + " to a vector of length "
					+ this.m_Range.length
					+ "!\n Use method setDoubleDataLength first!");
		}
		for (int i = 0; ((i < this.m_Range.length) && (i < range.length)); i++) {
			this.m_Range[i][0] = range[i][0];
			this.m_Range[i][1] = range[i][1];
		}
	}

	/**
	 * This method will return the range for all double attributes.
	 * 
	 * @return The range array.
	 */
	public double[][] getDoubleRange() {
		return this.m_Range;
	}

	/**
	 * This method allows you to read the double data
	 * 
	 * @return BitSet representing the double data.
	 */
	public double[] getDoubleData() {
		int[] locus = new int[2];
		this.m_Phenotype = new double[this.m_Range.length];
		for (int i = 0; i < this.m_Range.length; i++) {
			locus[0] = i * this.m_Precision;
			locus[1] = this.m_Precision;
			this.m_Phenotype[i] = this.m_DoubleCoding.decodeValue(
					this.m_Genotype, this.m_Range[i], locus, false);
		}
		return this.m_Phenotype;
	}

	/**
	 * This method allows you to read the double data without an update from the
	 * genotype
	 * 
	 * @return double[] representing the double data.
	 */
	public double[] getDoubleDataWithoutUpdate() {
		return this.m_Phenotype;
	}

	/**
	 * This method allows you to set the phenotype data. To change the genotype
	 * data, use SetDoubleDataLamarckian.
	 * 
	 * @param doubleData
	 *            The new double data.
	 */
	public void SetDoublePhenotype(double[] doubleData) {
		this.m_Phenotype = doubleData;
	}

	/**
	 * This method allows you to set the double data, this can be used for
	 * memetic algorithms.
	 * 
	 * @param doubleData
	 *            The new double data.
	 */
	public void SetDoubleGenotype(double[] doubleData) {
		this.SetDoublePhenotype(doubleData);
		int[] locus = new int[2];
		for (int i = 0; i < doubleData.length; i++) {
			locus[0] = i * this.m_Precision;
			locus[1] = this.m_Precision;
			this.m_DoubleCoding.codeValue(doubleData[i], this.m_Range[i],
					this.m_Genotype, locus);
		}
	}

	/************************************************************************************
	 * AbstractEAIndividual methods
	 */
	/**
	 * This method will allow a default initialisation of the individual
	 * 
	 * @param opt
	 *            The optimization problem that is to be solved.
	 */
	public void init(InterfaceOptimizationProblem opt) {
		this.defaultInit();
		this.m_MutationOperator.init(this, opt);
		this.m_CrossoverOperator.init(this, opt);
	}

	/**
	 * This method will init the individual with a given value for the
	 * phenotype.
	 * 
	 * @param obj
	 *            The initial value for the phenotype
	 * @param opt
	 *            The optimization problem that is to be solved.
	 */
	public void initByValue(Object obj, InterfaceOptimizationProblem opt) {
		if (obj instanceof double[]) {
			double[] bs = (double[]) obj;
			if (bs.length != this.m_Range.length)
				System.out
						.println("Init value and requested length doesn't match!");
			this.SetDoubleGenotype(bs);
		} else {
			this.defaultInit();
			System.out
					.println("Initial value for GAIndividualDoubleData is not double[]!");
		}
		this.m_MutationOperator.init(this, opt);
		this.m_CrossoverOperator.init(this, opt);
	}

	/**
	 * This method will return a string description of the GAIndividal noteably
	 * the Genotype.
	 * 
	 * @return A descriptive string
	 */
	public String getStringRepresentation() {
		String result = "";
		result += "GAIndividual coding double: (";
		result += "Fitness {";
		for (int i = 0; i < this.m_Fitness.length; i++)
			result += this.m_Fitness[i] + ";";
		result += "}/SelProb{";
		for (int i = 0; i < this.m_SelectionProbability.length; i++)
			result += this.m_SelectionProbability[i] + ";";
		result += "})\n Value: ";
		result += "[";
		double[] d = this.getDoubleData();
		for (int i = 0; i < d.length; i++) {
			result += d[i] + "; ";
		}
		result += "]\n";
		result += "{";
		for (int i = 0; i < this.m_GenotypeLength; i++) {
			if (this.m_Genotype.get(i))
				result += "1";
			else
				result += "0";
		}
		result += "}";
		return result;
	}

	/************************************************************************************
	 * InterfaceGAIndividual methods
	 */

	/**
	 * This method allows you to read the binary data
	 * 
	 * @return BitSet representing the binary data.
	 */
	public BitSet getBGenotype() {
		return this.m_Genotype;
	}

	/**
	 * This method allows you to set the binary data, this can be used for
	 * memetic algorithms.
	 * 
	 * @param binaryData
	 *            The new binary data.
	 */
	public void SetBGenotype(BitSet binaryData) {
		this.m_Genotype = binaryData;
	}

	/**
	 * This method allows the user to read the length of the genotype. This may
	 * be necessary since BitSet.lenght only returns the index of the last
	 * significat bit.
	 * 
	 * @return The length of the genotype.
	 */
	public int getGenotypeLength() {
		return this.m_GenotypeLength;
	}

	/**
	 * This method inits the genotpye of the individual
	 */
	public void defaultInit() {
		for (int i = 0; i < this.m_GenotypeLength; i++) {
			if (RNG.flipCoin(0.5))
				this.m_Genotype.set(i);
			else
				this.m_Genotype.clear(i);
		}
	}

	/**
	 * This method performs a simple one point mutation in the genotype
	 */
	public void defaultMutate() {
		int mutationIndex = RNG.randomInt(0, this.m_GenotypeLength);
		if (this.m_Genotype.get(mutationIndex))
			this.m_Genotype.clear(mutationIndex);
		else
			this.m_Genotype.set(mutationIndex);
	}

	/**********************************************************************************************************************
	 * These are for GUI
	 */
	/**
	 * This method allows the CommonJavaObjectEditorPanel to read the name to
	 * the current object.
	 * 
	 * @return The name.
	 */
	public String getName() {
		return "GA individual";
	}

	/**
	 * This method returns a global info string
	 * 
	 * @return description
	 */
	public String globalInfo() {
		return "This is a GA individual suited to optimize double values.";
	}

	/**
	 * This method allows you to set the Coding that is to be used, currently
	 * either standard binary coding or Gray coding.
	 * 
	 * @param coding
	 *            The used genotype coding method
	 */
	public void setGACoding(InterfaceGADoubleCoding coding) {
		this.m_DoubleCoding = coding;
	}

	public InterfaceGADoubleCoding getGACoding() {
		return this.m_DoubleCoding;
	}

	public String gADoubleCodingTipText() {
		return "Choose the coding to use.";
	}

	/**
	 * This method allows you to set the number of mulitruns that are to be
	 * performed, necessary for stochastic optimizers to ensure reliable
	 * results.
	 * 
	 * @param precision
	 *            The number of multiruns that are to be performed
	 */
	public void setPrecision(int precision) {
		this.m_Precision = precision;
	}

	public int getPrecision() {
		return this.m_Precision;
	}

	public String precisionTipText() {
		return "Gives the number of bits to be used to code a double.";
	}
}
