# Supplementary material for: Comparison of evolutionary algorithms in gene regulatory network model inference
Source: BMC Bioinformatics. 2010 Jan 27;11:59. doi: 10.1186/1471-2105-11-59 (PMC2831005; doi:10.1186/1471-2105-11-59)
Supplement: Additional file 3 — EvA2 framework. This archive contains the code and resources published by EvA2 authors (Minimum corresponding code). More details on how to use it can be found in Additional File 2. [file 1471-2105-11-59-S3.ZIP › src/eva2/server/go/individuals/GAIndividualIntegerData.java]

package eva2.server.go.individuals;

import java.util.BitSet;

import eva2.server.go.individuals.codings.ga.GAStandardCodingDouble;
import eva2.server.go.individuals.codings.ga.GAStandardCodingInteger;
import eva2.server.go.individuals.codings.ga.InterfaceGADoubleCoding;
import eva2.server.go.individuals.codings.ga.InterfaceGAIntegerCoding;
import eva2.server.go.operators.crossover.CrossoverGANPoint;
import eva2.server.go.operators.mutation.InterfaceMutation;
import eva2.server.go.operators.mutation.MutateGAStandard;
import eva2.server.go.problems.InterfaceOptimizationProblem;
import wsi.ra.math.RNG;

/**
 * This individual uses a binary genotype to code for binary values using two
 * alternative encodings. Created by IntelliJ IDEA. User: streiche Date:
 * 13.05.2004 Time: 11:16:33 To change this template use File | Settings | File
 * Templates.
 */
public class GAIndividualIntegerData extends AbstractEAIndividual implements
		InterfaceGAIndividual, InterfaceDataTypeInteger, java.io.Serializable {

	private int[] m_Phenotype;
	private int[][] m_Range;
	protected BitSet m_Genotype;
	protected int[] m_CodingLenghts;
	private InterfaceGAIntegerCoding m_IntegerCoding = new GAStandardCodingInteger();

	public GAIndividualIntegerData() {
		this.m_MutationProbability = 0.1;
		this.m_MutationOperator = new MutateGAStandard();
		this.m_CrossoverProbability = 0.7;
		this.m_CrossoverOperator = new CrossoverGANPoint();
		this.m_Range = new int[1][2];
		this.m_CodingLenghts = new int[1];
		this.m_CodingLenghts[0] = 3;
		this.m_Range[0][0] = 0;
		this.m_Range[0][1] = 7;
		this.m_Genotype = new BitSet();
	}

	public GAIndividualIntegerData(GAIndividualIntegerData individual) {
		if (individual.m_Phenotype != null) {
			this.m_Phenotype = new int[individual.m_Phenotype.length];
			System.arraycopy(individual.m_Phenotype, 0, this.m_Phenotype, 0,
					this.m_Phenotype.length);
		}
		this.m_Genotype = (BitSet) individual.m_Genotype.clone();
		this.m_Range = new int[individual.m_Range.length][2];
		this.m_CodingLenghts = new int[individual.m_CodingLenghts.length];
		for (int i = 0; i < this.m_Range.length; i++) {
			this.m_CodingLenghts[i] = individual.m_CodingLenghts[i];
			this.m_Range[i][0] = individual.m_Range[i][0];
			this.m_Range[i][1] = individual.m_Range[i][1];
		}

		// cloning the members of AbstractEAIndividual
		this.m_Age = individual.m_Age;
		this.m_CrossoverOperator = individual.m_CrossoverOperator;
		this.m_CrossoverProbability = individual.m_CrossoverProbability;
		this.m_MutationOperator = (InterfaceMutation) individual.m_MutationOperator
				.clone();
		this.m_MutationProbability = individual.m_MutationProbability;
		this.m_SelectionProbability = new double[individual.m_SelectionProbability.length];
		for (int i = 0; i < this.m_SelectionProbability.length; i++) {
			this.m_SelectionProbability[i] = individual.m_SelectionProbability[i];
		}
		this.m_IntegerCoding = individual.m_IntegerCoding;
		this.m_Fitness = new double[individual.m_Fitness.length];
		for (int i = 0; i < this.m_Fitness.length; i++) {
			this.m_Fitness[i] = individual.m_Fitness[i];
		}
		cloneAEAObjects((AbstractEAIndividual) individual);
	}

	public Object clone() {
		return (Object) new GAIndividualIntegerData(this);
	}

	/**
	 * This method checks on equality regarding genotypic equality
	 * 
	 * @param individual
	 *            The individual to compare to.
	 * @return boolean if equal true else false.
	 */
	public boolean equalGenotypes(AbstractEAIndividual individual) {
		if (individual instanceof GAIndividualIntegerData) {
			GAIndividualIntegerData indy = (GAIndividualIntegerData) individual;
			// @todo Eigendlich k�nnte ich noch das Koding vergleichen
			if ((this.m_Genotype == null) || (indy.m_Genotype == null))
				return false;
			if (!this.m_Genotype.equals(indy.m_Genotype))
				return false;
			if (this.m_Range.length != indy.m_Range.length)
				return false;
			for (int i = 0; i < this.m_Range.length; i++) {
				if (this.m_Range[i][0] != indy.m_Range[i][0])
					return false;
				if (this.m_Range[i][1] != indy.m_Range[i][1])
					return false;
			}
			return true;
		} else {
			return false;
		}
	}

	/************************************************************************************
	 * InterfaceDataTypeInteger methods
	 */
	/**
	 * This method allows you to request a certain amount of double data
	 * 
	 * @param length
	 *            The lenght of the double[] that is to be optimized
	 */
	public void setIntegerDataLength(int length) {
		int[] newDesPa = new int[length];
		int[][] newRange = new int[length][2];

		// copy the old values for the decision parameters and the range
		for (int i = 0; ((i < newDesPa.length) && (i < this.m_Range.length)); i++) {
			newRange[i][0] = this.m_Range[i][0];
			newRange[i][1] = this.m_Range[i][1];
		}

		// if the new length is bigger than the last value fills the extra
		// elements
		for (int i = this.m_Range.length; (i < newDesPa.length); i++) {
			newRange[i][0] = this.m_Range[this.m_Range.length - 1][0];
			newRange[i][1] = this.m_Range[this.m_Range.length - 1][1];
		}
		this.m_Range = newRange;
		this.m_CodingLenghts = new int[this.m_Range.length];
		for (int i = 0; i < this.m_Range.length; i++) {
			this.m_CodingLenghts[i] = this.m_IntegerCoding
					.calculateNecessaryBits(this.m_Range[i]);
		}
	}

	/**
	 * This method returns the length of the double data set
	 * 
	 * @return The number of bits stored
	 */
	public int size() {
		return this.m_Range.length;
	}

	/**
	 * This method will set the range of the double attributes. If range.length
	 * does not equal doubledata.length only range[i] will be used to set all
	 * ranges.
	 * 
	 * @param range
	 *            The new range for the double data.
	 */
	public void SetIntRange(int[][] range) {
		if (range.length != this.m_Range.length) {
			System.out.println("Warning: Trying to set a range of length "
					+ range.length + " to a vector of length "
					+ this.m_Range.length
					+ "!\n Use method setDoubleDataLength first!");
		}
		for (int i = 0; ((i < this.m_Range.length) && (i < range.length)); i++) {
			this.m_Range[i][0] = range[i][0];
			this.m_Range[i][1] = range[i][1];
		}
		this.setIntegerDataLength(range.length);
	}

	/**
	 * This method will return the range for all double attributes.
	 * 
	 * @return The range array.
	 */
	public int[][] getIntRange() {
		return this.m_Range;
	}

	/**
	 * This method allows you to read the double data
	 * 
	 * @return BitSet representing the double data.
	 */
	public int[] getIntegerData() {
		int[] locus = new int[2];
		locus[0] = 0;
		locus[1] = 0;
		this.m_Phenotype = new int[this.m_Range.length];
		for (int i = 0; i < this.m_Phenotype.length; i++) {
			locus[0] += locus[1];
			locus[1] = this.m_CodingLenghts[i];
			this.m_Phenotype[i] = this.m_IntegerCoding.decodeValue(
					this.m_Genotype, this.m_Range[i], locus, false);
		}
		return this.m_Phenotype;
	}

	/**
	 * This method allows you to read the int data without an update from the
	 * genotype
	 * 
	 * @return int[] representing the int data.
	 */
	public int[] getIntegerDataWithoutUpdate() {
		return this.m_Phenotype;
	}

	/**
	 * This method allows you to set the double data.
	 * 
	 * @param doubleData
	 *            The new double data.
	 */
	public void SetIntPhenotype(int[] doubleData) {
		this.m_Phenotype = doubleData;
	}

	/**
	 * This method allows you to set the double data, this can be used for
	 * memetic algorithms.
	 * 
	 * @param doubleData
	 *            The new double data.
	 */
	public void SetIntGenotype(int[] doubleData) {
		this.SetIntPhenotype(doubleData);
		if (doubleData != null) {
			int[] locus = new int[2];
			locus[0] = 0;
			locus[1] = 0;
			for (int i = 0; i < doubleData.length; i++) {
				locus[0] += locus[1];
				locus[1] = this.m_CodingLenghts[i];
				this.m_IntegerCoding.codeValue(doubleData[i], this.m_Range[i],
						this.m_Genotype, locus);
			}
		}
	}

	/************************************************************************************
	 * AbstractEAIndividual methods
	 */
	/**
	 * This method will allow a default initialisation of the individual
	 * 
	 * @param opt
	 *            The optimization problem that is to be solved.
	 */
	public void init(InterfaceOptimizationProblem opt) {
		this.defaultInit();
		this.m_MutationOperator.init(this, opt);
		this.m_CrossoverOperator.init(this, opt);
	}

	/**
	 * This method will init the individual with a given value for the
	 * phenotype.
	 * 
	 * @param obj
	 *            The initial value for the phenotype
	 * @param opt
	 *            The optimization problem that is to be solved.
	 */
	public void initByValue(Object obj, InterfaceOptimizationProblem opt) {
		if (obj instanceof int[]) {
			int[] bs = (int[]) obj;
			if (bs.length != this.m_Range.length)
				System.out
						.println("Init value and requested length doesn't match!");
			this.SetIntGenotype(bs);
		} else {
			this.defaultInit();
			System.out
					.println("Initial value for GAIndividualDoubleData is not double[]!");
		}
		this.m_MutationOperator.init(this, opt);
		this.m_CrossoverOperator.init(this, opt);
	}

	/**
	 * This method will return a string description of the GAIndividal noteably
	 * the Genotype.
	 * 
	 * @return A descriptive string
	 */
	public String getStringRepresentation() {
		String result = "";
		result += "GAIndividual coding int: (";
		result += "Fitness {";
		for (int i = 0; i < this.m_Fitness.length; i++)
			result += this.m_Fitness[i] + ";";
		result += "}/SelProb{";
		for (int i = 0; i < this.m_SelectionProbability.length; i++)
			result += this.m_SelectionProbability[i] + ";";
		result += "})\n Value: ";
		result += "[";
		int[] d = this.getIntegerData();
		for (int i = 0; i < d.length; i++) {
			result += d[i] + "; ";
		}
		result += "]\n";
		result += "CodingRange:  [";
		for (int i = 0; i < this.m_Range.length; i++) {
			result += "(" + this.m_Range[i][0] + "; " + this.m_Range[i][1]
					+ "); ";
		}
		result += "]\n";
		result += "CodingLength: [";
		for (int i = 0; i < this.m_CodingLenghts.length; i++) {
			result += this.m_CodingLenghts[i] + "; ";
		}
		result += "]\n";
		result += "{";
		int overallLength = 0;
		for (int i = 0; i < this.m_CodingLenghts.length; i++)
			overallLength += this.m_CodingLenghts[i];
		for (int i = 0; i < overallLength; i++) {
			if (this.m_Genotype.get(i))
				result += "1";
			else
				result += "0";
		}
		result += "}";
		return result;
	}

	/************************************************************************************
	 * InterfaceGAIndividual methods
	 */

	/**
	 * This method allows you to read the binary data
	 * 
	 * @return BitSet representing the binary data.
	 */
	public BitSet getBGenotype() {
		return this.m_Genotype;
	}

	/**
	 * This method allows you to set the binary data, this can be used for
	 * memetic algorithms.
	 * 
	 * @param binaryData
	 *            The new binary data.
	 */
	public void SetBGenotype(BitSet binaryData) {
		this.m_Genotype = binaryData;
	}

	/**
	 * This method allows the user to read the length of the genotype. This may
	 * be necessary since BitSet.lenght only returns the index of the last
	 * significat bit.
	 * 
	 * @return The length of the genotype.
	 */
	public int getGenotypeLength() {
		int overallLength = 0;
		for (int i = 0; i < this.m_CodingLenghts.length; i++)
			overallLength += this.m_CodingLenghts[i];
		return overallLength;
	}

	/**
	 * This method inits the genotpye of the individual
	 */
	public void defaultInit() {
		int overallLength = 0;
		for (int i = 0; i < this.m_CodingLenghts.length; i++)
			overallLength += this.m_CodingLenghts[i];
		for (int i = 0; i < overallLength; i++) {
			if (RNG.flipCoin(0.5))
				this.m_Genotype.set(i);
			else
				this.m_Genotype.clear(i);
		}
	}

	/**
	 * This method performs a simple one point mutation in the genotype
	 */
	public void defaultMutate() {
		int overallLength = 0;
		for (int i = 0; i < this.m_CodingLenghts.length; i++)
			overallLength += this.m_CodingLenghts[i];
		int mutationIndex = RNG.randomInt(0, overallLength);
		if (this.m_Genotype.get(mutationIndex))
			this.m_Genotype.clear(mutationIndex);
		else
			this.m_Genotype.set(mutationIndex);
	}

	public static void main(String[] args) {
		System.out.println("Test this stuff!");
		GAIndividualIntegerData indy = new GAIndividualIntegerData();
		int dimension = 10;
		int[][] range = new int[dimension][2];
		for (int i = 0; i < dimension; i++) {
			range[i][0] = 0;
			range[i][1] = i + 1;
		}
		indy.setIntegerDataLength(dimension);
		indy.SetIntRange(range);
		indy.defaultInit();
		System.out.println("" + indy.getStringRepresentation());
		System.out.println("System.exit(0)");
		int[] data = indy.getIntegerData();
		String tmp = "Before {";
		for (int i = 0; i < data.length; i++) {
			tmp += data[i] + "; ";
		}
		System.out.println(tmp + "}");
		tmp = "Setting {";
		for (int i = 0; i < data.length; i++) {
			data[i] = RNG.randomInt(range[i][0], range[i][1]);
			tmp += data[i] + "; ";
		}
		System.out.println(tmp + "}");
		indy.SetIntGenotype(data);
		System.out.println("" + indy.getStringRepresentation());
		data = indy.getIntegerData();
		tmp = "After {";
		for (int i = 0; i < data.length; i++) {
			tmp += data[i] + "; ";
		}
		System.out.println(tmp + "}");
	}

	/**********************************************************************************************************************
	 * These are for GUI
	 */
	/**
	 * This method allows the CommonJavaObjectEditorPanel to read the name to
	 * the current object.
	 * 
	 * @return The name.
	 */
	public String getName() {
		return "GA individual";
	}

	/**
	 * This method returns a global info string
	 * 
	 * @return description
	 */
	public String globalInfo() {
		return "This is a GA individual suited to optimize int values.";
	}

	/**
	 * This method allows you to set the Coding that is to be used, currently
	 * either standard binary coding or Gray coding.
	 * 
	 * @param coding
	 *            The used genotype coding method
	 */
	public void setGACoding(InterfaceGAIntegerCoding coding) {
		this.m_IntegerCoding = coding;
	}

	public InterfaceGAIntegerCoding getGACoding() {
		return this.m_IntegerCoding;
	}

	public String gAIntegerCodingTipText() {
		return "Choose the coding to use.";
	}
}
