# Supplementary material for: Comparison of evolutionary algorithms in gene regulatory network model inference
Source: BMC Bioinformatics. 2010 Jan 27;11:59. doi: 10.1186/1471-2105-11-59 (PMC2831005; doi:10.1186/1471-2105-11-59)
Supplement: Additional file 3 — EvA2 framework. This archive contains the code and resources published by EvA2 authors (Minimum corresponding code). More details on how to use it can be found in Additional File 2. [file 1471-2105-11-59-S3.ZIP › src/eva2/server/go/individuals/GAPIndividualProgramData.java]

package eva2.server.go.individuals;

import java.util.ArrayList;

import eva2.server.go.individuals.codings.gp.AbstractGPNode;
import eva2.server.go.individuals.codings.gp.GPArea;
import eva2.server.go.individuals.codings.gp.InterfaceProgram;
import eva2.server.go.operators.crossover.CrossoverESDefault;
import eva2.server.go.operators.crossover.CrossoverGPDefault;
import eva2.server.go.operators.crossover.InterfaceCrossover;
import eva2.server.go.operators.mutation.InterfaceMutation;
import eva2.server.go.operators.mutation.MutateESDefault;
import eva2.server.go.operators.mutation.MutateGPDefault;
import eva2.server.go.populations.Population;
import eva2.server.go.problems.InterfaceOptimizationProblem;
import wsi.ra.math.RNG;

/**
 * This individual combines a real-valued phenotype with a tree-based phenotype.
 * Created by IntelliJ IDEA. User: streiche Date: 08.04.2003 Time: 10:04:44 To
 * change this template use Options | File Templates.
 */
public class GAPIndividualProgramData extends AbstractEAIndividual implements
		InterfaceDataTypeProgram, InterfaceDataTypeDouble, java.io.Serializable {

	private InterfaceDataTypeDouble m_Numbers = new ESIndividualDoubleData();
	private InterfaceDataTypeProgram m_Program = new GPIndividualProgramData();

	public GAPIndividualProgramData() {
		this.m_MutationProbability = 1.0;
		this.m_CrossoverProbability = 1.0;
		this.m_Numbers = new GAIndividualDoubleData();
		this.m_Program = new GPIndividualProgramData();
	}

	public GAPIndividualProgramData(GAPIndividualProgramData individual) {
		this.m_Numbers = (InterfaceDataTypeDouble) ((AbstractEAIndividual) individual
				.getNumbers()).clone();
		this.m_Program = (InterfaceDataTypeProgram) ((AbstractEAIndividual) individual
				.getProgramRepresentation()).clone();

		// cloning the members of AbstractEAIndividual
		this.m_Age = individual.m_Age;
		this.m_CrossoverOperator = individual.m_CrossoverOperator;
		this.m_CrossoverProbability = individual.m_CrossoverProbability;
		this.m_MutationOperator = (InterfaceMutation) individual.m_MutationOperator
				.clone();
		this.m_MutationProbability = individual.m_MutationProbability;
		this.m_SelectionProbability = new double[individual.m_SelectionProbability.length];
		for (int i = 0; i < this.m_SelectionProbability.length; i++) {
			this.m_SelectionProbability[i] = individual.m_SelectionProbability[i];
		}
		this.m_Fitness = new double[individual.m_Fitness.length];
		for (int i = 0; i < this.m_Fitness.length; i++) {
			this.m_Fitness[i] = individual.m_Fitness[i];
		}
		cloneAEAObjects((AbstractEAIndividual) individual);
	}

	public Object clone() {
		return (Object) new GAPIndividualProgramData(this);
	}

	/**
	 * This method checks on equality regarding genotypic equality
	 * 
	 * @param individual
	 *            The individual to compare to.
	 * @return boolean if equal true else false.
	 */
	public boolean equalGenotypes(AbstractEAIndividual individual) {
		if (individual instanceof GAPIndividualProgramData) {
			GAPIndividualProgramData indy = (GAPIndividualProgramData) individual;
			if (!((AbstractEAIndividual) this.m_Numbers)
					.equalGenotypes((AbstractEAIndividual) indy.m_Numbers))
				return false;
			if (!((AbstractEAIndividual) this.m_Program)
					.equalGenotypes((AbstractEAIndividual) indy.m_Program))
				return false;
			return true;
		} else {
			return false;
		}
	}

	/**
	 * This method will allow a default initialisation of the individual
	 * 
	 * @param opt
	 *            The optimization problem that is to be solved.
	 */
	public void init(InterfaceOptimizationProblem opt) {
		((AbstractEAIndividual) this.m_Numbers).init(opt);
		((AbstractEAIndividual) this.m_Program).init(opt);
	}

	/**
	 * This method will init the individual with a given value for the
	 * phenotype.
	 * 
	 * @param obj
	 *            The initial value for the phenotype
	 * @param opt
	 *            The optimization problem that is to be solved.
	 */
	public void initByValue(Object obj, InterfaceOptimizationProblem opt) {
		if (obj instanceof Object[]) {
			if (((Object[]) obj)[0] instanceof double[]) {
				((AbstractEAIndividual) this.m_Numbers).initByValue(
						((Object[]) obj)[0], opt);
				((AbstractEAIndividual) this.m_Program).initByValue(
						((Object[]) obj)[1], opt);
			} else {
				((AbstractEAIndividual) this.m_Numbers).initByValue(
						((Object[]) obj)[1], opt);
				((AbstractEAIndividual) this.m_Program).initByValue(
						((Object[]) obj)[0], opt);
			}
		} else {
			((AbstractEAIndividual) this.m_Numbers).init(opt);
			((AbstractEAIndividual) this.m_Program).init(opt);
			System.out
					.println("Initial value for GAPIndividualDoubleData is not suitable!");
		}
	}

	/**
	 * This method will mutate the individual randomly
	 */
	public void mutate() {
		if (RNG.flipCoin(this.m_MutationProbability))
			((AbstractEAIndividual) this.m_Numbers).mutate();
		if (RNG.flipCoin(this.m_MutationProbability))
			((AbstractEAIndividual) this.m_Program).mutate();
	}

	/**
	 * This method will mate the Individual with given other individuals of the
	 * same type.
	 * 
	 * @param partners
	 *            The possible partners
	 * @return offsprings
	 */
	public AbstractEAIndividual[] mateWith(Population partners) {
		AbstractEAIndividual[] result;
		if (RNG.flipCoin(this.m_CrossoverProbability)) {
			AbstractEAIndividual[] resNum, resBin;
			AbstractEAIndividual numTmp, binTmp;
			Population numPop, binPop;

			numTmp = (AbstractEAIndividual) this.getNumbers();
			numPop = new Population();
			for (int i = 0; i < partners.size(); i++)
				numPop.add(((GAPIndividualProgramData) partners.get(i))
						.getNumbers());
			resNum = numTmp.mateWith(numPop);

			binTmp = (AbstractEAIndividual) this.getProgramRepresentation();
			binPop = new Population();
			for (int i = 0; i < partners.size(); i++)
				binPop.add(((GAPIndividualProgramData) partners.get(i))
						.getProgramRepresentation());
			resBin = binTmp.mateWith(binPop);

			result = new GAPIndividualProgramData[resNum.length];
			for (int i = 0; i < result.length; i++) {
				result[i] = new GAPIndividualProgramData(this);
				((GAPIndividualProgramData) result[i])
						.setNumbers((InterfaceDataTypeDouble) resNum[i]);
				((GAPIndividualProgramData) result[i])
						.setProgramRepresentation((InterfaceDataTypeProgram) resBin[i]);
			}
		} else {
			// simply return a number of perfect clones
			result = new AbstractEAIndividual[partners.size() + 1];
			result[0] = (AbstractEAIndividual) this.clone();
			for (int i = 0; i < partners.size(); i++) {
				result[i + 1] = (AbstractEAIndividual) ((AbstractEAIndividual) partners
						.get(i)).clone();
			}
		}
		for (int i = 0; i < result.length; i++)
			result[i].giveNewName();
		return result;
	}

	/**
	 * This method will return a string description of the GAIndividal noteably
	 * the Genotype.
	 * 
	 * @return A descriptive string
	 */
	public String getStringRepresentation() {
		String result = "This is a hybrid Individual:\n";
		result += "The Numbers Part:\n"
				+ ((AbstractEAIndividual) this.m_Numbers)
						.getStringRepresentation();
		result += "\nThe Binarys Part:\n"
				+ ((AbstractEAIndividual) this.m_Program)
						.getStringRepresentation();
		return result;
	}

	/**********************************************************************************************************************
	 * These are for InterfaceDataTypeDouble
	 * 
	 * /** This method allows you to request a certain amount of double data
	 * 
	 * @param length
	 *            The lenght of the double[] that is to be optimized
	 */
	public void setDoubleDataLength(int length) {
		this.m_Numbers.setDoubleDataLength(length);
	}

	/**
	 * This method returns the length of the double data set
	 * 
	 * @return The number of bits stored
	 */
	public int size() {
		return this.m_Numbers.size();
	}

	/**
	 * This method will set the range of the double attributes. Note:
	 * range[d][0] gives the lower bound and range[d] gives the upper bound for
	 * dimension d.
	 * 
	 * @param range
	 *            The new range for the double data.
	 */
	public void SetDoubleRange(double[][] range) {
		this.m_Numbers.SetDoubleRange(range);
	}

	/**
	 * This method will return the range for all double attributes.
	 * 
	 * @return The range array.
	 */
	public double[][] getDoubleRange() {
		return this.m_Numbers.getDoubleRange();
	}

	/**
	 * This method allows you to read the double data
	 * 
	 * @return BitSet representing the double data.
	 */
	public double[] getDoubleData() {
		return this.m_Numbers.getDoubleData();
	}

	/**
	 * This method allows you to read the double data without an update from the
	 * genotype
	 * 
	 * @return double[] representing the double data.
	 */
	public double[] getDoubleDataWithoutUpdate() {
		return this.m_Numbers.getDoubleDataWithoutUpdate();
	}

	/**
	 * This method allows you to set the phenotype data. To change the genotype,
	 * use SetDoubleDataLamarckian().
	 * 
	 * @param doubleData
	 *            The new double data.
	 */
	public void SetDoublePhenotype(double[] doubleData) {
		this.m_Numbers.SetDoublePhenotype(doubleData);
	}

	/**
	 * This method allows you to set the genotype data, this can be used for
	 * memetic algorithms.
	 * 
	 * @param doubleData
	 *            The new double data.
	 */
	public void SetDoubleGenotype(double[] doubleData) {
		this.m_Numbers.SetDoubleGenotype(doubleData);
	}

	/************************************************************************************
	 * InterfaceDataTypeProgram methods
	 */
	/**
	 * This method allows you to request a certain amount of double data
	 * 
	 * @param length
	 *            The lenght of the double[] that is to be optimized
	 */
	public void setProgramDataLength(int length) {
		this.m_Program.setProgramDataLength(length);
	}

	/**
	 * This method allows you to read the program stored as Koza style node tree
	 * 
	 * @return AbstractGPNode representing the binary data.
	 */
	public InterfaceProgram[] getProgramData() {
		return this.m_Program.getProgramData();
	}

	/**
	 * This method allows you to read the Program data without an update from
	 * the genotype
	 * 
	 * @return InterfaceProgram[] representing the Program.
	 */
	public InterfaceProgram[] getProgramDataWithoutUpdate() {
		return this.m_Program.getProgramDataWithoutUpdate();
	}

	/**
	 * This method allows you to set the program.
	 * 
	 * @param program
	 *            The new program.
	 */
	public void SetProgramPhenotype(InterfaceProgram[] program) {
		this.m_Program.SetProgramPhenotype(program);
	}

	/**
	 * This method allows you to set the program.
	 * 
	 * @param program
	 *            The new program.
	 */
	public void SetProgramGenotype(InterfaceProgram[] program) {
		this.m_Program.SetProgramGenotype(program);
	}

	/**
	 * This method allows you to set the function area
	 * 
	 * @param area
	 *            The area contains functions and terminals
	 */
	public void SetFunctionArea(Object[] area) {
		this.m_Program.SetFunctionArea(area);
	}

	/**
	 * This method allows you to set the function area
	 * 
	 * @return The function area
	 */
	public Object[] getFunctionArea() {
		return this.m_Program.getFunctionArea();
	}

	/**********************************************************************************************************************
	 * These are for GUI
	 */
	/**
	 * This method allows the CommonJavaObjectEditorPanel to read the name to
	 * the current object.
	 * 
	 * @return The name.
	 */
	public String getName() {
		return "GAP individual";
	}

	/**
	 * This method will allow you to set the inner constants
	 * 
	 * @param Numbers
	 *            The new representation for the inner constants.
	 */
	public void setNumbers(InterfaceDataTypeDouble Numbers) {
		this.m_Numbers = Numbers;
	}

	public InterfaceDataTypeDouble getNumbers() {
		return this.m_Numbers;
	}

	public String numbersTipText() {
		return "Choose the type of inner constants to use.";
	}

	/**
	 * This method will allow you to set the inner constants
	 * 
	 * @param program
	 *            The new representation for the program.
	 */
	public void setProgramRepresentation(InterfaceDataTypeProgram program) {
		this.m_Program = program;
	}

	public InterfaceDataTypeProgram getProgramRepresentation() {
		return this.m_Program;
	}

	public String programRepresentationTipText() {
		return "Choose the type of inner constants to use.";
	}
}
