# Supplementary material for: Comparison of evolutionary algorithms in gene regulatory network model inference
Source: BMC Bioinformatics. 2010 Jan 27;11:59. doi: 10.1186/1471-2105-11-59 (PMC2831005; doi:10.1186/1471-2105-11-59)
Supplement: Additional file 3 — EvA2 framework. This archive contains the code and resources published by EvA2 authors (Minimum corresponding code). More details on how to use it can be found in Additional File 2. [file 1471-2105-11-59-S3.ZIP › src/eva2/server/go/individuals/GEIndividualProgramData.java]

package eva2.server.go.individuals;

import java.util.BitSet;
import java.util.ArrayList;

import eva2.server.go.individuals.codings.gp.AbstractGPNode;
import eva2.server.go.individuals.codings.gp.GPArea;
import eva2.server.go.individuals.codings.gp.InterfaceProgram;
import eva2.server.go.operators.crossover.CrossoverGADefault;
import eva2.server.go.operators.mutation.InterfaceMutation;
import eva2.server.go.operators.mutation.MutateGADefault;
import eva2.server.go.problems.InterfaceOptimizationProblem;
import wsi.ra.math.RNG;

/**
 * This individual uses a binary genotype to code for a tree-based
 * representation using a BNF grammar, see also Grammatical Evolution. Created
 * by IntelliJ IDEA. User: streiche Date: 28.07.2004 Time: 10:43:39 To change
 * this template use File | Settings | File Templates.
 */
public class GEIndividualProgramData extends AbstractEAIndividual implements
		InterfaceGAIndividual, InterfaceDataTypeProgram, java.io.Serializable {

	protected GPArea[] m_Area;
	protected double m_InitFullGrowRatio = 0.5;
	protected int m_InitDepth = 5;
	protected int m_TargetDepth = 10;
	protected boolean m_CheckTargetDepth = true;

	protected BitSet m_Genotype;
	protected AbstractGPNode[] m_Phenotype;
	protected int m_GenotypeLengthPerProgram = 240; // this is the overall
													// length
	protected int m_MaxNumberOfNodes = 80;
	protected int m_NumberOfBitPerInt = 6;
	protected int m_CurrentIndex = 0;
	protected int m_CurrentNumberOfNodes = 0;
	protected Object[][] m_Rules;

	public GEIndividualProgramData() {
		this.m_Area = new GPArea[1];
		this.m_GenotypeLengthPerProgram = 240;
		this.m_Genotype = new BitSet();
		this.m_MutationOperator = new MutateGADefault();
		this.m_CrossoverOperator = new CrossoverGADefault();
		this.m_MutationProbability = 0.5;
		this.m_CrossoverProbability = 0.5;
	}

	public GEIndividualProgramData(GEIndividualProgramData individual) {
		if (individual.m_Phenotype != null) {
			this.m_Phenotype = new AbstractGPNode[individual.m_Phenotype.length];
			for (int i = 0; i < individual.m_Phenotype.length; i++) {
				this.m_Phenotype[i] = (AbstractGPNode) individual.m_Phenotype[i]
						.clone();
			}
		}
		this.m_GenotypeLengthPerProgram = individual.m_GenotypeLengthPerProgram;
		this.m_MaxNumberOfNodes = individual.m_MaxNumberOfNodes;
		this.m_NumberOfBitPerInt = individual.m_NumberOfBitPerInt;
		this.m_CurrentIndex = individual.m_CurrentIndex;
		if (individual.m_Genotype != null)
			this.m_Genotype = (BitSet) individual.m_Genotype.clone();
		if (individual.m_Area != null) {
			this.m_Area = new GPArea[individual.m_Area.length];
			for (int i = 0; i < this.m_Area.length; i++) {
				this.m_Area[i] = (GPArea) individual.m_Area[i].clone();
			}
		}
		// User : "Copy the rules set!"
		// GEIndividualProgramData :
		// "Naay! I wanna go playing with my friends... !"
		if (individual.m_Rules != null) {
			this.m_Rules = new Object[individual.m_Rules.length][];
			for (int t = 0; t < this.m_Rules.length; t++) {
				this.m_Rules[t] = new Object[individual.m_Rules[t].length];
				int[][] copyRulz, orgRulz = (int[][]) individual.m_Rules[t][0];
				copyRulz = new int[orgRulz.length][];
				for (int i = 0; i < copyRulz.length; i++) {
					copyRulz[i] = new int[orgRulz[i].length];
					System.arraycopy(orgRulz[i], 0, copyRulz[i], 0,
							orgRulz[i].length);
				}
				this.m_Rules[t][0] = copyRulz;
				AbstractGPNode[] copyNode, orgNode;
				for (int i = 1; i < this.m_Rules[t].length; i++) {
					orgNode = (AbstractGPNode[]) individual.m_Rules[t][i];
					copyNode = new AbstractGPNode[orgNode.length];
					for (int j = 0; j < orgNode.length; j++) {
						copyNode[j] = (AbstractGPNode) orgNode[j].clone();
					}
					this.m_Rules[t][i] = copyNode;
				}
			}
		}
		// cloning the members of AbstractEAIndividual
		this.m_Age = individual.m_Age;
		this.m_CrossoverOperator = individual.m_CrossoverOperator;
		this.m_CrossoverProbability = individual.m_CrossoverProbability;
		this.m_MutationOperator = (InterfaceMutation) individual.m_MutationOperator
				.clone();
		this.m_MutationProbability = individual.m_MutationProbability;
		this.m_SelectionProbability = new double[individual.m_SelectionProbability.length];
		for (int i = 0; i < this.m_SelectionProbability.length; i++) {
			this.m_SelectionProbability[i] = individual.m_SelectionProbability[i];
		}
		this.m_Fitness = new double[individual.m_Fitness.length];
		for (int i = 0; i < this.m_Fitness.length; i++) {
			this.m_Fitness[i] = individual.m_Fitness[i];
		}
		cloneAEAObjects((AbstractEAIndividual) individual);
	}

	public Object clone() {
		return (Object) new GEIndividualProgramData(this);
	}

	/**
	 * This method checks on equality regarding genotypic equality
	 * 
	 * @param individual
	 *            The individual to compare to.
	 * @return boolean if equal true else false.
	 */
	public boolean equalGenotypes(AbstractEAIndividual individual) {
		if (individual instanceof GEIndividualProgramData) {
			GEIndividualProgramData indy = (GEIndividualProgramData) individual;
			if (this.m_GenotypeLengthPerProgram != indy.m_GenotypeLengthPerProgram)
				return false;
			if (this.m_MaxNumberOfNodes != indy.m_MaxNumberOfNodes)
				return false;
			if (this.m_NumberOfBitPerInt != indy.m_NumberOfBitPerInt)
				return false;
			if ((this.m_Genotype == null) || (indy.m_Genotype == null))
				return false;
			if (!this.m_Genotype.equals(indy.m_Genotype))
				return false;
			return true;
		} else {
			return false;
		}
	}

	/**
	 * This method compiles the area
	 */
	private void compileArea() {
		if (this.m_Area == null) {
			this.m_Rules = null;
			return;
		}
		// this.m_Rules = new Object[this.m_Area.length][];
		for (int t = 0; t < this.m_Area.length; t++) {
			// first lets find out what kind of elements are available
			int arity, maxArity = 0;

			// first find out the max arity in the GPArea
			this.m_Area[t].compileReducedList();
			ArrayList area = this.m_Area[t].getReducedList();
			for (int i = 0; i < area.size(); i++) {
				arity = ((AbstractGPNode) area.get(i)).getArity();
				if (arity > maxArity)
					maxArity = arity;
			}

			// Now i get a sorted list
			ArrayList[] directList = new ArrayList[maxArity + 1];
			for (int i = 0; i < directList.length; i++)
				directList[i] = new ArrayList();
			for (int i = 0; i < area.size(); i++) {
				directList[((AbstractGPNode) area.get(i)).getArity()].add(area
						.get(i));
			}
			// Now write the rules
			this.m_Rules[t] = new Object[maxArity + 2];
			// the first rule describes how to decode an <expr>
			int numberOfRules = 0, index = 0;
			int[] tmpRule;
			int[][] tmpExpr = new int[directList.length + 1][];
			for (int i = 0; i < directList.length; i++) {
				tmpRule = new int[i + 1];
				if (i == 0) {
					// this is a <var>
					tmpRule[0] = 1;
				} else {
					// this is a <opX> <expr> <expr>....
					if (directList[i].size() > 0) {
						tmpRule[0] = i + 1;
						for (int j = 1; j < i + 1; j++)
							tmpRule[j] = 0;
					} else {
						tmpRule = null;
					}
				}
				tmpExpr[i] = tmpRule;
				if (tmpRule != null)
					numberOfRules++;
			}
			// Now get rid of the null rules
			int[][] trueExpr = new int[numberOfRules][];

			for (int i = 0; i < tmpExpr.length; i++) {
				if (tmpExpr[i] != null) {
					trueExpr[index] = tmpExpr[i];
					index++;
				}
			}
			this.m_Rules[t][0] = trueExpr;

			// now the rules that define <var>, <op1>, <op2>, ....
			AbstractGPNode[] tmpListOfGPNodes;
			for (int i = 0; i < directList.length; i++) {
				tmpListOfGPNodes = new AbstractGPNode[directList[i].size()];
				for (int j = 0; j < directList[i].size(); j++) {
					tmpListOfGPNodes[j] = (AbstractGPNode) directList[i].get(j);
				}
				this.m_Rules[t][i + 1] = tmpListOfGPNodes;
			}
			// this should be the complete rules set
			// this.printRuleSet();
		}
	}

	/**
	 * This method will print the currently used rule set
	 */
	private void printRuleSet() {
		String result = "";
		AbstractGPNode[] tmpNodes;
		for (int t = 0; t < this.m_Area.length; t++) {
			// first the Non-Terminals
			result += "N \t := \t{";
			for (int i = 0; i < this.m_Rules[t].length; i++) {
				if (i == 0)
					result += "expr, ";
				else {
					if (i == 1)
						result += "var, ";
					else {
						if (((AbstractGPNode[]) this.m_Rules[t][i]).length > 0)
							result += "op" + (i - 1) + ", ";
					}
				}
			}
			result += "}\n";
			// then the Ternimnals
			result += "T \t := \t{";
			this.m_Area[t].compileReducedList();
			ArrayList area = this.m_Area[t].getReducedList();
			for (int i = 0; i < area.size(); i++)
				result += ((AbstractGPNode) area.get(i))
						.getStringRepresentation()
						+ ", ";
			result += "}\n";
			// now the S
			result += "S \t := \t<expr>\n\n";

			// now the rules
			for (int i = 0; i < this.m_Rules[t].length; i++) {
				if (i == 0) {
					// the first rules
					result += "0. \t := \t<expr> \t::\t";
					System.out.println("i: " + i);
					int[][] rulz = (int[][]) this.m_Rules[t][i];
					for (int j = 0; j < rulz.length; j++) {
						result += this.getRuleString(rulz[j]) + "\n";
						if ((j + 1) < rulz.length)
							result += "\t \t \t \t \t \t";
					}
				} else {
					// now the rules for the terminals
					if (i == 1) {
						// These are the GP-Terminals
						tmpNodes = (AbstractGPNode[]) this.m_Rules[t][i];
						result += "1. \t := \t<var> \t::\t"
								+ tmpNodes[0].getStringRepresentation() + "\n";
						for (int j = 1; j < tmpNodes.length; j++)
							result += "\t \t \t \t \t \t"
									+ tmpNodes[j].getStringRepresentation()
									+ "\n";
					} else {
						// These are the GP-Functions
						tmpNodes = (AbstractGPNode[]) this.m_Rules[t][i];
						if (tmpNodes.length > 0) {
							result += i + ". \t := \t<op" + (i - 1)
									+ "> \t::\t"
									+ tmpNodes[0].getStringRepresentation()
									+ "\n";
							for (int j = 1; j < tmpNodes.length; j++)
								result += "\t \t \t \t \t \t"
										+ tmpNodes[j].getStringRepresentation()
										+ "\n";
						}
					}
				}
			}
			result += "\n";
		}

		// Now print the result:
		System.out.println("" + result);
	}

	/**
	 * This method returns a string for the BitSet
	 * 
	 * @return A String
	 */
	private String getBitSetString() {
		String result = "";
		result += "{";
		for (int i = 0; i < this.m_GenotypeLengthPerProgram
				* this.m_Area.length; i++) {
			if (i % this.m_NumberOfBitPerInt == 0)
				result += " ";
			if (this.m_Genotype.get(i))
				result += "1";
			else
				result += "0";
		}
		result += "}";
		return result;
	}

	/**
	 * This method returns a String for a given rule
	 * 
	 * @param rule
	 *            The rulz to transform into a string
	 * @return String
	 */
	private String getRuleString(int[] rule) {
		String result = "";
		for (int k = 0; k < rule.length; k++) {
			if (rule[k] == 0)
				result += "<expr> ";
			if (rule[k] == 1)
				result += "<var> ";
			if (rule[k] > 1)
				result += "<op" + (rule[k] - 1) + "> ";
		}
		return result;
	}

	/************************************************************************************
	 * InterfaceDataTypeProgram methods
	 */
	/**
	 * This method allows you to request a certain amount of double data
	 * 
	 * @param length
	 *            The lenght of the double[] that is to be optimized
	 */
	public void setProgramDataLength(int length) {
		GPArea[] oldArea = this.m_Area;
		Object[][] oldRulz = this.m_Rules;

		this.m_Area = new GPArea[length];
		for (int t = 0; ((t < this.m_Area.length) && (t < oldArea.length)); t++) {
			this.m_Area[t] = oldArea[t];
		}
		for (int t = oldArea.length; t < this.m_Area.length; t++) {
			this.m_Area[t] = oldArea[oldArea.length - 1];
		}
		this.m_Rules = new Object[length][];
		if (oldRulz == null)
			return;
		for (int t = 0; ((t < this.m_Area.length) && (t < oldArea.length)); t++) {
			if (oldRulz[t] != null) {
				this.m_Rules[t] = new Object[oldRulz[t].length];
				int[][] copyRulz, orgRulz = (int[][]) oldRulz[t][0];
				copyRulz = new int[orgRulz.length][];
				for (int i = 0; i < copyRulz.length; i++) {
					copyRulz[i] = new int[orgRulz[i].length];
					System.arraycopy(orgRulz[i], 0, copyRulz[i], 0,
							orgRulz[i].length);
				}
				this.m_Rules[t][0] = copyRulz;
				AbstractGPNode[] copyNode, orgNode;
				for (int i = 1; i < this.m_Rules[t].length; i++) {
					orgNode = (AbstractGPNode[]) oldRulz[t][i];
					copyNode = new AbstractGPNode[orgNode.length];
					for (int j = 0; j < orgNode.length; j++) {
						copyNode[j] = (AbstractGPNode) orgNode[j].clone();
					}
					this.m_Rules[t][i] = copyNode;
				}
			}
		}
		for (int t = oldArea.length; t < this.m_Area.length; t++) {
			if (oldRulz[oldArea.length - 1] != null) {
				this.m_Rules[t] = new Object[oldRulz[oldArea.length - 1].length];
				int[][] copyRulz, orgRulz = (int[][]) oldRulz[oldArea.length - 1][0];
				copyRulz = new int[orgRulz.length][];
				for (int i = 0; i < copyRulz.length; i++) {
					copyRulz[i] = new int[orgRulz[i].length];
					System.arraycopy(orgRulz[i], 0, copyRulz[i], 0,
							orgRulz[i].length);
				}
				this.m_Rules[t][0] = copyRulz;
				AbstractGPNode[] copyNode, orgNode;
				for (int i = 1; i < this.m_Rules[t].length; i++) {
					orgNode = (AbstractGPNode[]) oldRulz[oldArea.length - 1][i];
					copyNode = new AbstractGPNode[orgNode.length];
					for (int j = 0; j < orgNode.length; j++) {
						copyNode[j] = (AbstractGPNode) orgNode[j].clone();
					}
					this.m_Rules[t][i] = copyNode;
				}
			}
		}
	}

	/**
	 * This method will fetch the next int value from the BitSet. If necessary
	 * the method will continue at the beginning of the BitSet if m_Genotype
	 * length is exceeded. Note: You need to set the current ReadingIndx = 0
	 * before starting to decode the BitSet
	 * 
	 * @param t
	 *            The index of the program.
	 * @return The int value
	 */
	private int decodeNextInt(int t) {
		int result = 0;
		for (int i = 0; i < this.m_NumberOfBitPerInt; i++) {
			if (this.m_Genotype.get(this.m_CurrentIndex
					+ (t * this.m_GenotypeLengthPerProgram)))
				result += Math.pow(2, i);
			this.m_CurrentIndex++;
			if (this.m_CurrentIndex >= (t + 1)
					* this.m_GenotypeLengthPerProgram)
				this.m_CurrentIndex = t * this.m_GenotypeLengthPerProgram;
		}
		return result;
	}

	/**
	 * This method will decode a GPNode from the BitSet
	 * 
	 * @param t
	 *            The index of the program
	 * @param mode
	 *            The modex
	 * @return GPNode
	 */
	private AbstractGPNode decodeGPNode(int t, int mode) {
		AbstractGPNode result = null;
		int value = this.decodeNextInt(t);

		// System.out.println("Decoding mode: " + mode);

		if (mode == 0) {
			int[][] rulz = (int[][]) this.m_Rules[t][0];
			int[] myRule = rulz[value % rulz.length];
			// System.out.print("Value % rulz : "+ value +" % " + rulz.length +
			// " = " +(value%rulz.length));
			// System.out.println(" => my rule " + this.getRuleString(myRule));
			this.m_CurrentNumberOfNodes += myRule.length;
			if ((this.m_CurrentNumberOfNodes + myRule.length) > this.m_MaxNumberOfNodes) {
				// no i have to limit the number of nodes
				myRule = rulz[0];
				// System.out.println("Limiting to "+
				// this.getRuleString(myRule));
			}
			result = this.decodeGPNode(t, myRule[0]);
			result.initNodeArray();
			for (int i = 0; i < result.getArity(); i++) {
				result.setNode(this.decodeGPNode(t, myRule[i + 1]), i);
			}
		} else {
			AbstractGPNode[] availableNodes = (AbstractGPNode[]) this.m_Rules[t][mode];
			// System.out.print("Choosing a terminal : "+ value +" % " +
			// availableNodes.length + " = " +(value%availableNodes.length));
			// System.out.println(" => " +availableNodes[value %
			// availableNodes.length].getStringRepresentation());
			result = (AbstractGPNode) availableNodes[value
					% availableNodes.length].clone();
		}
		return result;
	}

	/**
	 * This method allows you to read the program stored as Koza style node tree
	 * 
	 * @return GPNode representing the binary data.
	 */
	public InterfaceProgram[] getProgramData() {
		// if (true) {
		// String test ="GE decoding:\n";
		// test += this.getBitSetString() +"\n{";
		// this.m_CurrentIndex = 0;
		// for (int i = 0; i < this.m_MaxNumberOfNodes; i++) {
		// test += this.decodeNextInt();
		// if ((i + 1) < this.m_MaxNumberOfNodes) test += "; ";
		// }
		// test += "}\n";
		// System.out.println(""+test);
		// }
		// lets decode the stuff!
		if (this.m_Rules == null) {
			this.compileArea();
			if (this.m_Rules == null)
				return null;
		}
		this.m_CurrentIndex = 0;
		this.m_CurrentNumberOfNodes = 0;
		int mode = 0;
		this.m_Phenotype = new AbstractGPNode[this.m_Area.length];
		for (int t = 0; t < this.m_Area.length; t++) {
			mode = 0;
			this.m_CurrentIndex = t * this.m_GenotypeLengthPerProgram;
			this.m_CurrentNumberOfNodes = 0;
			this.m_Phenotype[t] = this.decodeGPNode(t, mode);
		}
		// System.out.println("Decoded: ");
		// System.out.println(""+ result.getStringRepresentation());
		return this.m_Phenotype;
	}

	/**
	 * This method allows you to read the Program data without an update from
	 * the genotype
	 * 
	 * @return InterfaceProgram[] representing the Program.
	 */
	public InterfaceProgram[] getProgramDataWithoutUpdate() {
		return this.m_Phenotype;
	}

	/**
	 * This method allows you to set the program phenotype.
	 * 
	 * @param program
	 *            The new program.
	 */
	public void SetProgramPhenotype(InterfaceProgram[] program) {
		if (program instanceof AbstractGPNode[]) {
			this.m_Phenotype = new AbstractGPNode[program.length];
			for (int t = 0; t < program.length; t++) {
				this.m_Phenotype[t] = (AbstractGPNode) ((AbstractGPNode) program[t])
						.clone();
			}
		}
	}

	/**
	 * Warning - this is not implemented, it only sets the phenotype using
	 * SetProgramData.
	 * 
	 * @param program
	 *            The new program.
	 */
	public void SetProgramGenotype(InterfaceProgram[] program) {
		this.SetProgramPhenotype(program);
		if (program instanceof AbstractGPNode[])
			System.err
					.println("Warning setProgram() for GEIndividualProgramData not implemented!");
	}

	/**
	 * This method allows you to set the function area
	 * 
	 * @param area
	 *            The area contains functions and terminals
	 */
	public void SetFunctionArea(Object[] area) {
		if (area instanceof GPArea[]) {
			this.m_Area = new GPArea[area.length];
			for (int t = 0; t < this.m_Area.length; t++) {
				this.m_Area[t] = (GPArea) area[t];
			}
			this.compileArea();
		}
	}

	/**
	 * This method allows you to set the function area
	 * 
	 * @return The function area
	 */
	public Object[] getFunctionArea() {
		return this.m_Area;
	}

	/************************************************************************************
	 * InterfaceEAIndividual methods
	 */
	/**
	 * This method will allow a default initialisation of the individual
	 * 
	 * @param opt
	 *            The optimization problem that is to be solved.
	 */
	public void init(InterfaceOptimizationProblem opt) {
		this.defaultInit();
		this.m_MutationOperator.init(this, opt);
		this.m_CrossoverOperator.init(this, opt);
	}

	/**
	 * This method will init the individual with a given value for the
	 * phenotype.
	 * 
	 * @param obj
	 *            The initial value for the phenotype
	 * @param opt
	 *            The optimization problem that is to be solved.
	 */
	public void initByValue(Object obj, InterfaceOptimizationProblem opt) {
		if (obj instanceof InterfaceProgram) {
			this.SetProgramGenotype((InterfaceProgram[]) obj);
		} else {
			this.defaultInit();
			System.out
					.println("Initial value for GPIndividualDoubleData is no InterfaceProgram[]!");
		}
		this.m_MutationOperator.init(this, opt);
		this.m_CrossoverOperator.init(this, opt);
	}

	/**
	 * This method will return a string description of the GAIndividal noteably
	 * the Genotype.
	 * 
	 * @return A descriptive string
	 */
	public String getStringRepresentation() {
		String result = "";
		result += "GEIndividual coding program:\n";
		result += "{";
		for (int i = 0; i < this.m_GenotypeLengthPerProgram
				* this.m_Area.length; i++) {
			if (this.m_Genotype.get(i))
				result += "1";
			else
				result += "0";
		}
		result += "}\n";
		InterfaceProgram[] data = this.getProgramData();
		for (int i = 0; i < data.length; i++) {
			result += data[i].getStringRepresentation();
		}
		return result;
	}

	/************************************************************************************
	 * InterfaceGAIndividual methods
	 */

	/**
	 * This method allows you to read the binary data
	 * 
	 * @return BitSet representing the binary data.
	 */
	public BitSet getBGenotype() {
		return this.m_Genotype;
	}

	/**
	 * This method allows you to set the binary data, this can be used for
	 * memetic algorithms.
	 * 
	 * @param binaryData
	 *            The new binary data.
	 */
	public void SetBGenotype(BitSet binaryData) {
		this.m_Genotype = binaryData;
	}

	/**
	 * This method allows the user to read the length of the genotype. This may
	 * be necessary since BitSet.lenght only returns the index of the last
	 * significat bit.
	 * 
	 * @return The length of the genotype.
	 */
	public int getGenotypeLength() {
		return this.m_GenotypeLengthPerProgram * this.m_Area.length;
	}

	/**
	 * This method inits the genotpye of the individual
	 */
	public void defaultInit() {
		for (int i = 0; i < this.m_GenotypeLengthPerProgram
				* this.m_Area.length; i++) {
			if (RNG.flipCoin(0.5))
				this.m_Genotype.set(i);
			else
				this.m_Genotype.clear(i);
		}
	}

	/**
	 * This method performs a simple one point mutation in the genotype
	 */
	public void defaultMutate() {
		int mutationIndex = RNG.randomInt(0, this.m_GenotypeLengthPerProgram
				* this.m_Area.length);
		// if (mutationIndex > 28) System.out.println("Mutate: " +
		// this.getSolutionRepresentationFor());
		if (this.m_Genotype.get(mutationIndex))
			this.m_Genotype.clear(mutationIndex);
		else
			this.m_Genotype.set(mutationIndex);
		// if (mutationIndex > 28)
		// System.out.println(this.getSolutionRepresentationFor());
	}

	/**********************************************************************************************************************
	 * These are for GUI
	 */
	/**
	 * This method allows the CommonJavaObjectEditorPanel to read the name to
	 * the current object.
	 * 
	 * @return The name.
	 */
	public String getName() {
		return "GE individual";
	}

	/**
	 * This method returns a global info string
	 * 
	 * @return description
	 */
	public String globalInfo() {
		return "This is a GE individual suited to optimize programs.";
	}

	/**
	 * This method allows you to set the length of the binary genotype
	 * 
	 * @param size
	 *            The length
	 */
	public void setGenotypeLengthPerProgram(int size) {
		this.m_GenotypeLengthPerProgram = size;
	}

	public int getGenotypeLengthPerProgram() {
		return this.m_GenotypeLengthPerProgram;
	}

	public String genotypeLengthPerProgramTipText() {
		return "Choose the length of the genotype.";
	}

	/**
	 * This method allows you to set the maximum number of nodes allowed for the
	 * program.
	 * 
	 * @param nodes
	 *            The maximum number of nodes
	 */
	public void setMaxNumberOfNodes(int nodes) {
		this.m_MaxNumberOfNodes = nodes;
	}

	public int getMaxNumberOfNodes() {
		return this.m_MaxNumberOfNodes;
	}

	public String maxNumberOfNodesTipText() {
		return "Set the maximum number of nodes for the program.";
	}

	/**
	 * This method allows you to set the number of bits per int value stored on
	 * the BitSet
	 * 
	 * @param length
	 *            The number of bits per int.
	 */
	public void setNumberOfBitPerInt(int length) {
		this.m_NumberOfBitPerInt = length;
	}

	public int getNumberOfBitPerInt() {
		return this.m_NumberOfBitPerInt;
	}

	public String numberOfBitPerIntTipText() {
		return "Choose the number of bits ber int.";
	}
}
