# Supplementary material for: Comparison of evolutionary algorithms in gene regulatory network model inference
Source: BMC Bioinformatics. 2010 Jan 27;11:59. doi: 10.1186/1471-2105-11-59 (PMC2831005; doi:10.1186/1471-2105-11-59)
Supplement: Additional file 3 — EvA2 framework. This archive contains the code and resources published by EvA2 authors (Minimum corresponding code). More details on how to use it can be found in Additional File 2. [file 1471-2105-11-59-S3.ZIP › src/eva2/server/go/individuals/GIOBGAIndividualIntegerPermutationData.java]

package eva2.server.go.individuals;

import java.util.BitSet;

import eva2.server.go.operators.mutation.InterfaceMutation;
import eva2.server.go.populations.Population;
import eva2.server.go.problems.InterfaceOptimizationProblem;
import wsi.ra.math.RNG;

/**
 * This individual combines a binary and a real-valued phenotype. Created by
 * IntelliJ IDEA. User: streiche Date: 13.05.2003 Time: 11:35:48 To change this
 * template use Options | File Templates.
 */
public class GIOBGAIndividualIntegerPermutationData extends
		AbstractEAIndividual implements InterfaceDataTypeInteger,
		InterfaceDataTypePermutation, java.io.Serializable {

	private InterfaceDataTypeInteger m_Integer = new GIIndividualIntegerData();
	private InterfaceDataTypePermutation m_Permutation = new OBGAIndividualPermutationData();

	public GIOBGAIndividualIntegerPermutationData() {
		this.m_MutationProbability = 1.0;
		this.m_CrossoverProbability = 1.0;
		this.m_Integer = new GIIndividualIntegerData();
		this.m_Permutation = new OBGAIndividualPermutationData();
	}

	public GIOBGAIndividualIntegerPermutationData(
			GIOBGAIndividualIntegerPermutationData individual) {
		this.m_Integer = (InterfaceDataTypeInteger) ((AbstractEAIndividual) individual
				.getIntegers()).clone();
		this.m_Permutation = (InterfaceDataTypePermutation) ((AbstractEAIndividual) individual
				.getPermutations()).clone();

		// cloning the members of AbstractEAIndividual
		this.m_Age = individual.m_Age;
		this.m_CrossoverOperator = individual.m_CrossoverOperator;
		this.m_CrossoverProbability = individual.m_CrossoverProbability;
		this.m_MutationOperator = (InterfaceMutation) individual.m_MutationOperator
				.clone();
		this.m_MutationProbability = individual.m_MutationProbability;
		this.m_SelectionProbability = new double[individual.m_SelectionProbability.length];
		for (int i = 0; i < this.m_SelectionProbability.length; i++) {
			this.m_SelectionProbability[i] = individual.m_SelectionProbability[i];
		}
		this.m_Fitness = new double[individual.m_Fitness.length];
		for (int i = 0; i < this.m_Fitness.length; i++) {
			this.m_Fitness[i] = individual.m_Fitness[i];
		}
		cloneAEAObjects((AbstractEAIndividual) individual);
	}

	public Object clone() {
		return (Object) new GIOBGAIndividualIntegerPermutationData(this);
	}

	/**
	 * This method checks on equality regarding genotypic equality
	 * 
	 * @param individual
	 *            The individual to compare to.
	 * @return boolean if equal true else false.
	 */
	public boolean equalGenotypes(AbstractEAIndividual individual) {
		if (individual instanceof GIOBGAIndividualIntegerPermutationData) {
			GIOBGAIndividualIntegerPermutationData indy = (GIOBGAIndividualIntegerPermutationData) individual;
			if (!((AbstractEAIndividual) this.m_Integer)
					.equalGenotypes((AbstractEAIndividual) indy.m_Integer))
				return false;
			if (!((AbstractEAIndividual) this.m_Permutation)
					.equalGenotypes((AbstractEAIndividual) indy.m_Permutation))
				return false;
			return true;
		} else {
			return false;
		}
	}

	/**
	 * This method will allow a default initialisation of the individual
	 * 
	 * @param opt
	 *            The optimization problem that is to be solved.
	 */
	public void init(InterfaceOptimizationProblem opt) {
		((AbstractEAIndividual) this.m_Integer).init(opt);
		((AbstractEAIndividual) this.m_Permutation).init(opt);
	}

	/**
	 * This method will init the individual with a given value for the
	 * phenotype.
	 * 
	 * @param obj
	 *            The initial value for the phenotype
	 * @param opt
	 *            The optimization problem that is to be solved.
	 */
	public void initByValue(Object obj, InterfaceOptimizationProblem opt) {
		if (obj instanceof Object[]) {
			if (((Object[]) obj)[0] instanceof double[]) {
				((AbstractEAIndividual) this.m_Integer).initByValue(
						((Object[]) obj)[0], opt);
				((AbstractEAIndividual) this.m_Permutation).initByValue(
						((Object[]) obj)[1], opt);
			} else {
				((AbstractEAIndividual) this.m_Integer).initByValue(
						((Object[]) obj)[1], opt);
				((AbstractEAIndividual) this.m_Permutation).initByValue(
						((Object[]) obj)[0], opt);
			}
		} else {
			((AbstractEAIndividual) this.m_Integer).init(opt);
			((AbstractEAIndividual) this.m_Permutation).init(opt);
			System.out
					.println("Initial value for GIOBGAIndividualIntegerPermutationData is not suitable!");
		}
	}

	/**
	 * This method will mutate the individual randomly
	 */
	public void mutate() {
		if (RNG.flipCoin(this.m_MutationProbability))
			((AbstractEAIndividual) this.m_Integer).mutate();
		if (RNG.flipCoin(this.m_MutationProbability))
			((AbstractEAIndividual) this.m_Permutation).mutate();
	}

	/**
	 * This method will mate the Individual with given other individuals of the
	 * same type.
	 * 
	 * @param partners
	 *            The possible partners
	 * @return offsprings
	 */
	public AbstractEAIndividual[] mateWith(Population partners) {
		AbstractEAIndividual[] result;
		if (RNG.flipCoin(this.m_CrossoverProbability)) {
			AbstractEAIndividual[] resNum, resBin;
			AbstractEAIndividual numTmp, binTmp;
			Population numPop, binPop;

			// String out = "Input: \n";
			// out += this.getSolutionRepresentationFor() + "\n" +
			// partners.getSolutionRepresentationFor();
			// System.out.println(out);

			numTmp = (AbstractEAIndividual) this.getIntegers();
			numPop = new Population();
			for (int i = 0; i < partners.size(); i++)
				numPop.add(((GIOBGAIndividualIntegerPermutationData) partners
						.get(i)).getIntegers());
			resNum = numTmp.mateWith(numPop);

			binTmp = (AbstractEAIndividual) this.getPermutations();
			binPop = new Population();
			for (int i = 0; i < partners.size(); i++)
				binPop.add(((GIOBGAIndividualIntegerPermutationData) partners
						.get(i)).getPermutations());
			resBin = binTmp.mateWith(binPop);

			result = new GIOBGAIndividualIntegerPermutationData[resNum.length];
			for (int i = 0; i < result.length; i++) {
				result[i] = new GIOBGAIndividualIntegerPermutationData(this);
				((GIOBGAIndividualIntegerPermutationData) result[i])
						.setIntegers((InterfaceDataTypeInteger) resNum[i]);
				((GIOBGAIndividualIntegerPermutationData) result[i])
						.setPermutations((InterfaceDataTypePermutation) resBin[i]);
			}

			// result =
			// ((AbstractEAIndividual)this.m_Numbers).mateWith(partners);
			// AbstractEAIndividual dad = (AbstractEAIndividual)result[0];
			// Population tpartners = new Population();
			// for (int i = 1; i < result.length; i++) tpartners.add(result[i]);
			// result = dad.mateWith(tpartners);

			// out = "Result:\n";
			// for (int i = 0; i < result.length; i++) out +=
			// result[i].getSolutionRepresentationFor() + "\n";
			// System.out.println(out);

		} else {
			// simply return a number of perfect clones
			result = new AbstractEAIndividual[partners.size() + 1];
			result[0] = (AbstractEAIndividual) this.clone();
			for (int i = 0; i < partners.size(); i++) {
				result[i + 1] = (AbstractEAIndividual) ((AbstractEAIndividual) partners
						.get(i)).clone();
			}
		}
		for (int i = 0; i < result.length; i++)
			result[i].giveNewName();
		return result;
	}

	/**
	 * This method will return a string description of the GAIndividal noteably
	 * the Genotype.
	 * 
	 * @return A descriptive string
	 */
	public String getStringRepresentation() {
		String result = "This is a hybrid Individual:\n";
		result += "The Integer Part:\n"
				+ ((AbstractEAIndividual) this.m_Integer)
						.getStringRepresentation();
		result += "\nThe Permutation Part:\n"
				+ ((AbstractEAIndividual) this.m_Permutation)
						.getStringRepresentation();
		return result;
	}

	/**********************************************************************************************************************
	 * These are for InterfaceDataTypeInteger
	 * 
	 * /** This method allows you to request a certain amount of int data
	 * 
	 * @param length
	 *            The lenght of the int[] that is to be optimized
	 */
	public void setIntegerDataLength(int length) {
		this.m_Integer.setIntegerDataLength(length);
	}

	/**
	 * This method returns the length of the int data set
	 * 
	 * @return The number of integers stored
	 */
	public int size() {
		return this.m_Integer.size();
	}

	/**
	 * This method will set the range of the int attributes. Note: range[d][0]
	 * gives the lower bound and range[d] gives the upper bound for dimension d.
	 * 
	 * @param range
	 *            The new range for the int data.
	 */
	public void SetIntRange(int[][] range) {
		this.m_Integer.SetIntRange(range);
	}

	/**
	 * This method will return the range for all int attributes.
	 * 
	 * @return The range array.
	 */
	public int[][] getIntRange() {
		return this.m_Integer.getIntRange();
	}

	/**
	 * This method allows you to read the int data
	 * 
	 * @return int[] representing the int data.
	 */
	public int[] getIntegerData() {
		return this.m_Integer.getIntegerData();
	}

	/**
	 * This method allows you to read the int data without an update from the
	 * genotype
	 * 
	 * @return int[] representing the int data.
	 */
	public int[] getIntegerDataWithoutUpdate() {
		return this.m_Integer.getIntegerDataWithoutUpdate();
	}

	/**
	 * This method allows you to set the int data.
	 * 
	 * @param intData
	 *            The new int data.
	 */
	public void SetIntPhenotype(int[] intData) {
		this.m_Integer.SetIntPhenotype(intData);
	}

	/**
	 * This method allows you to set the int data, this can be used for memetic
	 * algorithms.
	 * 
	 * @param intData
	 *            The new int data.
	 */
	public void SetIntGenotype(int[] intData) {
		this.m_Integer.SetIntGenotype(intData);
	}

	/**********************************************************************************************************************
	 * These are for InterfaceDataTypePermutation
	 */
	/**
	 * setLength sets the length of the permutation.
	 * 
	 * @param length
	 *            int new length
	 */
	public void setPermutationDataLength(int[] length) {
		this.m_Permutation.setPermutationDataLength(length);
		this.m_Integer.setIntegerDataLength(length.length);
	}

	/**
	 * size returns the size of the permutation.
	 * 
	 * @return int
	 */
	public int[] sizePermutation() {
		return this.m_Permutation.sizePermutation();
	}

	/**
	 * This method allows you to read the permutation data
	 * 
	 * @return int[] represent the permutation.
	 */
	public int[][] getPermutationData() {
		return this.m_Permutation.getPermutationData();
	}

	/**
	 * This method allows you to read the permutation data without an update
	 * from the genotype
	 * 
	 * @return int[] representing the permutation.
	 */
	public int[][] getPermutationDataWithoutUpdate() {
		return this.m_Permutation.getPermutationDataWithoutUpdate();
	}

	/**
	 * This method allows you to set the permutation.
	 * 
	 * @param perm
	 *            The new permutation data.
	 */
	public void SetPermutationPhenotype(int[][] perm) {
		this.SetPermutationPhenotype(perm);
	}

	/**
	 * This method allows you to set the permutation data, this can be used for
	 * memetic algorithms.
	 * 
	 * @param perm
	 *            The new permutation data.
	 */
	public void SetPermutationGenotype(int[][] perm) {
		this.SetPermutationGenotype(perm);
	}

	public void setFirstindex(int[] firstindex) {
		this.m_Permutation.setFirstindex(firstindex);
	}

	/**********************************************************************************************************************
	 * These are for GUI
	 */
	/**
	 * This method allows the CommonJavaObjectEditorPanel to read the name to
	 * the current object.
	 * 
	 * @return The name.
	 */
	public String getName() {
		return "GA/ES individual";
	}

	/**
	 * This method returns a global info string
	 * 
	 * @return description
	 */
	public String globalInfo() {
		return "This is a mixed data type combining an integer vector with a permutation vector.";
	}

	/**
	 * This method will allow you to set the inner constants
	 * 
	 * @param Numbers
	 *            The new representation for the inner constants.
	 */
	public void setIntegers(InterfaceDataTypeInteger Numbers) {
		this.m_Integer = Numbers;
	}

	public InterfaceDataTypeInteger getIntegers() {
		return this.m_Integer;
	}

	public String integersTipText() {
		return "Choose the type of inner integers to use.";
	}

	/**
	 * This method will allow you to set the inner constants
	 * 
	 * @param p
	 *            The new representation for the inner constants.
	 */
	public void setPermutations(InterfaceDataTypePermutation p) {
		this.m_Permutation = p;
	}

	public InterfaceDataTypePermutation getPermutations() {
		return this.m_Permutation;
	}

	public String permutationsTipText() {
		return "Choose the type of inner permutation to use.";
	}
}
