# Supplementary material for: Comparison of evolutionary algorithms in gene regulatory network model inference
Source: BMC Bioinformatics. 2010 Jan 27;11:59. doi: 10.1186/1471-2105-11-59 (PMC2831005; doi:10.1186/1471-2105-11-59)
Supplement: Additional file 3 — EvA2 framework. This archive contains the code and resources published by EvA2 authors (Minimum corresponding code). More details on how to use it can be found in Additional File 2. [file 1471-2105-11-59-S3.ZIP › src/eva2/server/go/individuals/GPIndividualProgramData.java]

package eva2.server.go.individuals;

import java.util.ArrayList;

import eva2.server.go.individuals.codings.gp.AbstractGPNode;
import eva2.server.go.individuals.codings.gp.GPArea;
import eva2.server.go.individuals.codings.gp.InterfaceProgram;
import eva2.server.go.operators.crossover.CrossoverGPDefault;
import eva2.server.go.operators.mutation.InterfaceMutation;
import eva2.server.go.operators.mutation.MutateGPDefault;
import eva2.server.go.problems.InterfaceOptimizationProblem;
import wsi.ra.math.RNG;
import eva2.tools.EVAERROR;
import eva2.tools.EVAHELP;

/**
 * This individual uses a tree-based genotype to code for program trees. Created
 * by IntelliJ IDEA. User: streiche Date: 04.04.2003 Time: 16:27:55 To change
 * this template use Options | File Templates.
 */
public class GPIndividualProgramData extends AbstractEAIndividual implements
		InterfaceGPIndividual, InterfaceDataTypeProgram, java.io.Serializable {

	protected AbstractGPNode[] m_Genotype;
	protected AbstractGPNode[] m_Phenotype;
	protected GPArea[] m_Area;
	protected double m_InitFullGrowRatio = 0.5;
	protected int m_InitDepth = 4;
	protected int m_TargetDepth = 8;
	protected boolean m_CheckTargetDepth = true;

	public GPIndividualProgramData() {
		this.m_Area = new GPArea[1];
		m_Area[0] = new GPArea();
		this.m_Genotype = new AbstractGPNode[1];
		this.m_MutationOperator = new MutateGPDefault();
		this.m_CrossoverOperator = new CrossoverGPDefault();
	}

	public GPIndividualProgramData(GPIndividualProgramData individual) {
		if (individual.m_Phenotype != null) {
			this.m_Phenotype = new AbstractGPNode[individual.m_Phenotype.length];
			for (int i = 0; i < individual.m_Phenotype.length; i++) {
				if (individual.m_Phenotype[i] != null)
					this.m_Phenotype[i] = (AbstractGPNode) individual.m_Phenotype[i]
							.clone();
			}
		}
		if (individual.m_Genotype != null) {
			this.m_Genotype = new AbstractGPNode[individual.m_Genotype.length];
			this.m_Area = new GPArea[individual.m_Area.length];
			for (int i = 0; i < individual.m_Genotype.length; i++) {
				if (individual.m_Genotype[i] != null) {
					this.m_Genotype[i] = (AbstractGPNode) individual.m_Genotype[i]
							.clone();
					this.m_Genotype[i].connect(null);
				}
				if (individual.m_Area[i] != null)
					this.m_Area[i] = (GPArea) individual.m_Area[i].clone();
			}
		}
		this.m_InitFullGrowRatio = individual.m_InitFullGrowRatio;
		this.m_InitDepth = individual.m_InitDepth;
		this.m_TargetDepth = individual.m_TargetDepth;
		this.m_CheckTargetDepth = individual.m_CheckTargetDepth;

		// cloning the members of AbstractEAIndividual
		this.m_Age = individual.m_Age;
		this.m_CrossoverOperator = individual.m_CrossoverOperator;
		this.m_CrossoverProbability = individual.m_CrossoverProbability;
		this.m_MutationOperator = (InterfaceMutation) individual.m_MutationOperator
				.clone();
		this.m_MutationProbability = individual.m_MutationProbability;
		this.m_SelectionProbability = new double[individual.m_SelectionProbability.length];
		for (int i = 0; i < this.m_SelectionProbability.length; i++) {
			this.m_SelectionProbability[i] = individual.m_SelectionProbability[i];
		}
		this.m_Fitness = new double[individual.m_Fitness.length];
		for (int i = 0; i < this.m_Fitness.length; i++) {
			this.m_Fitness[i] = individual.m_Fitness[i];
		}
		cloneAEAObjects((AbstractEAIndividual) individual);
	}

	public Object clone() {
		return (Object) new GPIndividualProgramData(this);
	}

	/**
	 * This method checks on equality regarding genotypic equality
	 * 
	 * @param individual
	 *            The individual to compare to.
	 * @return boolean if equal true else false.
	 */
	public boolean equalGenotypes(AbstractEAIndividual individual) {
		if (individual instanceof GPIndividualProgramData) {
			GPIndividualProgramData indy = (GPIndividualProgramData) individual;
			// @todo Eigendlich k�nnte ich noch die Areas vergleichen
			if (this.m_TargetDepth != indy.m_TargetDepth)
				return false;
			if ((this.m_Genotype == null) || (indy.m_Genotype == null))
				return false;
			else {
				for (int i = 0; i < this.m_Genotype.length; i++) {
					if ((this.m_Genotype[i] == null)
							|| (indy.m_Genotype[i] == null)
							|| (!this.m_Genotype[i].equals(indy.m_Genotype[i])))
						return false;
				}
			}
			return true;
		} else {
			return false;
		}
	}

	/************************************************************************************
	 * InterfaceDataTypeProgram methods
	 */
	/**
	 * This method allows you to request a certain amount of double data
	 * 
	 * @param length
	 *            The lenght of the double[] that is to be optimized
	 */
	public void setProgramDataLength(int length) {
		GPArea[] oldArea = this.m_Area;
		AbstractGPNode[] oldProg = this.m_Genotype;
		this.m_Area = new GPArea[length];
		this.m_Genotype = new AbstractGPNode[length];
		for (int i = 0; ((i < this.m_Area.length) && (i < oldArea.length)); i++) {
			this.m_Area[i] = oldArea[i];
			this.m_Genotype[i] = oldProg[i];
		}
		for (int i = oldArea.length; i < this.m_Area.length; i++) {
			this.m_Area[i] = oldArea[oldArea.length - 1];
			this.m_Genotype[i] = oldProg[oldProg.length - 1];
		}
	}

	/**
	 * This method allows you to read the program stored as Koza style node tree
	 * 
	 * @return AbstractGPNode representing the binary data.
	 */
	public InterfaceProgram[] getProgramData() {
		this.m_Phenotype = new AbstractGPNode[this.m_Genotype.length];
		for (int i = 0; i < this.m_Genotype.length; i++) {
			this.m_Phenotype[i] = (AbstractGPNode) this.m_Genotype[i].clone();
			if ((this.m_CheckTargetDepth)
					&& (this.m_Phenotype[i]
							.isMaxDepthViolated(this.m_TargetDepth))) {
				// System.out.println("Trying to meet the Target Depth!");
				this.m_Phenotype[i].repairMaxDepth(this.m_Area[i],
						this.m_TargetDepth);
				// System.out.println("TragetDepth: " + this.m_TargetDepth +
				// " : " + this.m_Program.getMaxDepth());
			}
		}
		return this.m_Phenotype;
	}

	/**
	 * This method allows you to read the Program data without an update from
	 * the genotype
	 * 
	 * @return InterfaceProgram[] representing the Program.
	 */
	public InterfaceProgram[] getProgramDataWithoutUpdate() {
		return this.m_Phenotype;
	}

	/**
	 * This method allows you to set the program phenotype.
	 * 
	 * @param program
	 *            The new program.
	 */
	public void SetProgramPhenotype(InterfaceProgram[] program) {
		if (program instanceof AbstractGPNode[]) {
			this.m_Phenotype = new AbstractGPNode[program.length];
			for (int i = 0; i < this.m_Phenotype.length; i++)
				this.m_Phenotype[i] = (AbstractGPNode) ((AbstractGPNode) program[i])
						.clone();
		}
	}

	/**
	 * This method allows you to set the program genotype.
	 * 
	 * @param program
	 *            The new program.
	 */
	public void SetProgramGenotype(InterfaceProgram[] program) {
		this.SetProgramPhenotype(program);
		if (program instanceof AbstractGPNode[]) {
			this.m_Genotype = new AbstractGPNode[program.length];
			for (int i = 0; i < this.m_Genotype.length; i++)
				this.m_Genotype[i] = (AbstractGPNode) ((AbstractGPNode) program[i])
						.clone();
		}
	}

	/**
	 * This method allows you to set the function area
	 * 
	 * @param area
	 *            The area contains functions and terminals
	 */
	public void SetFunctionArea(Object[] area) {
		if (area instanceof GPArea[]) {
			this.m_Area = (GPArea[]) area;
		}
	}

	/**
	 * This method allows you to set the function area
	 * 
	 * @return The function area
	 */
	public Object[] getFunctionArea() {
		return this.m_Area;
	}

	/************************************************************************************
	 * InterfaceEAIndividual methods
	 */
	/**
	 * This method will allow a default initialisation of the individual
	 * 
	 * @param opt
	 *            The optimization problem that is to be solved.
	 */
	public void init(InterfaceOptimizationProblem opt) {
		this.defaultInit();
		this.m_MutationOperator.init(this, opt);
		this.m_CrossoverOperator.init(this, opt);
	}

	/**
	 * This method will init the individual with a given value for the
	 * phenotype.
	 * 
	 * @param obj
	 *            The initial value for the phenotype
	 * @param opt
	 *            The optimization problem that is to be solved.
	 */
	public void initByValue(Object obj, InterfaceOptimizationProblem opt) {
		if (obj instanceof InterfaceProgram[]) {
			this.SetProgramGenotype((InterfaceProgram[]) obj);
		} else {
			this.defaultInit();
			System.out
					.println("Initial value for GPIndividualDoubleData is no InterfaceProgram[]!");
		}
		this.m_MutationOperator.init(this, opt);
		this.m_CrossoverOperator.init(this, opt);
	}

	/**
	 * This method will return a string description of the GAIndividal noteably
	 * the Genotype.
	 * 
	 * @return A descriptive string
	 */
	public String getStringRepresentation() {
		String result = "";
		result += "GPIndividual coding program: (";
		result += "Fitness {";
		for (int i = 0; i < this.m_Fitness.length; i++)
			result += this.m_Fitness[i] + ";";
		result += "}/SelProb{";
		for (int i = 0; i < this.m_SelectionProbability.length; i++)
			result += this.m_SelectionProbability[i] + ";";
		result += "})\n Value: ";
		for (int i = 0; i < this.m_Genotype.length; i++) {
			if (this.m_Genotype[i] != null)
				result += this.m_Genotype[i].getStringRepresentation();
			result += "\nUsing " + this.m_Genotype[i].getNumberOfNodes()
					+ " nodes.";
		}
		return result;
	}

	/************************************************************************************
	 * InterfaceGPIndividual methods
	 */

	/**
	 * This method will allow the user to read the program genotype
	 * 
	 * @return AbstractGPNode
	 */
	public AbstractGPNode[] getPGenotype() {
		return this.m_Genotype;
	}

	/**
	 * This method will allow the user to set the current program 'genotype'.
	 * 
	 * @param b
	 *            The new programgenotype of the Individual
	 */
	public void SetPGenotype(AbstractGPNode[] b) {
		this.m_Genotype = b;
	}

	/**
	 * This method will allow the user to set the current program 'genotype'.
	 * 
	 * @param b
	 *            The new program genotype of the Individual
	 * @param i
	 *            The index where to insert the new program
	 */
	public void SetPGenotype(AbstractGPNode b, int i) {
		this.m_Genotype[i] = b;
	}

	/**
	 * This method performs a simple one element mutation on the program
	 */
	public void defaultMutate() {
		ArrayList allNodes = new ArrayList();
		for (int i = 0; i < this.m_Genotype.length; i++) {
			this.m_Genotype[i].addNodesTo(allNodes);
			AbstractGPNode nodeToMutate = (AbstractGPNode) allNodes.get(RNG
					.randomInt(0, allNodes.size() - 1));
			if (nodeToMutate.getParent() == null) {
				this.defaultInit();
			} else {
				AbstractGPNode parent = nodeToMutate.getParent();
				AbstractGPNode newNode = (AbstractGPNode) (((AbstractGPNode) this.m_Area[i]
						.getRandomNode().clone()));
				newNode.setDepth(nodeToMutate.getDepth());
				newNode.initGrow(this.m_Area[i], this.m_TargetDepth);
				parent.setNode(newNode, nodeToMutate);
			}
		}
	}

	/**
	 * This method initializes the program
	 */
	public void defaultInit() {
		for (int i = 0; i < this.m_Area.length; i++) {
			if (this.m_Area[i] == null) {
				EVAERROR
						.errorMsgOnce("Error in GPIndividualProgramData.defaultInit(): Area["
								+ i + "] == null !!");
			} else {
				this.m_Genotype[i] = (AbstractGPNode) (this.m_Area[i]
						.getRandomNonTerminal()).clone();
				this.m_Genotype[i].setDepth(0);
				int targetDepth = RNG.randomInt(1, this.m_InitDepth);
				if (RNG.flipCoin(this.m_InitFullGrowRatio))
					this.m_Genotype[i].initFull(this.m_Area[i], targetDepth);
				else
					this.m_Genotype[i].initGrow(this.m_Area[i], targetDepth);
			}
		}
	}

	/**********************************************************************************************************************
	 * These are for GUI
	 */
	/**
	 * This method allows the CommonJavaObjectEditorPanel to read the name to
	 * the current object.
	 * 
	 * @return The name.
	 */
	public String getName() {
		return "GP individual";
	}

	/**
	 * This method returns a global info string
	 * 
	 * @return description
	 */
	public String globalInfo() {
		return "This is a GP individual suited to optimize Koza style program trees.";
	}

	/**
	 * This method will toggle between checking for max depth or not.
	 * 
	 * @param b
	 *            the Switch.
	 */
	public void setCheckTargetDepth(boolean b) {
		this.m_CheckTargetDepth = b;
	}

	public boolean getCheckTargetDepth() {
		return this.m_CheckTargetDepth;
	}

	public String checkTargetDepthTipText() {
		return "If activated the program will be checked for MaxDepth.";
	}

	/**
	 * This method set/get the init Full Grow Ratio.
	 * 
	 * @param b
	 *            The new init Full Grow Ratio of the GP Tree.
	 */
	public void setInitFullGrowRatio(double b) {
		if (b < 0)
			b = 0;
		if (b > 1)
			b = 1;
		this.m_InitFullGrowRatio = b;
	}

	public double getInitFullGrowRatio() {
		return this.m_InitFullGrowRatio;
	}

	public String initFullGrowRatioTipText() {
		return "The ratio between the full and the grow init methods (1 uses only full initializing).";
	}

	/**
	 * This method set/get the init depth.
	 * 
	 * @param b
	 *            The new init Depth of the GP Tree.
	 */
	public void setInitDepth(int b) {
		if (b > this.m_TargetDepth) {
			System.out
					.println("Waring Init Depth will be set to Target Depth!");
			b = this.m_TargetDepth;
		}
		this.m_InitDepth = b;
	}

	public int getInitDepth() {
		return this.m_InitDepth;
	}

	public String initDepthTipText() {
		return "The initial depth of the GP Tree.";
	}

	/**
	 * This method set/get the target depth.
	 * 
	 * @param b
	 *            The new target Depth of the GP Tree.
	 */
	public void setTargetDepth(int b) {
		this.m_TargetDepth = b;
	}

	public int getTargetDepth() {
		return this.m_TargetDepth;
	}

	public String targetDepthTipText() {
		return "The target depth of the GP Tree.";
	}
}
