# Supplementary material for: Comparison of evolutionary algorithms in gene regulatory network model inference
Source: BMC Bioinformatics. 2010 Jan 27;11:59. doi: 10.1186/1471-2105-11-59 (PMC2831005; doi:10.1186/1471-2105-11-59)
Supplement: Additional file 3 — EvA2 framework. This archive contains the code and resources published by EvA2 authors (Minimum corresponding code). More details on how to use it can be found in Additional File 2. [file 1471-2105-11-59-S3.ZIP › src/eva2/server/go/individuals/InterfaceDataTypeBinary.java]

package eva2.server.go.individuals;

import java.util.BitSet;

/**
 * This interface gives access to a binary phenotype and except for
 * problemspecific operators should only be used by the optimization problem.
 * Created by IntelliJ IDEA. User: streiche Date: 24.03.2003 Time: 10:57:31 To
 * change this template use Options | File Templates.
 */
public interface InterfaceDataTypeBinary {

	/**
	 * This method allows you to request a certain amount of binary data
	 * 
	 * @param length
	 *            The lenght of the BitSet that is to be optimized
	 */
	public void setBinaryDataLength(int length);

	/**
	 * This method returns the length of the binary data set
	 * 
	 * @return The number of bits stored
	 */
	public int size();

	/**
	 * This method allows you to read the binary data
	 * 
	 * @return BitSet representing the binary data.
	 */
	public BitSet getBinaryData();

	/**
	 * This method allows you to read the binary data without an update from the
	 * genotype
	 * 
	 * @return BitSet representing the binary data.
	 */
	public BitSet getBinaryDataWithoutUpdate();

	/**
	 * This method allows you to set the binary data.
	 * 
	 * @param binaryData
	 *            The new binary data.
	 */
	public void SetBinaryPhenotype(BitSet binaryData);

	/**
	 * This method allows you to set the binary data, this can be used for
	 * memetic algorithms.
	 * 
	 * @param binaryData
	 *            The new binary data.
	 */
	public void SetBinaryGenotype(BitSet binaryData);
}
