# Supplementary material for: Comparison of evolutionary algorithms in gene regulatory network model inference
Source: BMC Bioinformatics. 2010 Jan 27;11:59. doi: 10.1186/1471-2105-11-59 (PMC2831005; doi:10.1186/1471-2105-11-59)
Supplement: Additional file 3 — EvA2 framework. This archive contains the code and resources published by EvA2 authors (Minimum corresponding code). More details on how to use it can be found in Additional File 2. [file 1471-2105-11-59-S3.ZIP › src/eva2/server/go/individuals/InterfaceDataTypeDouble.java]

package eva2.server.go.individuals;

/**
 * This interface gives access to a double phenotype and except for
 * problemspecific operators should only be used by the optimization problem.
 * Created by IntelliJ IDEA. User: streiche Date: 24.03.2003 Time: 10:57:39 To
 * change this template use Options | File Templates.
 */
public interface InterfaceDataTypeDouble {

	/**
	 * This method allows you to request a certain amount of double data
	 * 
	 * @param length
	 *            The lenght of the double[] that is to be optimized
	 */
	public void setDoubleDataLength(int length);

	/**
	 * This method returns the length of the double data set
	 * 
	 * @return The number of doubles stored
	 */
	public int size();

	/**
	 * This method will set the range of the double attributes. Note:
	 * range[d][0] gives the lower bound and range[d] gives the upper bound for
	 * dimension d.
	 * 
	 * @param range
	 *            The new range for the double data.
	 */
	public void SetDoubleRange(double[][] range);

	/**
	 * This method will return the range for all double attributes.
	 * 
	 * @return The range array.
	 */
	public double[][] getDoubleRange();

	/**
	 * This method allows you to read the double data
	 * 
	 * @return double[] representing the double data.
	 */
	public double[] getDoubleData();

	/**
	 * This method allows you to read the double data without an update from the
	 * genotype
	 * 
	 * @return double[] representing the double data.
	 */
	public double[] getDoubleDataWithoutUpdate();

	/**
	 * This method allows you to set the double data, usually the phenotype
	 * data. Consider using SetDoubleDataLamarckian to set the genotype data.
	 * 
	 * @param doubleData
	 *            The new double data.
	 */
	public void SetDoublePhenotype(double[] doubleData);

	/**
	 * This method allows you to set the double data, this can be used for
	 * memetic algorithms.
	 * 
	 * @param doubleData
	 *            The new double data.
	 */
	public void SetDoubleGenotype(double[] doubleData);
}
