# Supplementary material for: Comparison of evolutionary algorithms in gene regulatory network model inference
Source: BMC Bioinformatics. 2010 Jan 27;11:59. doi: 10.1186/1471-2105-11-59 (PMC2831005; doi:10.1186/1471-2105-11-59)
Supplement: Additional file 3 — EvA2 framework. This archive contains the code and resources published by EvA2 authors (Minimum corresponding code). More details on how to use it can be found in Additional File 2. [file 1471-2105-11-59-S3.ZIP › src/eva2/server/go/individuals/InterfaceDataTypeInteger.java]

package eva2.server.go.individuals;

/**
 * This interface gives access to a integer phenotype and except for
 * problemspecific operators should only be used by the optimization problem.
 * Created by IntelliJ IDEA. User: streiche Date: 15.04.2004 Time: 17:16:23 To
 * change this template use File | Settings | File Templates.
 */
public interface InterfaceDataTypeInteger {

	/**
	 * This method allows you to request a certain amount of int data
	 * 
	 * @param length
	 *            The lenght of the int[] that is to be optimized
	 */
	public void setIntegerDataLength(int length);

	/**
	 * This method returns the length of the int data set
	 * 
	 * @return The number of integers stored
	 */
	public int size();

	/**
	 * This method will set the range of the int attributes. Note: range[d][0]
	 * gives the lower bound and range[d] gives the upper bound for dimension d.
	 * 
	 * @param range
	 *            The new range for the int data.
	 */
	public void SetIntRange(int[][] range);

	/**
	 * This method will return the range for all int attributes.
	 * 
	 * @return The range array.
	 */
	public int[][] getIntRange();

	/**
	 * This method allows you to read the int data
	 * 
	 * @return int[] representing the int data.
	 */
	public int[] getIntegerData();

	/**
	 * This method allows you to read the int data without an update from the
	 * genotype
	 * 
	 * @return int[] representing the int data.
	 */
	public int[] getIntegerDataWithoutUpdate();

	/**
	 * This method allows you to set the int data.
	 * 
	 * @param intData
	 *            The new int data.
	 */
	public void SetIntPhenotype(int[] intData);

	/**
	 * This method allows you to set the int data, this can be used for memetic
	 * algorithms.
	 * 
	 * @param intData
	 *            The new int data.
	 */
	public void SetIntGenotype(int[] intData);
}
