# Supplementary material for: Comparison of evolutionary algorithms in gene regulatory network model inference
Source: BMC Bioinformatics. 2010 Jan 27;11:59. doi: 10.1186/1471-2105-11-59 (PMC2831005; doi:10.1186/1471-2105-11-59)
Supplement: Additional file 3 — EvA2 framework. This archive contains the code and resources published by EvA2 authors (Minimum corresponding code). More details on how to use it can be found in Additional File 2. [file 1471-2105-11-59-S3.ZIP › src/eva2/server/go/individuals/InterfaceDataTypePermutation.java]

package eva2.server.go.individuals;

/**
 * This interface gives access to a permutation phenotype and except for
 * problemspecific operators should only be used by the optimization problem.
 * <p>
 * Title: EvA2
 * </p>
 * 
 * <p>
 * Description:
 * </p>
 * 
 * <p>
 * Copyright: (c) 2003
 * </p>
 * 
 * <p>
 * Company:
 * </p>
 * Defines an interface for a datatype of a permutation.
 * 
 * @author planatsc
 * @version 1.0
 */
public interface InterfaceDataTypePermutation {

	/**
	 * setLength sets the length of the permutation.
	 * 
	 * @param length
	 *            int new length
	 */
	public void setPermutationDataLength(int[] length);

	/**
	 * size returns the size of the permutation.
	 * 
	 * @return int
	 */
	public int[] sizePermutation();

	/**
	 * This method allows you to read the permutation data
	 * 
	 * @return int[] represent the permutation.
	 */
	int[][] getPermutationData();

	/**
	 * This method allows you to read the permutation data without an update
	 * from the genotype
	 * 
	 * @return int[] representing the permutation.
	 */
	public int[][] getPermutationDataWithoutUpdate();

	/**
	 * This method allows you to set the permutation.
	 * 
	 * @param perm
	 *            The new permutation data.
	 */
	void SetPermutationPhenotype(int[][] perm);

	/**
	 * This method allows you to set the permutation data, this can be used for
	 * memetic algorithms.
	 * 
	 * @param perm
	 *            The new permutation data.
	 */
	void SetPermutationGenotype(int[][] perm);

	public void setFirstindex(int[] firstindex);
}
