# Supplementary material for: Comparison of evolutionary algorithms in gene regulatory network model inference
Source: BMC Bioinformatics. 2010 Jan 27;11:59. doi: 10.1186/1471-2105-11-59 (PMC2831005; doi:10.1186/1471-2105-11-59)
Supplement: Additional file 3 — EvA2 framework. This archive contains the code and resources published by EvA2 authors (Minimum corresponding code). More details on how to use it can be found in Additional File 2. [file 1471-2105-11-59-S3.ZIP › src/eva2/server/go/individuals/InterfaceDataTypeProgram.java]

package eva2.server.go.individuals;

import eva2.server.go.individuals.codings.gp.InterfaceProgram;

/**
 * This interface gives access to a program phenotype and except for
 * problemspecific operators should only be used by the optimization problem.
 * Created by IntelliJ IDEA. User: streiche Date: 04.04.2003 Time: 16:28:29 To
 * change this template use Options | File Templates.
 */
public interface InterfaceDataTypeProgram {

	/**
	 * This method allows you to request a certain amount of double data
	 * 
	 * @param length
	 *            The lenght of the double[] that is to be optimized
	 */
	public void setProgramDataLength(int length);

	/**
	 * This method allows you to read the program stored as Koza style node tree
	 * 
	 * @return AbstractGPNode representing the binary data.
	 */
	public InterfaceProgram[] getProgramData();

	/**
	 * This method allows you to read the Program data without an update from
	 * the genotype
	 * 
	 * @return InterfaceProgram[] representing the Program.
	 */
	public InterfaceProgram[] getProgramDataWithoutUpdate();

	/**
	 * This method allows you to set the program.
	 * 
	 * @param program
	 *            The new program.
	 */
	public void SetProgramPhenotype(InterfaceProgram[] program);

	/**
	 * This method allows you to set the program.
	 * 
	 * @param program
	 *            The new program.
	 */
	public void SetProgramGenotype(InterfaceProgram[] program);

	/**
	 * This method allows you to set the function area
	 * 
	 * @param area
	 *            The area contains functions and terminals
	 */
	public void SetFunctionArea(Object[] area);

	/**
	 * This method allows you to get the function area
	 * 
	 * @return The area contains functions and terminals
	 */
	public Object[] getFunctionArea();
}
