# Supplementary material for: Comparison of evolutionary algorithms in gene regulatory network model inference
Source: BMC Bioinformatics. 2010 Jan 27;11:59. doi: 10.1186/1471-2105-11-59 (PMC2831005; doi:10.1186/1471-2105-11-59)
Supplement: Additional file 3 — EvA2 framework. This archive contains the code and resources published by EvA2 authors (Minimum corresponding code). More details on how to use it can be found in Additional File 2. [file 1471-2105-11-59-S3.ZIP › src/eva2/server/go/individuals/InterfaceESIndividual.java]

package eva2.server.go.individuals;

/**
 * This interface gives access to a real-valued genotype and should only be used
 * by mutation and crossover operators. Onyl exception are data type specific
 * optimization strategies like PSO or DE. Created by IntelliJ IDEA. User:
 * streiche Date: 24.03.2003 Time: 15:59:45 To change this template use Options
 * | File Templates.
 */
public interface InterfaceESIndividual {

	/**
	 * This method will allow the user to read the ES 'genotype'
	 * 
	 * @return BitSet
	 */
	public double[] getDGenotype();

	/**
	 * This method will allow the user to set the current ES 'genotype'.
	 * 
	 * @param b
	 *            The new genotype of the Individual
	 */
	public void SetDGenotype(double[] b);

	//
	// /** This method will set the range of the double attributes.
	// * Note: range[d][0] gives the lower bound and range[d] gives the upper
	// bound
	// * for dimension d.
	// * @param range The new range for the double data.
	// */
	// public void SetDoubleRange(double[][] range);

	/**
	 * This method will return the range for all double attributes.
	 * 
	 * @return The range array.
	 */
	public double[][] getDoubleRange();

	/**
	 * This method performs a simple one element mutation on the double vector
	 */
	public void defaultMutate();

	/**
	 * This method initializes the double vector
	 */
	public void defaultInit();
}
