# Supplementary material for: Comparison of evolutionary algorithms in gene regulatory network model inference
Source: BMC Bioinformatics. 2010 Jan 27;11:59. doi: 10.1186/1471-2105-11-59 (PMC2831005; doi:10.1186/1471-2105-11-59)
Supplement: Additional file 3 — EvA2 framework. This archive contains the code and resources published by EvA2 authors (Minimum corresponding code). More details on how to use it can be found in Additional File 2. [file 1471-2105-11-59-S3.ZIP › src/eva2/server/go/individuals/InterfaceGAIndividual.java]

package eva2.server.go.individuals;

import java.util.BitSet;

/**
 * This interface gives access to a binary genotype and should only be used by
 * mutation and crossover operators. Onyl exception are data type specific
 * optimization strategies like CHC or PBIL. Created by IntelliJ IDEA. User:
 * streiche Date: 24.03.2003 Time: 14:25:24 To change this template use Options
 * | File Templates.
 */
public interface InterfaceGAIndividual {

	/**
	 * This method will allow the user to read the GA genotype
	 * 
	 * @return BitSet
	 */
	public BitSet getBGenotype();

	/**
	 * This method will allow the user to set the current GA genotype. Use this
	 * method with care, since the object is returned when using getBinaryData()
	 * you can directly alter the genotype without using this method.
	 * 
	 * @param b
	 *            The new genotype of the Individual
	 */
	public void SetBGenotype(BitSet b);

	/**
	 * This method allows the user to read the length of the genotype. This may
	 * be necessary since BitSet.lenght only returns the index of the last
	 * significat bit.
	 * 
	 * @return The length of the genotype.
	 */
	public int getGenotypeLength();

	/**
	 * This method performs a simple one point mutation in the genotype
	 */
	public void defaultMutate();

	/**
	 * This method initializes the GA genotype randomly
	 */
	public void defaultInit();
}
