# Supplementary material for: Comparison of evolutionary algorithms in gene regulatory network model inference
Source: BMC Bioinformatics. 2010 Jan 27;11:59. doi: 10.1186/1471-2105-11-59 (PMC2831005; doi:10.1186/1471-2105-11-59)
Supplement: Additional file 3 — EvA2 framework. This archive contains the code and resources published by EvA2 authors (Minimum corresponding code). More details on how to use it can be found in Additional File 2. [file 1471-2105-11-59-S3.ZIP › src/eva2/server/go/individuals/InterfaceGIIndividual.java]

package eva2.server.go.individuals;

import java.util.BitSet;

/**
 * This interface gives access to a integer genotype and should only be used by
 * mutation and crossover operators. Created by IntelliJ IDEA. User: streiche
 * Date: 18.05.2005 Time: 16:54:03 To change this template use File | Settings |
 * File Templates.
 */
public interface InterfaceGIIndividual {

	/**
	 * This method allows you to request a certain amount of int data
	 * 
	 * @param length
	 *            The lenght of the int[] that is to be optimized
	 */
	public void setIntegerDataLength(int length);

	/**
	 * This method will return the range for all int attributes.
	 * 
	 * @return The range array.
	 */
	public int[][] getIntRange();

	/**
	 * This method will set the range of the int attributes. Note: range[d][0]
	 * gives the lower bound and range[d] gives the upper bound for dimension d.
	 * 
	 * @param range
	 *            The new range for the int data.
	 */
	public void SetIntRange(int[][] range);

	/**
	 * This method will allow the user to read the GI genotype
	 * 
	 * @return BitSet
	 */
	public int[] getIGenotype();

	/**
	 * This method will allow the user to set the current GI genotype. Use this
	 * method with care, since the object is returned when using getIGenotype()
	 * you can directly alter the genotype without using this method.
	 * 
	 * @param b
	 *            The new genotype of the Individual
	 */
	public void SetIGenotype(int[] b);

	/**
	 * This method allows the user to read the length of the genotype. This may
	 * be necessary since BitSet.lenght only returns the index of the last
	 * significat bit.
	 * 
	 * @return The length of the genotype.
	 */
	public int getGenotypeLength();

	/**
	 * This method performs a simple one point mutation in the genotype
	 */
	public void defaultMutate();

	/**
	 * This method initializes the GA genotype randomly
	 */
	public void defaultInit();
}
