# Supplementary material for: Comparison of evolutionary algorithms in gene regulatory network model inference
Source: BMC Bioinformatics. 2010 Jan 27;11:59. doi: 10.1186/1471-2105-11-59 (PMC2831005; doi:10.1186/1471-2105-11-59)
Supplement: Additional file 3 — EvA2 framework. This archive contains the code and resources published by EvA2 authors (Minimum corresponding code). More details on how to use it can be found in Additional File 2. [file 1471-2105-11-59-S3.ZIP › src/eva2/server/go/individuals/InterfaceGPIndividual.java]

package eva2.server.go.individuals;

import eva2.server.go.individuals.codings.gp.AbstractGPNode;

/**
 * This interface gives access to a tree-based genotype and should only be used
 * by mutation and crossover operators. Created by IntelliJ IDEA. User: streiche
 * Date: 03.04.2003 Time: 17:36:46 To change this template use Options | File
 * Templates.
 */
public interface InterfaceGPIndividual {

	/**
	 * This method will allow the user to read the program 'genotype'
	 * 
	 * @return AbstractGPNode
	 */
	public AbstractGPNode[] getPGenotype();

	/**
	 * This method will allow the user to set the current program 'genotype'.
	 * 
	 * @param b
	 *            The new program genotype of the Individual
	 */
	public void SetPGenotype(AbstractGPNode[] b);

	/**
	 * This method will allow the user to set the current program 'genotype'.
	 * 
	 * @param b
	 *            The new program genotype of the Individual
	 * @param i
	 *            The index where to insert the new program
	 */
	public void SetPGenotype(AbstractGPNode b, int i);

	/**
	 * This method allows you to get the function area
	 * 
	 * @return area The area contains functions and terminals
	 */
	public Object[] getFunctionArea();

	/**
	 * This method performs a simple one element mutation on the program
	 */
	public void defaultMutate();

	/**
	 * This method initializes the program
	 */
	public void defaultInit();
}
