# Supplementary material for: Comparison of evolutionary algorithms in gene regulatory network model inference
Source: BMC Bioinformatics. 2010 Jan 27;11:59. doi: 10.1186/1471-2105-11-59 (PMC2831005; doi:10.1186/1471-2105-11-59)
Supplement: Additional file 3 — EvA2 framework. This archive contains the code and resources published by EvA2 authors (Minimum corresponding code). More details on how to use it can be found in Additional File 2. [file 1471-2105-11-59-S3.ZIP › src/eva2/server/go/individuals/InterfaceOBGAIndividual.java]

package eva2.server.go.individuals;

/**
 * This interface gives access to a permutation genotype and should only be used
 * by mutation and crossover operators.
 * <p>
 * Title: EvA2
 * </p>
 * <p>
 * Description:
 * </p>
 * <p>
 * Copyright: Copyright (c) 2003
 * </p>
 * <p>
 * Company:
 * </p>
 * 
 * @author planatsc
 * @version 1.0
 */

public interface InterfaceOBGAIndividual {

	/**
	 * getOBGenotype gets the genotype.
	 * 
	 * @return int[] genotype
	 */
	public int[][] getOBGenotype();

	/**
	 * SetOBGenotype sets the genotype of the individual.
	 * 
	 * @param b
	 *            int[] new genotype
	 */
	public void SetOBGenotype(int[][] b);

	/**
	 * defaultMutate perfoms a mutation by flipping two elements in the
	 * permutation
	 */
	public void defaultMutate();

	/**
	 * This method initializes the program
	 */
	public void defaultInit();
}
