# Supplementary material for: Comparison of evolutionary algorithms in gene regulatory network model inference
Source: BMC Bioinformatics. 2010 Jan 27;11:59. doi: 10.1186/1471-2105-11-59 (PMC2831005; doi:10.1186/1471-2105-11-59)
Supplement: Additional file 3 — EvA2 framework. This archive contains the code and resources published by EvA2 authors (Minimum corresponding code). More details on how to use it can be found in Additional File 2. [file 1471-2105-11-59-S3.ZIP › src/eva2/server/go/individuals/OBGAIndividualPermutationData.java]

package eva2.server.go.individuals;

import java.util.ArrayList;

import eva2.server.go.operators.crossover.CrossoverOBGAPMX;
import eva2.server.go.operators.mutation.InterfaceMutation;
import eva2.server.go.operators.mutation.MutateOBGAFlip;
import eva2.server.go.problems.InterfaceOptimizationProblem;
import wsi.ra.math.RNG;

/**
 * This individual uses a permutation based genotype to code for permutations.
 * <p>
 * Title: EvA2
 * </p>
 * <p>
 * Description:
 * </p>
 * <p>
 * Copyright: Copyright (c) 2003
 * </p>
 * <p>
 * Company:
 * </p>
 * 
 * @author planatsc
 * @version 1.0
 */

public class OBGAIndividualPermutationData extends AbstractEAIndividual
		implements InterfaceDataTypePermutation, InterfaceOBGAIndividual,
		java.io.Serializable {

	int[][] m_Phenotype;
	int[][] m_Genotype;
	int[] firstindex;

	public OBGAIndividualPermutationData() {
		this.m_MutationProbability = 0.2;
		this.m_MutationOperator = new MutateOBGAFlip();
		this.m_CrossoverProbability = 1.0;
		this.m_CrossoverOperator = new CrossoverOBGAPMX();
		this.setPermutationDataLength(new int[] { 20 });
		firstindex = new int[] { 0 };
	}

	public OBGAIndividualPermutationData(
			OBGAIndividualPermutationData individual) {
		if (individual.m_Phenotype != null) {
			this.m_Phenotype = new int[individual.m_Phenotype.length][];
			for (int i = 0; i < m_Phenotype.length; i++) {
				this.m_Phenotype[i] = new int[individual.m_Phenotype[i].length];
				System.arraycopy(individual.m_Phenotype[i], 0,
						this.m_Phenotype[i], 0, this.m_Phenotype[i].length);
			}
		}
		this.m_Genotype = new int[individual.m_Genotype.length][];
		for (int i = 0; i < m_Genotype.length; i++) {
			this.m_Genotype[i] = new int[individual.m_Genotype[i].length];
			System.arraycopy(individual.m_Genotype[i], 0, this.m_Genotype[i],
					0, this.m_Genotype[i].length);
		}

		System.arraycopy(individual.m_Genotype, 0, this.m_Genotype, 0,
				this.m_Genotype.length);
		this.firstindex = individual.firstindex;
		this.m_Age = individual.m_Age;
		this.m_CrossoverOperator = individual.m_CrossoverOperator;
		this.m_CrossoverProbability = individual.m_CrossoverProbability;
		this.m_MutationOperator = (InterfaceMutation) individual.m_MutationOperator
				.clone();
		this.m_MutationProbability = individual.m_MutationProbability;
		this.m_SelectionProbability = new double[individual.m_SelectionProbability.length];
		for (int i = 0; i < this.m_SelectionProbability.length; i++) {
			this.m_SelectionProbability[i] = individual.m_SelectionProbability[i];
		}
		this.m_Fitness = new double[individual.m_Fitness.length];
		for (int i = 0; i < this.m_Fitness.length; i++) {
			this.m_Fitness[i] = individual.m_Fitness[i];
		}
		this.cloneAEAObjects(individual);
	}

	/**
	 * This method checks on equality regarding genotypic equality
	 * 
	 * @param individual
	 *            The individual to compare to.
	 * @return boolean if equal true else false.
	 */
	public boolean equalGenotypes(AbstractEAIndividual individual) {
		if (individual instanceof OBGAIndividualPermutationData) {
			OBGAIndividualPermutationData indy = (OBGAIndividualPermutationData) individual;
			if ((this.m_Genotype == null) || (indy.m_Genotype == null))
				return false;
			if (m_Genotype.length != indy.m_Genotype.length)
				return false;
			for (int i = 0; i < this.m_Genotype.length; i++) {
				if (this.m_Genotype[i].length != indy.m_Genotype[i].length)
					for (int j = 0; j < this.m_Genotype[i].length; j++) {
						if (this.m_Genotype[i][j] != indy.m_Genotype[i][j])
							return false;
					}
			}

			return true;
		} else {
			return false;
		}
	}

	/************************************************************************************
	 * AbstractEAIndividual methods
	 */

	public void init(InterfaceOptimizationProblem opt) {
		this.defaultInit();
		this.m_MutationOperator.init(this, opt);
		this.m_CrossoverOperator.init(this, opt);
	}

	/**
	 * This method will init the individual with a given value for the
	 * phenotype.
	 * 
	 * @param obj
	 *            The initial value for the phenotype
	 * @param opt
	 *            The optimization problem that is to be solved.
	 */
	public void initByValue(Object obj, InterfaceOptimizationProblem opt) {
		if (obj instanceof int[]) {
			this.SetPermutationGenotype((int[][]) obj);
		} else {
			this.defaultInit();
			System.out
					.println("Initial value for OBGAIndividualBinaryData is no Permutation!");
		}
		this.m_MutationOperator.init(this, opt);
		this.m_CrossoverOperator.init(this, opt);
	}

	/**
	 * This method can be used to read the current fitness of the individual.
	 * Please note that the fitness can be based on multiple criteria therefore
	 * double[] is used instead of a single double.
	 * 
	 * @return The complete fitness array
	 */
	public double[] getFitness() {
		return this.m_Fitness;
	}

	/**
	 * This method will return a string description of the GAIndividal noteably
	 * the Genotype.
	 * 
	 * @return A descriptive string
	 */
	public String getStringRepresentation() {
		String result = "";
		result += "OBGAIndividual: (";
		result += "Fitness {";
		for (int i = 0; i < this.m_Fitness.length; i++)
			result += this.m_Fitness[i] + ";";
		result += "}/SelProb{";
		for (int i = 0; i < this.m_SelectionProbability.length; i++)
			result += this.m_SelectionProbability[i] + ";";
		result += "})\n Value: ";
		result += "{";
		int[] sizes = this.sizePermutation();

		for (int i = 0; i < sizes.length; i++) {
			result += "Permutation " + i + ":";
			for (int j = 0; j < sizes[i]; j++) {
				result += " " + this.getPermutationData()[i][j] + " ";
			}
			result += "\n";
		}
		result += "}";
		result += "\n Mutation (" + this.m_MutationProbability + "):"
				+ this.m_MutationOperator.getStringRepresentation();
		return result;

	}

	public Object clone() {
		return new OBGAIndividualPermutationData(this);
	}

	/************************************************************************************
	 * InterfaceOBGAIndividual methods
	 */

	public int[][] getOBGenotype() {
		return this.m_Genotype;
	}

	public void SetOBGenotype(int[][] g) {
		this.m_Genotype = g;
	}

	public void defaultMutate() {
		int[][] permmatrix = this.getPermutationData();
		for (int i = 0; i < permmatrix.length; i++) {
			int[] perm = permmatrix[i];
			int p1 = RNG.randomInt(0, perm.length - 1);
			int p2 = RNG.randomInt(0, perm.length - 1);
			int temp = perm[p1];
			perm[p1] = perm[p2];
			perm[p2] = temp;
		}

		this.SetPermutationGenotype(permmatrix);
	}

	/* generates a random permutation */
	public void defaultInit() {
		// System.out.println("Default Init!");
		int[][] perm = new int[this.m_Genotype.length][];
		for (int p = 0; p < perm.length; p++) {
			perm[p] = new int[this.m_Genotype[p].length];
			ArrayList pot = new ArrayList();
			for (int i = 0; i < this.sizePermutation()[p]; i++) {
				pot.add(new Integer(firstindex[p] + i));
			}
			int i = 0;
			while (!pot.isEmpty()) {
				perm[p][i] = ((Integer) (pot.remove(RNG.randomInt(0,
						pot.size() - 1)))).intValue();
				i++;
			}
		}
		this.SetPermutationGenotype(perm);
		// System.out.println(getStringRepresentation());
	}

	/************************************************************************************
	 * InterfaceDataTypePermutation methods
	 */

	public void setPermutationDataLength(int[] length) {
		this.m_Genotype = new int[length.length][];
		for (int i = 0; i < length.length; i++) {
			this.m_Genotype[i] = new int[length[i]];
		}

	}

	public int[] sizePermutation() {
		int[] res = new int[m_Genotype.length];
		for (int i = 0; i < m_Genotype.length; i++) {
			res[i] = m_Genotype[i].length;
		}
		return res;
	}

	public void SetPermutationPhenotype(int[][] perm) {
		this.m_Phenotype = perm;
	}

	public void SetPermutationGenotype(int[][] perm) {
		this.SetPermutationPhenotype(perm);
		this.m_Genotype = new int[perm.length][];
		for (int i = 0; i < perm.length; i++) {
			this.m_Genotype[i] = new int[perm[i].length];
			System.arraycopy(perm[i], 0, this.m_Genotype[i], 0, perm[i].length);
		}

	}

	public int[][] getPermutationData() {
		this.m_Phenotype = new int[this.m_Genotype.length][];
		for (int i = 0; i < this.m_Genotype.length; i++) {
			this.m_Phenotype[i] = new int[this.m_Genotype[i].length];
			System.arraycopy(this.m_Genotype[i], 0, this.m_Phenotype[i], 0,
					this.m_Genotype[i].length);
		}
		return this.m_Phenotype;
	}

	/**
	 * This method allows you to read the permutation data without an update
	 * from the genotype
	 * 
	 * @return int[] representing the permutation.
	 */
	public int[][] getPermutationDataWithoutUpdate() {
		return this.m_Phenotype;
	}

	public int[] getFirstindex() {
		return firstindex;
	}

	public void setFirstindex(int[] firstindex) {
		this.firstindex = firstindex;
	}

	/**
	 * This method allows the CommonJavaObjectEditorPanel to read the name to
	 * the current object.
	 * 
	 * @return The name.
	 */
	public String getName() {
		return "OBGA individual";
	}

	/**
	 * This method returns a global info string
	 * 
	 * @return description
	 */
	public String globalInfo() {
		return "This is a GA individual coding permutations.";
	}
}
