# Supplementary material for: Comparison of evolutionary algorithms in gene regulatory network model inference
Source: BMC Bioinformatics. 2010 Jan 27;11:59. doi: 10.1186/1471-2105-11-59 (PMC2831005; doi:10.1186/1471-2105-11-59)
Supplement: Additional file 3 — EvA2 framework. This archive contains the code and resources published by EvA2 authors (Minimum corresponding code). More details on how to use it can be found in Additional File 2. [file 1471-2105-11-59-S3.ZIP › src/eva2/server/go/InterfaceGOParameters.java]

package eva2.server.go;

import eva2.gui.GenericObjectEditor;
import eva2.server.go.operators.postprocess.InterfacePostProcessParams;
import eva2.server.go.problems.InterfaceOptimizationProblem;
import eva2.server.go.strategies.InterfaceOptimizer;

/**
 * Created by IntelliJ IDEA. User: streiche Date: 11.05.2003 Time: 13:14:06 To
 * change this template use Options | File Templates.
 */
public interface InterfaceGOParameters {

	/**
	 * This method returns a global info string
	 * 
	 * @return description
	 */
	public String globalInfo();

	/**
	 * This method allows you to serialize the current parameters into a *.ser
	 * file
	 */
	public void saveInstance();

	/**
	 * This method returns the name
	 * 
	 * @return string
	 */
	public String getName();

	/**
	 * This methods allow you to set and get the Seed for the Random Number
	 * Generator.
	 * 
	 * @param x
	 *            Long seed.
	 */
	public void setSeed(long x);

	public long getSeed();

	public String seedTipText();

	/**
	 * This method allows you to choose a termination criteria for the
	 * evolutionary algorithm.
	 * 
	 * @param term
	 *            The new terminator
	 */
	public void setTerminator(InterfaceTerminator term);

	public InterfaceTerminator getTerminator();

	public String terminatorTipText();

	/**
	 * This method allows you to set the current optimizing algorithm
	 * 
	 * @param optimizer
	 *            The new optimizing algorithm
	 */
	public void setOptimizer(InterfaceOptimizer optimizer);

	public InterfaceOptimizer getOptimizer();

	// public String optimizerTipText();

	/**
	 * This method will set the problem that is to be optimized
	 * 
	 * @param problem
	 */
	public void setProblem(InterfaceOptimizationProblem problem);

	public InterfaceOptimizationProblem getProblem();

	public String problemTipText();

	/**
	 * This method will set the output filename
	 * 
	 * @param name
	 *            TODO invalidate these!
	 */
	// public void setOutputFileName (String name);
	// public String getOutputFileName ();
	// public String outputFileNameTipText();
	public InterfacePostProcessParams getPostProcessParams();

	public void setPostProcessParams(InterfacePostProcessParams ppp);

	public String postProcessParamsTipText();

	public void setDoPostProcessing(boolean doPP);
	// public int getPostProcessSteps();
	// public void setPostProcessSteps(int ppSteps);
	// public String postProcessStepsTipText();
	//    
	// public boolean isPostProcess();
	// public void setPostProcess(boolean postProcess);
	// public String postProcessTipText();
	//	
	// public double getPostProcessClusterSigma();
	// public void setPostProcessClusterSigma(double postProcessClusterSigma);
	// public String postProcessClusterSigmaTipText();
}
