# Supplementary material for: Comparison of evolutionary algorithms in gene regulatory network model inference
Source: BMC Bioinformatics. 2010 Jan 27;11:59. doi: 10.1186/1471-2105-11-59 (PMC2831005; doi:10.1186/1471-2105-11-59)
Supplement: Additional file 3 — EvA2 framework. This archive contains the code and resources published by EvA2 authors (Minimum corresponding code). More details on how to use it can be found in Additional File 2. [file 1471-2105-11-59-S3.ZIP › src/eva2/server/go/InterfaceGOStandalone.java]

package eva2.server.go;

/**
 * Created by IntelliJ IDEA. User: streiche Date: 27.05.2003 Time: 16:24:32 To
 * change this template use Options | File Templates.
 */
public interface InterfaceGOStandalone {
	public void startExperiment();

	public void setShow(boolean t);
}
