# Supplementary material for: Comparison of evolutionary algorithms in gene regulatory network model inference
Source: BMC Bioinformatics. 2010 Jan 27;11:59. doi: 10.1186/1471-2105-11-59 (PMC2831005; doi:10.1186/1471-2105-11-59)
Supplement: Additional file 3 — EvA2 framework. This archive contains the code and resources published by EvA2 authors (Minimum corresponding code). More details on how to use it can be found in Additional File 2. [file 1471-2105-11-59-S3.ZIP › src/eva2/server/go/InterfacePopulationChangedEventListener.java]

package eva2.server.go;

/**
 * Created by IntelliJ IDEA. User: streiche Date: 24.04.2003 Time: 18:09:47 To
 * change this template use Options | File Templates.
 */
public interface InterfacePopulationChangedEventListener {

	/**
	 * This method allows an optimizer to register a change in the optimizer.
	 * 
	 * @param source
	 *            The source of the event.
	 * @param name
	 *            Could be used to indicate the nature of the event.
	 */
	public void registerPopulationStateChanged(Object source, String name);
}
