# Supplementary material for: Comparison of evolutionary algorithms in gene regulatory network model inference
Source: BMC Bioinformatics. 2010 Jan 27;11:59. doi: 10.1186/1471-2105-11-59 (PMC2831005; doi:10.1186/1471-2105-11-59)
Supplement: Additional file 3 — EvA2 framework. This archive contains the code and resources published by EvA2 authors (Minimum corresponding code). More details on how to use it can be found in Additional File 2. [file 1471-2105-11-59-S3.ZIP › src/eva2/server/go/InterfaceTerminator.java]

package eva2.server.go;

import eva2.server.go.populations.InterfaceSolutionSet;
import eva2.server.go.problems.InterfaceOptimizationProblem;

/**
 * Interface for a termination criterion.
 * 
 * @author mkron, streiche
 * 
 */
public interface InterfaceTerminator {
	/**
	 * Test a given population for convergence with the criterion defined by the
	 * instance.
	 * 
	 * @param pop
	 *            the population to test
	 * @return true if the population fulfills the termination criterion, else
	 *         false
	 */
	public boolean isTerminated(PopulationInterface pop);

	public boolean isTerminated(InterfaceSolutionSet pop);

	public String toString();

	public String lastTerminationMessage();

	public void init(InterfaceOptimizationProblem prob);
}
