# Supplementary material for: Comparison of evolutionary algorithms in gene regulatory network model inference
Source: BMC Bioinformatics. 2010 Jan 27;11:59. doi: 10.1186/1471-2105-11-59 (PMC2831005; doi:10.1186/1471-2105-11-59)
Supplement: Additional file 3 — EvA2 framework. This archive contains the code and resources published by EvA2 authors (Minimum corresponding code). More details on how to use it can be found in Additional File 2. [file 1471-2105-11-59-S3.ZIP › src/eva2/server/go/mocco/InterfaceProcessElement.java]

package eva2.server.go.mocco;

/**
 * Created by IntelliJ IDEA. User: streiche Date: 24.10.2005 Time: 14:56:28 To
 * change this template use File | Settings | File Templates.
 */
public interface InterfaceProcessElement {

	/**
	 * This method will call the init method and will go to stall
	 * 
	 */
	public void initProcessElementParametrization();

	/**
	 * This method will wait for the parametrisation result
	 * 
	 * @return int Result
	 */
	public boolean isFinished();

}
