# Supplementary material for: Comparison of evolutionary algorithms in gene regulatory network model inference
Source: BMC Bioinformatics. 2010 Jan 27;11:59. doi: 10.1186/1471-2105-11-59 (PMC2831005; doi:10.1186/1471-2105-11-59)
Supplement: Additional file 3 — EvA2 framework. This archive contains the code and resources published by EvA2 authors (Minimum corresponding code). More details on how to use it can be found in Additional File 2. [file 1471-2105-11-59-S3.ZIP › src/eva2/server/go/mocco/MOCCOChooseMOStrategy.java]

package eva2.server.go.mocco;

import javax.swing.*;

import eva2.server.go.MOCCOStandalone;

import java.awt.*;
import java.awt.event.ActionListener;
import java.awt.event.ActionEvent;

import wsi.ra.tool.BasicResourceLoader;

/**
 * Created by IntelliJ IDEA. User: streiche Date: 26.10.2005 Time: 17:00:12 To
 * change this template use File | Settings | File Templates.
 */
public class MOCCOChooseMOStrategy extends MOCCOPhase implements
		InterfaceProcessElement {

	public final static int STRATEGY_MOEA = 0;
	public final static int STRATEGY_STEP = 1;
	public final static int STRATEGY_REFP = 2;
	public final static int STRATEGY_TBCH = 3;
	public final static int STRATEGY_GDF = 4;
	public int m_Strategy = MOCCOChooseMOStrategy.STRATEGY_MOEA;

	public MOCCOChooseMOStrategy(MOCCOStandalone mocco) {
		this.m_Mocco = mocco;
	}

	/**
	 * This method will call the init method and will go to stall
	 */
	public void initProcessElementParametrization() {
		this.m_Mocco.m_JPanelControl.removeAll();
		this.m_Mocco.m_JPanelParameters.removeAll();
		this.m_Mocco.m_JPanelParameters.setLayout(new BorderLayout());

		// The button panel

		// the parameter panel
		this.m_Mocco.m_JPanelParameters
				.add(
						this
								.makeHelpText("Please choose a multi-objective"
										+ " optimization strategy for the next optimization iteration. The different optimization approaches"
										+ " not only differ in the number of soltuion alternatives generated (more soltuions typicall require"
										+ " higher computational effort), but also in the amount of input required by the decision maker (DM)."),
						BorderLayout.NORTH);
		JPanel tmpP = new JPanel();
		tmpP.setLayout(new GridBagLayout());
		JButton tmpB;
		BasicResourceLoader loader = BasicResourceLoader.instance();
		byte[] bytes;
		GridBagConstraints gbc = new GridBagConstraints();
		gbc.anchor = GridBagConstraints.WEST;
		gbc.fill = GridBagConstraints.BOTH;
		gbc.weightx = 100;
		tmpB = new JButton();
		try {
			bytes = loader
					.getBytesFromResourceLocation("resources/MOCCO/MOCCO_MOEA.gif");
			tmpB.setIcon(new ImageIcon(Toolkit.getDefaultToolkit().createImage(
					bytes)));
			tmpB.setBackground(Color.WHITE);
		} catch (java.lang.NullPointerException e) {
			System.out
					.println("Could not find MOCCO_MOEA icon, please move resources folder to working directory!");
			tmpB.setText("Multi-Objective EA");
		}
		gbc.gridy = 0;
		gbc.gridx = 0;
		tmpP.add(tmpB, gbc);
		tmpB.setEnabled(true);
		tmpB.addActionListener(choosenMOEA);
		gbc.gridy = 0;
		gbc.gridx = 1;
		tmpP
				.add(
						this
								.makeInformationText(
										"Multi-Objective Evolutionary Algorithm",
										"The MOEA is the"
												+ " only optimization strategy, which returns an approximated Pareto set in a single run."
												+ " Please note that with increasing number of objectives the selection pressure for"
												+ " the evolutionary algorithm decreases significantly in case of multi-objective"
												+ " optimization. Therefore the MOEA should only be applied in case of less than ten"
												+ " objectives."), gbc);

		tmpB = new JButton();
		try {
			bytes = loader
					.getBytesFromResourceLocation("resources/MOCCO/MOCCO_GDF.gif");
			tmpB.setIcon(new ImageIcon(Toolkit.getDefaultToolkit().createImage(
					bytes)));
			tmpB.setBackground(Color.WHITE);
		} catch (java.lang.NullPointerException e) {
			System.out
					.println("Could not find MOCCO_GDF icon, please move resources folder to working directory!");
			tmpB.setText("Geoffrion-Dyer-Feinberg Meth.");
		}
		gbc.gridy = 1;
		gbc.gridx = 0;
		tmpP.add(tmpB, gbc);
		tmpB.setEnabled(true);
		tmpB.addActionListener(choosenGDF);
		gbc.gridy = 1;
		gbc.gridx = 1;
		tmpP
				.add(
						this
								.makeInformationText(
										"Geoffrion-Dyer-Feinberg Method",
										"Here the DM needs to select a reference solution"
												+ " from the currently known solution. For this solution the DM has to specify trade-off values for each"
												+ " objective. This method assumes a linear utility function by results in a simple weighted aggregation."),
						gbc);
		this.m_Mocco.m_JPanelParameters.add(tmpP, BorderLayout.CENTER);

		tmpB = new JButton();
		try {
			bytes = loader
					.getBytesFromResourceLocation("resources/MOCCO/MOCCO_STEP.gif");
			tmpB.setIcon(new ImageIcon(Toolkit.getDefaultToolkit().createImage(
					bytes)));
			tmpB.setBackground(Color.WHITE);
		} catch (java.lang.NullPointerException e) {
			System.out
					.println("Could not find MOCCO_STEP icon, please move resources folder to working directory!");
			tmpB.setText("STEP Method");
		}
		gbc.gridy = 2;
		gbc.gridx = 0;
		tmpP.add(tmpB, gbc);
		tmpB.setEnabled(true);
		tmpB.addActionListener(choosenSTEP);
		gbc.gridy = 2;
		gbc.gridx = 1;
		tmpP
				.add(
						this
								.makeInformationText(
										"STEP Method",
										"The STEP method requires the DM to select a"
												+ " reference solution from the current solution set. For this solution the obtained objective values are to"
												+ " be classified by the DM into satisfactory and unsatisfactory ones. The satifactory ones"
												+ " are treaded as constraints, while the unsatisfactory objectives are weight aggregated"
												+ " into a single objectives. The individual weights are also to be given by the DM."),
						gbc);

		tmpB = new JButton();
		try {
			bytes = loader
					.getBytesFromResourceLocation("resources/MOCCO/MOCCO_REFP.gif");
			tmpB.setIcon(new ImageIcon(Toolkit.getDefaultToolkit().createImage(
					bytes)));
			tmpB.setBackground(Color.WHITE);
		} catch (java.lang.NullPointerException e) {
			System.out
					.println("Could not find MOCCO_REFP icon, please move resources folder to working directory!");
			tmpB.setText("Reference Point Method");
		}
		gbc.gridy = 3;
		gbc.gridx = 0;
		tmpP.add(tmpB, gbc);
		tmpB.setEnabled(true);
		tmpB.addActionListener(choosenREFP);
		gbc.gridy = 3;
		gbc.gridx = 1;
		tmpP
				.add(
						this
								.makeInformationText(
										"Reference Point Method",
										"Here the DM chooses a reference point of"
												+ " aspiration levels (unattainable values are allowed). The optimizier tries to minimze the L-metric (<Inf)"
												+ " to that reference point. To increase the number of solution alternatives this method can try to"
												+ " minimize the distance to multiple alternative/perturbated versions of the reference point at the"
												+ " same time."), gbc);

		tmpB = new JButton();
		try {
			bytes = loader
					.getBytesFromResourceLocation("resources/MOCCO/MOCCO_TBCH.gif");
			tmpB.setIcon(new ImageIcon(Toolkit.getDefaultToolkit().createImage(
					bytes)));
			tmpB.setBackground(Color.WHITE);
		} catch (java.lang.NullPointerException e) {
			System.out
					.println("Could not find MOCCO_TBCH icon, please move resources folder to working directory!");
			tmpB.setText("Tchebycheff Method");
		}
		gbc.gridy = 4;
		gbc.gridx = 0;
		tmpB.addActionListener(choosenTBCH);
		tmpB.setEnabled(true);
		tmpP.add(tmpB, gbc);
		gbc.gridy = 4;
		gbc.gridx = 1;
		tmpP
				.add(
						this
								.makeInformationText(
										"Tchebycheff Method",
										"This method also requires a possibly unatainable"
												+ " reference point and tries to minimze the L-metric (=Inf). To obtain multiple alternative soltuions"
												+ " a weighted L-metric is used with different weigths for a number of optimization runs."),
						gbc);

		this.m_Mocco.m_JPanelParameters.validate();
		this.m_Mocco.m_JPanelControl.validate();
	}

	/**
	 * This method returns the choosen strategy
	 * 
	 * @return the strategy
	 */
	public int getMOStrategy() {
		return this.m_Strategy;
	}

	ActionListener choosenMOEA = new ActionListener() {
		public void actionPerformed(ActionEvent event) {
			m_Mocco.m_JPanelControl.removeAll();
			m_Mocco.m_JPanelParameters.removeAll();
			m_Strategy = STRATEGY_MOEA;
			m_Finished = true;
		}
	};
	ActionListener choosenSTEP = new ActionListener() {
		public void actionPerformed(ActionEvent event) {
			m_Mocco.m_JPanelControl.removeAll();
			m_Mocco.m_JPanelParameters.removeAll();
			m_Strategy = STRATEGY_STEP;
			m_Finished = true;
		}
	};
	ActionListener choosenREFP = new ActionListener() {
		public void actionPerformed(ActionEvent event) {
			m_Mocco.m_JPanelControl.removeAll();
			m_Mocco.m_JPanelParameters.removeAll();
			m_Strategy = STRATEGY_REFP;
			m_Finished = true;
		}
	};
	ActionListener choosenTBCH = new ActionListener() {
		public void actionPerformed(ActionEvent event) {
			m_Mocco.m_JPanelControl.removeAll();
			m_Mocco.m_JPanelParameters.removeAll();
			m_Strategy = STRATEGY_TBCH;
			m_Finished = true;
		}
	};
	ActionListener choosenGDF = new ActionListener() {
		public void actionPerformed(ActionEvent event) {
			m_Mocco.m_JPanelControl.removeAll();
			m_Mocco.m_JPanelParameters.removeAll();
			m_Strategy = STRATEGY_GDF;
			m_Finished = true;
		}
	};
}
