# Supplementary material for: Comparison of evolutionary algorithms in gene regulatory network model inference
Source: BMC Bioinformatics. 2010 Jan 27;11:59. doi: 10.1186/1471-2105-11-59 (PMC2831005; doi:10.1186/1471-2105-11-59)
Supplement: Additional file 3 — EvA2 framework. This archive contains the code and resources published by EvA2 authors (Minimum corresponding code). More details on how to use it can be found in Additional File 2. [file 1471-2105-11-59-S3.ZIP › src/eva2/server/go/mocco/MOCCOChooseReferencePoint.java]

package eva2.server.go.mocco;

import javax.swing.*;

import eva2.server.go.MOCCOStandalone;
import eva2.server.go.mocco.paretofrontviewer.InterfaceRefPointListener;
import eva2.server.go.problems.InterfaceMultiObjectiveDeNovoProblem;
import eva2.server.go.problems.InterfaceOptimizationObjective;

import java.awt.*;
import java.awt.event.ActionListener;
import java.awt.event.ActionEvent;

/**
 * Created by IntelliJ IDEA. User: streiche Date: 27.10.2005 Time: 18:42:30 To
 * change this template use File | Settings | File Templates.
 */
public class MOCCOChooseReferencePoint extends MOCCOPhase implements
		InterfaceProcessElement, InterfaceRefPointListener {

	private JTextField[] m_JTextField;
	private double[] m_ReferencePoint;
	JPanel m_Selected;

	public MOCCOChooseReferencePoint(MOCCOStandalone mocco) {
		this.m_Mocco = mocco;
	}

	/**
	 * This method will call the init method and will go to stall
	 */
	public void initProcessElementParametrization() {
		this.m_Mocco.m_JPanelControl.removeAll();

		// The button panel
		JButton tmpB = new JButton("Continue to algorithm parametrization.");
		tmpB.addActionListener(continue2);
		this.m_Mocco.m_JPanelControl.add(tmpB);
		// the parameter panel
		this.m_Mocco.m_JPanelParameters.removeAll();
		this.m_Mocco.m_JPanelParameters.setLayout(new BorderLayout());
		this.m_Mocco.m_JPanelParameters
				.add(
						this
								.makeHelpText("Choose a reference point of aspiration levels"
										+ " which are not necessarily attainable, but will be used as goal for the following optimzation"
										+ " process. For the sake of simplicity this reference point has to be selected in fitness space only!"),
						BorderLayout.NORTH);
		JPanel tmpP = new JPanel();
		tmpP.setLayout(new BorderLayout());
		tmpP
				.add(new JLabel("Currently selected solution:"),
						BorderLayout.NORTH);
		this.m_Selected = new JPanel();
		tmpP.add(this.m_Selected, BorderLayout.CENTER);
		this.m_Mocco.m_View.setRefPointSelectable(true);
		this.m_Mocco.m_View.addRefPointSelectionListener(this);
		this.updateSelected();
		this.m_Mocco.m_JPanelParameters.add(tmpP, BorderLayout.CENTER);
		this.m_Mocco.m_JPanelParameters.validate();
		this.m_Mocco.m_JPanelControl.validate();
	}

	private void updateSelected() {
		this.m_Selected.removeAll();
		InterfaceOptimizationObjective[] objectives = ((InterfaceMultiObjectiveDeNovoProblem) this.m_Mocco.m_State.m_CurrentProblem)
				.getProblemObjectives();
		this.m_Selected.setLayout(new BorderLayout());
		if (this.m_Mocco.m_View.m_ReferencePoint == null) {
			this.m_Selected
					.add(
							new JLabel(
									"No reference point! Wierd there should be a default value!?"),
							BorderLayout.NORTH);
		} else {
			this.m_Selected.add(new JLabel("Selected Reference Point:"),
					BorderLayout.NORTH);
			JPanel tmpP = new JPanel();
			this.m_JTextField = new JTextField[this.m_Mocco.m_View.m_ReferencePoint.length];
			tmpP.setLayout(new GridBagLayout());
			GridBagConstraints gbc = new GridBagConstraints();
			gbc.anchor = GridBagConstraints.WEST;
			gbc.fill = GridBagConstraints.BOTH;
			for (int i = 0; i < this.m_Mocco.m_View.m_ReferencePoint.length; i++) {
				gbc.gridx = 0;
				gbc.gridy = i;
				gbc.weightx = 1;
				tmpP.add(new JLabel("Fitness " + (i + 1)), gbc);
				gbc.gridx = 1;
				gbc.gridy = i;
				gbc.weightx = 1;
				this.m_JTextField[i] = new JTextField(""
						+ this.m_Mocco.m_View.m_ReferencePoint[i]);
				this.m_JTextField[i].setEditable(true);
				this.m_JTextField[i].addActionListener(refPointEdited);
				tmpP.add(this.m_JTextField[i], gbc);
			}
			this.m_Selected.add(tmpP, BorderLayout.CENTER);
		}
		this.m_Selected.validate();
	}

	/**
	 * This method returns the reference point
	 * 
	 * @return double[] The reference point
	 */
	public double[] getReferencePoint() {
		return this.m_ReferencePoint;
	}

	ActionListener refPointEdited = new ActionListener() {
		public void actionPerformed(ActionEvent event) {
			for (int i = 0; i < m_JTextField.length; i++) {
				m_Mocco.m_View.m_ReferencePoint[i] = new Double(m_JTextField[i]
						.getText()).doubleValue();
			}
			m_Mocco.m_View.problemChanged(false);
		}
	};

	ActionListener continue2 = new ActionListener() {
		public void actionPerformed(ActionEvent event) {
			m_ReferencePoint = m_Mocco.m_View.m_ReferencePoint;
			m_Mocco.m_View.setRefPointSelectable(false);
			m_Mocco.m_View.removeRefPointSelectionListeners();
			m_Mocco.m_JPanelControl.removeAll();
			m_Mocco.m_JPanelControl.validate();
			m_Mocco.m_JPanelParameters.removeAll();
			m_Finished = true;
		}
	};

	/***************************************************************************
	 * InterfaceReferenceListener
	 */

	/**
	 * This method will notify the listener that a point has been selected It
	 * has to be noted though that at this point the reference point is not a
	 * full vector since it is only 2d
	 * 
	 * @param point
	 *            The selected point, most likely 2d
	 */
	public void refPointGiven(double[] point) {
		this.m_ReferencePoint = point;
		this.updateSelected();
	}
}
