# Supplementary material for: Comparison of evolutionary algorithms in gene regulatory network model inference
Source: BMC Bioinformatics. 2010 Jan 27;11:59. doi: 10.1186/1471-2105-11-59 (PMC2831005; doi:10.1186/1471-2105-11-59)
Supplement: Additional file 3 — EvA2 framework. This archive contains the code and resources published by EvA2 authors (Minimum corresponding code). More details on how to use it can be found in Additional File 2. [file 1471-2105-11-59-S3.ZIP › src/eva2/server/go/mocco/MOCCOChooseReferenceSolution.java]

package eva2.server.go.mocco;

import javax.swing.*;

import eva2.server.go.MOCCOStandalone;
import eva2.server.go.individuals.AbstractEAIndividual;
import eva2.server.go.mocco.paretofrontviewer.InterfaceRefSolutionListener;
import eva2.server.go.populations.Population;
import eva2.server.go.problems.InterfaceMultiObjectiveDeNovoProblem;
import eva2.server.go.problems.InterfaceOptimizationObjective;

import java.awt.*;
import java.awt.event.ActionListener;
import java.awt.event.ActionEvent;

/**
 * Created by IntelliJ IDEA. User: streiche Date: 27.10.2005 Time: 18:42:52 To
 * change this template use File | Settings | File Templates.
 */
public class MOCCOChooseReferenceSolution extends MOCCOPhase implements
		InterfaceProcessElement, InterfaceRefSolutionListener {

	AbstractEAIndividual m_ReferenceSolution = null;
	JPanel m_Selected;

	public MOCCOChooseReferenceSolution(MOCCOStandalone mocco) {
		this.m_Mocco = mocco;
	}

	/**
	 * This method will call the init method and will go to stall
	 */
	public void initProcessElementParametrization() {
		this.m_Mocco.m_JPanelControl.removeAll();

		// The button panel
		JButton tmpB = new JButton("Continue to strategy parameterization.");
		tmpB.addActionListener(continue2);
		this.m_Mocco.m_JPanelControl.add(tmpB);
		// the parameter panel
		this.m_Mocco.m_JPanelParameters.removeAll();
		this.m_Mocco.m_JPanelParameters.setLayout(new BorderLayout());
		this.m_Mocco.m_JPanelParameters
				.add(
						this
								.makeHelpText("Please choose a reference solution "
										+ "from the Pareto-optimal solutions (grey circles) given to the right."),
						BorderLayout.NORTH);
		JPanel tmpP = new JPanel();
		tmpP.setLayout(new BorderLayout());
		tmpP
				.add(new JLabel("Currently selected solution:"),
						BorderLayout.NORTH);
		this.m_Selected = new JPanel();
		tmpP.add(this.m_Selected, BorderLayout.CENTER);
		this.updateSelected();
		this.m_Mocco.m_View.setRefSolutionSelectable(true);
		this.m_Mocco.m_View.setUniquelySelectable(true);
		this.m_Mocco.m_View.addRefSolutionSelectionListener(this);
		this.m_Mocco.m_JPanelParameters.add(tmpP, BorderLayout.CENTER);
		this.m_Mocco.m_JPanelParameters.validate();
		this.m_Mocco.m_JPanelControl.validate();
	}

	private void updateSelected() {
		InterfaceOptimizationObjective[] obj = ((InterfaceMultiObjectiveDeNovoProblem) this.m_Mocco.m_State.m_CurrentProblem)
				.getProblemObjectives();
		this.m_Selected.removeAll();
		this.m_Selected.setLayout(new BorderLayout());
		if (this.m_ReferenceSolution == null) {
			this.m_Selected.add(new JLabel("Selected Individual: none"),
					BorderLayout.NORTH);
		} else {
			this.m_Selected.add(new JLabel("Selected Individual: "
					+ this.m_ReferenceSolution), BorderLayout.NORTH);
			// double[] fitness = this.m_ReferenceSolution.getFitness();
			JPanel tmpP = new JPanel();
			JTextField textA;
			tmpP.setLayout(new GridBagLayout());
			GridBagConstraints gbc = new GridBagConstraints();
			gbc.anchor = GridBagConstraints.WEST;
			gbc.fill = GridBagConstraints.BOTH;
			gbc.gridx = 0;
			gbc.gridy = 0;
			gbc.weightx = 2;
			tmpP.add(new JLabel("Objective:"), gbc);
			gbc.gridx = 1;
			gbc.gridy = 0;
			gbc.weightx = 1;
			tmpP.add(new JLabel(""), gbc);
			gbc.gridx = 2;
			gbc.gridy = 0;
			gbc.weightx = 2;
			tmpP.add(new JLabel("Value"), gbc);
			for (int i = 0; i < obj.length; i++) {
				gbc.gridx = 0;
				gbc.gridy = i + 1;
				gbc.weightx = 1;
				tmpP.add(new JLabel("" + obj[i].getIdentName()), gbc);
				gbc.gridx = 1;
				gbc.gridy = i + 1;
				gbc.weightx = 1;
				if (obj[i].is2BMinimized())
					textA = new JTextField("min");
				else
					textA = new JTextField("max");
				textA.setEditable(false);
				tmpP.add(textA, gbc);
				gbc.gridx = 2;
				gbc.gridy = i + 1;
				gbc.weightx = 1;
				textA = new JTextField(""
						+ ((Double) m_ReferenceSolution.getData(obj[i]
								.getIdentName())).doubleValue());
				textA.setEditable(false);
				tmpP.add(textA, gbc);

			}
			this.m_Selected.add(tmpP, BorderLayout.CENTER);
		}
		this.m_Selected.validate();
	}

	ActionListener continue2 = new ActionListener() {
		public void actionPerformed(ActionEvent event) {
			if (m_ReferenceSolution != null) {
				m_Mocco.m_View.setRefSolutionSelectable(false);
				m_Mocco.m_View.removeRefSolutionSelectionListeners();
				m_Mocco.m_JPanelControl.removeAll();
				m_Mocco.m_JPanelControl.validate();
				m_Mocco.m_JPanelParameters.removeAll();
				m_Finished = true;
			} else {
				JOptionPane.showMessageDialog(m_Mocco.m_JFrame,
						"No reference solution selected. Cannot proceed!",
						"Warning", JOptionPane.WARNING_MESSAGE);
			}
		}
	};

	public AbstractEAIndividual getReferenceSolution() {
		return this.m_ReferenceSolution;
	}

	/******************************************************************************
	 * InterfaceSelectionListener
	 */

	/**
	 * This method will notify the listener that an Individual has been selected
	 * 
	 * @param indy
	 *            The selected individual
	 */
	public void individualSelected(AbstractEAIndividual indy) {
		Population pop = this.m_Mocco.m_State.m_ParetoFront
				.getMarkedIndividuals();
		if (pop.size() == 1) {
			this.m_ReferenceSolution = (AbstractEAIndividual) pop.get(0);
		} else {
			this.m_ReferenceSolution = null;
		}
		this.updateSelected();
	}
}
