# Supplementary material for: Comparison of evolutionary algorithms in gene regulatory network model inference
Source: BMC Bioinformatics. 2010 Jan 27;11:59. doi: 10.1186/1471-2105-11-59 (PMC2831005; doi:10.1186/1471-2105-11-59)
Supplement: Additional file 3 — EvA2 framework. This archive contains the code and resources published by EvA2 authors (Minimum corresponding code). More details on how to use it can be found in Additional File 2. [file 1471-2105-11-59-S3.ZIP › src/eva2/server/go/mocco/MOCCOInitialPopulationSize.java]

package eva2.server.go.mocco;

import javax.swing.*;

import eva2.gui.JParaPanel;
import eva2.server.go.MOCCOStandalone;
import eva2.server.go.problems.InterfaceOptimizationProblem;

import java.awt.*;
import java.awt.event.ActionListener;
import java.awt.event.ActionEvent;

/**
 * Created by IntelliJ IDEA. User: streiche Date: 25.10.2005 Time: 10:07:09 To
 * change this template use File | Settings | File Templates.
 */
public class MOCCOInitialPopulationSize extends MOCCOPhase implements
		InterfaceProcessElement {

	private JTextField m_JTextField;

	public MOCCOInitialPopulationSize(MOCCOStandalone mocco) {
		this.m_Mocco = mocco;
	}

	/**
	 * This method will call the init method and will go to stall
	 */
	public void initProcessElementParametrization() {
		this.m_Mocco.m_JPanelControl.removeAll();

		// The button panel
		JButton tmpB = new JButton(
				"Continue to problem redefinition/analyzation.");
		tmpB.addActionListener(continue2);
		this.m_Mocco.m_JPanelControl.add(tmpB);
		// the parameter panel
		this.m_Mocco.m_JPanelParameters.removeAll();
		this.m_Mocco.m_JPanelParameters.setLayout(new BorderLayout());
		this.m_Mocco.m_JPanelParameters
				.add(
						this
								.makeHelpText("Please choose a size for the "
										+ "initial set of solution alternatives necessary to start the MOCCO optimization "
										+ "cycle."), BorderLayout.NORTH);
		JPanel tmpP = new JPanel();
		tmpP.setLayout(new GridBagLayout());
		GridBagConstraints gbc = new GridBagConstraints();
		gbc.fill = GridBagConstraints.HORIZONTAL;
		gbc.anchor = GridBagConstraints.EAST;
		gbc.weightx = 100;
		gbc.gridx = 0;
		gbc.gridy = 0;
		tmpP.add(new JLabel("Initial Solution Set Size:"), gbc);
		this.m_JTextField = new JTextField(""
				+ this.m_Mocco.m_State.m_InitialPopulationSize);
		this.m_JTextField.addActionListener(popSizeEdited);
		gbc.gridx = 1;
		tmpP.add(this.m_JTextField, gbc);
		this.m_Mocco.m_JPanelParameters.add(tmpP, BorderLayout.CENTER);
		this.m_Mocco.m_JPanelParameters.validate();
		this.m_Mocco.m_JPanelControl.validate();
	}

	ActionListener continue2 = new ActionListener() {
		public void actionPerformed(ActionEvent event) {
			m_Mocco.m_JPanelControl.removeAll();
			m_Mocco.m_JPanelControl.validate();
			m_Mocco.m_JPanelParameters.removeAll();
			m_Finished = true;
		}
	};

	ActionListener popSizeEdited = new ActionListener() {
		public void actionPerformed(ActionEvent event) {
			String s = m_JTextField.getText();
			try {
				int t = new Integer(s).intValue();
				m_Mocco.m_State.m_InitialPopulationSize = t;
			} catch (java.lang.NumberFormatException e) {

			}
		}
	};
}
