# Supplementary material for: Comparison of evolutionary algorithms in gene regulatory network model inference
Source: BMC Bioinformatics. 2010 Jan 27;11:59. doi: 10.1186/1471-2105-11-59 (PMC2831005; doi:10.1186/1471-2105-11-59)
Supplement: Additional file 3 — EvA2 framework. This archive contains the code and resources published by EvA2 authors (Minimum corresponding code). More details on how to use it can be found in Additional File 2. [file 1471-2105-11-59-S3.ZIP › src/eva2/server/go/mocco/MOCCOParameterizeGDF.java]

package eva2.server.go.mocco;

import javax.swing.*;

import eva2.gui.GenericObjectEditor;
import eva2.gui.PropertyDoubleArray;
import eva2.gui.PropertyEditorProvider;
import eva2.server.go.InterfaceTerminator;
import eva2.server.go.MOCCOStandalone;
import eva2.server.go.individuals.AbstractEAIndividual;
import eva2.server.go.operators.moso.MOSOWeightedFitness;
import eva2.server.go.problems.AbstractMultiObjectiveOptimizationProblem;
import eva2.server.go.problems.InterfaceMultiObjectiveDeNovoProblem;
import eva2.server.go.problems.InterfaceOptimizationObjective;
import eva2.server.go.strategies.GeneticAlgorithm;
import eva2.server.go.strategies.InterfaceOptimizer;
import eva2.server.go.tools.GeneralGOEProperty;

import java.awt.*;
import java.awt.event.ActionListener;
import java.awt.event.ActionEvent;
import java.util.ArrayList;

/**
 * Created by IntelliJ IDEA. User: streiche Date: 27.10.2005 Time: 18:42:04 To
 * change this template use File | Settings | File Templates.
 */
public class MOCCOParameterizeGDF extends MOCCOPhase implements
		InterfaceProcessElement {

	private AbstractEAIndividual m_RefSolution;
	private JTextField[][] m_TradeOff;
	JPanel m_Choice;
	private InterfaceOptimizer m_Opt;
	private GeneralGOEProperty m_EOpt;

	public MOCCOParameterizeGDF(MOCCOStandalone mocco) {
		this.m_Mocco = mocco;
	}

	/**
	 * This method will call the init method and will go to stall
	 */
	public void initProcessElementParametrization() {
		this.m_Mocco.m_JPanelControl.removeAll();

		// The button panel
		JButton tmpB = new JButton("Start optimization.");
		tmpB.setToolTipText("Start the adhoc online optimization.");
		tmpB.addActionListener(continue2);
		this.m_Mocco.m_JPanelControl.add(tmpB);
		tmpB = new JButton("Save task.");
		tmpB
				.setToolTipText("Save the optimization problem and algorithm to *.ser file for offline optimization.");
		tmpB.addActionListener(saveState2FileForOfflineOptimization);
		this.m_Mocco.m_JPanelControl.add(tmpB);

		// the parameter panel
		this.m_Mocco.m_JPanelParameters.removeAll();
		this.m_Mocco.m_JPanelParameters.setLayout(new BorderLayout());
		this.m_Mocco.m_JPanelParameters
				.add(
						this
								.makeHelpText("Please give weights (white) for the individual objectives,"
										+ " or choose trade-off (gray) between individual objectives. Please note that these values are interdependent."),
						BorderLayout.NORTH);
		JPanel tmpP = new JPanel();
		tmpP.setLayout(new BorderLayout());
		this.m_Choice = new JPanel();
		// this.m_Choice.setBorder(BorderFactory.createCompoundBorder(
		// BorderFactory.createTitledBorder("Geoffrion-Dyer-Feinberg Method:"),
		// BorderFactory.createEmptyBorder(0, 5, 5, 5)));
		tmpP.add(this.m_Choice, BorderLayout.CENTER);
		this.installChoice();
		this.m_Mocco.m_JPanelParameters.add(tmpP, BorderLayout.CENTER);
		this.m_Mocco.m_JPanelParameters.validate();
		this.m_Mocco.m_JPanelControl.validate();
	}

	private void installChoice() {
		this.m_Choice.setLayout(new GridBagLayout());
		JPanel panelGDF = new JPanel();
		panelGDF.setBorder(BorderFactory.createCompoundBorder(BorderFactory
				.createTitledBorder("Parameterize Perferences:"), BorderFactory
				.createEmptyBorder(0, 5, 5, 5)));
		panelGDF.setLayout(new GridBagLayout());
		InterfaceOptimizationObjective[] obj = ((InterfaceMultiObjectiveDeNovoProblem) this.m_Mocco.m_State.m_CurrentProblem)
				.getProblemObjectives();
		this.m_TradeOff = new JTextField[obj.length][obj.length];
		GridBagConstraints gbc = new GridBagConstraints();
		gbc.anchor = GridBagConstraints.WEST;
		gbc.fill = GridBagConstraints.BOTH;

		for (int i = 0; i < obj.length; i++) {
			gbc.gridx = 0;
			gbc.gridy = i;
			gbc.weightx = 2;
			panelGDF.add(new JLabel("" + obj[i].getIdentName()), gbc);
			for (int j = 0; j < obj.length; j++) {
				this.m_TradeOff[i][j] = new JTextField("");
				if (i == j) {
					this.m_TradeOff[i][j].setBackground(Color.WHITE);
					if (obj[i].getOptimizationMode().contains("Objective"))
						this.m_TradeOff[i][j].setEditable(true);
					else
						this.m_TradeOff[i][j].setEditable(false);
					this.m_TradeOff[i][j].setText("1.0");
					this.m_TradeOff[i][j].addActionListener(weightListener);
				} else {
					this.m_TradeOff[i][j].setBackground(Color.LIGHT_GRAY);
					this.m_TradeOff[i][j].setEditable(false);
					this.m_TradeOff[i][j].setText("0.5");
					// this.m_TradeOff[i][j].addActionListener(tradeoffListener);
				}
				gbc.gridx = j + 1;
				gbc.gridy = i;
				gbc.weightx = 1;
				panelGDF.add(this.m_TradeOff[i][j], gbc);
			}
		}
		gbc.anchor = GridBagConstraints.WEST;
		gbc.fill = GridBagConstraints.BOTH;
		gbc.gridx = 0;
		gbc.gridwidth = 2;
		gbc.gridy = 0;
		this.m_Choice.add(panelGDF, gbc);

		// the optimizer
		gbc.gridwidth = 1;
		this.m_EOpt = new GeneralGOEProperty();
		this.m_Opt = new GeneticAlgorithm();
		this.m_Opt.SetProblem(this.m_Mocco.m_State.m_CurrentProblem);
		this.m_Mocco.m_State.m_Optimizer = this.m_Opt;
		this.m_EOpt.m_Name = "Island Model EA";
		try {
			this.m_EOpt.m_Value = this.m_Opt;
			this.m_EOpt.m_Editor = PropertyEditorProvider
					.findEditor(this.m_EOpt.m_Value.getClass());
			if (this.m_EOpt.m_Editor == null)
				this.m_EOpt.m_Editor = PropertyEditorProvider
						.findEditor(InterfaceOptimizer.class);
			if (this.m_EOpt.m_Editor instanceof GenericObjectEditor)
				((GenericObjectEditor) this.m_EOpt.m_Editor)
						.setClassType(InterfaceOptimizer.class);
			this.m_EOpt.m_Editor.setValue(this.m_EOpt.m_Value);
			this.findViewFor(this.m_EOpt);
			if (this.m_EOpt.m_View != null)
				this.m_EOpt.m_View.repaint();
		} catch (Exception e) {
			System.out.println("Darn can't read the value...");
		}
		gbc.gridx = 0;
		gbc.gridy = 2;
		gbc.weightx = 2;
		this.m_Choice.add(new JLabel("" + this.m_EOpt.m_Name), gbc);
		gbc.gridx = 1;
		gbc.gridy = 2;
		gbc.weightx = 1;
		this.m_Choice.add(this.m_EOpt.m_View, gbc);
		// Terminator
		GeneralGOEProperty editor = new GeneralGOEProperty();
		editor.m_Name = "Terminator";
		try {
			editor.m_Value = this.m_Mocco.m_State.m_Terminator;
			editor.m_Editor = PropertyEditorProvider.findEditor(editor.m_Value
					.getClass());
			if (editor.m_Editor == null)
				editor.m_Editor = PropertyEditorProvider
						.findEditor(InterfaceTerminator.class);
			if (editor.m_Editor instanceof GenericObjectEditor)
				((GenericObjectEditor) editor.m_Editor)
						.setClassType(InterfaceTerminator.class);
			editor.m_Editor.setValue(editor.m_Value);
			this.findViewFor(editor);
			if (editor.m_View != null)
				editor.m_View.repaint();
		} catch (Exception e) {
			System.out.println("Darn can't read the value...");
		}
		gbc.gridx = 0;
		gbc.gridy = 3;
		gbc.weightx = 2;
		this.m_Choice.add(new JLabel("" + editor.m_Name), gbc);
		gbc.gridx = 1;
		gbc.gridy = 3;
		gbc.weightx = 1;
		this.m_Choice.add(editor.m_View, gbc);

	}

	/**
	 * Method method allows mocco to set the previously selected reference
	 * solution
	 * 
	 * @param indy
	 *            the reference solution
	 */
	public void setReferenceSolution(AbstractEAIndividual indy) {
		this.m_RefSolution = indy;
	}

	ActionListener weightListener = new ActionListener() {
		public void actionPerformed(ActionEvent event) {
			double[] w = new double[m_TradeOff.length];
			double sum = 0;
			for (int i = 0; i < m_TradeOff.length; i++) {
				w[i] = new Double(m_TradeOff[i][i].getText()).doubleValue();
				sum += w[i];
			}
			if (new Double(sum).isNaN())
				return;
			for (int i = 0; i < m_TradeOff.length; i++) {
				for (int j = 0; j < m_TradeOff.length; j++) {
					if (i != j) {
						m_TradeOff[i][j].setText("" + (w[i] / w[j]));
					}
				}
			}
			m_Choice.validate();
		}
	};

	ActionListener continue2 = new ActionListener() {
		public void actionPerformed(ActionEvent event) {
			double[] w = new double[m_TradeOff.length];
			for (int i = 0; i < m_TradeOff.length; i++) {
				w[i] = new Double(m_TradeOff[i][i].getText()).doubleValue();
			}
			MOSOWeightedFitness wf = new MOSOWeightedFitness();
			// I've to set this before I change the parameters, because the
			// problem sets the
			// output dimension based on the
			// AbstractMultiObjectiveOptimizationProblem and
			// that one has not the faintest idea about the true output
			// dimension
			((AbstractMultiObjectiveOptimizationProblem) m_Mocco.m_State.m_CurrentProblem)
					.setMOSOConverter(wf);
			w = mapObjectives2Fitness(w);
			PropertyDoubleArray da = new PropertyDoubleArray(w);
			wf.setOutputDimension(da.getDoubleArray().length);
			wf.setWeights(da);
			m_Opt.SetProblem(m_Mocco.m_State.m_CurrentProblem);
			m_Mocco.m_State.m_Optimizer = m_Opt;
			m_Mocco.m_JPanelControl.removeAll();
			m_Mocco.m_JPanelControl.validate();
			m_Mocco.m_JPanelParameters.removeAll();
			m_Mocco.m_JPanelParameters.validate();
			m_Finished = true;
		}
	};

	/**
	 * This method maps a double[] vector of length of the objectives to an
	 * double[] vector of length of the fitness values. This is necessary since
	 * previous objectives could have turned into constraints.
	 * 
	 * @param d
	 *            The input vector
	 * @return The potentially reduced output vector.
	 */
	public double[] mapObjectives2Fitness(double[] d) {
		ArrayList tmpA = new ArrayList();
		InterfaceOptimizationObjective[] obj = ((InterfaceMultiObjectiveDeNovoProblem) this.m_Mocco.m_State.m_CurrentProblem)
				.getProblemObjectives();
		System.out.println("Calling mapObjectives2Fitness");
		System.out.println("obj.length = " + obj.length);
		System.out.println("d.length   = " + d.length);
		for (int i = 0; i < obj.length; i++) {
			if (obj[i].getOptimizationMode().contains("Objective"))
				tmpA.add(new Double(d[i]));
		}

		double[] result = new double[tmpA.size()];
		for (int i = 0; i < result.length; i++)
			result[i] = ((Double) tmpA.get(i)).doubleValue();
		return result;
	}
}
