# Supplementary material for: Comparison of evolutionary algorithms in gene regulatory network model inference
Source: BMC Bioinformatics. 2010 Jan 27;11:59. doi: 10.1186/1471-2105-11-59 (PMC2831005; doi:10.1186/1471-2105-11-59)
Supplement: Additional file 3 — EvA2 framework. This archive contains the code and resources published by EvA2 authors (Minimum corresponding code). More details on how to use it can be found in Additional File 2. [file 1471-2105-11-59-S3.ZIP › src/eva2/server/go/mocco/MOCCOParameterizeMO.java]

package eva2.server.go.mocco;

import javax.swing.*;

import eva2.gui.GenericObjectEditor;
import eva2.gui.PropertyEditorProvider;
import eva2.server.go.InterfaceTerminator;
import eva2.server.go.MOCCOStandalone;
import eva2.server.go.populations.Population;
import eva2.server.go.strategies.GeneticAlgorithm;
import eva2.server.go.strategies.InterfaceOptimizer;
import eva2.server.go.strategies.MultiObjectiveEA;
import eva2.server.go.tools.GeneralGOEProperty;

import java.awt.*;
import java.awt.event.ActionListener;
import java.awt.event.ActionEvent;

/**
 * Created by IntelliJ IDEA. User: streiche Date: 26.10.2005 Time: 16:04:55 To
 * change this template use File | Settings | File Templates.
 */

public class MOCCOParameterizeMO extends MOCCOPhase implements
		InterfaceProcessElement {

	// private JComboBox m_OptimizerChooser;
	// private InterfaceOptimizer m_Optimizer;

	public MOCCOParameterizeMO(MOCCOStandalone mocco) {
		this.m_Mocco = mocco;
		// this.m_Optimizer =
		// (InterfaceOptimizer)this.m_Mocco.m_State.m_Optimizer.clone();
	}

	/**
	 * This method will call the init method and will go to stall
	 */
	public void initProcessElementParametrization() {
		this.m_Mocco.m_JPanelControl.removeAll();

		// The button panel
		JButton tmpB = new JButton("Start optimization.");
		tmpB.setToolTipText("Start the adhoc online optimization.");
		tmpB.addActionListener(continue2);
		this.m_Mocco.m_JPanelControl.add(tmpB);
		tmpB = new JButton("Save task.");
		tmpB
				.setToolTipText("Save the optimization problem and algorithm to *.ser file for offline optimization.");
		tmpB.addActionListener(saveState2FileForOfflineOptimization);
		this.m_Mocco.m_JPanelControl.add(tmpB);

		// the parameter panel
		this.init();

		this.m_Mocco.m_JFrame.setVisible(true);
		this.m_Mocco.m_JFrame.validate();
	}

	private void init() {
		if (!(this.m_Mocco.m_State.m_Optimizer instanceof MultiObjectiveEA)) {
			if (this.m_Mocco.m_State.m_Optimizer instanceof GeneticAlgorithm) {
				JOptionPane
						.showMessageDialog(
								this.m_Mocco.m_JFrame,
								"The current "
										+ this.m_Mocco.m_State.m_Optimizer
												.getName()
										+ " is not necessarily a good multi-objective optimizer, please "
										+ "parameterize accordingly or change to MultiObjectiveEA",
								"Warning", JOptionPane.WARNING_MESSAGE);
			}
			// JOptionPane.showMessageDialog(this.m_Mocco.m_JFrame,
			// "The current "+this.m_Mocco.m_State.m_Optimizer.getName() +
			// " is typically a single-objective optimizer. I'm defaulting to a "
			// +
			// "multi-objective EA instead, please parameterize accordingly.",
			// "Warning", JOptionPane.WARNING_MESSAGE);
			// this.m_Mocco.m_State.m_Optimizer = new MultiObjectiveEA();
		}
		this.m_Mocco.m_JPanelParameters.removeAll();
		this.m_Mocco.m_JPanelParameters.setLayout(new BorderLayout());
		JPanel tmpP = new JPanel();
		tmpP.setLayout(new GridBagLayout());
		GridBagConstraints gbc = new GridBagConstraints();
		gbc.anchor = GridBagConstraints.WEST;
		gbc.fill = GridBagConstraints.BOTH;

		GeneralGOEProperty editor = new GeneralGOEProperty();
		editor = new GeneralGOEProperty();
		editor.m_Name = "Optimizer";
		try {
			editor.m_Value = this.m_Mocco.m_State.m_Optimizer;
			editor.m_Editor = PropertyEditorProvider.findEditor(editor.m_Value
					.getClass());
			if (editor.m_Editor == null)
				editor.m_Editor = PropertyEditorProvider
						.findEditor(InterfaceOptimizer.class);
			if (editor.m_Editor instanceof GenericObjectEditor)
				((GenericObjectEditor) editor.m_Editor)
						.setClassType(InterfaceOptimizer.class);
			editor.m_Editor.setValue(editor.m_Value);
			this.findViewFor(editor);
			if (editor.m_View != null)
				editor.m_View.repaint();
		} catch (Exception e) {
			System.out.println("Darn can't read the value...");
		}
		gbc.gridx = 0;
		gbc.gridy = 0;
		gbc.weightx = 1;
		tmpP.add(new JLabel("" + editor.m_Name), gbc);
		gbc.gridx = 1;
		gbc.gridy = 0;
		gbc.weightx = 2;
		tmpP.add(editor.m_View, gbc);

		editor = new GeneralGOEProperty();
		editor.m_Name = "Terminator";
		try {
			editor.m_Value = this.m_Mocco.m_State.m_Terminator;
			editor.m_Editor = PropertyEditorProvider.findEditor(editor.m_Value
					.getClass());
			if (editor.m_Editor == null)
				editor.m_Editor = PropertyEditorProvider
						.findEditor(InterfaceTerminator.class);
			if (editor.m_Editor instanceof GenericObjectEditor)
				((GenericObjectEditor) editor.m_Editor)
						.setClassType(InterfaceTerminator.class);
			editor.m_Editor.setValue(editor.m_Value);
			this.findViewFor(editor);
			if (editor.m_View != null)
				editor.m_View.repaint();
		} catch (Exception e) {
			System.out.println("Darn can't read the value...");
		}
		gbc.gridx = 0;
		gbc.gridy = 1;
		gbc.weightx = 1;
		tmpP.add(new JLabel("" + editor.m_Name), gbc);
		gbc.gridx = 1;
		gbc.gridy = 1;
		gbc.weightx = 2;
		tmpP.add(editor.m_View, gbc);
		this.m_Mocco.m_JPanelParameters.add(tmpP, BorderLayout.CENTER);
		this.m_Mocco.m_JPanelParameters
				.add(
						this
								.makeInformationText(
										"Multi-Objective Optimiaztion",
										""
												+ "Please choose an appropriate multi-objecitve optimizer."),
						BorderLayout.NORTH);
	}

	ActionListener continue2 = new ActionListener() {
		public void actionPerformed(ActionEvent event) {
			// m_Mocco.m_State.m_Optimizer =
			// (InterfaceOptimizer)m_Optimizer.clone();
			m_Mocco.m_JPanelControl.removeAll();
			m_Mocco.m_JPanelParameters.removeAll();
			m_Mocco.m_State.m_Optimizer
					.SetProblem(m_Mocco.m_State.m_CurrentProblem);
			Population pop = m_Mocco.m_State.m_Optimizer.getPopulation();
			pop.clear();
			if (pop.getArchive() != null)
				pop.getArchive().clear();
			if (m_Mocco.m_State.m_PopulationHistory.length > 0) {
				pop = m_Mocco.m_State.getSelectedPopulations();
				m_Mocco.m_State.m_Optimizer.initByPopulation(pop, false);
				if (pop.size() == 0)
					m_Mocco.m_State.m_Optimizer.init();
			}
			m_Finished = true;
		}
	};
}
