# Supplementary material for: Comparison of evolutionary algorithms in gene regulatory network model inference
Source: BMC Bioinformatics. 2010 Jan 27;11:59. doi: 10.1186/1471-2105-11-59 (PMC2831005; doi:10.1186/1471-2105-11-59)
Supplement: Additional file 3 — EvA2 framework. This archive contains the code and resources published by EvA2 authors (Minimum corresponding code). More details on how to use it can be found in Additional File 2. [file 1471-2105-11-59-S3.ZIP › src/eva2/server/go/mocco/MOCCOParameterizeRefPoint.java]

package eva2.server.go.mocco;

import javax.swing.*;

import eva2.gui.GenericObjectEditor;
import eva2.gui.PropertyEditorProvider;
import eva2.gui.PropertyRemoteServers;
import eva2.server.go.InterfaceTerminator;
import eva2.server.go.MOCCOStandalone;
import eva2.server.go.operators.migration.SOBestMigration;
import eva2.server.go.operators.moso.MOSOLpMetric;
import eva2.server.go.problems.AbstractMultiObjectiveOptimizationProblem;
import eva2.server.go.strategies.IslandModelEA;
import eva2.server.go.tools.GeneralGOEProperty;
import wsi.ra.math.RNG;

import java.awt.*;
import java.awt.event.ActionListener;
import java.awt.event.ActionEvent;

/**
 * Created by IntelliJ IDEA. User: streiche Date: 27.10.2005 Time: 18:42:04 To
 * change this template use File | Settings | File Templates.
 */
public class MOCCOParameterizeRefPoint extends MOCCOPhase implements
		InterfaceProcessElement {

	private double[] m_RefPoint;
	private MOSOLpMetric m_LpMetric;
	private IslandModelEA m_Island;
	private GeneralGOEProperty m_EMOSO, m_EIMEA;
	private int m_Perturbations = 4;
	private double m_Perturbation = 0.01;
	private JTextField m_NumPer, m_SizePer;
	JPanel m_Parameters;

	public MOCCOParameterizeRefPoint(MOCCOStandalone mocco) {
		this.m_Mocco = mocco;
	}

	/**
	 * This method will call the init method and will go to stall
	 */
	public void initProcessElementParametrization() {
		this.m_Mocco.m_JPanelControl.removeAll();

		// The button panel
		JButton tmpB = new JButton("Start optimization.");
		tmpB.setToolTipText("Start the adhoc online optimization.");
		tmpB.addActionListener(continue2);
		this.m_Mocco.m_JPanelControl.add(tmpB);
		tmpB = new JButton("Save task.");
		tmpB
				.setToolTipText("Save the optimization problem and algorithm to *.ser file for offline optimization.");
		tmpB.addActionListener(saveState2FileForOfflineOptimization);
		this.m_Mocco.m_JPanelControl.add(tmpB);
		// the parameter panel
		this.m_Mocco.m_JPanelParameters.removeAll();
		this.m_Mocco.m_JPanelParameters.setLayout(new BorderLayout());
		this.m_Mocco.m_JPanelParameters
				.add(
						this
								.makeHelpText("Please parameterized the reference point method."
										+ " Typically this methods generates a set of solutions by using k perturbations of the reference point given."
										+ " Also the choice of the optimization algorithms and migration rate for the heterogeneuos island model EA is critical."
										+ " Please note that the server settings will override k!"),
						BorderLayout.NORTH);
		JPanel tmpP = new JPanel();
		tmpP.setLayout(new BorderLayout());
		this.m_Parameters = new JPanel();
		// this.m_Choice.setBorder(BorderFactory.createCompoundBorder(
		// BorderFactory.createTitledBorder("Step Method:"),
		// BorderFactory.createEmptyBorder(0, 5, 5, 5)));
		tmpP.add(this.m_Parameters, BorderLayout.CENTER);
		this.installChoice();
		this.m_Mocco.m_JPanelParameters.add(tmpP, BorderLayout.CENTER);
		this.m_Mocco.m_JPanelParameters.validate();
		this.m_Mocco.m_JPanelControl.validate();
	}

	private void installChoice() {
		this.m_Parameters.setLayout(new GridBagLayout());
		GridBagConstraints gbc = new GridBagConstraints();
		gbc.anchor = GridBagConstraints.WEST;
		gbc.fill = GridBagConstraints.BOTH;
		gbc.gridx = 0;
		gbc.gridy = 0;
		gbc.weightx = 2;
		this.m_Parameters.add(new JLabel("Choose number of Perturbations k:"),
				gbc);
		gbc.gridx = 1;
		gbc.gridy = 0;
		gbc.weightx = 1;
		this.m_NumPer = new JTextField("" + this.m_Perturbations);
		this.m_Parameters.add(this.m_NumPer, gbc);
		gbc.gridx = 0;
		gbc.gridy = 1;
		gbc.weightx = 2;
		this.m_Parameters
				.add(new JLabel("Choose amount of Perturbation:"), gbc);
		gbc.gridx = 1;
		gbc.gridy = 1;
		gbc.weightx = 1;
		this.m_SizePer = new JTextField("" + this.m_Perturbation);
		this.m_Parameters.add(this.m_SizePer, gbc);
		// lpmetric
		this.m_EMOSO = new GeneralGOEProperty();
		this.m_LpMetric = new MOSOLpMetric();
		this.m_LpMetric.getReference().setDoubleArray(this.m_RefPoint);
		this.m_EMOSO.m_Name = "Lp-Metric";
		try {
			this.m_EMOSO.m_Value = this.m_LpMetric;
			this.m_EMOSO.m_Editor = PropertyEditorProvider
					.findEditor(this.m_EMOSO.m_Value.getClass());
			if (this.m_EMOSO.m_Editor == null)
				this.m_EMOSO.m_Editor = PropertyEditorProvider
						.findEditor(MOSOLpMetric.class);
			if (this.m_EMOSO.m_Editor instanceof GenericObjectEditor)
				((GenericObjectEditor) this.m_EMOSO.m_Editor)
						.setClassType(MOSOLpMetric.class);
			this.m_EMOSO.m_Editor.setValue(this.m_EMOSO.m_Value);
			this.findViewFor(this.m_EMOSO);
			if (this.m_EMOSO.m_View != null)
				this.m_EMOSO.m_View.repaint();
		} catch (Exception e) {
			System.out.println("Darn can't read the value...");
		}
		gbc.gridx = 0;
		gbc.gridy = 2;
		gbc.weightx = 2;
		this.m_Parameters.add(new JLabel("" + this.m_EMOSO.m_Name), gbc);
		gbc.gridx = 1;
		gbc.gridy = 2;
		gbc.weightx = 1;
		this.m_Parameters.add(this.m_EMOSO.m_View, gbc);
		// IslandModelEA
		this.m_EIMEA = new GeneralGOEProperty();
		this.m_Island = new IslandModelEA();
		this.m_Island.setHeterogenuousProblems(true);
		this.m_Island.setParallelize(false);
		this.m_Island.setMigrationRate(2);
		this.m_Island.setMigrationStrategy(new SOBestMigration());
		this.m_Island.setNumberLocalCPUs(this.m_Perturbations);
		this.m_Island.SetProblem(this.m_Mocco.m_State.m_CurrentProblem);
		this.m_Mocco.m_State.m_Optimizer = this.m_Island;
		this.m_EIMEA.m_Name = "Island Model EA";
		try {
			this.m_EIMEA.m_Value = this.m_Island;
			this.m_EIMEA.m_Editor = PropertyEditorProvider
					.findEditor(this.m_EIMEA.m_Value.getClass());
			if (this.m_EIMEA.m_Editor == null)
				this.m_EIMEA.m_Editor = PropertyEditorProvider
						.findEditor(IslandModelEA.class);
			if (this.m_EIMEA.m_Editor instanceof GenericObjectEditor)
				((GenericObjectEditor) this.m_EIMEA.m_Editor)
						.setClassType(IslandModelEA.class);
			this.m_EIMEA.m_Editor.setValue(this.m_EIMEA.m_Value);
			this.findViewFor(this.m_EIMEA);
			if (this.m_EIMEA.m_View != null)
				this.m_EIMEA.m_View.repaint();
		} catch (Exception e) {
			System.out.println("Darn can't read the value...");
		}
		gbc.gridx = 0;
		gbc.gridy = 3;
		gbc.weightx = 2;
		this.m_Parameters.add(new JLabel("" + this.m_EIMEA.m_Name), gbc);
		gbc.gridx = 1;
		gbc.gridy = 3;
		gbc.weightx = 1;
		this.m_Parameters.add(this.m_EIMEA.m_View, gbc);
		// Terminator
		GeneralGOEProperty editor = new GeneralGOEProperty();
		editor.m_Name = "Terminator";
		try {
			editor.m_Value = this.m_Mocco.m_State.m_Terminator;
			editor.m_Editor = PropertyEditorProvider.findEditor(editor.m_Value
					.getClass());
			if (editor.m_Editor == null)
				editor.m_Editor = PropertyEditorProvider
						.findEditor(InterfaceTerminator.class);
			if (editor.m_Editor instanceof GenericObjectEditor)
				((GenericObjectEditor) editor.m_Editor)
						.setClassType(InterfaceTerminator.class);
			editor.m_Editor.setValue(editor.m_Value);
			this.findViewFor(editor);
			if (editor.m_View != null)
				editor.m_View.repaint();
		} catch (Exception e) {
			System.out.println("Darn can't read the value...");
		}
		gbc.gridx = 0;
		gbc.gridy = 4;
		gbc.weightx = 2;
		this.m_Parameters.add(new JLabel("" + editor.m_Name), gbc);
		gbc.gridx = 1;
		gbc.gridy = 4;
		gbc.weightx = 1;
		this.m_Parameters.add(editor.m_View, gbc);
	}

	/**
	 * Method method allows mocco to set the previously selected reference point
	 * 
	 * @param point
	 *            the reference point
	 */
	public void setReferencePoint(double[] point) {
		this.m_RefPoint = point;
	}

	ActionListener satisfiedChanged = new ActionListener() {
		public void actionPerformed(ActionEvent event) {

		}
	};

	ActionListener continue2 = new ActionListener() {
		public void actionPerformed(ActionEvent event) {
			// first read the values
			try {
				m_Perturbations = new Integer(m_NumPer.getText()).intValue();
			} catch (java.lang.NumberFormatException e) {
				System.out.println("Can't read k.");
			}
			try {
				m_Perturbation = new Double(m_SizePer.getText()).doubleValue();
			} catch (java.lang.NumberFormatException e) {
				System.out.println("Can't read amount of perturbation.");
			}
			if (m_EIMEA.m_Value instanceof IslandModelEA) {
				m_Island = (IslandModelEA) m_EIMEA.m_Value;
			} else {
				System.out
						.println("The selected optimizer does not allow heterogenuous multi-starts!");
			}
			if (m_EMOSO.m_Value instanceof MOSOLpMetric) {
				m_LpMetric = (MOSOLpMetric) m_EMOSO.m_Value;
			} else {
				System.out
						.println("The selected MOSO conversion is not suited for the reference point approach!");
			}
			// then set the values
			if (m_Island.getParallelize()) {
				PropertyRemoteServers t = m_Island.getServers();
				String[] servers = t.getServerNodes();
				if (servers.length != m_Perturbations) {
					System.out
							.println("Warning: Number of servers overrides number of perturbations!");
					m_Perturbations = servers.length;
				}
			} else {
				m_Island.setNumberLocalCPUs(m_Perturbations);
			}
			m_Mocco.m_State.m_Optimizer = m_Island;
			m_Mocco.m_State.m_Optimizer
					.SetProblem(m_Mocco.m_State.m_CurrentProblem);
			m_Island.init();
			double[] tmpD;
			MOSOLpMetric[] tmpLPs = new MOSOLpMetric[m_Perturbations];
			for (int i = 0; i < m_Perturbations; i++) {
				tmpD = new double[m_RefPoint.length];
				for (int j = 0; j < tmpD.length; j++) {
					if (i > 0)
						tmpD[j] = m_RefPoint[j]
								+ RNG.gaussianDouble(m_Perturbation);
					else
						tmpD[j] = m_RefPoint[j];
				}
				tmpLPs[i] = (MOSOLpMetric) m_LpMetric.clone();
				// I've to set this before I change the parameters, because the
				// problem sets the
				// output dimension based on the
				// AbstractMultiObjectiveOptimizationProblem and
				// that one has not the faintest idea about the true output
				// dimension
				((AbstractMultiObjectiveOptimizationProblem) m_Island
						.getOptimizers()[i].getProblem())
						.setMOSOConverter(tmpLPs[i]);
				tmpLPs[i].setOutputDimension(tmpD.length);
				tmpLPs[i].getReference().setDoubleArray(tmpD);
			}
			m_Mocco.m_View.removeReferencePoint();
			m_Mocco.m_JPanelControl.removeAll();
			m_Mocco.m_JPanelControl.validate();
			m_Mocco.m_JPanelParameters.removeAll();
			m_Mocco.m_JPanelParameters.validate();
			m_Finished = true;
		}
	};
}
