# Supplementary material for: Comparison of evolutionary algorithms in gene regulatory network model inference
Source: BMC Bioinformatics. 2010 Jan 27;11:59. doi: 10.1186/1471-2105-11-59 (PMC2831005; doi:10.1186/1471-2105-11-59)
Supplement: Additional file 3 — EvA2 framework. This archive contains the code and resources published by EvA2 authors (Minimum corresponding code). More details on how to use it can be found in Additional File 2. [file 1471-2105-11-59-S3.ZIP › src/eva2/server/go/mocco/MOCCOParameterizeSO.java]

package eva2.server.go.mocco;

import javax.swing.*;

import eva2.gui.GenericObjectEditor;
import eva2.gui.PropertyEditorProvider;
import eva2.server.go.InterfaceTerminator;
import eva2.server.go.MOCCOStandalone;
import eva2.server.go.strategies.GeneticAlgorithm;
import eva2.server.go.strategies.InterfaceOptimizer;
import eva2.server.go.strategies.MultiObjectiveEA;
import eva2.server.go.tools.GeneralGOEProperty;

import java.awt.*;
import java.awt.event.ActionListener;
import java.awt.event.ActionEvent;

/**
 * Created by IntelliJ IDEA. User: streiche Date: 26.10.2005 Time: 16:04:38 To
 * change this template use File | Settings | File Templates.
 */
public class MOCCOParameterizeSO extends MOCCOPhase implements
		InterfaceProcessElement {

	public MOCCOParameterizeSO(MOCCOStandalone mocco) {
		this.m_Mocco = mocco;
	}

	/**
	 * This method will call the init method and will go to stall
	 */
	public void initProcessElementParametrization() {
		this.m_Mocco.m_JPanelControl.removeAll();

		// The button panel
		JButton tmpB = new JButton("Start optimization.");
		tmpB.setToolTipText("Start the adhoc online optimization.");
		tmpB.addActionListener(continue2);
		this.m_Mocco.m_JPanelControl.add(tmpB);
		tmpB = new JButton("Save task.");
		tmpB
				.setToolTipText("Save the optimization problem and algorithm to *.ser file for offline optimization.");
		tmpB.addActionListener(saveState2FileForOfflineOptimization);
		this.m_Mocco.m_JPanelControl.add(tmpB);

		// the parameter panel
		this.init();

		this.m_Mocco.m_JFrame.setVisible(true);
		this.m_Mocco.m_JFrame.validate();
	}

	private void init() {
		if (this.m_Mocco.m_State.m_Optimizer instanceof MultiObjectiveEA) {
			JOptionPane.showMessageDialog(this.m_Mocco.m_JFrame, "The current "
					+ this.m_Mocco.m_State.m_Optimizer.getName()
					+ " is no single-objective optimizer. I'm defaulting to "
					+ "a Genetic Algorithms, please parameterize accordingly.",
					"Warning", JOptionPane.WARNING_MESSAGE);
			this.m_Mocco.m_State.m_Optimizer = new GeneticAlgorithm();
			this.m_Mocco.m_State.m_Optimizer
					.SetProblem(this.m_Mocco.m_State.m_CurrentProblem);
		}
		this.m_Mocco.m_JPanelParameters.removeAll();
		this.m_Mocco.m_JPanelParameters.setLayout(new BorderLayout());
		JPanel tmpP = new JPanel();
		tmpP.setLayout(new GridBagLayout());
		GridBagConstraints gbc = new GridBagConstraints();
		gbc.anchor = GridBagConstraints.WEST;
		gbc.fill = GridBagConstraints.BOTH;

		GeneralGOEProperty editor = new GeneralGOEProperty();
		editor.m_Name = "Optimizer";
		try {
			editor.m_Value = this.m_Mocco.m_State.m_Optimizer;
			editor.m_Editor = PropertyEditorProvider.findEditor(editor.m_Value
					.getClass());
			if (editor.m_Editor == null)
				editor.m_Editor = PropertyEditorProvider
						.findEditor(InterfaceOptimizer.class);
			if (editor.m_Editor instanceof GenericObjectEditor)
				((GenericObjectEditor) editor.m_Editor)
						.setClassType(InterfaceOptimizer.class);
			editor.m_Editor.setValue(editor.m_Value);
			this.findViewFor(editor);
			if (editor.m_View != null)
				editor.m_View.repaint();
		} catch (Exception e) {
			System.out.println("Darn can't read the value...");
		}
		gbc.gridx = 0;
		gbc.gridy = 0;
		gbc.weightx = 1;
		tmpP.add(new JLabel("" + editor.m_Name), gbc);
		gbc.gridx = 1;
		gbc.gridy = 0;
		gbc.weightx = 2;
		tmpP.add(editor.m_View, gbc);

		editor = new GeneralGOEProperty();
		editor.m_Name = "Terminator";
		try {
			editor.m_Value = this.m_Mocco.m_State.m_Terminator;
			editor.m_Editor = PropertyEditorProvider.findEditor(editor.m_Value
					.getClass());
			if (editor.m_Editor == null)
				editor.m_Editor = PropertyEditorProvider
						.findEditor(InterfaceTerminator.class);
			if (editor.m_Editor instanceof GenericObjectEditor)
				((GenericObjectEditor) editor.m_Editor)
						.setClassType(InterfaceTerminator.class);
			editor.m_Editor.setValue(editor.m_Value);
			this.findViewFor(editor);
			if (editor.m_View != null)
				editor.m_View.repaint();
		} catch (Exception e) {
			System.out.println("Darn can't read the value...");
		}
		gbc.gridx = 0;
		gbc.gridy = 1;
		gbc.weightx = 1;
		tmpP.add(new JLabel("" + editor.m_Name), gbc);
		gbc.gridx = 1;
		gbc.gridy = 1;
		gbc.weightx = 2;
		tmpP.add(editor.m_View, gbc);
		this.m_Mocco.m_JPanelParameters.add(tmpP, BorderLayout.CENTER);
		this.m_Mocco.m_JPanelParameters
				.add(
						this
								.makeInformationText(
										"Single-Objective Optimiaztion",
										""
												+ "Please choose an appropriate single-objecitve optimizer."),
						BorderLayout.NORTH);

	}

	ActionListener continue2 = new ActionListener() {
		public void actionPerformed(ActionEvent event) {
			m_Mocco.m_JPanelControl.removeAll();
			m_Mocco.m_JPanelParameters.removeAll();
			m_Finished = true;
		}
	};
}
