# Supplementary material for: Comparison of evolutionary algorithms in gene regulatory network model inference
Source: BMC Bioinformatics. 2010 Jan 27;11:59. doi: 10.1186/1471-2105-11-59 (PMC2831005; doi:10.1186/1471-2105-11-59)
Supplement: Additional file 3 — EvA2 framework. This archive contains the code and resources published by EvA2 authors (Minimum corresponding code). More details on how to use it can be found in Additional File 2. [file 1471-2105-11-59-S3.ZIP › src/eva2/server/go/mocco/MOCCOParameterizeSTEP.java]

package eva2.server.go.mocco;

import javax.swing.*;

import eva2.gui.GenericObjectEditor;
import eva2.gui.PropertyDoubleArray;
import eva2.gui.PropertyEditorProvider;
import eva2.server.go.InterfaceTerminator;
import eva2.server.go.MOCCOStandalone;
import eva2.server.go.individuals.AbstractEAIndividual;
import eva2.server.go.operators.moso.MOSOWeightedFitness;
import eva2.server.go.problems.AbstractMultiObjectiveOptimizationProblem;
import eva2.server.go.problems.InterfaceMultiObjectiveDeNovoProblem;
import eva2.server.go.problems.InterfaceOptimizationObjective;
import eva2.server.go.strategies.GeneticAlgorithm;
import eva2.server.go.strategies.InterfaceOptimizer;
import eva2.server.go.tools.GeneralGOEProperty;

import java.awt.*;
import java.awt.event.ActionListener;
import java.awt.event.ActionEvent;
import java.util.ArrayList;

/**
 * Created by IntelliJ IDEA. User: streiche Date: 27.10.2005 Time: 18:42:04 To
 * change this template use File | Settings | File Templates.
 */
public class MOCCOParameterizeSTEP extends MOCCOPhase implements
		InterfaceProcessElement {

	private AbstractEAIndividual m_RefSolution;
	private JTextField[] m_RefSol, m_Relax, m_Weight;
	private JCheckBox[] m_Satisfied;
	JPanel m_Choice;
	private InterfaceOptimizer m_Opt;
	private GeneralGOEProperty m_EOpt;

	public MOCCOParameterizeSTEP(MOCCOStandalone mocco) {
		this.m_Mocco = mocco;
	}

	/**
	 * This method will call the init method and will go to stall
	 */
	public void initProcessElementParametrization() {
		this.m_Mocco.m_JPanelControl.removeAll();

		// The button panel
		JButton tmpB = new JButton("Start optimization.");
		tmpB.setToolTipText("Start the adhoc online optimization.");
		tmpB.addActionListener(continue2);
		this.m_Mocco.m_JPanelControl.add(tmpB);
		tmpB = new JButton("Save task.");
		tmpB
				.setToolTipText("Save the optimization problem and algorithm to *.ser file for offline optimization.");
		tmpB.addActionListener(saveState2FileForOfflineOptimization);
		this.m_Mocco.m_JPanelControl.add(tmpB);

		// the parameter panel
		this.m_Mocco.m_JPanelParameters.removeAll();
		this.m_Mocco.m_JPanelParameters.setLayout(new BorderLayout());
		this.m_Mocco.m_JPanelParameters
				.add(
						this
								.makeHelpText("Please classify the achieved fitness values in"
										+ " satisfying and unsatisfying results. For the satisfied objectives relaxation-level can be given"
										+ " by which this objective is allowed to worsen. For the unsatisfied objectives weights can be given"
										+ " for weigthed aggregation."),
						BorderLayout.NORTH);
		JPanel tmpP = new JPanel();
		tmpP.setLayout(new BorderLayout());
		this.m_Choice = new JPanel();
		// this.m_Choice.setBorder(BorderFactory.createCompoundBorder(
		// BorderFactory.createTitledBorder("Step Method:"),
		// BorderFactory.createEmptyBorder(0, 5, 5, 5)));
		tmpP.add(this.m_Choice, BorderLayout.CENTER);
		this.installChoice();
		this.m_Mocco.m_JPanelParameters.add(tmpP, BorderLayout.CENTER);
		this.m_Mocco.m_JPanelParameters.validate();
		this.m_Mocco.m_JPanelControl.validate();
	}

	private void installChoice() {
		this.m_Choice.setLayout(new GridBagLayout());
		JPanel panelSTEP = new JPanel();
		panelSTEP.setBorder(BorderFactory.createCompoundBorder(BorderFactory
				.createTitledBorder("Parameterize Perferences:"), BorderFactory
				.createEmptyBorder(0, 5, 5, 5)));
		panelSTEP.setLayout(new GridBagLayout());
		InterfaceOptimizationObjective[] obj = ((InterfaceMultiObjectiveDeNovoProblem) this.m_Mocco.m_State.m_CurrentProblem)
				.getProblemObjectives();
		this.m_RefSol = new JTextField[obj.length];
		this.m_Relax = new JTextField[obj.length];
		this.m_Weight = new JTextField[obj.length];
		this.m_Satisfied = new JCheckBox[obj.length];
		GridBagConstraints gbc = new GridBagConstraints();
		gbc.anchor = GridBagConstraints.WEST;
		gbc.fill = GridBagConstraints.BOTH;
		gbc.gridx = 0;
		gbc.gridy = 0;
		gbc.weightx = 2;
		panelSTEP.add(new JLabel("Objective:"), gbc);
		gbc.gridx = 1;
		gbc.gridy = 0;
		gbc.weightx = 1;
		panelSTEP.add(new JLabel(""), gbc);
		gbc.gridx = 2;
		gbc.gridy = 0;
		gbc.weightx = 2;
		panelSTEP.add(new JLabel("Value"), gbc);
		gbc.gridx = 3;
		gbc.gridy = 0;
		gbc.weightx = 1;
		panelSTEP.add(new JLabel("Satis.?"), gbc);
		gbc.gridx = 4;
		gbc.gridy = 0;
		panelSTEP.add(new JLabel("Weight"), gbc);
		gbc.gridx = 5;
		gbc.gridy = 0;
		panelSTEP.add(new JLabel("Relax."), gbc);
		for (int i = 0; i < obj.length; i++) {
			gbc.gridx = 0;
			gbc.gridy = i + 1;
			gbc.weightx = 2;
			panelSTEP.add(new JLabel("" + obj[i].getIdentName()), gbc);
			gbc.gridx = 1;
			gbc.gridy = i + 1;
			gbc.weightx = 1;
			if (obj[i].is2BMinimized())
				panelSTEP.add(new JLabel("min"), gbc);
			else
				panelSTEP.add(new JLabel("max"), gbc);
			gbc.gridx = 2;
			gbc.gridy = i + 1;
			this.m_RefSol[i] = new JTextField(""
					+ ((Double) m_RefSolution.getData(obj[i].getIdentName()))
							.doubleValue());
			this.m_RefSol[i].setEditable(false);
			panelSTEP.add(this.m_RefSol[i], gbc);
			gbc.gridx = 3;
			gbc.gridy = i + 1;
			this.m_Satisfied[i] = new JCheckBox();
			this.m_Satisfied[i].addActionListener(satisfiedChanged);
			panelSTEP.add(this.m_Satisfied[i], gbc);
			gbc.gridx = 4;
			gbc.gridy = i + 1;
			this.m_Weight[i] = new JTextField("1.0");
			if (obj[i].getOptimizationMode().contains("Objective"))
				this.m_Weight[i].setEditable(true);
			else
				this.m_Weight[i].setEditable(false);
			// this.m_Satisfied[i].addActionListener(valueChanged);
			panelSTEP.add(this.m_Weight[i], gbc);
			gbc.gridx = 5;
			gbc.gridy = i + 1;
			this.m_Relax[i] = new JTextField("0.0");
			this.m_Relax[i].setEditable(false);
			// this.m_Satisfied[i].addActionListener(valueChanged);
			panelSTEP.add(this.m_Relax[i], gbc);
		}
		gbc.anchor = GridBagConstraints.WEST;
		gbc.fill = GridBagConstraints.BOTH;
		gbc.gridx = 0;
		gbc.gridwidth = 2;
		gbc.gridy = 0;
		this.m_Choice.add(panelSTEP, gbc);

		// the optimizer
		gbc.gridwidth = 1;
		this.m_EOpt = new GeneralGOEProperty();
		this.m_Opt = new GeneticAlgorithm();
		this.m_Opt.SetProblem(this.m_Mocco.m_State.m_CurrentProblem);
		this.m_Mocco.m_State.m_Optimizer = this.m_Opt;
		this.m_EOpt.m_Name = "Island Model EA";
		try {
			this.m_EOpt.m_Value = this.m_Opt;
			this.m_EOpt.m_Editor = PropertyEditorProvider
					.findEditor(this.m_EOpt.m_Value.getClass());
			if (this.m_EOpt.m_Editor == null)
				this.m_EOpt.m_Editor = PropertyEditorProvider
						.findEditor(InterfaceOptimizer.class);
			if (this.m_EOpt.m_Editor instanceof GenericObjectEditor)
				((GenericObjectEditor) this.m_EOpt.m_Editor)
						.setClassType(InterfaceOptimizer.class);
			this.m_EOpt.m_Editor.setValue(this.m_EOpt.m_Value);
			this.findViewFor(this.m_EOpt);
			if (this.m_EOpt.m_View != null)
				this.m_EOpt.m_View.repaint();
		} catch (Exception e) {
			System.out.println("Darn can't read the value...");
		}
		gbc.gridx = 0;
		gbc.gridy = 2;
		gbc.weightx = 2;
		this.m_Choice.add(new JLabel("" + this.m_EOpt.m_Name), gbc);
		gbc.gridx = 1;
		gbc.gridy = 2;
		gbc.weightx = 1;
		this.m_Choice.add(this.m_EOpt.m_View, gbc);
		// Terminator
		GeneralGOEProperty editor = new GeneralGOEProperty();
		editor.m_Name = "Terminator";
		try {
			editor.m_Value = this.m_Mocco.m_State.m_Terminator;
			editor.m_Editor = PropertyEditorProvider.findEditor(editor.m_Value
					.getClass());
			if (editor.m_Editor == null)
				editor.m_Editor = PropertyEditorProvider
						.findEditor(InterfaceTerminator.class);
			if (editor.m_Editor instanceof GenericObjectEditor)
				((GenericObjectEditor) editor.m_Editor)
						.setClassType(InterfaceTerminator.class);
			editor.m_Editor.setValue(editor.m_Value);
			this.findViewFor(editor);
			if (editor.m_View != null)
				editor.m_View.repaint();
		} catch (Exception e) {
			System.out.println("Darn can't read the value...");
		}
		gbc.gridx = 0;
		gbc.gridy = 3;
		gbc.weightx = 2;
		this.m_Choice.add(new JLabel("" + editor.m_Name), gbc);
		gbc.gridx = 1;
		gbc.gridy = 3;
		gbc.weightx = 1;
		this.m_Choice.add(editor.m_View, gbc);
	}

	/**
	 * Method method allows mocco to set the previously selected reference
	 * solution
	 * 
	 * @param indy
	 *            the reference solution
	 */
	public void setReferenceSolution(AbstractEAIndividual indy) {
		this.m_RefSolution = indy;
	}

	ActionListener satisfiedChanged = new ActionListener() {
		public void actionPerformed(ActionEvent event) {
			InterfaceOptimizationObjective[] obj = ((InterfaceMultiObjectiveDeNovoProblem) m_Mocco.m_State.m_CurrentProblem)
					.getProblemObjectives();
			for (int i = 0; i < m_Satisfied.length; i++) {
				if (obj[i].getOptimizationMode().contains("Objective")) {
					if (m_Satisfied[i].isSelected()) {
						m_Relax[i].setEditable(true);
						m_Weight[i].setEditable(false);
					} else {
						m_Relax[i].setEditable(false);
						m_Weight[i].setEditable(true);
					}
				} else {
					m_Relax[i].setEditable(false);
					m_Weight[i].setEditable(false);
				}
			}
			m_Choice.validate();
		}
	};

	ActionListener continue2 = new ActionListener() {
		public void actionPerformed(ActionEvent event) {
			// first fetch the data from the choice and set constraints
			InterfaceOptimizationObjective[] obj = ((InterfaceMultiObjectiveDeNovoProblem) m_Mocco.m_State.m_CurrentProblem)
					.getProblemObjectives();

			double[] weights, relax;
			weights = new double[m_RefSol.length];
			relax = new double[m_RefSol.length];
			for (int i = 0; i < m_RefSol.length; i++) {
				weights[i] = new Double(m_Weight[i].getText()).doubleValue();
				relax[i] = new Double(m_Relax[i].getText()).doubleValue();
				if ((m_Satisfied[i].isSelected())
						&& (obj[i].getOptimizationMode().contains("Objective"))) {
					weights[i] = 0;
					if (obj[i].is2BMinimized()) {
						// check this sounds wierd => sounds correct if
						// objectives are used above stupid!
						relax[i] = ((Double) m_RefSolution.getData(obj[i]
								.getIdentName())).doubleValue()
								+ Math.abs(relax[i]);
					} else {
						relax[i] = ((Double) m_RefSolution.getData(obj[i]
								.getIdentName())).doubleValue()
								- Math.abs(relax[i]);
					}
					obj[i].SetConstraintGoal(relax[i]);
					obj[i].SetOptimizationMode("Constraint");
				} else {
					relax[i] = 0;
				}
			}
			// // now the parameters are prepared, I should add the new
			// constraints
			// int dim = 0;
			// for (int i = 0; i < relax.length; i++) {
			// if (relax[i] > 0) {
			// obj[i].SetConstraintGoal(relax[i]);
			// obj[i].SetOptimizationMode("Constraint");
			// }
			// if ((weights[i] > 0) &&
			// (obj[i].getOptimizationMode().contains("Objective"))) dim++;
			// }
			// // and set a MOSOWeightedFitness converter
			// double[] setWeights = new double[dim];
			// dim = 0;
			// for (int i = 0; i < weights.length; i++) {
			// if (weights[i] > 0) {
			// setWeights[dim] = weights[i];
			// dim++;
			// }
			// }
			MOSOWeightedFitness wf = new MOSOWeightedFitness();
			((AbstractMultiObjectiveOptimizationProblem) m_Mocco.m_State.m_CurrentProblem)
					.setMOSOConverter(wf);
			double[] setWeights = mapObjectives2Fitness(weights);
			PropertyDoubleArray da = new PropertyDoubleArray(setWeights);
			wf.setWeights(da);
			m_Opt.SetProblem(m_Mocco.m_State.m_CurrentProblem);
			m_Mocco.m_State.m_Optimizer = m_Opt;
			m_Mocco.m_JPanelControl.removeAll();
			m_Mocco.m_JPanelControl.validate();
			m_Mocco.m_JPanelParameters.removeAll();
			m_Mocco.m_JPanelParameters.validate();
			m_Finished = true;
		}
	};

	/**
	 * This method maps a double[] vector of length of the objectives to an
	 * double[] vector of length of the fitness values. This is necessary since
	 * previous objectives could have turned into constraints.
	 * 
	 * @param d
	 *            The input vector
	 * @return The potentially reduced output vector.
	 */
	public double[] mapObjectives2Fitness(double[] d) {
		ArrayList tmpA = new ArrayList();
		InterfaceOptimizationObjective[] obj = ((InterfaceMultiObjectiveDeNovoProblem) this.m_Mocco.m_State.m_CurrentProblem)
				.getProblemObjectives();
		System.out.println("Calling mapObjectives2Fitness");
		System.out.println("obj.length = " + obj.length);
		System.out.println("d.length   = " + d.length);
		for (int i = 0; i < obj.length; i++) {
			if (obj[i].getOptimizationMode().contains("Objective"))
				tmpA.add(new Double(d[i]));
		}

		double[] result = new double[tmpA.size()];
		for (int i = 0; i < result.length; i++)
			result[i] = ((Double) tmpA.get(i)).doubleValue();
		return result;
	}
}
