# Supplementary material for: Comparison of evolutionary algorithms in gene regulatory network model inference
Source: BMC Bioinformatics. 2010 Jan 27;11:59. doi: 10.1186/1471-2105-11-59 (PMC2831005; doi:10.1186/1471-2105-11-59)
Supplement: Additional file 3 — EvA2 framework. This archive contains the code and resources published by EvA2 authors (Minimum corresponding code). More details on how to use it can be found in Additional File 2. [file 1471-2105-11-59-S3.ZIP › src/eva2/server/go/mocco/MOCCOPhase.java]

package eva2.server.go.mocco;

import java.awt.BorderLayout;
import java.awt.Font;
import java.awt.event.ActionEvent;
import java.awt.event.ActionListener;

import javax.swing.BorderFactory;
import javax.swing.JComponent;
import javax.swing.JPanel;
import javax.swing.JTextArea;

import eva2.gui.PropertyBoolSelector;
import eva2.gui.PropertyPanel;
import eva2.gui.PropertyText;
import eva2.gui.PropertyValueSelector;
import eva2.server.go.MOCCOStandalone;
import eva2.server.go.tools.GeneralGOEProperty;

/**
 * Created by IntelliJ IDEA. User: streiche Date: 24.10.2005 Time: 14:43:49 To
 * change this template use File | Settings | File Templates.
 */
public abstract class MOCCOPhase implements InterfaceProcessElement {

	public MOCCOStandalone m_Mocco;
	public volatile boolean m_Finished = false;

	/**
	 * This method will call the init method and will go to stall
	 */
	public abstract void initProcessElementParametrization();

	/**
	 * This method will wait for the parametrisation result
	 * 
	 * @return boolean Result
	 */
	public boolean isFinished() {
		return this.m_Finished;
	}

	/**
	 * Save the stuff to *.ser file for offline optimization
	 * 
	 */
	ActionListener saveState2FileForOfflineOptimization = new ActionListener() {
		public void actionPerformed(ActionEvent event) {
			// @todo
		}
	};

	// /** Fetch the alternatives for a given class
	// * @param type The class to test
	// * @return The class alternatives
	// */
	// public Vector getClassAlternatives4(String type) {
	// String typeOptions = EvAClient.getProperty(type);
	// Vector classes = new Vector();
	// StringTokenizer st = new StringTokenizer(typeOptions, ", ");
	// while (st.hasMoreTokens()) {
	// String current = st.nextToken().trim();
	// try {
	// try {
	// Class c = Class.forName(current);
	// classes.addElement(current);
	// } catch (java.lang.ClassNotFoundException et) {
	// System.out.println("Could not find class for value " + current +
	// " for type " + type);
	// }
	// } catch (Exception ex) {
	// System.out.println("Couldn't load class with name: " + current +
	// " for type " + type);
	// System.out.println("ex:"+ex.getMessage());
	// ex.printStackTrace();
	// }
	// }
	// return classes;
	// }

	/**
	 * Find a proper property editor for a given GeneralGOEProperty
	 * 
	 * @param editor
	 *            The object to search the visualization for.
	 */
	public void findViewFor(GeneralGOEProperty editor) {
		if (editor.m_Editor instanceof sun.beans.editors.BoolEditor) {
			editor.m_View = new PropertyBoolSelector(editor.m_Editor);
		} else {
			if (editor.m_Editor instanceof sun.beans.editors.DoubleEditor) {
				editor.m_View = new PropertyText(editor.m_Editor);
			} else {
				if (editor.m_Editor.isPaintable()
						&& editor.m_Editor.supportsCustomEditor()) {
					editor.m_View = new PropertyPanel(editor.m_Editor);
				} else {
					if (editor.m_Editor.getTags() != null) {
						editor.m_View = new PropertyValueSelector(
								editor.m_Editor);
					} else {
						if (editor.m_Editor.getAsText() != null) {
							editor.m_View = new PropertyText(editor.m_Editor);
						} else {
							System.out
									.println("Warning: Property \""
											+ editor.m_Name
											+ "\" has non-displayabale editor.  Skipping.");
						}
					}
				}
			}
		}
	}

	/**
	 * This method makes a helptext element similar to that used in EvA
	 * 
	 * @param help
	 *            The text to display
	 * @return the helptext component
	 */
	public JComponent makeHelpText(String help) {
		return this.makeInformationText("Info", help);
	}

	/**
	 * This method makes a helptext element similar to that used in EvA
	 * 
	 * @param title
	 *            The title of the help text
	 * @param help
	 *            The text to display
	 * @return the helptext component
	 */
	public JComponent makeInformationText(String title, String help) {
		JPanel result = new JPanel();
		JTextArea jt = new JTextArea();
		jt.setFont(new Font("SansSerif", Font.PLAIN, 12));
		jt.setEditable(false);
		jt.setLineWrap(true);
		jt.setWrapStyleWord(true);
		jt.setText(help);
		jt.setBackground(result.getBackground());
		result.setBorder(BorderFactory.createCompoundBorder(BorderFactory
				.createTitledBorder(title), BorderFactory.createEmptyBorder(0,
				5, 5, 5)));
		result.setLayout(new BorderLayout());
		result.add(jt, BorderLayout.CENTER);
		return result;
	}
}
