# Supplementary material for: Comparison of evolutionary algorithms in gene regulatory network model inference
Source: BMC Bioinformatics. 2010 Jan 27;11:59. doi: 10.1186/1471-2105-11-59 (PMC2831005; doi:10.1186/1471-2105-11-59)
Supplement: Additional file 3 — EvA2 framework. This archive contains the code and resources published by EvA2 authors (Minimum corresponding code). More details on how to use it can be found in Additional File 2. [file 1471-2105-11-59-S3.ZIP › src/eva2/server/go/mocco/MOCCOProblemInitialization.java]

package eva2.server.go.mocco;

import javax.swing.*;

import eva2.gui.GenericObjectEditor;
import eva2.gui.JParaPanel;
import eva2.server.go.MOCCOStandalone;
import eva2.server.go.problems.InterfaceMultiObjectiveDeNovoProblem;
import eva2.server.go.problems.InterfaceOptimizationProblem;
import eva2.server.go.tools.GeneralGOEProperty;
import eva2.tools.ReflectPackage;

import java.awt.event.ActionListener;
import java.awt.event.ActionEvent;
import java.awt.*;
import java.beans.PropertyEditorManager;
import java.util.Vector;

/**
 * Created by IntelliJ IDEA. User: streiche Date: 25.10.2005 Time: 09:49:20 To
 * change this template use File | Settings | File Templates.
 */
public class MOCCOProblemInitialization extends MOCCOPhase implements
		InterfaceProcessElement {

	private JComboBox m_ProblemChooser;

	public MOCCOProblemInitialization(MOCCOStandalone mocco) {
		this.m_Mocco = mocco;
	}

	/**
	 * This method will call the init method and will go to stall
	 */
	public void initProcessElementParametrization() {
		this.m_Mocco.m_JPanelControl.removeAll();

		// The button panel
		JButton tmpB = new JButton(
				"Continue to choose the initial number of solution alternatives.");
		tmpB.setToolTipText("This finializes the original problem definition.");
		tmpB.addActionListener(continue2);
		this.m_Mocco.m_JPanelControl.add(tmpB);

		// the parameter panel
		this.initProblemDefinition();

		this.m_Mocco.m_JFrame.setVisible(true);
		this.m_Mocco.m_JFrame.validate();
	}

	private void initProblemDefinition() {
		this.m_Mocco.m_JPanelParameters.removeAll();
		this.m_ProblemChooser = new JComboBox();
		JComponent tmpC = new JPanel();
		tmpC.setLayout(new BorderLayout());

		Class[] altern = null;
		try {
			altern = ReflectPackage
					.getAssignableClassesInPackage(
							"eva2.server.oa.go.OptimizationProblems",
							Class
									.forName("eva2.server.oa.go.OptimizationProblems.InterfaceMultiObjectiveDeNovoProblem"),
							true, true);
		} catch (ClassNotFoundException e) {
			// TODO Auto-generated catch block
			e.printStackTrace();
		}
		this.m_ProblemChooser.setModel(new DefaultComboBoxModel(altern));

		String objectName = (this.m_Mocco.m_State.m_OriginalProblem.getClass()
				.getName());
		this.m_ProblemChooser.getModel().setSelectedItem(objectName);
		this.m_ProblemChooser.addActionListener(problemChanged);
		JPanel tmpP = new JPanel();
		tmpP.setLayout(new GridBagLayout());
		GridBagConstraints gbc = new GridBagConstraints();
		gbc.fill = GridBagConstraints.HORIZONTAL;
		gbc.gridx = 0;
		gbc.gridy = 0;
		tmpP
				.add(
						this
								.makeHelpText("Choose and parameterize the optimization problem to solve by means of MOCCO. "
										+ "Please note that it is not necessary to include MOSO converters yet and that only problems complying "
										+ "with the InterfaceMultiObjectiveDeNovoProblem can be optimized using the MOCCO approach."),
						gbc);
		gbc.gridx = 0;
		gbc.gridy = 1;
		tmpP.add(this.m_ProblemChooser, gbc);
		this.m_Mocco.m_JPanelParameters.setLayout(new BorderLayout());
		this.m_Mocco.m_JPanelParameters.add(tmpP, BorderLayout.NORTH);
		JParaPanel paraPanel = new JParaPanel(
				this.m_Mocco.m_State.m_OriginalProblem, "MyGUI");
		this.m_Mocco.m_JPanelParameters.add(paraPanel.installActions(),
				BorderLayout.CENTER);
	}

	ActionListener continue2 = new ActionListener() {
		public void actionPerformed(ActionEvent event) {
			m_Mocco.m_JPanelControl.removeAll();
			m_Mocco.m_JPanelControl.validate();
			m_Mocco.m_JPanelParameters.removeAll();
			m_Finished = true;
		}
	};

	ActionListener problemChanged = new ActionListener() {
		public void actionPerformed(ActionEvent event) {
			String className = (String) m_ProblemChooser.getSelectedItem();
			m_Mocco.m_JPanelParameters.removeAll();
			Object n = null;
			try {
				n = (Object) Class.forName(className).newInstance();
			} catch (Exception ex) {
			}
			m_Mocco.m_State.m_OriginalProblem = (InterfaceOptimizationProblem) n;
			initProblemDefinition();
			m_Mocco.m_JPanelParameters.validate();
		}
	};
}
