# Supplementary material for: Comparison of evolutionary algorithms in gene regulatory network model inference
Source: BMC Bioinformatics. 2010 Jan 27;11:59. doi: 10.1186/1471-2105-11-59 (PMC2831005; doi:10.1186/1471-2105-11-59)
Supplement: Additional file 3 — EvA2 framework. This archive contains the code and resources published by EvA2 authors (Minimum corresponding code). More details on how to use it can be found in Additional File 2. [file 1471-2105-11-59-S3.ZIP › src/eva2/server/go/mocco/MOCCOProblemRedefinition.java]

package eva2.server.go.mocco;

import javax.swing.*;

import eva2.gui.JParaPanel;
import eva2.server.go.MOCCOStandalone;
import eva2.server.go.problems.InterfaceOptimizationProblem;

import java.awt.*;
import java.awt.event.ActionListener;
import java.awt.event.ActionEvent;

/**
 * Created by IntelliJ IDEA. User: streiche Date: 25.10.2005 Time: 10:07:27 To
 * change this template use File | Settings | File Templates.
 */
public class MOCCOProblemRedefinition extends MOCCOPhase implements
		InterfaceProcessElement {

	private InterfaceOptimizationProblem m_Problem;

	public MOCCOProblemRedefinition(MOCCOStandalone mocco) {
		this.m_Mocco = mocco;
		this.m_Problem = (InterfaceOptimizationProblem) this.m_Mocco.m_State.m_CurrentProblem
				.clone();
	}

	/**
	 * This method will call the init method and will go to stall
	 */
	public void initProcessElementParametrization() {
		this.m_Mocco.m_JPanelControl.removeAll();

		// The button panel
		JButton tmpB = new JButton(
				"Continue to choose the optimization strategy.");
		tmpB
				.setToolTipText("This finializes the problem redefinition process.");
		tmpB.addActionListener(continue2);
		this.m_Mocco.m_JPanelControl.add(tmpB);

		// the parameter panel
		this.m_Mocco.m_JPanelParameters.removeAll();
		JComponent tmpC = new JPanel();
		tmpC.setLayout(new BorderLayout());
		JPanel tmpP = new JPanel();
		tmpP.setLayout(new GridBagLayout());
		GridBagConstraints gbc = new GridBagConstraints();
		gbc.fill = GridBagConstraints.HORIZONTAL;
		gbc.weightx = 100;
		gbc.gridx = 0;
		gbc.gridy = 0;
		tmpP
				.add(
						this
								.makeHelpText("Choose and parameterize the optimization problem to solve by means of MOCCO. "
										+ "Please note that here you got the opportunity to reduce the problem dimension by means of"
										+ " weight aggregation, contraints or even by removing secondary objectives completely. Whenever"
										+ " possbile make use of this chance. This not only reduces the complexity of the optimization "
										+ "problem by also reduces the complecity of the decision process, when it comes to select from "
										+ "the solution alternatives."), gbc);
		gbc.gridx = 0;
		gbc.gridy = 1;
		tmpB = new JButton("Reevaluate Problem");
		tmpB.addActionListener(reevaluate);
		tmpP.add(tmpB, gbc);
		this.m_Mocco.m_JPanelParameters.setLayout(new BorderLayout());
		this.m_Mocco.m_JPanelParameters.add(tmpP, BorderLayout.NORTH);

		JParaPanel paraPanel = new JParaPanel(this.m_Problem, "MyGUI");
		tmpC = (paraPanel.installActions());
		this.m_Mocco.m_JPanelParameters.add(tmpC, BorderLayout.CENTER);

		this.m_Mocco.m_JFrame.setVisible(true);
		this.m_Mocco.m_JFrame.validate();
	}

	ActionListener continue2 = new ActionListener() {
		public void actionPerformed(ActionEvent event) {
			m_Mocco.m_State.m_CurrentProblem = (InterfaceOptimizationProblem) m_Problem
					.clone();
			m_Mocco.m_JPanelParameters.removeAll();
			m_Mocco.m_JPanelControl.removeAll();
			m_Mocco.m_JPanelControl.validate();
			m_Finished = true;
		}
	};
	ActionListener reevaluate = new ActionListener() {
		public void actionPerformed(ActionEvent event) {
			m_Mocco.m_State.m_CurrentProblem = (InterfaceOptimizationProblem) m_Problem
					.clone();
			m_Mocco.m_State.m_CurrentProblem = m_Problem;
			m_Mocco.m_State.makeFitnessCache(true);
			m_Mocco.m_View.problemChanged(true);
		}
	};
}
