# Supplementary material for: Comparison of evolutionary algorithms in gene regulatory network model inference
Source: BMC Bioinformatics. 2010 Jan 27;11:59. doi: 10.1186/1471-2105-11-59 (PMC2831005; doi:10.1186/1471-2105-11-59)
Supplement: Additional file 3 — EvA2 framework. This archive contains the code and resources published by EvA2 authors (Minimum corresponding code). More details on how to use it can be found in Additional File 2. [file 1471-2105-11-59-S3.ZIP › src/eva2/server/go/mocco/MOCCOState.java]

package eva2.server.go.mocco;

import javax.swing.*;

import eva2.server.go.InterfaceTerminator;
import eva2.server.go.individuals.AbstractEAIndividual;
import eva2.server.go.operators.archiving.ArchivingAllDominating;
import eva2.server.go.operators.terminators.EvaluationTerminator;
import eva2.server.go.populations.Population;
import eva2.server.go.problems.AbstractMultiObjectiveOptimizationProblem;
import eva2.server.go.problems.InterfaceMultiObjectiveDeNovoProblem;
import eva2.server.go.problems.InterfaceOptimizationObjective;
import eva2.server.go.problems.InterfaceOptimizationProblem;
import eva2.server.go.strategies.GeneticAlgorithm;
import eva2.server.go.strategies.InterfaceOptimizer;
import eva2.server.go.strategies.MultiObjectiveEA;

import java.util.ArrayList;
import java.awt.*;
import java.awt.event.ActionListener;
import java.awt.event.ActionEvent;

/**
 * Created by IntelliJ IDEA. User: streiche Date: 21.10.2005 Time: 14:40:44 To
 * change this template use File | Settings | File Templates.
 */
public class MOCCOState {

	public transient boolean isVisible = false;
	public InterfaceOptimizer m_Optimizer = new MultiObjectiveEA();
	public InterfaceOptimizer m_BackupOptimizer;
	public InterfaceTerminator m_Terminator = new EvaluationTerminator();
	public InterfaceOptimizationProblem m_OriginalProblem = null;
	public InterfaceOptimizationProblem m_CurrentProblem;
	public InterfaceOptimizationProblem m_BackupProblem;
	public int m_InitialPopulationSize = 50;
	// the population history
	public Population m_ParetoFront;
	public Population[] m_PopulationHistory = new Population[0];
	public boolean[] m_Show;
	public boolean[] m_Use;
	public Color[] m_Color;
	// the fitness cache for fast plotting
	public ArrayList m_FitnessCache = new ArrayList();
	public ArrayList m_ObjectiveCache = new ArrayList();
	public ArrayList m_ConstraintCache = new ArrayList();

	public MOCCOState() {
	}

	public void restore() {
		Population pop = this.m_Optimizer.getPopulation();
		if (this.m_BackupProblem != null) {
			this.m_CurrentProblem = this.m_BackupProblem;
			this.m_BackupProblem = null;
		}
		if (this.m_BackupOptimizer != null) {
			this.m_Optimizer = this.m_BackupOptimizer;
			this.m_BackupOptimizer = null;
		}
		this.m_Optimizer.setPopulation(pop);
		this.m_Optimizer.SetProblem(this.m_CurrentProblem);
		this.m_CurrentProblem.evaluate(this.m_Optimizer.getPopulation());
	}

	public void makeBackup() {
		this.m_BackupProblem = (InterfaceOptimizationProblem) this.m_CurrentProblem
				.clone();
		this.m_BackupOptimizer = (InterfaceOptimizer) this.m_Optimizer.clone();
		this.m_BackupOptimizer.SetProblem(null);
	}

	public void addPopulation2History(Population pop) {
		InterfaceOptimizationObjective[] tmpObj = null;

		if (this.m_Show == null) {
			this.m_Use = new boolean[1];
			this.m_Use[0] = true;
			this.m_Show = new boolean[1];
			this.m_Show[0] = true;
			this.m_Color = new Color[1];
			this.m_Color[0] = this.getColor4Index(0);
		} else {
			boolean[] newUse = new boolean[this.m_Show.length + 1];
			boolean[] newShow = new boolean[this.m_Show.length + 1];
			Color[] newColor = new Color[this.m_Show.length + 1];
			for (int i = 0; i < this.m_Show.length; i++) {
				newUse[i] = this.m_Use[i];
				newShow[i] = this.m_Show[i];
				newColor[i] = this.m_Color[i];
			}
			newUse[m_Show.length] = true;
			newShow[m_Show.length] = true;
			newColor[m_Show.length] = this
					.getColor4Index(this.m_PopulationHistory.length);
			this.m_Use = newUse;
			this.m_Show = newShow;
			this.m_Color = newColor;
		}

		Population[] newPop = new Population[this.m_PopulationHistory.length + 1];
		for (int i = 0; i < this.m_PopulationHistory.length; i++)
			newPop[i] = this.m_PopulationHistory[i];
		newPop[newPop.length - 1] = (Population) pop.clone();
		newPop[newPop.length - 1].addPopulation(newPop[newPop.length - 1]
				.getArchive());
		newPop[newPop.length - 1].SetArchive(null);
		this.m_PopulationHistory = newPop;
		ArrayList fitness = new ArrayList();
		ArrayList objectives = new ArrayList();
		ArrayList constraint = new ArrayList();
		if (this.m_CurrentProblem instanceof InterfaceMultiObjectiveDeNovoProblem) {
			tmpObj = ((InterfaceMultiObjectiveDeNovoProblem) this.m_CurrentProblem)
					.getProblemObjectives();
		}
		for (int j = 0; j < newPop[newPop.length - 1].size(); j++) {
			if (tmpObj != null) {
				double[] tmoF = new double[tmpObj.length];
				for (int k = 0; k < tmpObj.length; k++) {
					tmoF[k] = ((Double) ((AbstractEAIndividual) newPop[newPop.length - 1]
							.get(j)).getData(tmpObj[k].getIdentName()))
							.doubleValue();
				}
				objectives.add(tmoF);
			}
			fitness.add(((AbstractEAIndividual) newPop[newPop.length - 1]
					.get(j)).getFitness());
			constraint.add(new Double(
					((AbstractEAIndividual) newPop[newPop.length - 1].get(j))
							.getConstraintViolation()));
		}
		if (this.m_ObjectiveCache != null)
			this.m_ObjectiveCache.add(objectives);
		this.m_FitnessCache.add(fitness);
		this.m_ConstraintCache.add(constraint);
	}

	/**
	 * Simple method to choose a color
	 * 
	 * @param i
	 *            The index to choose a color for
	 * @return A nice color...
	 */
	public Color getColor4Index(int i) {
		switch (i % 6) {
		case 0:
			return Color.RED;
		case 1:
			return Color.BLUE;
		case 2:
			return Color.GREEN;
		case 3:
			return Color.CYAN;
		case 4:
			return Color.MAGENTA;
		case 5:
			return Color.ORANGE;
		}
		return Color.RED;
	}

	public void reduce2ParetoFront(int i) {
		ArchivingAllDominating arch = new ArchivingAllDominating();
		arch.addElementsToArchive(this.m_PopulationHistory[i]);
		this.m_PopulationHistory[i] = this.m_PopulationHistory[i].getArchive();
		this.m_PopulationHistory[i].SetArchive(null);
		this.makeFitnessCache(false);
	}

	/**
	 * This method return the currently selected populations
	 * 
	 * @return the selected populations
	 */
	public Population getSelectedPopulations() {
		Population result = new Population();
		for (int i = 0; i < this.m_PopulationHistory.length; i++) {
			if (this.m_Use[i])
				result.addPopulation(this.m_PopulationHistory[i]);
		}
		this.m_CurrentProblem.evaluate(result);
		return result;
	}

	/**
	 * This method establishes a fitness cache to give the plot methods easier
	 * and faster access to the data
	 * 
	 * @param reevaluate
	 */
	public void makeFitnessCache(boolean reevaluate) {
		InterfaceOptimizationObjective[] tmpObj = null;
		if (reevaluate) {
			// clear all archives, since problem dimension may have changed
			for (int i = 0; i < this.m_PopulationHistory.length; i++) {
				if (this.m_PopulationHistory[i].getArchive() != null) {
					this.m_PopulationHistory[i]
							.addPopulation(this.m_PopulationHistory[i]
									.getArchive());
					this.m_PopulationHistory[i].SetArchive(null);
				}
			}
			Population pop = this.m_Optimizer.getPopulation();
			if (pop.getArchive() != null) {
				pop.addPopulation(pop.getArchive());
				pop.SetArchive(null);
			}
			this.m_CurrentProblem.evaluate(pop);
		}
		this.m_FitnessCache = new ArrayList();
		this.m_ObjectiveCache = null;
		this.m_ConstraintCache = new ArrayList();
		if (this.m_CurrentProblem instanceof InterfaceMultiObjectiveDeNovoProblem) {
			this.m_ObjectiveCache = new ArrayList();
			tmpObj = ((InterfaceMultiObjectiveDeNovoProblem) this.m_CurrentProblem)
					.getProblemObjectives();
		}
		this.m_ParetoFront = new Population();
		for (int i = 0; i < this.m_PopulationHistory.length; i++) {
			if (reevaluate) {
				((AbstractMultiObjectiveOptimizationProblem) this.m_CurrentProblem)
						.resetParetoFront();
				this.m_CurrentProblem.evaluate(this.m_PopulationHistory[i]);
			}
			this.m_ParetoFront.addPopulation(this.m_PopulationHistory[i]);
			ArrayList fitness = new ArrayList();
			ArrayList objectives = new ArrayList();
			ArrayList constraint = new ArrayList();
			for (int j = 0; j < this.m_PopulationHistory[i].size(); j++) {
				if (tmpObj != null) {
					double[] tmoF = new double[tmpObj.length];
					for (int k = 0; k < tmpObj.length; k++) {
						if (this.m_PopulationHistory[i].get(j) == null)
							System.out.println("Individual " + i + " == null!");
						if (tmpObj[k] == null)
							System.out.println("Objective " + k + " == null!");
						if (((AbstractEAIndividual) this.m_PopulationHistory[i]
								.get(j)).getData(tmpObj[k].getIdentName()) == null) {
							System.out.println("User Data " + k + " "
									+ tmpObj[k].getIdentName() + " == null!");
						}
						tmoF[k] = ((Double) ((AbstractEAIndividual) this.m_PopulationHistory[i]
								.get(j)).getData(tmpObj[k].getIdentName()))
								.doubleValue();
					}
					objectives.add(tmoF);
				}
				fitness.add(((AbstractEAIndividual) this.m_PopulationHistory[i]
						.get(j)).getFitness());
				constraint.add(new Double(
						((AbstractEAIndividual) this.m_PopulationHistory[i]
								.get(j)).getConstraintViolation()));
			}
			if (this.m_ObjectiveCache != null)
				this.m_ObjectiveCache.add(objectives);
			this.m_FitnessCache.add(fitness);
			this.m_ConstraintCache.add(constraint);
		}
		ArchivingAllDominating arch = new ArchivingAllDominating();
		arch.addElementsToArchive(this.m_ParetoFront);
		this.m_ParetoFront = this.m_ParetoFront.getArchive();
		this.m_ParetoFront.SetArchive(null);
	}
}
