# Supplementary material for: Comparison of evolutionary algorithms in gene regulatory network model inference
Source: BMC Bioinformatics. 2010 Jan 27;11:59. doi: 10.1186/1471-2105-11-59 (PMC2831005; doi:10.1186/1471-2105-11-59)
Supplement: Additional file 3 — EvA2 framework. This archive contains the code and resources published by EvA2 authors (Minimum corresponding code). More details on how to use it can be found in Additional File 2. [file 1471-2105-11-59-S3.ZIP › src/eva2/server/go/mocco/paretofrontviewer/InterfaceRefSolutionListener.java]

package eva2.server.go.mocco.paretofrontviewer;

import eva2.server.go.individuals.AbstractEAIndividual;

/**
 * Created by IntelliJ IDEA. User: streiche Date: 04.11.2005 Time: 15:43:09 To
 * change this template use File | Settings | File Templates.
 */
public interface InterfaceRefSolutionListener {

	/**
	 * This method will notify the listener that an Individual has been selected
	 * 
	 * @param indy
	 *            The selected individual
	 */
	public void individualSelected(AbstractEAIndividual indy);
}
