# Supplementary material for: Comparison of evolutionary algorithms in gene regulatory network model inference
Source: BMC Bioinformatics. 2010 Jan 27;11:59. doi: 10.1186/1471-2105-11-59 (PMC2831005; doi:10.1186/1471-2105-11-59)
Supplement: Additional file 3 — EvA2 framework. This archive contains the code and resources published by EvA2 authors (Minimum corresponding code). More details on how to use it can be found in Additional File 2. [file 1471-2105-11-59-S3.ZIP › src/eva2/server/go/mocco/paretofrontviewer/MOCCOViewer.java]

package eva2.server.go.mocco.paretofrontviewer;

import javax.swing.*;

import eva2.gui.Chart2DDPointContentSelectable;
import eva2.gui.FunctionArea;
import eva2.gui.GraphPointSet;
import eva2.gui.InterfaceDPointWithContent;
import eva2.server.go.MOCCOStandalone;
import eva2.server.go.individuals.AbstractEAIndividual;
import eva2.server.go.populations.Population;
import eva2.server.go.problems.InterfaceMultiObjectiveDeNovoProblem;
import eva2.server.go.problems.InterfaceOptimizationObjective;

import java.awt.*;
import java.awt.event.ActionListener;
import java.awt.event.ActionEvent;
import java.io.BufferedWriter;
import java.io.OutputStreamWriter;
import java.io.FileOutputStream;
import java.io.FileNotFoundException;
import java.text.SimpleDateFormat;
import java.util.Date;

import wsi.ra.chart2d.DPoint;
import wsi.ra.chart2d.DPointIcon;
import wsi.ra.chart2d.ScaledBorder;

/**
 * Created by IntelliJ IDEA. User: streiche Date: 04.11.2005 Time: 11:02:47 To
 * change this template use File | Settings | File Templates.
 */
public class MOCCOViewer extends JPanel implements
		InterfaceRefSolutionListener, InterfaceRefPointListener {

	public MOCCOStandalone m_MOCCO;
	public MOCCOViewer m_self;
	private InterfaceParetoFrontView m_View;
	private FunctionArea m_1DView;
	public JSplitPane m_JSplit;
	public JPanel m_ViewPanel, m_Choices;
	private InterfaceRefSolutionListener m_RefSolutionListener;
	private InterfaceRefPointListener m_RefPointListener;
	public double[] m_ReferencePoint = null;
	public boolean m_SelectUniqueSolution = true;
	public boolean m_RefPointSelectable = false;
	public boolean m_RefSolutionSelectable = false;

	public MOCCOViewer(MOCCOStandalone t) {
		this.m_MOCCO = t;
		this.m_self = this;
		this.init();
	}

	public void init() {
		this.setLayout(new BorderLayout());
		// the view
		this.m_ViewPanel = new JPanel();
		this.m_ViewPanel.setLayout(new BorderLayout());
		this.m_View = new ParetoFrontView2D(this);
		this.m_ViewPanel.add((JPanel) this.m_View, BorderLayout.CENTER);
		// the parameters
		this.m_Choices = new JPanel();
		JPanel tmpP = new JPanel();
		this.m_Choices.setLayout(new GridLayout(1, 2));
		this.m_Choices.add(tmpP);
		tmpP.setLayout(new GridBagLayout());
		GridBagConstraints gbc = new GridBagConstraints();
		gbc.anchor = GridBagConstraints.WEST;
		gbc.fill = GridBagConstraints.BOTH;
		gbc.gridx = 0;
		gbc.gridy = 0;
		gbc.weightx = 1;
		tmpP.add(new JLabel("Choose View:"), gbc);
		String[] tmpList = new String[2];
		tmpList[0] = "2D Pareto Front";
		tmpList[1] = "Scatter Plot";
		// tmpList[2] = "Parallel Axsis";
		// tmpList[3] = "Problemspec. Viewer";
		JComboBox tmpC = new JComboBox(tmpList);
		tmpC.setSelectedIndex(0);
		tmpC.addActionListener(paretoFrontViewChanged);
		gbc.anchor = GridBagConstraints.WEST;
		gbc.fill = GridBagConstraints.BOTH;
		gbc.gridx = 1;
		gbc.gridy = 0;
		gbc.weightx = 3;
		tmpP.add(tmpC, gbc);
		JButton JBSaveParetoFront = new JButton("Save Pareto Front");
		JBSaveParetoFront.addActionListener(this.saveParetoFront);
		this.m_Choices.add(JBSaveParetoFront);
		// the main panel
		this.add(this.m_ViewPanel, BorderLayout.CENTER);
		this.add(this.m_Choices, BorderLayout.SOUTH);

		// the old version
		// this.setLayout(new BorderLayout());
		// this.m_Main = new JPanel();
		// this.add(this.m_Main, BorderLayout.CENTER);
		// this.m_ViewPanel = new JPanel();
		// this.m_ViewPanel.setLayout(new BorderLayout());
		// this.m_View = new ParetoFrontView2D(this);
		// this.m_ViewPanel.add((JPanel)this.m_View, BorderLayout.CENTER);
		// this.m_Parameters = new JPanel();
		// this.m_Parameters.setLayout(new BorderLayout());
		// this.m_Choices = new JPanel();
		// this.m_Choices.setBorder(BorderFactory.createCompoundBorder(
		// BorderFactory.createTitledBorder("Parameterize Visualization:"),
		// BorderFactory.createEmptyBorder(0, 5, 5, 5)));
		// this.m_History = new JPanel();
		// JButton JBSaveParetoFront = new JButton("Save Pareto Front");
		// JBSaveParetoFront.addActionListener(this.saveParetoFront);
		// this.m_Parameters.add(this.m_Choices, BorderLayout.NORTH);
		// this.m_Parameters.add(this.m_History, BorderLayout.CENTER);
		// this.m_Parameters.add(JBSaveParetoFront, BorderLayout.SOUTH);
		// this.m_JSplit = new JSplitPane(JSplitPane.HORIZONTAL_SPLIT,
		// this.m_ViewPanel, this.m_Parameters);
		// this.m_JSplit.setOneTouchExpandable(true);
		// this.m_Main.setLayout(new BorderLayout());
		// this.m_Main.add(this.m_JSplit, BorderLayout.CENTER);
		//
		// this.initChoices();
		// this.updateHistory();
	}

	// private void initChoices() {
	// JPanel tmpP = new JPanel();
	// this.m_Choices.setLayout(new BorderLayout());
	// this.m_ChoicesParameters = new JPanel();
	// this.m_Choices.add(tmpP, BorderLayout.NORTH);
	// this.m_Choices.add(this.m_ChoicesParameters, BorderLayout.CENTER);
	// tmpP.setLayout(new GridBagLayout());
	// GridBagConstraints gbc = new GridBagConstraints();
	// gbc.anchor = GridBagConstraints.WEST;
	// gbc.fill = GridBagConstraints.BOTH;
	// gbc.gridx = 0;
	// gbc.gridy = 0;
	// gbc.weightx = 1;
	// tmpP.add(new JLabel("Choose View:"), gbc);
	// String[] tmpList = new String[2];
	// tmpList[0] = "2D Pareto Front";
	// tmpList[1] = "Scatter Plot";
	// //tmpList[2] = "Parallel Axsis";
	// //tmpList[3] = "Problemspec. Viewer";
	// JComboBox tmpC = new JComboBox(tmpList);
	// tmpC.setSelectedIndex(0);
	// tmpC.addActionListener(paretoFrontViewChanged);
	// gbc.anchor = GridBagConstraints.WEST;
	// gbc.fill = GridBagConstraints.BOTH;
	// gbc.gridx = 1;
	// gbc.gridy = 0;
	// gbc.weightx = 3;
	// tmpP.add(tmpC, gbc);
	// }

	ActionListener paretoFrontViewChanged = new ActionListener() {
		public void actionPerformed(ActionEvent event) {
			JComboBox tmpC = (JComboBox) event.getSource();
			int index = tmpC.getSelectedIndex();
			switch (index) {
			case 0: {
				m_ViewPanel.removeAll();
				m_View = new ParetoFrontView2D(m_self);
				m_ViewPanel.add((JPanel) m_View, BorderLayout.CENTER);
				// problemChanged(false);
				break;
			}
			case 1: {
				m_ViewPanel.removeAll();
				m_View = new ParetoFrontViewScatterPlot(m_self);
				m_ViewPanel.add((JPanel) m_View, BorderLayout.CENTER);
				// problemChanged(false);
				break;
			}
			case 2: {
				m_ViewPanel.removeAll();
				m_View = new ParetoFrontViewParallelAxsis(m_self);
				m_ViewPanel.add((JPanel) m_View, BorderLayout.CENTER);
				// problemChanged(false);
				break;
			}
			case 3: {
				m_ViewPanel.removeAll();
				m_View = ((InterfaceMultiObjectiveDeNovoProblem) m_MOCCO.m_State.m_CurrentProblem)
						.getParetoFrontViewer4MOCCO(m_self);
				m_ViewPanel.add((JComponent) m_View, BorderLayout.CENTER);
				// problemChanged(false);
				break;
			}
			}
			m_ViewPanel.updateUI();
		}
	};

	ActionListener saveParetoFront = new ActionListener() {
		public void actionPerformed(ActionEvent event) {
			SimpleDateFormat formatter = new SimpleDateFormat(
					"E'_'yyyy.MM.dd'_'HH.mm.ss");
			String m_StartDate = formatter.format(new Date());
			BufferedWriter out = null;
			Population pop;

			String name = "MOCCO_" + m_StartDate + "_PF_Iteration_"
					+ m_MOCCO.m_Iteration + ".dat", tmp;
			pop = m_MOCCO.m_State.m_ParetoFront;
			try {
				out = new BufferedWriter(new OutputStreamWriter(
						new FileOutputStream(name)));
			} catch (FileNotFoundException e) {
				System.out.println("Could not open output file! Filename: "
						+ name);
				return;
			}
			InterfaceOptimizationObjective[] obj = ((InterfaceMultiObjectiveDeNovoProblem) m_MOCCO.m_State.m_CurrentProblem)
					.getProblemObjectives();
			tmp = "";
			for (int j = 0; j < obj.length; j++)
				tmp += obj[j].getIdentName() + "\t";
			try {
				out.write(tmp + "\n");
			} catch (java.io.IOException e) {
			}
			for (int i = 0; i < pop.size(); i++) {
				if (!((AbstractEAIndividual) pop.get(i)).violatesConstraint()) {
					// write
					tmp = "";
					double[] fit = ((AbstractEAIndividual) pop.get(i))
							.getFitness();
					for (int j = 0; j < fit.length; j++) {
						tmp += fit[j] + "\t";
					}
					try {
						out.write(tmp + "\n");
					} catch (java.io.IOException e) {
					}
				}
			}
			try {
				out.close();
			} catch (java.io.IOException e) {
			}

			name = "MOCCO_" + m_StartDate + "_All_Iteration_"
					+ m_MOCCO.m_Iteration + ".dat";
			try {
				out = new BufferedWriter(new OutputStreamWriter(
						new FileOutputStream(name)));
			} catch (FileNotFoundException e) {
				System.out.println("Could not open output file! Filename: "
						+ name);
				return;
			}
			pop = new Population();
			for (int i = 0; i < m_MOCCO.m_State.m_PopulationHistory.length; i++)
				pop.addPopulation(m_MOCCO.m_State.m_PopulationHistory[i]);
			obj = ((InterfaceMultiObjectiveDeNovoProblem) m_MOCCO.m_State.m_CurrentProblem)
					.getProblemObjectives();
			tmp = "";
			for (int j = 0; j < obj.length; j++)
				tmp += obj[j].getIdentName() + "\t";
			try {
				out.write(tmp + "\n");
			} catch (java.io.IOException e) {
			}
			for (int i = 0; i < pop.size(); i++) {
				if (!((AbstractEAIndividual) pop.get(i)).violatesConstraint()) {
					// write
					tmp = "";
					double[] fit = ((AbstractEAIndividual) pop.get(i))
							.getFitness();
					for (int j = 0; j < fit.length; j++) {
						tmp += fit[j] + "\t";
					}
					try {
						out.write(tmp + "\n");
					} catch (java.io.IOException e) {
					}
				}
			}
			try {
				out.close();
			} catch (java.io.IOException e) {
			}

			name = "MOCCO_" + m_StartDate + "_Infeasible_Iteration_"
					+ m_MOCCO.m_Iteration + ".dat";
			try {
				out = new BufferedWriter(new OutputStreamWriter(
						new FileOutputStream(name)));
			} catch (FileNotFoundException e) {
				System.out.println("Could not open output file! Filename: "
						+ name);
				return;
			}
			pop = new Population();
			for (int i = 0; i < m_MOCCO.m_State.m_PopulationHistory.length; i++)
				pop.addPopulation(m_MOCCO.m_State.m_PopulationHistory[i]);
			obj = ((InterfaceMultiObjectiveDeNovoProblem) m_MOCCO.m_State.m_CurrentProblem)
					.getProblemObjectives();
			tmp = "";
			for (int j = 0; j < obj.length; j++)
				tmp += obj[j].getIdentName() + "\t";
			try {
				out.write(tmp + "\n");
			} catch (java.io.IOException e) {
			}
			for (int i = 0; i < pop.size(); i++) {
				if (((AbstractEAIndividual) pop.get(i)).violatesConstraint()) {
					// write
					tmp = "";
					double[] fit = ((AbstractEAIndividual) pop.get(i))
							.getFitness();
					for (int j = 0; j < fit.length; j++) {
						tmp += fit[j] + "\t";
					}
					try {
						out.write(tmp + "\n");
					} catch (java.io.IOException e) {
					}
				}
			}
			try {
				out.close();
			} catch (java.io.IOException e) {
			}

			name = "MOCCO_" + m_StartDate + "_RefSolutions_Iteration_"
					+ m_MOCCO.m_Iteration + ".dat";
			try {
				out = new BufferedWriter(new OutputStreamWriter(
						new FileOutputStream(name)));
			} catch (FileNotFoundException e) {
				System.out.println("Could not open output file! Filename: "
						+ name);
				return;
			}
			pop = m_MOCCO.m_State.m_ParetoFront.getMarkedIndividuals();
			obj = ((InterfaceMultiObjectiveDeNovoProblem) m_MOCCO.m_State.m_CurrentProblem)
					.getProblemObjectives();
			tmp = "";
			for (int j = 0; j < obj.length; j++)
				tmp += obj[j].getIdentName() + "\t";
			try {
				out.write(tmp + "\n");
			} catch (java.io.IOException e) {
			}
			for (int i = 0; i < pop.size(); i++) {
				// write
				tmp = "";
				double[] fit = ((AbstractEAIndividual) pop.get(i)).getFitness();
				for (int j = 0; j < fit.length; j++) {
					tmp += fit[j] + "\t";
				}
				try {
					out.write(tmp + "\n");
				} catch (java.io.IOException e) {
				}
			}
			try {
				out.close();
			} catch (java.io.IOException e) {
			}

			name = "MOCCO_" + m_StartDate + "_RefPoint_Iteration_"
					+ m_MOCCO.m_Iteration + ".dat";
			try {
				out = new BufferedWriter(new OutputStreamWriter(
						new FileOutputStream(name)));
			} catch (FileNotFoundException e) {
				System.out.println("Could not open output file! Filename: "
						+ name);
				return;
			}
			pop = m_MOCCO.m_State.m_ParetoFront.getMarkedIndividuals();
			obj = ((InterfaceMultiObjectiveDeNovoProblem) m_MOCCO.m_State.m_CurrentProblem)
					.getProblemObjectives();
			tmp = "";
			for (int j = 0; j < obj.length; j++)
				tmp += obj[j].getIdentName() + "\t";
			try {
				out.write(tmp + "\n");
			} catch (java.io.IOException e) {
			}
			tmp = "";
			if (m_ReferencePoint != null) {
				for (int j = 0; j < m_ReferencePoint.length; j++)
					tmp += m_ReferencePoint[j] + "\t";
				try {
					out.write(tmp + "\n");
				} catch (java.io.IOException e) {
				}
			}
			try {
				out.close();
			} catch (java.io.IOException e) {
			}
		}
	};

	// private void updateHistory() {
	// this.m_History.removeAll();
	// this.m_History.setLayout(new GridBagLayout());
	// this.m_JLIternations = new
	// JLabel[this.m_MOCCO.m_State.m_PopulationHistory.length];
	// this.m_JLIterSize = new
	// JLabel[this.m_MOCCO.m_State.m_PopulationHistory.length];
	// this.m_JCUse = new
	// JCheckBox[this.m_MOCCO.m_State.m_PopulationHistory.length];
	// this.m_JCShow = new
	// JCheckBox[this.m_MOCCO.m_State.m_PopulationHistory.length];
	// this.m_JColor = new
	// JComboBox[this.m_MOCCO.m_State.m_PopulationHistory.length];
	// GridBagConstraints gbc = new GridBagConstraints();
	// gbc.anchor = GridBagConstraints.WEST;
	// gbc.fill = GridBagConstraints.BOTH;
	// gbc.gridx = 0;
	// gbc.gridy = 0;
	// gbc.weightx = 1;
	// this.m_History.add(new JLabel("Iteration"), gbc);
	// gbc.gridx = 1;
	// gbc.gridy = 0;
	// this.m_History.add(new JLabel("Size"), gbc);
	// gbc.gridx = 2;
	// gbc.gridy = 0;
	// this.m_History.add(new JLabel("Use"), gbc);
	// gbc.gridx = 3;
	// gbc.gridy = 0;
	// this.m_History.add(new JLabel("Show"), gbc);
	// gbc.gridx = 4;
	// gbc.gridy = 0;
	// this.m_History.add(new JLabel("Color"), gbc);
	// for (int i = 0; i < this.m_MOCCO.m_State.m_PopulationHistory.length; i++)
	// {
	// gbc.gridx = 0;
	// gbc.gridy = i+1;
	// this.m_History.add(new JLabel((i+0)+"."), gbc);
	// gbc.gridx = 1;
	// gbc.gridy = i+1;
	// this.m_History.add(new
	// JLabel(this.m_MOCCO.m_State.m_PopulationHistory[i].size()+""), gbc);
	// gbc.gridx = 2;
	// gbc.gridy = i+1;
	// this.m_JCUse[i] = new JCheckBox();
	// this.m_JCUse[i].setSelected(this.m_MOCCO.m_State.m_Use[i]);
	// this.m_JCUse[i].addActionListener(useModeChanged);
	// this.m_History.add(this.m_JCUse[i], gbc);
	// gbc.gridx = 3;
	// gbc.gridy = i+1;
	// this.m_JCShow[i] = new JCheckBox();
	// this.m_JCShow[i].setSelected(this.m_MOCCO.m_State.m_Show[i]);
	// this.m_JCShow[i].addActionListener(showModeChanged);
	// this.m_History.add(this.m_JCShow[i], gbc);
	// gbc.gridx = 4;
	// gbc.gridy = i+1;
	// this.m_JColor[i] = this.getComboBox(i);
	// this.m_JColor[i].addActionListener(colorModeChanged);
	// this.m_History.add(this.m_JColor[i], gbc);
	// }
	// }
	//
	// ActionListener useModeChanged = new ActionListener() {
	// public void actionPerformed(ActionEvent event) {
	// for (int i = 0; i < m_JCUse.length; i++) {
	// m_MOCCO.m_State.m_Use[i] = m_JCUse[i].isSelected();
	// }
	// }
	// };
	// ActionListener showModeChanged = new ActionListener() {
	// public void actionPerformed(ActionEvent event) {
	// for (int i = 0; i < m_JCShow.length; i++) {
	// m_MOCCO.m_State.m_Show[i] = m_JCShow[i].isSelected();
	// }
	// m_View.updateView();
	// }
	// };
	// ActionListener colorModeChanged = new ActionListener() {
	// public void actionPerformed(ActionEvent event) {
	// for (int i = 0; i < m_JColor.length; i++) {
	// m_MOCCO.m_State.m_Color[i] = getColor(m_JColor[i].getSelectedIndex());
	// }
	// m_View.updateView();
	// }
	// };
	//
	// private JComboBox getComboBox(int index) {
	// String[] colors = {"RED", "BLUE", "GREEN", "CYAN", "MAGENTA", "ORANGE"};
	// JComboBox result;
	// result = new JComboBox(colors);
	// int color = 0;
	// if (this.m_MOCCO.m_State.m_Color[index] == Color.RED) color = 0;
	// if (this.m_MOCCO.m_State.m_Color[index] == Color.BLUE) color = 1;
	// if (this.m_MOCCO.m_State.m_Color[index] == Color.GREEN) color = 2;
	// if (this.m_MOCCO.m_State.m_Color[index] == Color.CYAN) color = 3;
	// if (this.m_MOCCO.m_State.m_Color[index] == Color.MAGENTA) color = 4;
	// if (this.m_MOCCO.m_State.m_Color[index] == Color.ORANGE) color = 5;
	// result.setSelectedIndex(color);
	// return result;
	// }
	// public Color getColor(int i) {
	// switch (i) {
	// case 0 : {
	// return Color.RED;
	// }
	// case 1 : {
	// return Color.BLUE;
	// }
	// case 2 : {
	// return Color.GREEN;
	// }
	// case 3 : {
	// return Color.CYAN;
	// }
	// case 4 : {
	// return Color.MAGENTA;
	// }
	// case 5 : {
	// return Color.ORANGE;
	// }
	// }
	// return Color.BLACK;
	// }

	public void problemChanged(boolean t) {
		this.m_MOCCO.m_State.makeFitnessCache(t);
		// this.updateHistory();
		if (this.m_MOCCO.m_State.m_CurrentProblem.isMultiObjective()) {
			if (this.m_1DView != null) {
				this.m_ViewPanel.removeAll();
				this.m_ViewPanel.add((JPanel) m_View, BorderLayout.CENTER);
			}
			this.m_View.updateView();
			this.m_1DView = null;
		} else {
			// here I simply add a single-objective view..
			if (this.m_1DView == null) {
				this.m_ViewPanel.removeAll();
				this.m_ViewPanel.setLayout(new BorderLayout());
				this.m_1DView = new FunctionArea("?", "?");
				this.m_1DView.setPreferredSize(new Dimension(450, 450));
				this.m_1DView.setMinimumSize(new Dimension(450, 450));
				ScaledBorder areaBorder = new ScaledBorder();
				areaBorder.x_label = "Optimzation Step";
				areaBorder.y_label = "Fitness";
				this.m_1DView.setBorder(areaBorder);
				this.m_1DView.setBackground(Color.WHITE);
				this.m_ViewPanel.add(this.m_1DView, BorderLayout.CENTER);
			}
			this.plot1DFitnessPlot();
		}

	}

	/**
	 * This method will plot a simple fitness plot, using the iterations a
	 * x-axis
	 * 
	 */
	public void plot1DFitnessPlot() {
		double xmin = 0, ymin = Double.POSITIVE_INFINITY, xmax = Double.NEGATIVE_INFINITY, ymax = Double.NEGATIVE_INFINITY, fitness;
		Population[] pops = this.m_MOCCO.m_State.m_PopulationHistory;
		if ((pops == null) || (pops.length < 1))
			return;
		GraphPointSet mySet;
		DPoint myPoint;
		DPointIcon icon;
		this.m_1DView.removeAll();
		mySet = new GraphPointSet(1, this.m_1DView);
		mySet.setConnectedMode(true);
		mySet.setColor(Color.BLACK);
		for (int i = 0; i < pops.length; i++) {
			fitness = pops[i].getBestEAIndividual().getFitness()[0];
			myPoint = new DPoint(i + 1, fitness);
			icon = new Chart2DDPointContentSelectable();
			// if (this.m_MOCCOViewer.m_RefSolutionSelectable)
			// ((Chart2DDPointContentSelectable)icon).addSelectionListener(this.m_MOCCOViewer);
			((InterfaceDPointWithContent) icon)
					.setProblem(this.m_MOCCO.m_State.m_CurrentProblem);
			((InterfaceDPointWithContent) icon).setEAIndividual(pops[i]
					.getBestEAIndividual());
			myPoint.setIcon(icon);
			mySet.addDPoint(myPoint);
			if (fitness < ymin)
				ymin = fitness;
			if (fitness > ymax)
				ymax = fitness;
		}
		mySet = new GraphPointSet(2, this.m_1DView);
		mySet.setConnectedMode(false);
		double yrange = ymax - ymin;
		if (yrange < 0.00001)
			yrange = 0.00001;
		mySet.addDPoint(0, ymin - 0.1 * yrange);
		mySet.addDPoint(pops.length + 2, ymax + 0.1 * yrange);
		this.m_ViewPanel.validate();
	}

	/******************************************************************************
	 * InterfaceSelectionListener
	 */

	/**
	 * This method will notify the listener that an Individual has been selected
	 * 
	 * @param indy
	 *            The selected individual
	 */
	public void individualSelected(AbstractEAIndividual indy) {
		if (indy.isMarked())
			indy.unmark();
		else {
			if (this.m_SelectUniqueSolution)
				this.m_MOCCO.m_State.m_ParetoFront.unmarkAllIndividuals();
			indy.mark();
		}
		this.m_View.updateView();
		if (this.m_RefSolutionListener != null)
			this.m_RefSolutionListener.individualSelected(indy);
	}

	/**
	 * This method allows to toggel unique selection mode
	 * 
	 * @param t
	 */
	public void setUniquelySelectable(boolean t) {
		this.m_SelectUniqueSolution = t;
	}

	/**
	 * This method allows to toggel selection mode
	 * 
	 * @param t
	 */
	public void setRefSolutionSelectable(boolean t) {
		this.m_RefSolutionSelectable = t;
		this.m_View.updateView();
	}

	/**
	 * This method allows to add a selection listner to the PointIcon it should
	 * need more than one listener to this abstruse event
	 * 
	 * @param a
	 *            The selection listener
	 */
	public void addRefSolutionSelectionListener(InterfaceRefSolutionListener a) {
		this.m_RefSolutionListener = a;
	}

	/**
	 * This method returns the selection listner to the PointIcon
	 * 
	 * @return InterfaceSelectionListener
	 */
	public InterfaceRefSolutionListener getRefSolutionSelectionListener() {
		return this.m_RefSolutionListener;
	}

	/**
	 * This method allows to remove the selection listner to the PointIcon
	 */
	public void removeRefSolutionSelectionListeners() {
		this.m_RefSolutionListener = null;
	}

	/***************************************************************************
	 * InterfaceReferenceListener
	 */

	/**
	 * This method will notify the listener that a point has been selected
	 * 
	 * @param point
	 *            The selected point, most likely 2d
	 */
	public void refPointGiven(double[] point) {
		this.m_ReferencePoint = point;
		if (this.m_RefPointListener != null)
			this.m_RefPointListener.refPointGiven(point);
		this.m_View.updateView();
	}

	/**
	 * This method allows to toggel unique selection mode
	 * 
	 * @param t
	 */
	public void setRefPointSelectable(boolean t) {
		this.m_RefPointSelectable = t;
		if (this.m_RefPointSelectable) {
			int dim = ((AbstractEAIndividual) this.m_MOCCO.m_State.m_ParetoFront
					.get(0)).getFitness().length;
			this.m_ReferencePoint = new double[dim];
			for (int i = 0; i < dim; i++)
				this.m_ReferencePoint[i] = 0;
		} else {
			// this.m_ReferencePoint = null;
		}
		this.m_View.updateView();
	}

	/**
	 * This method removes the reference point
	 * 
	 */
	public void removeReferencePoint() {
		this.m_ReferencePoint = null;
	}

	/**
	 * This method allows to add a selection listner to the PointIcon it should
	 * need more than one listener to this abstruse event
	 * 
	 * @param a
	 *            The selection listener
	 */
	public void addRefPointSelectionListener(InterfaceRefPointListener a) {
		this.m_RefPointListener = a;
	}

	/**
	 * This method returns the selection listner to the PointIcon
	 * 
	 * @return InterfaceSelectionListener
	 */
	public InterfaceRefPointListener getRefPointSelectionListener() {
		return this.m_RefPointListener;
	}

	/**
	 * This method allows to remove the selection listner to the PointIcon
	 */
	public void removeRefPointSelectionListeners() {
		this.m_RefPointListener = null;
		this.m_View.updateView();
	}

}
