# Supplementary material for: Comparison of evolutionary algorithms in gene regulatory network model inference
Source: BMC Bioinformatics. 2010 Jan 27;11:59. doi: 10.1186/1471-2105-11-59 (PMC2831005; doi:10.1186/1471-2105-11-59)
Supplement: Additional file 3 — EvA2 framework. This archive contains the code and resources published by EvA2 authors (Minimum corresponding code). More details on how to use it can be found in Additional File 2. [file 1471-2105-11-59-S3.ZIP › src/eva2/server/go/mocco/paretofrontviewer/ParetoFrontView2D.java]

package eva2.server.go.mocco.paretofrontviewer;

import javax.swing.*;

import eva2.gui.*;
import eva2.server.go.individuals.AbstractEAIndividual;
import eva2.server.go.populations.Population;
import eva2.server.go.problems.InterfaceMultiObjectiveDeNovoProblem;
import eva2.server.go.problems.InterfaceOptimizationObjective;

import java.awt.*;
import java.awt.event.ActionListener;
import java.awt.event.ActionEvent;
import java.util.ArrayList;

import wsi.ra.chart2d.ScaledBorder;
import wsi.ra.chart2d.DPoint;
import wsi.ra.chart2d.DPointIcon;

/**
 * Created by IntelliJ IDEA. User: streiche Date: 04.11.2005 Time: 11:16:11 To
 * change this template use File | Settings | File Templates.
 */
public class ParetoFrontView2D extends JPanel implements
		InterfaceParetoFrontView, InterfaceRefPointListener {

	public MOCCOViewer m_MOCCOViewer;
	private JPanel m_JPMain;
	private JPanel m_JPTop;
	private JComboBox m_JCObjective1, m_JCObjective2, m_JCFitObj;
	private FunctionArea m_Area;
	private ScaledBorder m_AreaBorder;
	private InterfaceRefPointListener m_RefPointListener;

	public ParetoFrontView2D(MOCCOViewer t) {
		this.m_MOCCOViewer = t;
		this.init();
	}

	private void init() {
		this.m_JPMain = new JPanel();
		this.m_JPMain.setLayout(new BorderLayout());
		this.setLayout(new BorderLayout());
		this.add(this.m_JPMain, BorderLayout.CENTER);
		this.m_Area = new FunctionArea("?", "?");
		this.m_Area.setPreferredSize(new Dimension(450, 450));
		this.m_Area.setMinimumSize(new Dimension(450, 450));
		this.m_AreaBorder = new ScaledBorder();
		this.m_AreaBorder.x_label = "?";
		this.m_AreaBorder.y_label = "?";
		this.m_Area.setBorder(this.m_AreaBorder);
		this.m_Area.setBackground(Color.WHITE);
		this.m_JPMain.add(this.m_Area, BorderLayout.CENTER);
		this.m_JPTop = new JPanel();
		this.m_JPTop.setLayout(new GridLayout(1, 5));
		String[] tmp = new String[2];
		tmp[0] = "Fitness";
		tmp[1] = "Objective";
		this.m_JCFitObj = new JComboBox(tmp);
		this.m_JCFitObj.setSelectedIndex(0);
		this.m_JCFitObj.addActionListener(this.jcombobox2Listener);
		this.m_JCObjective1 = new JComboBox(this.getAvailableObjectiveNames());
		this.m_JCObjective1.setSelectedIndex(0);
		this.m_JCObjective1.addActionListener(this.jcomboboxListener);
		this.m_JPTop.add(this.m_JCObjective1);
		this.m_JPTop.add(new JLabel(" vs "));
		this.m_JCObjective2 = new JComboBox(this.getAvailableObjectiveNames());
		try {
			this.m_JCObjective2.setSelectedIndex(1);
		} catch (java.lang.IllegalArgumentException a) {
			// there seems to be no alternative
		}
		this.m_JCObjective2.addActionListener(this.jcomboboxListener);
		this.m_JPTop.add(this.m_JCObjective2);
		this.m_JPTop.add(new JLabel(" using:"));

		this.m_JPTop.add(this.m_JCFitObj);
		this.m_JPMain.add(this.m_JPTop, BorderLayout.NORTH);
		this.updateView();
	}

	ActionListener jcomboboxListener = new ActionListener() {
		public void actionPerformed(ActionEvent event) {
			updateView();
		}
	};

	ActionListener jcombobox2Listener = new ActionListener() {
		public void actionPerformed(ActionEvent event) {
			updateObjectiveComboBoxes();
		}
	};

	public void updateObjectiveComboBoxes() {
		m_JCObjective1.removeActionListener(jcomboboxListener);
		m_JCObjective2.removeActionListener(jcomboboxListener);
		m_JCObjective1.removeAllItems();
		String[] tmpS = getAvailableObjectiveNames();
		for (int i = 0; i < tmpS.length; i++) {
			m_JCObjective1.addItem(tmpS[i]);
		}
		m_JCObjective1.setSelectedIndex(0);
		m_JCObjective2.removeAllItems();
		tmpS = getAvailableObjectiveNames();
		for (int i = 0; i < tmpS.length; i++) {
			m_JCObjective2.addItem(tmpS[i]);
		}
		m_JCObjective2.setSelectedIndex(1);
		m_JCObjective1.addActionListener(jcomboboxListener);
		m_JCObjective2.addActionListener(jcomboboxListener);
		updateView();
	}

	private String[] getAvailableObjectiveNames() {
		String[] result = null;
		if (this.m_MOCCOViewer.m_MOCCO.m_State.m_CurrentProblem == null) {
			result = new String[1];
			result[0] = "none";
			return result;
		}
		if (this.m_MOCCOViewer.m_MOCCO.m_State.m_CurrentProblem instanceof InterfaceMultiObjectiveDeNovoProblem) {
			InterfaceOptimizationObjective[] tmp = ((InterfaceMultiObjectiveDeNovoProblem) this.m_MOCCOViewer.m_MOCCO.m_State.m_CurrentProblem)
					.getProblemObjectives();
			result = new String[tmp.length];
			for (int i = 0; i < tmp.length; i++) {
				result[i] = tmp[i].getIdentName();
			}
			if (this.m_JCFitObj.getSelectedIndex() == 0) {
				// in this case constraints have to be omitted
				ArrayList tmpList = new ArrayList();
				for (int i = 0; i < tmp.length; i++) {
					if (!tmp[i].getOptimizationMode().equalsIgnoreCase(
							"Constraint")) {
						tmpList.add(result[i]);
					}
				}
				result = new String[tmpList.size()];
				for (int i = 0; i < tmpList.size(); i++) {
					result[i] = (String) tmpList.get(i);
				}
			}
		}
		return result;
	}

	/**
	 * This method notifies the Pareto front view that the data has changed most
	 * likely due to changes in the problem definition
	 */
	public void updateView() {
		// i assume that all the populations are evaluated
		// all using the same problem
		this.m_Area.removeAll();
		// first set the names of the objectives
		String[] tmpS = this.getAvailableObjectiveNames();
		if (tmpS.length != this.m_JCObjective1.getItemCount())
			updateObjectiveComboBoxes();
		boolean equal = true;
		for (int i = 0; i < tmpS.length; i++) {
			if (!tmpS[i].equalsIgnoreCase((String) this.m_JCObjective1
					.getItemAt(i)))
				equal = false;
		}
		if (!equal)
			updateObjectiveComboBoxes();
		if (this.m_MOCCOViewer.m_MOCCO.m_State.m_CurrentProblem instanceof InterfaceMultiObjectiveDeNovoProblem) {
			// InterfaceOptimizationObjective[] tmp =
			// ((InterfaceMultiObjectiveDeNovoProblem)this.m_MOCCOViewer.m_MOCCO.m_State.m_CurrentProblem).getProblemObjectives();
			String[] objectives = this.getAvailableObjectiveNames();
			this.m_AreaBorder.x_label = ""
					+ objectives[this.m_JCObjective1.getSelectedIndex()];
			this.m_AreaBorder.y_label = ""
					+ objectives[this.m_JCObjective2.getSelectedIndex()];
		}
		if ((this.m_MOCCOViewer.m_MOCCO.m_State.m_ParetoFront != null)
				&& (this.m_MOCCOViewer.m_MOCCO.m_State.m_ParetoFront.size() > 0)) {
			this.plot2DParetoFront();
		}
		this.validate();
	}

	/**
	 * This method will plot a simple fitness plot, using the iterations a
	 * x-axis
	 * 
	 */
	public void plot2DParetoFront() {
		double xmin = Double.POSITIVE_INFINITY, ymin = Double.POSITIVE_INFINITY, xmax = Double.NEGATIVE_INFINITY, ymax = Double.NEGATIVE_INFINITY;
		this.m_Area.clearAll();
		this.m_Area.setBackground(Color.WHITE);
		GraphPointSet mySet;
		DPoint myPoint;
		double[] fitness;
		int indexX, indexY;
		indexX = this.m_JCObjective1.getSelectedIndex();
		indexY = this.m_JCObjective2.getSelectedIndex();
		// first plot the populations
		if (false) {
			for (int i = 0; i < this.m_MOCCOViewer.m_MOCCO.m_State.m_PopulationHistory.length; i++) {
				// System.out.println("Population " + i+" show "
				// +this.m_MOCCOViewer.m_MOCCO.m_State.m_Show[i]);
				if (this.m_MOCCOViewer.m_MOCCO.m_State.m_Show[i]) {
					mySet = new GraphPointSet(i + 10, this.m_Area);
					mySet.setConnectedMode(false);
					mySet
							.setColor(this.m_MOCCOViewer.m_MOCCO.m_State.m_Color[i]);
					// System.out.println(((ArrayList)this.m_Boss.m_FitnessCache.get(i)).size()+"/"+((ArrayList)this.m_Boss.m_ObjectiveCache.get(i)).size());
					if (this.m_JCFitObj.getSelectedIndex() == 0) {
						for (int j = 0; j < ((ArrayList) this.m_MOCCOViewer.m_MOCCO.m_State.m_FitnessCache
								.get(i)).size(); j++) {
							fitness = (double[]) ((ArrayList) this.m_MOCCOViewer.m_MOCCO.m_State.m_FitnessCache
									.get(i)).get(j);
							myPoint = new DPoint(fitness[indexX],
									fitness[indexY]);
							if (((Double) ((ArrayList) this.m_MOCCOViewer.m_MOCCO.m_State.m_ConstraintCache
									.get(i)).get(j)).doubleValue() == 0)
								myPoint.setIcon(new Chart2DDPointIconCross());
							else
								myPoint.setIcon(new Chart2DDPointIconPoint());
							mySet.addDPoint(myPoint);
							if (fitness[indexX] < xmin)
								xmin = fitness[indexX];
							if (fitness[indexX] > xmax)
								xmax = fitness[indexX];
							if (fitness[indexY] < ymin)
								ymin = fitness[indexY];
							if (fitness[indexY] > ymax)
								ymax = fitness[indexY];
						}
					} else {
						for (int j = 0; j < ((ArrayList) this.m_MOCCOViewer.m_MOCCO.m_State.m_ObjectiveCache
								.get(i)).size(); j++) {
							fitness = (double[]) ((ArrayList) this.m_MOCCOViewer.m_MOCCO.m_State.m_ObjectiveCache
									.get(i)).get(j);
							myPoint = new DPoint(fitness[indexX],
									fitness[indexY]);
							if (((Double) ((ArrayList) this.m_MOCCOViewer.m_MOCCO.m_State.m_ConstraintCache
									.get(i)).get(j)).doubleValue() == 0)
								myPoint.setIcon(new Chart2DDPointIconCross());
							else
								myPoint.setIcon(new Chart2DDPointIconPoint());
							mySet.addDPoint(myPoint);
							if (fitness[indexX] < xmin)
								xmin = fitness[indexX];
							if (fitness[indexX] > xmax)
								xmax = fitness[indexX];
							if (fitness[indexY] < ymin)
								ymin = fitness[indexY];
							if (fitness[indexY] > ymax)
								ymax = fitness[indexY];
						}
					}
				}
			}
		}
		// now mark the ParetoFront
		Population pf = this.m_MOCCOViewer.m_MOCCO.m_State.m_ParetoFront;
		if (pf.size() > 0) {
			DPoint point;
			DPointIcon icon;
			mySet = new GraphPointSet(1, this.m_Area);
			mySet.setConnectedMode(false);
			mySet.setColor(Color.BLACK);
			for (int i = 0; i < pf.size(); i++) {
				if (this.m_JCFitObj.getSelectedIndex() == 0) {
					fitness = ((AbstractEAIndividual) pf.get(i)).getFitness();
				} else {
					InterfaceOptimizationObjective[] tmpObj = ((InterfaceMultiObjectiveDeNovoProblem) this.m_MOCCOViewer.m_MOCCO.m_State.m_CurrentProblem)
							.getProblemObjectives();
					fitness = new double[tmpObj.length];
					for (int k = 0; k < tmpObj.length; k++) {
						fitness[k] = ((Double) ((AbstractEAIndividual) pf
								.get(i)).getData(tmpObj[k].getIdentName()))
								.doubleValue();
					}
				}
				point = new DPoint(fitness[indexX], fitness[indexY]);
				icon = new Chart2DDPointContentSelectable();
				if (this.m_MOCCOViewer.m_RefSolutionSelectable)
					((Chart2DDPointContentSelectable) icon)
							.addSelectionListener(this.m_MOCCOViewer);
				((InterfaceDPointWithContent) icon)
						.setProblem(this.m_MOCCOViewer.m_MOCCO.m_State.m_CurrentProblem);
				((InterfaceDPointWithContent) icon)
						.setEAIndividual((AbstractEAIndividual) pf.get(i));
				point.setIcon(icon);
				mySet.addDPoint(point);
				if (fitness[indexX] < xmin)
					xmin = fitness[indexX];
				if (fitness[indexX] > xmax)
					xmax = fitness[indexX];
				if (fitness[indexY] < ymin)
					ymin = fitness[indexY];
				if (fitness[indexY] > ymax)
					ymax = fitness[indexY];
			}
		}

		mySet = new GraphPointSet(0, this.m_Area);
		mySet.setConnectedMode(false);
		double xrange = (xmax - xmin), yrange = (ymax - ymin);
		if ((new Double(xrange)).isNaN()) {
			mySet.addDPoint(0, 0);
			mySet.addDPoint(1, 1);
		} else {
			mySet.addDPoint(xmin - 0.1 * xrange, ymin - 0.1 * yrange);
			mySet.addDPoint(xmin - 0.1 * xrange, ymin - 0.1 * yrange);
			mySet.addDPoint(xmax + 0.1 * xrange, ymax + 0.1 * yrange);
			mySet.addDPoint(xmax + 0.1 * xrange, ymax + 0.1 * yrange);
		}

		// now lets prepare the contraints or goals if any...
		if ((this.m_MOCCOViewer.m_MOCCO.m_State.m_CurrentProblem instanceof InterfaceMultiObjectiveDeNovoProblem)
				&& (this.m_JCFitObj.getSelectedIndex() == 1)) {
			InterfaceOptimizationObjective[] tmp = ((InterfaceMultiObjectiveDeNovoProblem) this.m_MOCCOViewer.m_MOCCO.m_State.m_CurrentProblem)
					.getProblemObjectives();
			for (int i = 0; i < tmp.length; i++) {
				if ((!(tmp[i].getOptimizationMode()
						.equalsIgnoreCase("Objective")))
						&& ((this.m_JCObjective1.getSelectedIndex() == i) || (this.m_JCObjective2
								.getSelectedIndex() == i))) {
					double tmpD = tmp[i].getConstraintGoal();
					if (!(new Double(tmpD)).isNaN()) {
						// draw a line indicating the constraint/goals
						mySet = new GraphPointSet(500 + i, this.m_Area);
						mySet.setConnectedMode(true);
						if (this.m_JCObjective1.getSelectedIndex() == i) {
							if ((tmpD > xmin - 0.1 * xrange)
									&& (tmpD < xmax + 0.1 * xrange)) {
								mySet.addDPoint(tmpD, ymin - 0.1 * yrange);
								mySet.addDPoint(tmpD, ymin - 0.1 * yrange);
								mySet.addDPoint(tmpD, ymax + 0.1 * yrange);
								mySet.addDPoint(tmpD, ymax + 0.1 * yrange);
							}
						} else {
							if ((tmpD > ymin - 0.1 * yrange)
									&& (tmpD < ymax + 0.1 * yrange)) {
								mySet.addDPoint(xmin - 0.1 * xrange, tmpD);
								mySet.addDPoint(xmin - 0.1 * xrange, tmpD);
								mySet.addDPoint(xmax + 0.1 * xrange, tmpD);
								mySet.addDPoint(xmax + 0.1 * xrange, tmpD);
							}
						}
					}
				}
			}
		}

		// lets prepare to reference point selection
		if (this.m_MOCCOViewer.m_RefPointSelectable) {
			this.m_Area.addRefPointSelectionListener(this);
		} else {
			this.m_Area.removeRefPointSelectionListeners();
			this.removeRefPointSelectionListeners();
		}

		// lets show a reference point if given...
		if ((this.m_MOCCOViewer.m_ReferencePoint != null)
				&& (this.m_JCFitObj.getSelectedIndex() == 0)) {
			mySet = new GraphPointSet(1001, this.m_Area);
			mySet.setConnectedMode(true);
			mySet.setColor(Color.RED);
			double tmpD = this.m_MOCCOViewer.m_ReferencePoint[this.m_JCObjective1
					.getSelectedIndex()];
			if ((tmpD > xmin - 0.1 * xrange) && (tmpD < xmax + 0.1 * xrange)) {
				mySet.addDPoint(tmpD, ymin - 0.1 * yrange);
				mySet.addDPoint(tmpD, ymin - 0.1 * yrange);
				mySet.addDPoint(tmpD, ymax + 0.1 * yrange);
				mySet.addDPoint(tmpD, ymax + 0.1 * yrange);
			}
			mySet = new GraphPointSet(1002, this.m_Area);
			mySet.setConnectedMode(true);
			mySet.setColor(Color.RED);
			tmpD = this.m_MOCCOViewer.m_ReferencePoint[this.m_JCObjective2
					.getSelectedIndex()];
			if ((tmpD > ymin - 0.1 * yrange) && (tmpD < ymax + 0.1 * yrange)) {
				mySet.addDPoint(xmin - 0.1 * xrange, tmpD);
				mySet.addDPoint(xmin - 0.1 * xrange, tmpD);
				mySet.addDPoint(xmax + 0.1 * xrange, tmpD);
				mySet.addDPoint(xmax + 0.1 * xrange, tmpD);
			}
		}
	}

	/***************************************************************************
	 * InterfaceReferenceListener
	 */

	/**
	 * This method will notify the listener that a point has been selected It
	 * has to be noted though that at this point the reference point is not a
	 * full vector since it is only 2d
	 * 
	 * @param point
	 *            The selected point, most likely 2d
	 */
	public void refPointGiven(double[] point) {
		if (this.m_JCFitObj.getSelectedIndex() == 1) {
			JOptionPane.showMessageDialog(this.m_MOCCOViewer.m_MOCCO.m_JFrame,
					"Reference point needs to be selected in fitness space!",
					"Warning", JOptionPane.WARNING_MESSAGE);
		} else {
			double[] tmpD = this.m_MOCCOViewer.m_ReferencePoint;
			tmpD[this.m_JCObjective1.getSelectedIndex()] = point[0];
			tmpD[this.m_JCObjective2.getSelectedIndex()] = point[1];
			this.m_MOCCOViewer.refPointGiven(tmpD);
		}
	}

	/**
	 * This method allows to add a selection listner to the PointIcon it should
	 * need more than one listener to this abstruse event
	 * 
	 * @param a
	 *            The selection listener
	 */
	public void addRefPointSelectionListener(InterfaceRefPointListener a) {
		this.m_RefPointListener = a;
	}

	/**
	 * This method returns the selection listner to the PointIcon
	 * 
	 * @return InterfaceSelectionListener
	 */
	public InterfaceRefPointListener getRefPointSelectionListener() {
		return this.m_RefPointListener;
	}

	/**
	 * This method allows to remove the selection listner to the PointIcon
	 */
	public void removeRefPointSelectionListeners() {
		this.m_RefPointListener = null;
	}
}
