# Supplementary material for: Comparison of evolutionary algorithms in gene regulatory network model inference
Source: BMC Bioinformatics. 2010 Jan 27;11:59. doi: 10.1186/1471-2105-11-59 (PMC2831005; doi:10.1186/1471-2105-11-59)
Supplement: Additional file 3 — EvA2 framework. This archive contains the code and resources published by EvA2 authors (Minimum corresponding code). More details on how to use it can be found in Additional File 2. [file 1471-2105-11-59-S3.ZIP › src/eva2/server/go/mocco/paretofrontviewer/ParetoFrontViewScatterPlot.java]

package eva2.server.go.mocco.paretofrontviewer;

import javax.swing.*;

import eva2.gui.*;
import eva2.server.go.individuals.AbstractEAIndividual;
import eva2.server.go.populations.Population;
import eva2.server.go.problems.InterfaceMultiObjectiveDeNovoProblem;
import eva2.server.go.problems.InterfaceOptimizationObjective;

import wsi.ra.chart2d.ScaledBorder;
import wsi.ra.chart2d.DPoint;
import wsi.ra.chart2d.DPointIcon;

import java.awt.*;
import java.awt.event.ActionListener;
import java.awt.event.ActionEvent;
import java.util.ArrayList;

/**
 * Created by IntelliJ IDEA. User: streiche Date: 04.11.2005 Time: 11:16:30 To
 * change this template use File | Settings | File Templates.
 */

class SimpleView extends JComponent implements InterfaceRefPointListener {

	private InterfaceRefPointListener m_RefPointListener;
	private FunctionArea m_Area = null;
	private ScaledBorder m_AreaBorder;
	ParetoFrontViewScatterPlot m_Dad;
	int m_Obj1, m_Obj2;
	JLabel m_JLabel;

	public SimpleView(ParetoFrontViewScatterPlot dad, int obj1, int obj2) {
		this.m_Dad = dad;
		this.m_Obj1 = obj1;
		this.m_Obj2 = obj2;
		this.init();
	}

	private void init() {
		this.setLayout(new BorderLayout());
		if (this.m_Obj1 == this.m_Obj2) {
			this.m_JLabel = new JLabel(
					""
							+ ((InterfaceMultiObjectiveDeNovoProblem) this.m_Dad.m_MOCCOViewer.m_MOCCO.m_State.m_CurrentProblem)
									.getProblemObjectives()[this.m_Obj1]
									.getIdentName());
			this.add(this.m_JLabel, BorderLayout.CENTER);
		} else {
			this.m_Area = new FunctionArea("?", "?");
			this.m_Area.setPreferredSize(new Dimension(200, 200));
			this.m_Area.setMinimumSize(new Dimension(200, 200));
			this.m_AreaBorder = new ScaledBorder();
			this.m_AreaBorder.x_label = ((InterfaceMultiObjectiveDeNovoProblem) this.m_Dad.m_MOCCOViewer.m_MOCCO.m_State.m_CurrentProblem)
					.getProblemObjectives()[this.m_Obj1].getIdentName();
			this.m_AreaBorder.y_label = ((InterfaceMultiObjectiveDeNovoProblem) this.m_Dad.m_MOCCOViewer.m_MOCCO.m_State.m_CurrentProblem)
					.getProblemObjectives()[this.m_Obj2].getIdentName();
			this.m_Area.setBorder(this.m_AreaBorder);
			this.m_Area.setBackground(Color.WHITE);
			this.add(this.m_Area, BorderLayout.CENTER);
		}
	}

	private double[] fetchPlotValueFor(AbstractEAIndividual indy) {
		double[] result = new double[2];
		if (this.m_Dad.m_JCFitObj.getSelectedIndex() == 0) {
			// now this is tricky isn't
			// first findout whether a objective is constraint only
			// and second since some objectives are ommited find the one fitness
			// value that is the correct one
			InterfaceOptimizationObjective[] tmpObj = ((InterfaceMultiObjectiveDeNovoProblem) this.m_Dad.m_MOCCOViewer.m_MOCCO.m_State.m_CurrentProblem)
					.getProblemObjectives();
			if (tmpObj[this.m_Obj1].getOptimizationMode().equalsIgnoreCase(
					"Constraint")) {
				result[0] = 0;
			} else {
				int index = 0;
				for (int i = 0; i < this.m_Obj1; i++) {
					if (!tmpObj[i].getOptimizationMode().equalsIgnoreCase(
							"Constraint"))
						index++;

				}
				// System.out.println("obj 1 is accessing fitness of " +
				// tmpObj[this.m_Obj1].getIdentName() + " using " +index);
				// System.out.println(" fitness.length = " +
				// indy.getFitness().length);
				result[0] = indy.getFitness(index);
			}
			if (tmpObj[this.m_Obj2].getOptimizationMode().equalsIgnoreCase(
					"Constraint")) {
				result[1] = 0;
			} else {
				int index = 0;
				for (int i = 0; i < this.m_Obj2; i++) {
					if (!tmpObj[i].getOptimizationMode().equalsIgnoreCase(
							"Constraint"))
						index++;
				}
				// System.out.println("obj 2 is accessing fitness of " +
				// tmpObj[this.m_Obj2].getIdentName() + " using " +index);
				// System.out.println(" fitness.length = " +
				// indy.getFitness().length);
				result[1] = indy.getFitness(index);
			}
		} else {
			InterfaceOptimizationObjective[] tmpObj = ((InterfaceMultiObjectiveDeNovoProblem) this.m_Dad.m_MOCCOViewer.m_MOCCO.m_State.m_CurrentProblem)
					.getProblemObjectives();
			result[0] = ((Double) indy.getData(tmpObj[this.m_Obj1]
					.getIdentName())).doubleValue();
			result[1] = ((Double) indy.getData(tmpObj[this.m_Obj2]
					.getIdentName())).doubleValue();
		}
		return result;
	}

	public void updateView() {
		// InterfaceOptimizationObjective[] tmpObj =
		// ((InterfaceMultiObjectiveDeNovoProblem)this.m_Dad.m_MOCCOViewer.m_MOCCO.m_State.m_CurrentProblem).getProblemObjectives();
		// System.out.println("Plotting ("+this.m_Obj1+"/"+this.m_Obj2+") of " +
		// tmpObj.length +" objectives.");
		// System.out.println(" ("+tmpObj[this.m_Obj1].getIdentName()+"/"+tmpObj[this.m_Obj2].getIdentName()+") which is of mode: ("+tmpObj[this.m_Obj1].getOptimizationMode()+"/"+tmpObj[this.m_Obj2].getOptimizationMode()+")");
		if (this.m_Obj1 == this.m_Obj2) {
			this.m_JLabel
					.setText(""
							+ ((InterfaceMultiObjectiveDeNovoProblem) this.m_Dad.m_MOCCOViewer.m_MOCCO.m_State.m_CurrentProblem)
									.getProblemObjectives()[this.m_Obj1]
									.getIdentName());
		} else {
			// plot the objectives
			Population pf = this.m_Dad.m_MOCCOViewer.m_MOCCO.m_State.m_ParetoFront;
			double xmin = Double.POSITIVE_INFINITY, ymin = Double.POSITIVE_INFINITY, xmax = Double.NEGATIVE_INFINITY, ymax = Double.NEGATIVE_INFINITY;
			this.m_Area.clearAll();
			this.m_Area.setBackground(Color.WHITE);
			GraphPointSet mySet;
			DPoint myPoint;
			// double[] fitness;
			double[] plotValue;

			// now mark the ParetoFront
			if (pf.size() > 0) {
				DPoint point;
				DPointIcon icon;
				mySet = new GraphPointSet(1, this.m_Area);
				mySet.setConnectedMode(false);
				mySet.setColor(Color.BLACK);
				for (int i = 0; i < pf.size(); i++) {
					plotValue = this
							.fetchPlotValueFor((AbstractEAIndividual) pf.get(i));
					point = new DPoint(plotValue[0], plotValue[1]);
					icon = new Chart2DDPointContentSelectable();
					if (this.m_Dad.m_MOCCOViewer.m_RefSolutionSelectable)
						((Chart2DDPointContentSelectable) icon)
								.addSelectionListener(this.m_Dad.m_MOCCOViewer);
					((InterfaceDPointWithContent) icon)
							.setProblem(this.m_Dad.m_MOCCOViewer.m_MOCCO.m_State.m_CurrentProblem);
					((InterfaceDPointWithContent) icon)
							.setEAIndividual((AbstractEAIndividual) pf.get(i));
					point.setIcon(icon);
					mySet.addDPoint(point);
					if (plotValue[0] < xmin)
						xmin = plotValue[0];
					if (plotValue[0] > xmax)
						xmax = plotValue[0];
					if (plotValue[1] < ymin)
						ymin = plotValue[1];
					if (plotValue[1] > ymax)
						ymax = plotValue[1];
				}
				mySet = new GraphPointSet(0, this.m_Area);
				mySet.setConnectedMode(false);
				double xrange = (xmax - xmin), yrange = (ymax - ymin);
				if (xrange < 0.0000001)
					xrange = 0.0000001;
				if (yrange < 0.0000001)
					yrange = 0.0000001;
				if ((new Double(xrange)).isNaN()) {
					mySet.addDPoint(0, 0);
					mySet.addDPoint(1, 1);
				} else {
					mySet.addDPoint(xmin - 0.1 * xrange, ymin - 0.1 * yrange);
					mySet.addDPoint(xmin - 0.1 * xrange, ymin - 0.1 * yrange);
					mySet.addDPoint(xmax + 0.1 * xrange, ymax + 0.1 * yrange);
					mySet.addDPoint(xmax + 0.1 * xrange, ymax + 0.1 * yrange);
				}

				// now lets prepare the contraints or goals if any...
				if ((this.m_Dad.m_MOCCOViewer.m_MOCCO.m_State.m_CurrentProblem instanceof InterfaceMultiObjectiveDeNovoProblem)
						&& (this.m_Dad.m_JCFitObj.getSelectedIndex() == 1)) {
					InterfaceOptimizationObjective[] tmp = ((InterfaceMultiObjectiveDeNovoProblem) this.m_Dad.m_MOCCOViewer.m_MOCCO.m_State.m_CurrentProblem)
							.getProblemObjectives();
					if (tmp[this.m_Obj1].getOptimizationMode()
							.equalsIgnoreCase("Objective")) {
						double tmpD = tmp[this.m_Obj1].getConstraintGoal();
						if (!(new Double(tmpD)).isNaN()) {
							mySet = new GraphPointSet(500 + 1, this.m_Area);
							mySet.setConnectedMode(true);
							if ((tmpD > xmin - 0.1 * xrange)
									&& (tmpD < xmax + 0.1 * xrange)) {
								mySet.addDPoint(tmpD, ymin - 0.1 * yrange);
								mySet.addDPoint(tmpD, ymin - 0.1 * yrange);
								mySet.addDPoint(tmpD, ymax + 0.1 * yrange);
								mySet.addDPoint(tmpD, ymax + 0.1 * yrange);
							}
						}
					}
					if (tmp[this.m_Obj2].getOptimizationMode()
							.equalsIgnoreCase("Objective")) {
						double tmpD = tmp[this.m_Obj2].getConstraintGoal();
						if (!(new Double(tmpD)).isNaN()) {
							mySet = new GraphPointSet(500 + 2, this.m_Area);
							mySet.setConnectedMode(true);
							if ((tmpD > ymin - 0.1 * yrange)
									&& (tmpD < ymax + 0.1 * yrange)) {
								mySet.addDPoint(xmin - 0.1 * xrange, tmpD);
								mySet.addDPoint(xmin - 0.1 * xrange, tmpD);
								mySet.addDPoint(xmax + 0.1 * xrange, tmpD);
								mySet.addDPoint(xmax + 0.1 * xrange, tmpD);
							}
						}
					}
				}
				// lets show a reference point if given...
				if ((this.m_Dad.m_MOCCOViewer.m_ReferencePoint != null)
						&& (this.m_Dad.m_JCFitObj.getSelectedIndex() == 0)) {
					mySet = new GraphPointSet(1001, this.m_Area);
					mySet.setConnectedMode(true);
					mySet.setColor(Color.RED);
					double tmpD = this.m_Dad.m_MOCCOViewer.m_ReferencePoint[this.m_Obj1];
					if ((tmpD > xmin - 0.1 * xrange)
							&& (tmpD < xmax + 0.1 * xrange)) {
						mySet.addDPoint(tmpD, ymin - 0.1 * yrange);
						mySet.addDPoint(tmpD, ymin - 0.1 * yrange);
						mySet.addDPoint(tmpD, ymax + 0.1 * yrange);
						mySet.addDPoint(tmpD, ymax + 0.1 * yrange);
					}
					mySet = new GraphPointSet(1002, this.m_Area);
					mySet.setConnectedMode(true);
					mySet.setColor(Color.RED);
					tmpD = this.m_Dad.m_MOCCOViewer.m_ReferencePoint[this.m_Obj2];
					if ((tmpD > ymin - 0.1 * yrange)
							&& (tmpD < ymax + 0.1 * yrange)) {
						mySet.addDPoint(xmin - 0.1 * xrange, tmpD);
						mySet.addDPoint(xmin - 0.1 * xrange, tmpD);
						mySet.addDPoint(xmax + 0.1 * xrange, tmpD);
						mySet.addDPoint(xmax + 0.1 * xrange, tmpD);
					}
				}
			}

			// lets prepare to reference point selection
			if (this.m_Dad.m_MOCCOViewer.m_RefPointSelectable) {
				this.m_Area.addRefPointSelectionListener(this);
			} else {
				this.removeRefPointSelectionListeners();
				this.m_Area.removeRefPointSelectionListeners();
				this.m_Dad.removeRefPointSelectionListeners();
			}

		}
	}

	/***************************************************************************
	 * InterfaceReferenceListener
	 */

	/**
	 * This method will notify the listener that a point has been selected It
	 * has to be noted though that at this point the reference point is not a
	 * full vector since it is only 2d
	 * 
	 * @param point
	 *            The selected point, most likely 2d
	 */
	public void refPointGiven(double[] point) {
		if (this.m_Dad.m_JCFitObj.getSelectedIndex() == 1) {
			JOptionPane.showMessageDialog(
					this.m_Dad.m_MOCCOViewer.m_MOCCO.m_JFrame,
					"Reference point needs to be selected in fitness space!",
					"Warning", JOptionPane.WARNING_MESSAGE);
		} else {
			double[] tmpD = this.m_Dad.m_MOCCOViewer.m_ReferencePoint;
			tmpD[this.m_Obj1] = point[0];
			tmpD[this.m_Obj1] = point[1];
			this.m_Dad.m_MOCCOViewer.refPointGiven(tmpD);
		}
	}

	/**
	 * This method allows to add a selection listner to the PointIcon it should
	 * need more than one listener to this abstruse event
	 * 
	 * @param a
	 *            The selection listener
	 */
	public void addRefPointSelectionListener(InterfaceRefPointListener a) {
		this.m_RefPointListener = a;
	}

	/**
	 * This method returns the selection listner to the PointIcon
	 * 
	 * @return InterfaceSelectionListener
	 */
	public InterfaceRefPointListener getRefPointSelectionListener() {
		return this.m_RefPointListener;
	}

	/**
	 * This method allows to remove the selection listner to the PointIcon
	 */
	public void removeRefPointSelectionListeners() {
		this.m_RefPointListener = null;
	}
}

public class ParetoFrontViewScatterPlot extends JPanel implements
		InterfaceParetoFrontView {

	public MOCCOViewer m_MOCCOViewer;
	private JPanel m_JPMain;
	private JPanel m_JPCenter;
	private JPanel m_JPTop;
	public JComboBox m_JCFitObj;

	private InterfaceRefPointListener m_RefPointListener;
	private SimpleView[][] m_Scatter;

	public ParetoFrontViewScatterPlot(MOCCOViewer t) {
		this.m_MOCCOViewer = t;
		this.init();
	}

	private void init() {
		this.m_JPMain = new JPanel();
		this.m_JPMain.setLayout(new BorderLayout());
		this.setLayout(new BorderLayout());
		this.add(this.m_JPMain, BorderLayout.CENTER);
		this.m_JPCenter = new JPanel();
		this.m_JPMain
				.add(new JScrollPane(this.m_JPCenter), BorderLayout.CENTER);
		this.m_JPTop = new JPanel();
		this.m_JPTop.setLayout(new GridLayout(1, 2));
		String[] tmp = new String[2];
		tmp[0] = "Fitness";
		tmp[1] = "Objective";
		this.m_JCFitObj = new JComboBox(tmp);
		this.m_JCFitObj.setSelectedIndex(0);
		this.m_JCFitObj.addActionListener(this.jcomboboxListener);
		this.m_JPTop.add(new JLabel("Showing:"));
		this.m_JPTop.add(this.m_JCFitObj);
		this.m_JPMain.add(this.m_JPTop, BorderLayout.NORTH);
		this.updateView();
	}

	ActionListener jcomboboxListener = new ActionListener() {
		public void actionPerformed(ActionEvent event) {
			updateView();
		}
	};

	private void makeScatter() {
		InterfaceOptimizationObjective[] tmp = ((InterfaceMultiObjectiveDeNovoProblem) this.m_MOCCOViewer.m_MOCCO.m_State.m_CurrentProblem)
				.getProblemObjectives();
		this.m_Scatter = new SimpleView[tmp.length][tmp.length];
		this.m_JPCenter.removeAll();
		this.m_JPCenter.setLayout(new GridLayout(tmp.length, tmp.length));
		for (int i = 0; i < tmp.length; i++) {
			for (int j = 0; j < tmp.length; j++) {
				this.m_Scatter[i][j] = new SimpleView(this, i, j);
				this.m_JPCenter.add(this.m_Scatter[i][j]);
			}
		}
	}

	/**
	 * This method notifies the Pareto front view that the data has changed most
	 * likely due to changes in the problem definition
	 */
	public void updateView() {
		if (this.m_MOCCOViewer.m_MOCCO.m_State.m_CurrentProblem == null) {
			this.m_Scatter = null;
			this.m_JPCenter.removeAll();
			this.m_JPCenter.add(new JLabel("no problem given"));
			this.validate();
			return;
		}

		// first set the names of the objectives
		InterfaceOptimizationObjective[] tmp = ((InterfaceMultiObjectiveDeNovoProblem) this.m_MOCCOViewer.m_MOCCO.m_State.m_CurrentProblem)
				.getProblemObjectives();
		if (this.m_Scatter == null)
			this.makeScatter();
		if (this.m_Scatter.length != tmp.length)
			this.makeScatter();
		if (this.m_Scatter != null) {
			for (int i = 0; i < tmp.length; i++) {
				for (int j = 0; j < tmp.length; j++) {
					this.m_Scatter[i][j].updateView();
				}
			}
		}
		this.validate();
	}

	/***************************************************************************
	 * InterfaceReferenceListener
	 */

	/**
	 * This method will notify the listener that a point has been selected It
	 * has to be noted though that at this point the reference point is not a
	 * full vector since it is only 2d
	 * 
	 * @param point
	 *            The selected point, most likely 2d
	 */
	public void refPointGiven(double[] point) {
		if (this.m_JCFitObj.getSelectedIndex() == 1) {
			JOptionPane.showMessageDialog(this.m_MOCCOViewer.m_MOCCO.m_JFrame,
					"Reference point needs to be selected in fitness space!",
					"Warning", JOptionPane.WARNING_MESSAGE);
		} else {
			this.m_MOCCOViewer.refPointGiven(point);
		}
	}

	/**
	 * This method allows to add a selection listner to the PointIcon it should
	 * need more than one listener to this abstruse event
	 * 
	 * @param a
	 *            The selection listener
	 */
	public void addRefPointSelectionListener(InterfaceRefPointListener a) {
		this.m_RefPointListener = a;
	}

	/**
	 * This method returns the selection listner to the PointIcon
	 * 
	 * @return InterfaceSelectionListener
	 */
	public InterfaceRefPointListener getRefPointSelectionListener() {
		return this.m_RefPointListener;
	}

	/**
	 * This method allows to remove the selection listner to the PointIcon
	 */
	public void removeRefPointSelectionListeners() {
		this.m_RefPointListener = null;
	}
}
