# Supplementary material for: Comparison of evolutionary algorithms in gene regulatory network model inference
Source: BMC Bioinformatics. 2010 Jan 27;11:59. doi: 10.1186/1471-2105-11-59 (PMC2831005; doi:10.1186/1471-2105-11-59)
Supplement: Additional file 3 — EvA2 framework. This archive contains the code and resources published by EvA2 authors (Minimum corresponding code). More details on how to use it can be found in Additional File 2. [file 1471-2105-11-59-S3.ZIP › src/eva2/server/go/MOCCOStandalone.java]

package eva2.server.go;

import javax.swing.*;

import eva2.gui.*;
import eva2.server.go.individuals.AbstractEAIndividual;
import eva2.server.go.mocco.InterfaceProcessElement;
import eva2.server.go.mocco.MOCCOChooseMOStrategy;
import eva2.server.go.mocco.MOCCOChooseReferencePoint;
import eva2.server.go.mocco.MOCCOChooseReferenceSolution;
import eva2.server.go.mocco.MOCCOInitialPopulationSize;
import eva2.server.go.mocco.MOCCOParameterizeGDF;
import eva2.server.go.mocco.MOCCOParameterizeMO;
import eva2.server.go.mocco.MOCCOParameterizeRefPoint;
import eva2.server.go.mocco.MOCCOParameterizeSO;
import eva2.server.go.mocco.MOCCOParameterizeSTEP;
import eva2.server.go.mocco.MOCCOParameterizeTchebycheff;
import eva2.server.go.mocco.MOCCOProblemInitialization;
import eva2.server.go.mocco.MOCCOProblemRedefinition;
import eva2.server.go.mocco.MOCCOState;
import eva2.server.go.mocco.paretofrontviewer.MOCCOViewer;
import eva2.server.go.operators.moso.InterfaceMOSOConverter;
import eva2.server.go.operators.moso.MOSOWeightedFitness;
import eva2.server.go.operators.terminators.EvaluationTerminator;
import eva2.server.go.populations.Population;
import eva2.server.go.problems.AbstractMultiObjectiveOptimizationProblem;
import eva2.server.go.problems.InterfaceMultiObjectiveDeNovoProblem;
import eva2.server.go.problems.InterfaceOptimizationObjective;
import eva2.server.go.problems.InterfaceOptimizationProblem;
import eva2.server.go.problems.TF1Problem;
import eva2.server.go.strategies.InterfaceOptimizer;
import eva2.server.go.strategies.IslandModelEA;
import eva2.server.go.tools.GeneralGOEProperty;

import java.io.*;
import java.awt.*;
import java.awt.event.*;
import java.util.ArrayList;

import wsi.ra.jproxy.ThreadProxy;

/*import wsi.ra.jproxy.test.Something;
 import wsi.ra.jproxy.test.SomethingInterface;*/

/**
 * Created by IntelliJ IDEA. User: streiche Date: 21.10.2005 Time: 14:31:56 To
 * change this template use File | Settings | File Templates.
 */
public class MOCCOStandalone implements InterfaceGOStandalone,
		InterfacePopulationChangedEventListener, java.io.Serializable {

	public volatile MOCCOState m_State;
	private SwingWorker worker;
	private volatile boolean m_StillWorking = false;
	public int m_Iteration = -1;
	public JFrame m_JFrame;
	// public ParetoFrontView n_ParetoFrontView;
	public boolean m_Debug = false;
	public MOCCOViewer m_View;
	public JPanel m_JPanelMain, m_JPanelParameters, m_JPanelControl,
			m_JPanelButtom;
	private JLabel m_CurrentState;
	private JProgressBar m_ProgressBar;

	public MOCCOStandalone() {
		this.m_State = new MOCCOState();
	}

	/**
	 * This method will init the main MOCCO GUI frame
	 */
	public void initMOCCOFrame() {
		JParaPanel paraPanel = new JParaPanel(this, "MyGUI");

		this.m_State.isVisible = true;
		this.m_JFrame = new JFrame();
		this.m_JFrame
				.setTitle("MOCCO - Interactive Multi-Objective Optimization");
		this.m_JFrame.setSize(1200, 750);
		this.m_JFrame.setLocation(50, 50);
		this.m_JFrame.addWindowListener(new WindowAdapter() {
			public void windowClosing(WindowEvent ev) {
				System.exit(0);
			}
		});
		// init basic panel structure
		this.m_JPanelMain = new JPanel();
		this.m_JPanelParameters = new JPanel();
		this.m_JPanelParameters.setPreferredSize(new Dimension(500, 300));
		this.m_JPanelParameters.setMinimumSize(new Dimension(500, 300));
		this.m_JPanelControl = new JPanel();
		this.m_View = new MOCCOViewer(this);
		this.m_JFrame.getContentPane().add(this.m_JPanelMain);
		this.m_JPanelMain.setLayout(new BorderLayout());
		this.m_JPanelMain.add(this.m_JPanelParameters, BorderLayout.WEST);
		this.m_JPanelMain.add(this.m_View, BorderLayout.CENTER);
		this.m_JPanelButtom = new JPanel();
		this.m_JPanelButtom.setLayout(new BorderLayout());
		JPanel tmpP = new JPanel();
		tmpP.setLayout(new GridLayout(2, 1));
		this.m_CurrentState = new JLabel("Problem Initialization");
		tmpP.add(this.m_CurrentState);
		this.m_ProgressBar = new JProgressBar();
		tmpP.add(this.m_ProgressBar);
		this.m_JPanelButtom.add(tmpP, BorderLayout.CENTER);
		this.m_JPanelControl.setMinimumSize(new Dimension(400, 0));
		this.m_JPanelControl.setPreferredSize(new Dimension(400, 0));
		this.m_JPanelButtom.add(this.m_JPanelControl, BorderLayout.EAST);
		this.m_JPanelMain.add(this.m_JPanelButtom, BorderLayout.SOUTH);
		this.m_JFrame.validate();
		// everything is prepared let's start the main loop
		this.MOCCOOptimization();
	}

	public void MOCCOOptimization() {
		boolean cont = true;
		InterfaceProcessElement tmpP;
		while (cont) {
			this.m_Iteration++;
			while (m_StillWorking) {
				try {
					Thread.sleep(1000);
				} catch (java.lang.InterruptedException e) {
				}
			}
			if (this.m_State.m_OriginalProblem == null) {
				this.m_State.m_OriginalProblem = new TF1Problem();
				tmpP = new MOCCOProblemInitialization(this);
				tmpP.initProcessElementParametrization();
				while (!tmpP.isFinished()) {
					try {
						Thread.sleep(1000);
					} catch (java.lang.InterruptedException e) {
					}
				}
				this.m_State.m_CurrentProblem = (InterfaceOptimizationProblem) this.m_State.m_OriginalProblem
						.clone();
				this.m_View.problemChanged(true);
				this.m_JPanelParameters.removeAll();
				tmpP = new MOCCOInitialPopulationSize(this);
				tmpP.initProcessElementParametrization();
				while (!tmpP.isFinished()) {
					try {
						Thread.sleep(1000);
					} catch (java.lang.InterruptedException e) {
					}
				}
				this.m_State.m_InitialPopulationSize = Math.max(1,
						this.m_State.m_InitialPopulationSize);
				Population pop = new Population();
				pop.setPopulationSize(this.m_State.m_InitialPopulationSize);
				this.m_State.m_CurrentProblem = (InterfaceOptimizationProblem) this.m_State.m_OriginalProblem
						.clone();
				this.m_State.m_CurrentProblem.initPopulation(pop);
				this.m_State.m_CurrentProblem.evaluate(pop);
				this.m_State.addPopulation2History(pop);
				this.m_View.problemChanged(true);
			}
			((InterfaceMultiObjectiveDeNovoProblem) this.m_State.m_CurrentProblem)
					.deactivateRepresentationEdit();
			this.updateStatus("Analysis/Redefinition", 33);
			tmpP = new MOCCOProblemRedefinition(this);
			tmpP.initProcessElementParametrization();
			while (!tmpP.isFinished()) {
				try {
					Thread.sleep(1000);
				} catch (java.lang.InterruptedException e) {
				}
			}
			this.m_State.makeFitnessCache(true);
			this.m_State.m_CurrentProblem.initProblem();
			this.m_State.makeBackup();
			this.m_View.problemChanged(true);
			if (this.m_State.m_CurrentProblem.isMultiObjective()) {
				this.updateStatus("MO Strategy Selection", 50);
				tmpP = new MOCCOChooseMOStrategy(this);
				tmpP.initProcessElementParametrization();
				while (!tmpP.isFinished()) {
					try {
						Thread.sleep(1000);
					} catch (java.lang.InterruptedException e) {
					}
				}
				switch (((MOCCOChooseMOStrategy) tmpP).getMOStrategy()) {
				case MOCCOChooseMOStrategy.STRATEGY_MOEA: {
					this.updateStatus("MOEA Parameterization", 75);
					tmpP = new MOCCOParameterizeMO(this);
					tmpP.initProcessElementParametrization();
					while (!tmpP.isFinished()) {
						try {
							Thread.sleep(1000);
						} catch (java.lang.InterruptedException e) {
						}
					}
					break;
				}
				case MOCCOChooseMOStrategy.STRATEGY_STEP: {
					this.updateStatus("Reference Solution...", 75);
					tmpP = new MOCCOChooseReferenceSolution(this);
					tmpP.initProcessElementParametrization();
					while (!tmpP.isFinished()) {
						try {
							Thread.sleep(1000);
						} catch (java.lang.InterruptedException e) {
						}
					}
					AbstractEAIndividual reference = ((MOCCOChooseReferenceSolution) tmpP)
							.getReferenceSolution();
					this.updateStatus("STEP Parameterization...", 90);
					tmpP = new MOCCOParameterizeSTEP(this);
					((MOCCOParameterizeSTEP) tmpP)
							.setReferenceSolution(reference);
					tmpP.initProcessElementParametrization();
					while (!tmpP.isFinished()) {
						try {
							Thread.sleep(1000);
						} catch (java.lang.InterruptedException e) {
						}
					}
					break;
				}
				case MOCCOChooseMOStrategy.STRATEGY_REFP: {
					this.updateStatus("Reference Point...", 75);
					tmpP = new MOCCOChooseReferencePoint(this);
					tmpP.initProcessElementParametrization();
					while (!tmpP.isFinished()) {
						try {
							Thread.sleep(1000);
						} catch (java.lang.InterruptedException e) {
						}
					}
					double[] reference = ((MOCCOChooseReferencePoint) tmpP)
							.getReferencePoint();
					this
							.updateStatus(
									"Reference Point Parameterization...", 90);
					tmpP = new MOCCOParameterizeRefPoint(this);
					((MOCCOParameterizeRefPoint) tmpP)
							.setReferencePoint(reference);
					tmpP.initProcessElementParametrization();
					while (!tmpP.isFinished()) {
						try {
							Thread.sleep(1000);
						} catch (java.lang.InterruptedException e) {
						}
					}
					break;
				}
				case MOCCOChooseMOStrategy.STRATEGY_TBCH: {
					this.updateStatus("Reference Point...", 75);
					tmpP = new MOCCOChooseReferencePoint(this);
					tmpP.initProcessElementParametrization();
					while (!tmpP.isFinished()) {
						try {
							Thread.sleep(1000);
						} catch (java.lang.InterruptedException e) {
						}
					}
					double[] reference = ((MOCCOChooseReferencePoint) tmpP)
							.getReferencePoint();
					this.updateStatus("Tchebycheff Method Parameterization...",
							90);
					tmpP = new MOCCOParameterizeTchebycheff(this);
					((MOCCOParameterizeTchebycheff) tmpP)
							.setReferencePoint(reference);
					tmpP.initProcessElementParametrization();
					while (!tmpP.isFinished()) {
						try {
							Thread.sleep(1000);
						} catch (java.lang.InterruptedException e) {
						}
					}
					break;
				}
				case MOCCOChooseMOStrategy.STRATEGY_GDF: {
					this.updateStatus("Reference Solution...", 75);
					tmpP = new MOCCOChooseReferenceSolution(this);
					tmpP.initProcessElementParametrization();
					while (!tmpP.isFinished()) {
						try {
							Thread.sleep(1000);
						} catch (java.lang.InterruptedException e) {
						}
					}
					AbstractEAIndividual reference = ((MOCCOChooseReferenceSolution) tmpP)
							.getReferenceSolution();
					this
							.updateStatus(
									"Geoffrion-Dyer-Feinberg Method Parameterization...",
									90);
					tmpP = new MOCCOParameterizeGDF(this);
					((MOCCOParameterizeGDF) tmpP)
							.setReferenceSolution(reference);
					tmpP.initProcessElementParametrization();
					while (!tmpP.isFinished()) {
						try {
							Thread.sleep(1000);
						} catch (java.lang.InterruptedException e) {
						}
					}
					break;
				}
				default: {
					tmpP = new MOCCOParameterizeMO(this);
					while (!tmpP.isFinished()) {
						try {
							Thread.sleep(1000);
						} catch (java.lang.InterruptedException e) {
						}
					}
					break;
				}
				}
			} else {
				this.updateStatus("SO-Optimizer Parameterization", 66);
				tmpP = new MOCCOParameterizeSO(this);
				tmpP.initProcessElementParametrization();
				while (!tmpP.isFinished()) {
					try {
						Thread.sleep(1000);
					} catch (java.lang.InterruptedException e) {
					}
				}
			}
			// now optimize
			this.updateStatus("Optimizing...", 0);
			this.startExperiment();
		}
	}

	private void checkForObjectives(String w) {
		System.out.println("I'm currently " + w);
		System.out.print("Original Problem is ");
		if (this.m_State.m_OriginalProblem.isMultiObjective())
			System.out.println("multi-objective.");
		else
			System.out.println("single-objective.");
		System.out.print("Current Problem is ");
		if (this.m_State.m_CurrentProblem.isMultiObjective())
			System.out.println("multi-objective.");
		else
			System.out.println("single-objective.");
		if (this.m_State.m_BackupProblem != null) {
			System.out.print("Backup Problem is ");
			if (this.m_State.m_BackupProblem.isMultiObjective())
				System.out.println("multi-objective.");
			else
				System.out.println("single-objective.");
		} else {
			System.out.println("No Backup Problem");
		}
	}

	private void checktForMOSO(String w) {
		String s;
		System.out.println("I'm currently at " + w);
		InterfaceMOSOConverter moso = ((AbstractMultiObjectiveOptimizationProblem) this.m_State.m_CurrentProblem)
				.getMOSOConverter();
		System.out.println("MOSO selected: " + moso.getName());
		InterfaceOptimizationObjective[] obj = ((InterfaceMultiObjectiveDeNovoProblem) this.m_State.m_CurrentProblem)
				.getProblemObjectives();
		s = "Objectives: {";
		for (int i = 0; i < obj.length; i++) {
			s += obj[i].getIdentName();
			if (i < (obj.length - 1))
				s += "; ";
		}
		s += "}";
		System.out.println("" + s);
		if (moso instanceof MOSOWeightedFitness) {
			PropertyDoubleArray prop = ((MOSOWeightedFitness) moso)
					.getWeights();
			double[] d = prop.getDoubleArray();
			s = "Weights   : {";
			for (int i = 0; i < d.length; i++) {
				s += d[i];
				if (i < (d.length - 1))
					s += "; ";
			}
			s += "}";
			System.out.println("" + s);
		}

	}

	/*
	 * public void test() { for (int a = 1; a < 10; a++) { ArrayList ProxyList =
	 * new ArrayList(); ArrayList NormalList = new ArrayList(); // Create a list
	 * of ThreadProxies of Something objects --> ProxyList // Create a list of
	 * Something objects --> NormalList for (int i = 0; i < a; i++) {
	 * ProxyList.add(ThreadProxy.newInstance(new Something(1000)));
	 * NormalList.add(new Something(1000)); } long ProxyTime =
	 * System.currentTimeMillis(); // calling a method of Something, everytime a
	 * call is performed a // new Thread is started processing this call. for
	 * (int i = 0; i < a; i++) ((SomethingInterface)(ProxyList.get(i))).doit();
	 * long CallingProxyTime = ProxyTime-System.currentTimeMillis(); // calling
	 * a second method of Something but the first call (doit) // is not finished
	 * until now. So the opeartion sequence waits // here until the first call
	 * is finished. for (int i = 0; i < a; i++)
	 * ((SomethingInterface)(ProxyList.get(i))).nothing(); ProxyTime =
	 * System.currentTimeMillis() - ProxyTime; System.out.print ("ProxyTime :" +
	 * ProxyTime + " CallingProxyTime :" +CallingProxyTime); long NormalTime =
	 * System.currentTimeMillis(); for (int i = 0; i < a; i++)
	 * ((SomethingInterface)(NormalList.get(i))).doit(); NormalTime =
	 * System.currentTimeMillis() - NormalTime; System.out.print
	 * (" NormalTime :" + NormalTime); double frac =
	 * ((double)NormalTime)/((double)ProxyTime);
	 * System.out.println(" Number of Threads=" + a+ " frac = "+frac); } }
	 */

	/**
	 * This is the main method
	 * 
	 * @param args
	 */
	public static void main(String[] args) {
		MOCCOStandalone go = new MOCCOStandalone();
		if (args.length == 0) {
			// start GUI
			go.initMOCCOFrame();
		} else {
			String file = args[0];
			go.openObject(file);
			if (go.m_State == null) {
				System.out.println("No valid input state!");
				System.exit(0);
			} else {
				if (go.m_State.m_Optimizer.getPopulation().getFunctionCalls() == 0) {
					// start to optimize
					go.startExperiment();
					file = file.replaceAll(".ser", "");
					go.saveObject(file + "_Finished.ser");
				} else {
					// start GUI
					go.initMOCCOFrame();
				}
			}
		}
	}

	/**
	 * This methods loads the current state of MOCO from a serialized file
	 * 
	 * @param loadFrom
	 *            The name of the serialized file
	 * @return The new state of MOCO
	 */
	public Object openObject(String loadFrom) {
		File selected = new File(loadFrom);
		try {
			ObjectInputStream oi = new ObjectInputStream(
					new BufferedInputStream(new FileInputStream(selected)));
			Object obj = oi.readObject();
			oi.close();
			if (!(obj instanceof MOCCOState)) {
				throw new Exception("Object not of type MOCCOState");
			}
			return obj;
		} catch (Exception ex) {
			if (this.m_JFrame != null)
				JOptionPane.showMessageDialog(this.m_JFrame,
						"Couldn't read object: " + selected.getName() + "\n"
								+ ex.getMessage(), "Open object file",
						JOptionPane.ERROR_MESSAGE);
			else
				System.out.println("Couldn't read object: "
						+ selected.getName() + "\n" + ex.getMessage());
		}
		return null;
	}

	/**
	 * This method saves the current MOCOData into a serialized file
	 * 
	 * @param saveAs
	 *            The name of the outputfile
	 */
	public void saveObject(String saveAs) {
		File sFile = new File(saveAs);
		try {
			ObjectOutputStream oo = new ObjectOutputStream(
					new BufferedOutputStream(new FileOutputStream(sFile)));
			oo.writeObject(this.m_State);
			oo.close();
		} catch (Exception ex) {
			if (this.m_JFrame != null)
				JOptionPane.showMessageDialog(this.m_JFrame,
						"Couldn't write to file: " + sFile.getName() + "\n"
								+ ex.getMessage(), "Save object",
						JOptionPane.ERROR_MESSAGE);
			else
				System.out.println("Couldn't write to file: " + sFile.getName()
						+ "\n" + ex.getMessage());
		}
	}

	public void findViewFor(GeneralGOEProperty editor) {
		if (editor.m_Editor instanceof sun.beans.editors.BoolEditor) {
			editor.m_View = new PropertyBoolSelector(editor.m_Editor);
		} else {
			if (editor.m_Editor instanceof sun.beans.editors.DoubleEditor) {
				editor.m_View = new PropertyText(editor.m_Editor);
			} else {
				if (editor.m_Editor.isPaintable()
						&& editor.m_Editor.supportsCustomEditor()) {
					editor.m_View = new PropertyPanel(editor.m_Editor);
				} else {
					if (editor.m_Editor.getTags() != null) {
						editor.m_View = new PropertyValueSelector(
								editor.m_Editor);
					} else {
						if (editor.m_Editor.getAsText() != null) {
							editor.m_View = new PropertyText(editor.m_Editor);
						} else {
							System.out
									.println("Warning: Property \""
											+ editor.m_Name
											+ "\" has non-displayabale editor.  Skipping.");
						}
					}
				}
			}
		}
	}

	/***********************************************************************************************
	 * InterfaceGOStandalone
	 */

	/**
	 * This method starts the actual optimization procedure
	 */
	public void startExperiment() {
		if (this.m_JFrame != null) {
		}
		this.m_StillWorking = true;
		this.m_State.m_Optimizer.SetProblem(this.m_State.m_CurrentProblem);
		if (this.m_Debug)
			System.out.println(""
					+ this.m_State.m_Optimizer.getStringRepresentation());
		this.m_State.m_CurrentProblem.evaluate(this.m_State.m_Optimizer
				.getPopulation());
		this.m_State.m_Optimizer.getPopulation().SetFunctionCalls(0);
		if (this.m_State.m_Optimizer.getPopulation().size() == 0)
			this.m_State.m_Optimizer.init();
		this.m_State.m_Optimizer.addPopulationChangedEventListener(this);
		worker = new SwingWorker() {
			public Object construct() {
				return doWork();
			}

			public void finished() {
				Population[] pop = null;
				if (m_State.m_Optimizer instanceof IslandModelEA) {
					InterfaceOptimizer[] opt = ((IslandModelEA) m_State.m_Optimizer)
							.getOptimizers();
					pop = new Population[opt.length];
					for (int i = 0; i < opt.length; i++) {
						pop[i] = opt[i].getPopulation();
					}
				}
				m_State.restore();
				if (pop == null) {
					m_State.addPopulation2History(m_State.m_Optimizer
							.getPopulation());
				} else {
					for (int i = 0; i < pop.length; i++) {
						m_State.m_CurrentProblem.evaluate(pop[i]);
						m_State.addPopulation2History(pop[i]);
					}
				}
				if (m_View != null)
					m_View.problemChanged(true);
				m_StillWorking = false;
			}
		};
		worker.start();
	}

	/**
	 * When the worker needs to update the GUI we do so by queuing a Runnable
	 * for the event dispatching thread with SwingUtilities.invokeLater(). In
	 * this case we're just changing the progress bars value.
	 */
	void updateStatus(final String t, final int i) {
		if (this.m_ProgressBar != null) {
			Runnable doSetProgressBarValue = new Runnable() {
				public void run() {
					m_ProgressBar.setValue(i);
				}
			};
			SwingUtilities.invokeLater(doSetProgressBarValue);
		}
		this.m_CurrentState.setText(t);
	}

	/**
	 * This method represents the application code that we'd like to run on a
	 * separate thread. It simulates slowly computing a value, in this case just
	 * a string 'All Done'. It updates the progress bar every half second to
	 * remind the user that we're still busy.
	 */
	Object doWork() {
		try {
			if (Thread.interrupted())
				throw new InterruptedException();
			while (!this.m_State.m_Terminator
					.isTerminated(this.m_State.m_Optimizer.getPopulation())) {
				if (Thread.interrupted())
					throw new InterruptedException();
				this.m_State.m_Optimizer.optimize();
			}
			System.gc();
		} catch (InterruptedException e) {
			updateStatus("Interrupted", 0);
			return "Interrupted";
		}
		updateStatus("All Done", 0);
		return "All Done";
	}

	public void setShow(boolean t) {
		// i guess this is not necessary in this environment
	}

	/***********************************************************************************************
	 * InterfacePopulationChangedEventListener
	 */
	/**
	 * This method allows an optimizer to register a change in the optimizer.
	 * 
	 * @param source
	 *            The source of the event.
	 * @param name
	 *            Could be used to indicate the nature of the event.
	 */
	public void registerPopulationStateChanged(Object source, String name) {
		int currentProgress;
		if (this.m_State.isVisible) {
			Population population = ((InterfaceOptimizer) source)
					.getPopulation();
			double x = 100;
			if (this.m_State.m_Terminator instanceof EvaluationTerminator) {
				double y = x
						/ (double) ((EvaluationTerminator) this.m_State.m_Terminator)
								.getFitnessCalls();
				currentProgress = (int) (population.getFunctionCalls() * y);
			} else {
				currentProgress = (int) (0);
			}
			updateStatus("Optimizing...", currentProgress);
		} else {
			// perhaps i could write it to file!?
		}
	}
}
