# Supplementary material for: Comparison of evolutionary algorithms in gene regulatory network model inference
Source: BMC Bioinformatics. 2010 Jan 27;11:59. doi: 10.1186/1471-2105-11-59 (PMC2831005; doi:10.1186/1471-2105-11-59)
Supplement: Additional file 3 — EvA2 framework. This archive contains the code and resources published by EvA2 authors (Minimum corresponding code). More details on how to use it can be found in Additional File 2. [file 1471-2105-11-59-S3.ZIP › src/eva2/server/go/operators/archiving/AbstractArchiving.java]

package eva2.server.go.operators.archiving;

import eva2.gui.*;
import eva2.server.go.individuals.AbstractEAIndividual;
import eva2.server.go.individuals.ESIndividualDoubleData;
import eva2.server.go.populations.Population;
import wsi.ra.chart2d.DPoint;
import wsi.ra.chart2d.DPointIcon;

/**
 * This is an abstract archiving strategy giving default implementation of
 * determining dominance, inserting individuals in exsisting Pareto front
 * (removing now dominated solutions) and some plot methods typically used for
 * debugging. Created by IntelliJ IDEA. User: streiche Date: 04.08.2003 Time:
 * 17:00:44 To change this template use Options | File Templates.
 */
public abstract class AbstractArchiving implements InterfaceArchiving,
		java.io.Serializable {

	protected boolean m_Debug = false;
	transient protected eva2.gui.Plot m_Plot = null;
	protected int p = 0;
	public boolean m_ObeyDebsConstViolationPrinciple = true;

	/**
	 * This method allows you to make a deep clone of the object
	 * 
	 * @return the deep clone
	 */
	public abstract Object clone();

	/**
	 * This mehtod will test if a given individual is dominant within a given
	 * population
	 * 
	 * @param indy
	 *            The individual that is to be tested.
	 * @param pop
	 *            The population that the individual is to be tested against.
	 * @return True if the individual is dominating
	 */
	public boolean isDominant(AbstractEAIndividual indy, Population pop) {
		if (this.m_ObeyDebsConstViolationPrinciple) {
			for (int i = 0; i < pop.size(); i++) {
				if (!(indy.equals(pop.get(i)))
						&& (((AbstractEAIndividual) pop.get(i))
								.isDominatingDebConstraints(indy)))
					return false;
			}
		} else {
			for (int i = 0; i < pop.size(); i++) {
				if (!(indy.equals(pop.get(i)))
						&& (((AbstractEAIndividual) pop.get(i))
								.isDominating(indy)))
					return false;
			}
		}
		return true;
	}

	/**
	 * This method will add a given Individual to the archive and will remove
	 * all individuals that are dominated by the new individual.
	 * 
	 * @param indy
	 *            The individual that is to be tested.
	 * @param archive
	 *            The population that the individual is to be inserted to.
	 */
	public void addIndividualToArchive(AbstractEAIndividual indy,
			Population archive) {
		double[] indyFitness = indy.getFitness(), tmpFitness;
		boolean isDominating;

		for (int i = 0; i < archive.size(); i++) {
			isDominating = true;
			tmpFitness = ((AbstractEAIndividual) archive.get(i)).getFitness();
			try {
				for (int j = 0; j < indyFitness.length; j++) {
					if (indyFitness[j] <= tmpFitness[j])
						isDominating &= true;
					else
						isDominating &= false;
				}
			} catch (java.lang.ArrayIndexOutOfBoundsException e) {
				// System.out.println("-------addIndividualToArchive-------("+indyFitness.length+"/"+tmpFitness.length+")");
			}
			if (isDominating) {
				archive.remove(i);
				i--;
			}
		}
		archive.add(indy);
	}

	/**
	 * This method allows you to plot a pareto front of a given population. Here
	 * default icons will be used.
	 * 
	 * @param pop
	 *            The population to plot
	 * @param plot
	 *            The plot to use
	 **/
	public void plotParetoFront(Population pop, Plot plot) {
		DPointIcon[] icons = new DPointIcon[pop.size()];
		for (int i = 0; i < icons.length; i++)
			icons[i] = new Chart2DDPointIconCross();
		this.plotParetoFront(pop, icons, plot);
	}

	/**
	 * This method allows you to plot a pareto front of a given population
	 * 
	 * @param pop
	 *            The population to plot
	 * @param plot
	 *            The plot to use
	 * @param icons
	 *            The icons to use, perhaps with additional information
	 */
	public void plotParetoFront(Population pop, DPointIcon[] icons, Plot plot) {
		GraphPointSet mySet = new GraphPointSet(10, plot.getFunctionArea());
		DPoint myPoint;
		AbstractEAIndividual tmpIndy;
		double[][] tmpFit;
		int index;
		double curVal;
		double[] lastValue = null, tmpD;

		mySet.setConnectedMode(false);
		this.p++;
		mySet = new GraphPointSet(10000 + p, plot.getFunctionArea());
		mySet.setConnectedMode(false);
		lastValue = null;
		// first prepare the tmpFit
		tmpFit = new double[pop.size()][];
		for (int j = 0; j < pop.size(); j++) {
			tmpIndy = ((AbstractEAIndividual) pop.get(j));
			if (tmpIndy.getFitness().length <= 1) {
				tmpD = (double[]) tmpIndy.getData("MOFitness");
				tmpFit[j] = new double[tmpD.length];
				System.arraycopy(tmpD, 0, tmpFit[j], 0, tmpD.length);
			} else {
				tmpFit[j] = new double[tmpIndy.getFitness().length];
				System.arraycopy(tmpIndy.getFitness(), 0, tmpFit[j], 0, tmpIndy
						.getFitness().length);
			}
		}
		// now plot
		for (int j = 0; j < pop.size(); j++) {
			index = -1;
			curVal = Double.POSITIVE_INFINITY;
			for (int n = 0; n < tmpFit.length; n++) {
				if (tmpFit[n][0] < curVal) {
					index = n;
					curVal = tmpFit[n][0];
				}
			}
			myPoint = new DPoint(tmpFit[index][0], tmpFit[index][1]);
			if (lastValue != null) {
				plot.setConnectedPoint(lastValue[0], lastValue[1], 20000 + p);
				plot.setConnectedPoint(tmpFit[index][0], lastValue[1],
						20000 + p);
				plot.setConnectedPoint(tmpFit[index][0], tmpFit[index][1],
						20000 + p);
			}
			lastValue = new double[tmpFit[index].length];
			System.arraycopy(tmpFit[index], 0, lastValue, 0, lastValue.length);
			tmpFit[index][0] = Double.POSITIVE_INFINITY;
			myPoint.setIcon(icons[index]);
			mySet.addDPoint(myPoint);
		}
		if (lastValue != null)
			plot.setConnectedPoint(lastValue[0], lastValue[1], 20000 + p);
		p++;
	}

	/**********************************************************************************************************************
	 * These are for GUI
	 */

	// /** This method allows you to toggle the debug mode.
	// * @param b True in case of the debug mode.
	// */
	// public void setDebugFront(boolean b) {
	// this.m_Debug = b;
	// }
	// public boolean getDebugFront() {
	// return this.m_Debug;
	// }
	// public String debugFrontTipText() {
	// return "Toggles the debug mode.";
	// }
	/**
	 * Toggel the use of obeying the constraint violation principle of Deb
	 * 
	 * @param b
	 *            The new state
	 */
	public void setObeyDebsConstViolationPrinciple(boolean b) {
		this.m_ObeyDebsConstViolationPrinciple = b;
	}

	public boolean getObeyDebsConstViolationPrinciple() {
		return this.m_ObeyDebsConstViolationPrinciple;
	}

	public String obeyDebsConstViolationPrincipleToolTip() {
		return "Toggle the use of Deb's coonstraint violation principle.";
	}
}
