# Supplementary material for: Comparison of evolutionary algorithms in gene regulatory network model inference
Source: BMC Bioinformatics. 2010 Jan 27;11:59. doi: 10.1186/1471-2105-11-59 (PMC2831005; doi:10.1186/1471-2105-11-59)
Supplement: Additional file 3 — EvA2 framework. This archive contains the code and resources published by EvA2 authors (Minimum corresponding code). More details on how to use it can be found in Additional File 2. [file 1471-2105-11-59-S3.ZIP › src/eva2/server/go/operators/archiving/ArchivingAllDominating.java]

package eva2.server.go.operators.archiving;

import eva2.server.go.individuals.AbstractEAIndividual;
import eva2.server.go.operators.selection.SelectBestIndividuals;
import eva2.server.go.populations.Population;

/**
 * This simple strategy simply archives all Pareto optimal solutions. This
 * method is very prone to OutOfMemory errors! Created by IntelliJ IDEA. User:
 * streiche Date: 28.07.2003 Time: 14:40:43 To change this template use Options
 * | File Templates.
 */
public class ArchivingAllDominating extends AbstractArchiving implements
		java.io.Serializable {

	public ArchivingAllDominating() {
	}

	public ArchivingAllDominating(ArchivingAllDominating a) {
		this.m_ObeyDebsConstViolationPrinciple = a.m_ObeyDebsConstViolationPrinciple;
	}

	public Object clone() {
		return (Object) new ArchivingAllDominating(this);
	}

	/**
	 * This method allows you to merge to populations into an archive. This
	 * method will add elements from pop to the archive but will also remove
	 * elements from the archive if the archive target size is exceeded.
	 * 
	 * @param pop
	 *            The population that may add Individuals to the archive.
	 */
	public void addElementsToArchive(Population pop) {

		if (pop.getArchive() == null)
			pop.SetArchive(new Population());
		// System.out.println("addElementsToArchive");
		if (this.m_ObeyDebsConstViolationPrinciple) {
			for (int i = 0; i < pop.size(); i++) {
				// System.out.println("i:"+
				// i+" "+pop.size()+"_"+((AbstractEAIndividual)pop.get(0)).getFitness().length);
				if ((((AbstractEAIndividual) pop.get(i))
						.getConstraintViolation() == 0)
						&& (this.isDominant((AbstractEAIndividual) pop.get(i),
								pop.getArchive()))) {
					// System.out.println("Adding ("+((AbstractEAIndividual)pop.get(i)).getFitness()[0]
					// +"/"+((AbstractEAIndividual)pop.get(i)).getFitness()[1]+") to archive.");
					this.addIndividualToArchive(
							(AbstractEAIndividual) ((AbstractEAIndividual) pop
									.get(i)).clone(), pop.getArchive());
				}
			}
			if ((pop.getArchive().size() == 0) && (pop.size() > 0)) {
				SelectBestIndividuals select = new SelectBestIndividuals();
				select.setObeyDebsConstViolationPrinciple(true);
				pop.getArchive().addPopulation(
						select.selectFrom(pop, pop.getArchive()
								.getPopulationSize()));
			}
		} else {
			// test for each element in population if it
			// is dominating a element in the archive
			for (int i = 0; i < pop.size(); i++) {
				// System.out.println("i:"+
				// i+" "+pop.size()+"_"+((AbstractEAIndividual)pop.get(0)).getFitness().length);
				if (this.isDominant((AbstractEAIndividual) pop.get(i), pop
						.getArchive())) {
					// System.out.println("Adding ("+((AbstractEAIndividual)pop.get(i)).getFitness()[0]
					// +"/"+((AbstractEAIndividual)pop.get(i)).getFitness()[1]+") to archive.");
					this.addIndividualToArchive(
							(AbstractEAIndividual) ((AbstractEAIndividual) pop
									.get(i)).clone(), pop.getArchive());
				}
			}
		}
	}

	/**********************************************************************************************************************
	 * These are for GUI
	 */
	/**
	 * This method returns a global info string
	 * 
	 * @return description
	 */
	public String globalInfo() {
		return "This is a straightforward strategy, which selects all dominating individuals (very prone to generate OutOfMemory errors).";
	}

	/**
	 * This method will return a naming String
	 * 
	 * @return The name of the algorithm
	 */
	public String getName() {
		return "AllDominating";
	}

}
