# Supplementary material for: Comparison of evolutionary algorithms in gene regulatory network model inference
Source: BMC Bioinformatics. 2010 Jan 27;11:59. doi: 10.1186/1471-2105-11-59 (PMC2831005; doi:10.1186/1471-2105-11-59)
Supplement: Additional file 3 — EvA2 framework. This archive contains the code and resources published by EvA2 authors (Minimum corresponding code). More details on how to use it can be found in Additional File 2. [file 1471-2105-11-59-S3.ZIP › src/eva2/server/go/operators/archiving/ArchivingMaxiMin.java]

package eva2.server.go.operators.archiving;

import java.util.ArrayList;

import eva2.gui.Chart2DDPointIconCross;
import eva2.server.go.individuals.AbstractEAIndividual;
import eva2.server.go.operators.moso.MOSOMaxiMin;
import eva2.server.go.operators.selection.InterfaceSelection;
import eva2.server.go.operators.selection.SelectBestIndividuals;
import eva2.server.go.populations.Population;

import wsi.ra.chart2d.DPointIcon;

/**
 * Another simple archiving strategy not based on dominance but on the MaxiMin
 * criterion. Doesn't work well on non-convex Pareto fronts. Created by IntelliJ
 * IDEA. User: streiche Date: 09.08.2004 Time: 17:59:26 To change this template
 * use File | Settings | File Templates.
 */
public class ArchivingMaxiMin implements InterfaceArchiving,
		java.io.Serializable {

	private MOSOMaxiMin m_MaxiMin = new MOSOMaxiMin();
	private InterfaceSelection m_Selection = new SelectBestIndividuals();
	private boolean m_ObeyDebsConstViolationPrinciple = true;

	public ArchivingMaxiMin() {
	}

	public ArchivingMaxiMin(ArchivingMaxiMin a) {
		this.m_MaxiMin = new MOSOMaxiMin();
		this.m_Selection = (InterfaceSelection) a.m_Selection.clone();
		this.m_ObeyDebsConstViolationPrinciple = a.m_ObeyDebsConstViolationPrinciple;
	}

	public Object clone() {
		return (Object) new ArchivingMaxiMin(this);
	}

	/**
	 * This method allows you to merge to populations into an archive. This
	 * method will add elements from pop to the archive but will also remove
	 * elements from the archive if the archive target size is exceeded.
	 * 
	 * @param pop
	 *            The population that may add Individuals to the archive.
	 */
	public void addElementsToArchive(Population pop) {
		Population archive;
		double[] tmpD;
		if (pop.getArchive() == null)
			pop.SetArchive(new Population());

		// First merge the current population and the archive
		Population tmpPop = new Population();
		tmpPop.addPopulation((Population) pop.getClone());
		tmpPop.addPopulation((Population) pop.getArchive().getClone());
		tmpPop.removeDoubleInstancesUsingFitness();

		// Now calculate the MaxiMin Criterium
		this.m_MaxiMin.convertMultiObjective2SingleObjective(tmpPop);
		this.m_Selection
				.setObeyDebsConstViolationPrinciple(this.m_ObeyDebsConstViolationPrinciple);
		this.m_Selection.prepareSelection(tmpPop);
		archive = this.m_Selection.selectFrom(tmpPop, pop.getArchive()
				.getPopulationSize());
		archive.setPopulationSize(pop.getArchive().getPopulationSize());

		// now unconvert from SO to MO
		for (int i = 0; i < archive.size(); i++) {
			tmpD = (double[]) ((AbstractEAIndividual) archive.get(i))
					.getData("MOFitness");
			((AbstractEAIndividual) archive.get(i)).SetFitness(tmpD);
		}

		pop.SetArchive(archive);
	}

	/**
	 * This method allows you to determine an icon for a given individual
	 * 
	 * @param pop
	 *            The population
	 * @param index
	 *            The identifier for the individual
	 */
	public DPointIcon getIconFor(int index, Population pop) {
		return new Chart2DDPointIconCross();
	}

	/**********************************************************************************************************************
	 * These are for GUI
	 */
	/**
	 * This method returns a global info string
	 * 
	 * @return description
	 */
	public String globalInfo() {
		return "Maxi Min Archiving.";
	}

	/**
	 * This method will return a naming String
	 * 
	 * @return The name of the algorithm
	 */
	public String getName() {
		return "MaxiMin";
	}

	/**
	 * Since SelectMOMaxiMin relies on a MOSO conversion a single criterion
	 * selection method must be used.
	 * 
	 * @param pop
	 *            The selection method used.
	 */
	public void setSelectionMethod(InterfaceSelection pop) {
		this.m_Selection = pop;
	}

	public InterfaceSelection getSelectionMethod() {
		return this.m_Selection;
	}

	public String selectionMethodTipText() {
		return "Choose the selection method (single-criteria ones please).";
	}

	/**
	 * Toggel the use of obeying the constraint violation principle of Deb
	 * 
	 * @param b
	 *            The new state
	 */
	public void setObeyDebsConstViolationPrinciple(boolean b) {
		this.m_ObeyDebsConstViolationPrinciple = b;
	}

	public boolean getObeyDebsConstViolationPrinciple() {
		return this.m_ObeyDebsConstViolationPrinciple;
	}

	public String obeyDebsConstViolationPrincipleToolTip() {
		return "Toggle the use of Deb's coonstraint violation principle.";
	}
}
// extends AbstractArchiving implements java.io.Serializable {
//
// private MOSOMaxiMin m_MaxiMin = new MOSOMaxiMin();
// private InterfaceSelection m_Selection = new SelectBestIndividuals();
//
// public ArchivingMaxiMin() {
// }
//
// public ArchivingMaxiMin(ArchivingMaxiMin a) {
// this.m_MaxiMin = new MOSOMaxiMin();
// this.m_Selection = (InterfaceSelection)a.m_Selection.clone();
// }
//
// public Object clone() {
// return (Object) new ArchivingMaxiMin(this);
// }
//
// /** This method allows you to merge to populations into an archive.
// * This method will add elements from pop to the archive but will also
// * remove elements from the archive if the archive target size is exceeded.
// * @param pop The population that may add Individuals to the archive.
// */
// public void addElementsToArchive(Population pop) {
// Population archive;
// double[] tmpD;
// if (pop.getArchive() == null) pop.SetArchive(new Population());
//
// // First merge the current population and the archive
// Population tmpPop = new Population();
// tmpPop.addPopulation((Population)pop.getClone());
// tmpPop.addPopulation((Population)pop.getArchive().getClone());
// tmpPop.removeDoubleInstancesUsingFitness();
//
// // Now calculate the MaxiMin Criterium
// this.m_MaxiMin.convertMultiObjective2SingleObjective(tmpPop);
// this.m_Selection.prepareSelection(tmpPop);
// archive = this.m_Selection.selectFrom(tmpPop,
// pop.getArchive().getPopulationSize());
// archive.setPopulationSize(pop.getArchive().getPopulationSize());
//
// // now unconvert from SO to MO
// for (int i = 0; i < archive.size(); i++) {
// tmpD = (double[])((AbstractEAIndividual)archive.get(i)).getData("MOFitness");
// ((AbstractEAIndividual)archive.get(i)).SetFitness(tmpD);
// }
//
// pop.SetArchive(archive);
// }
//
// /** This method allows you to determine an icon for a given individual
// * @param pop The population
// * @param index The identifier for the individual
// */
// public DPointIcon getIconFor(int index, Population pop) {
// return new Chart2DDPointIconCross();
// }
//
// /**********************************************************************************************************************
// * These are for GUI
// */
// /** This method returns a global info string
// * @return description
// */
// public String globalInfo() {
// return "Maxi Min Archiving.";
// }
// /** This method will return a naming String
// * @return The name of the algorithm
// */
// public String getName() {
// return "MaxiMin";
// }
//
// /** Since SelectMOMaxiMin relies on a MOSO conversion
// * a single criterion selection method can be used.
// * @param pop The selection method used.
// */
// public void setSelectionMethod(InterfaceSelection pop) {
// this.m_Selection = pop;
// }
// public InterfaceSelection getSelectionMethod() {
// return this.m_Selection;
// }
// public String selectionMethodTipText() {
// return "Choose the selection method (single-criteria ones please).";
// }
// }
