# Supplementary material for: Comparison of evolutionary algorithms in gene regulatory network model inference
Source: BMC Bioinformatics. 2010 Jan 27;11:59. doi: 10.1186/1471-2105-11-59 (PMC2831005; doi:10.1186/1471-2105-11-59)
Supplement: Additional file 3 — EvA2 framework. This archive contains the code and resources published by EvA2 authors (Minimum corresponding code). More details on how to use it can be found in Additional File 2. [file 1471-2105-11-59-S3.ZIP › src/eva2/server/go/operators/archiving/ArchivingNSGA.java]

package eva2.server.go.operators.archiving;

import java.util.ArrayList;

import eva2.server.go.individuals.AbstractEAIndividual;
import eva2.server.go.populations.Population;

/**
 * The non dominated sorting GA archiving method, based on dominace sorting.
 * Created by IntelliJ IDEA. User: streiche Date: 27.02.2004 Time: 16:50:45 To
 * change this template use File | Settings | File Templates.
 */
public class ArchivingNSGA extends AbstractArchiving implements
		java.io.Serializable {

	public InterfaceRemoveSurplusIndividuals m_Cleaner = new RemoveSurplusIndividualsDynamicHyperCube();

	public ArchivingNSGA() {
	}

	public ArchivingNSGA(ArchivingNSGA a) {
		this.m_Cleaner = (InterfaceRemoveSurplusIndividuals) a.m_Cleaner
				.clone();
	}

	public Object clone() {
		return (Object) new ArchivingNSGA(this);
	}

	/**
	 * This method allows you to merge to populations into an archive. This
	 * method will add elements from pop to the archive but will also remove
	 * elements from the archive if the archive target size is exceeded.
	 * 
	 * @param pop
	 *            The population that may add Individuals to the archive.
	 */
	public void addElementsToArchive(Population pop) {

		if (pop.getArchive() == null)
			pop.SetArchive(new Population());

		// test for each element in population if it
		// is dominating a element in the archive
		for (int i = 0; i < pop.size(); i++) {
			if (this.isDominant((AbstractEAIndividual) pop.get(i), pop
					.getArchive())) {
				this.addIndividualToArchive(
						(AbstractEAIndividual) ((AbstractEAIndividual) pop
								.get(i)).clone(), pop.getArchive());
			}
		}

		// Now clear the archive of surplus individuals
		Population archive = pop.getArchive();

		this.m_Cleaner.removeSurplusIndividuals(archive);
	}

	/**********************************************************************************************************************
	 * These are for GUI
	 */
	/**
	 * This method returns a global info string
	 * 
	 * @return description
	 */
	public String globalInfo() {
		return "Non-dominating sorting GA revision 1.0.";
	}

	/**
	 * This method will return a naming String
	 * 
	 * @return The name of the algorithm
	 */
	public String getName() {
		return "NSGA";
	}

	/**
	 * This method allows you to toggle between hypercube resambling and static
	 * mode for hybercube sampling
	 * 
	 * @param s
	 *            The design mode.
	 */
	public void setCleaner(InterfaceRemoveSurplusIndividuals s) {
		this.m_Cleaner = s;
	}

	public InterfaceRemoveSurplusIndividuals getCleaner() {
		return this.m_Cleaner;
	}

	public String cleanerTipText() {
		return "Choose the method to remove surplus individuals from the archive.";
	}
}
