# Supplementary material for: Comparison of evolutionary algorithms in gene regulatory network model inference
Source: BMC Bioinformatics. 2010 Jan 27;11:59. doi: 10.1186/1471-2105-11-59 (PMC2831005; doi:10.1186/1471-2105-11-59)
Supplement: Additional file 3 — EvA2 framework. This archive contains the code and resources published by EvA2 authors (Minimum corresponding code). More details on how to use it can be found in Additional File 2. [file 1471-2105-11-59-S3.ZIP › src/eva2/server/go/operators/archiving/ArchivingNSGAII.java]

package eva2.server.go.operators.archiving;

import java.util.ArrayList;

import eva2.gui.*;
import eva2.server.go.IndividualInterface;
import eva2.server.go.individuals.AbstractEAIndividual;
import eva2.server.go.individuals.ESIndividualDoubleData;
import eva2.server.go.populations.Population;
import wsi.ra.math.RNG;

import wsi.ra.chart2d.DPoint;
import wsi.ra.chart2d.DPointIcon;

/**
 * The secon verison of the non dominace sorting GA. Created by IntelliJ IDEA.
 * User: streiche Date: 04.08.2003 Time: 16:56:10 To change this template use
 * Options | File Templates.
 */
public class ArchivingNSGAII extends ArchivingNSGA implements
		java.io.Serializable {

	public ArchivingNSGAII() {
	}

	public ArchivingNSGAII(ArchivingNSGAII a) {
	}

	public Object clone() {
		return (Object) new ArchivingNSGAII(this);
	}

	/**
	 * This method allows you to merge to populations into an archive. This
	 * method will add elements from pop to the archive but will also remove
	 * elements from the archive if the archive target size is exceeded.
	 * 
	 * @param pop
	 *            The population that may add Individuals to the archive.
	 */
	public void addElementsToArchive(Population pop) {

		if (pop.getArchive() == null)
			pop.SetArchive(new Population());

		// ////////////////////////////////////////////////////////////////////////////////////////////
		if (this.m_Debug && false) {
			// plot the complete population
			double[] tmpD = new double[2];
			tmpD[0] = 0;
			tmpD[1] = 0;
			this.m_Plot = new eva2.gui.Plot("Debug NSGAII", "Y1", "Y2", tmpD,
					tmpD);
			System.out.println("Population size: " + pop.size());
			// plot the population
			this.m_Plot.setUnconnectedPoint(0, 0, 11);
			this.m_Plot.setUnconnectedPoint(1.05, 2.5, 11);
			double[][] trueFitness = new double[pop.size()][];
			for (int i = 0; i < pop.size(); i++) {
				trueFitness[i] = ((AbstractEAIndividual) pop.get(i))
						.getFitness();
				this.m_Plot.setUnconnectedPoint(trueFitness[i][0],
						trueFitness[i][1], 11);
			}
		}
		// ////////////////////////////////////////////////////////////////////////////////////////////

		// First merge the current population and the archive
		Population tmpPop = new Population();
		tmpPop.addPopulation((Population) pop.getClone());
		tmpPop.addPopulation((Population) pop.getArchive().getClone());
		tmpPop.removeDoubleInstancesUsingFitness();

		// Now fetch the n pareto-fronts
		Population[] fronts = this.getNonDomiatedSortedFronts(tmpPop);
		tmpPop.clear();
		tmpPop = null;
		// this.calculateCrowdingDistance(fronts);

		// Now init the new archive
		Population archive = new Population();
		archive.setPopulationSize(pop.getArchive().getPopulationSize());

		// Now add the fronts to the archive
		int index = 0;
		while ((index < fronts.length)
				&& ((archive.size() + fronts[index].size()) < archive
						.getPopulationSize())) {
			archive.addPopulation(fronts[index]);
			index++;
		}

		if ((index < fronts.length)
				&& (archive.size() < archive.getPopulationSize())) {
			// In this case there are still elements left in the front which
			// could be added to the archive!
			// and there is still some place left in the archive
			// therefore we could add some individuals from front[index]
			// to the archive using the crowding distance sorting
			fronts[index].setPopulationSize(archive.getPopulationSize()
					- archive.size());
			this.m_Cleaner.removeSurplusIndividuals(fronts[index]);
			archive.addPopulation(fronts[index]);
		}
		for (int i = 0; i < fronts.length; i++) {
			fronts[i].clear();
			fronts[i] = null;
		}
		fronts = null;
		pop.SetArchive(archive);
	}

	/**
	 * This method will dissect a given population into n pareto-fronts
	 * 
	 * @param pop
	 *            The population to analyse
	 * @return Population[] the n pareto-fronts
	 */
	public Population[] getNonDomiatedSortedFronts(Population pop) {
		Population tmpPop, tmpDom, tmpNonDom;
		Population[] result = null;
		ArrayList tmpResult = new ArrayList();
		int level = 1;

		tmpPop = new Population();
		tmpPop.addPopulation(pop);

		while (tmpPop.size() > 0) {
			tmpDom = new Population();
			tmpNonDom = new Population();
			for (int i = 0; i < tmpPop.size(); i++) {
				if (this.isDominant((AbstractEAIndividual) tmpPop.get(i),
						tmpPop)) {
					((AbstractEAIndividual) tmpPop.get(i)).SetData(
							"ParetoLevel", new Integer(level));
					tmpDom.add(tmpPop.get(i));

				} else {
					tmpNonDom.add(tmpPop.get(i));
				}
			}
			tmpPop = tmpNonDom;
			if (tmpDom.size() < 1) {
				System.out.println("Problem NSGA II at level " + level + ".");
				tmpDom.addPopulation(tmpNonDom);
				for (int i = 0; i < tmpDom.size(); i++)
					((AbstractEAIndividual) tmpDom.get(i)).SetData(
							"ParetoLevel", new Integer(level));
				tmpPop.clear();
				// System.out.println(""+tmpPop.getStringRepresentation());
				// tmpPop.removeDoubleInstancesUsingFitness();
			}
			tmpResult.add(tmpDom);
			level++;
		}
		result = new Population[tmpResult.size()];
		for (int i = 0; i < result.length; i++)
			result[i] = (Population) tmpResult.get(i);
		return result;
	}

	/**
	 * This method will cacluated the NSGAII crowding distance for all
	 * individuals
	 * 
	 * @param fronts
	 *            The pareto fronts
	 */
	public void calculateCrowdingDistance(Population[] fronts) {
		RemoveSurplusIndividualsDynamicHyperCube heidi = new RemoveSurplusIndividualsDynamicHyperCube();
		double[][] fitness;
		double[] hyperCube;
		for (int i = 0; i < fronts.length; i++) {
			fitness = new double[fronts[i].size()][];
			hyperCube = new double[fronts[i].size()];
			for (int j = 0; j < fronts[i].size(); j++) {
				fitness[j] = ((AbstractEAIndividual) fronts[i].get(j))
						.getFitness();
			}
			hyperCube = heidi.calculateHyperCubeVolumes(fitness);
			for (int j = 0; j < fronts[i].size(); j++) {
				((AbstractEAIndividual) fronts[i].get(j)).SetData("HyperCube",
						new Double(hyperCube[j]));
			}
		}
	}

	/**
	 * This method allows you to determine an icon for a given individual
	 * 
	 * @param pop
	 *            The population
	 * @param index
	 *            The identifier for the individual
	 */
	public DPointIcon getIconFor(int index, Population pop) {
		return new Chart2DDPointIconCross();
	}

	/**********************************************************************************************************************
	 * These are for GUI
	 */
	/**
	 * This method returns a global info string
	 * 
	 * @return description
	 */
	public String globalInfo() {
		return "Non-dominating sorting GA revision 2.0.";
	}

	/**
	 * This method will return a naming String
	 * 
	 * @return The name of the algorithm
	 */
	public String getName() {
		return "NSGA II";
	}

}
