# Supplementary material for: Comparison of evolutionary algorithms in gene regulatory network model inference
Source: BMC Bioinformatics. 2010 Jan 27;11:59. doi: 10.1186/1471-2105-11-59 (PMC2831005; doi:10.1186/1471-2105-11-59)
Supplement: Additional file 3 — EvA2 framework. This archive contains the code and resources published by EvA2 authors (Minimum corresponding code). More details on how to use it can be found in Additional File 2. [file 1471-2105-11-59-S3.ZIP › src/eva2/server/go/operators/archiving/ArchivingPESAII.java]

package eva2.server.go.operators.archiving;

import wsi.ra.chart2d.DPointIcon;
import wsi.ra.chart2d.DPoint;
import wsi.ra.chart2d.DLine;

import java.util.ArrayList;
import java.awt.*;

import eva2.gui.*;
import eva2.server.go.IndividualInterface;
import eva2.server.go.individuals.AbstractEAIndividual;
import eva2.server.go.populations.Population;
import wsi.ra.math.RNG;

/**
 * The Pareto envelope sorting algorithm using a hybergrid and the so called
 * squezze factor. Created by IntelliJ IDEA. User: streiche Date: 05.04.2004
 * Time: 14:24:54 To change this template use File | Settings | File Templates.
 */
public class ArchivingPESAII extends AbstractArchiving implements
		java.io.Serializable {

	private int m_GridSize = 4;

	public ArchivingPESAII() {
	}

	public ArchivingPESAII(ArchivingPESAII a) {
		this.m_GridSize = a.m_GridSize;
	}

	public Object clone() {
		return (Object) new ArchivingPESAII(this);
	}

	/**
	 * This method allows you to merge to populations into an archive. This
	 * method will add elements from pop to the archive but will also remove
	 * elements from the archive if the archive target size is exceeded.
	 * 
	 * @param pop
	 *            The population that may add Individuals to the archive.
	 */
	public void addElementsToArchive(Population pop) {

		if (pop.getArchive() == null)
			pop.SetArchive(new Population());
		Population archive = pop.getArchive();

		// //////////////////////////////////////////////////////////////////////////////////
		if (this.m_Debug) {
			this.m_Plot = new eva2.gui.Plot("Debug SPEAII", "Y1", "Y2");
			System.out.println("Population size: " + pop.size());
			// plot the population
			this.m_Plot.setUnconnectedPoint(0, 0, 11);
			this.m_Plot.setUnconnectedPoint(1.2, 2.0, 11);
			Population tmpPop = new Population();
			tmpPop.addPopulation(pop);
			tmpPop.addPopulation(pop.getArchive());
			double[][] trueFitness;
			GraphPointSet mySet = new GraphPointSet(10, this.m_Plot
					.getFunctionArea());
			DPoint myPoint;
			Chart2DDPointIconText tmp;
			trueFitness = new double[archive.size()][];
			for (int i = 0; i < archive.size(); i++) {
				trueFitness[i] = ((AbstractEAIndividual) archive.get(i))
						.getFitness();
			}
			mySet.setConnectedMode(false);
			for (int i = 0; i < trueFitness.length; i++) {
				myPoint = new DPoint(trueFitness[i][0], trueFitness[i][1]);
				tmp = new Chart2DDPointIconText("");
				tmp.setIcon(new Chart2DDPointIconCircle());
				myPoint.setIcon(tmp);
				mySet.addDPoint(myPoint);
			}
		}
		// //////////////////////////////////////////////////////////////////////////////////

		// test for each element in population if it
		// is dominating a element in the archive
		for (int i = 0; i < pop.size(); i++) {
			if (this.isDominant((AbstractEAIndividual) pop.get(i), pop
					.getArchive())) {
				this.addIndividualToArchive(
						(AbstractEAIndividual) ((AbstractEAIndividual) pop
								.get(i)).clone(), pop.getArchive());
			}
		}

		// //////////////////////////////////////////////////////////////////////////////////
		if (this.m_Debug) {
			// first plot the grid
			double[][] bounds;
			double[][] trueFitness = new double[archive.size()][];

			// first calculate the bounds of the search space
			bounds = new double[((AbstractEAIndividual) archive.get(0))
					.getFitness().length][2];
			for (int i = 0; i < bounds.length; i++) {
				bounds[i][0] = Double.POSITIVE_INFINITY;
				bounds[i][1] = Double.NEGATIVE_INFINITY;
			}
			for (int i = 0; i < archive.size(); i++) {
				trueFitness[i] = ((AbstractEAIndividual) archive.get(i))
						.getFitness();
				for (int j = 0; j < trueFitness[i].length; j++) {
					if (trueFitness[i][j] < bounds[j][0])
						bounds[j][0] = trueFitness[i][j];
					if (trueFitness[i][j] > bounds[j][1])
						bounds[j][1] = trueFitness[i][j];
				}
			}
			double gridx, gridy;
			DLine line;
			gridx = (bounds[0][1] - bounds[0][0]) / this.m_GridSize;
			gridy = (bounds[1][1] - bounds[1][0]) / this.m_GridSize;
			for (int i = 0; i <= this.m_GridSize; i++) {
				line = new DLine(bounds[0][0] + gridx * i, bounds[1][0],
						bounds[0][0] + gridx * i, bounds[1][1], Color.BLUE);
				this.m_Plot.getFunctionArea().addDElement(line);
				line = new DLine(bounds[0][0], bounds[1][0] + gridy * i,
						bounds[0][1], bounds[1][0] + gridy * i, Color.BLUE);
				this.m_Plot.getFunctionArea().addDElement(line);
			}

			// now plot the archive with squeezing factor
			int[] sqFactor = this.calculateSqueezeFactor(archive);
			GraphPointSet mySet = new GraphPointSet(10, this.m_Plot
					.getFunctionArea());
			DPoint myPoint;
			Chart2DDPointIconText tmp;
			Chart2DDPointIconCircle tmp2;
			mySet.setConnectedMode(false);
			for (int i = 0; i < trueFitness.length; i++) {
				myPoint = new DPoint(trueFitness[i][0], trueFitness[i][1]);
				tmp = new Chart2DDPointIconText("SF:" + sqFactor[i]);
				tmp2 = new Chart2DDPointIconCircle();
				tmp2.setFillColor(Color.GREEN);
				tmp.setIcon(tmp2);
				myPoint.setIcon(tmp);
				mySet.addDPoint(myPoint);
			}
		}
		// //////////////////////////////////////////////////////////////////////////////////

		// Now check whether there are individuals to remove
		int bigSqueeze, index;
		int[] squeezeFactor;
		while (archive.size() > archive.getPopulationSize()) {
			squeezeFactor = this.calculateSqueezeFactor(archive);
			bigSqueeze = 0;
			index = -1;
			for (int i = 0; i < squeezeFactor.length; i++) {
				if (bigSqueeze < squeezeFactor[i]) {
					bigSqueeze = squeezeFactor[i];
					index = i;
				}
				if ((bigSqueeze == squeezeFactor[i]) && RNG.flipCoin(0.5))
					index = i;
			}
			archive.remove(index);
		}
		// //////////////////////////////////////////////////////////////////////////////////
		if (this.m_Debug) {
			double[][] trueFitness;
			GraphPointSet mySet = new GraphPointSet(10, this.m_Plot
					.getFunctionArea());
			DPoint myPoint;
			Chart2DDPointIconCircle tmp;
			trueFitness = new double[archive.size()][];
			for (int i = 0; i < archive.size(); i++) {
				trueFitness[i] = ((AbstractEAIndividual) archive.get(i))
						.getFitness();
			}
			mySet.setConnectedMode(false);
			for (int i = 0; i < trueFitness.length; i++) {
				myPoint = new DPoint(trueFitness[i][0], trueFitness[i][1]);
				tmp = new Chart2DDPointIconCircle();
				tmp.setFillColor(Color.RED);
				myPoint.setIcon(tmp);
				mySet.addDPoint(myPoint);
			}
		}
		// //////////////////////////////////////////////////////////////////////////////////

	}

	/**
	 * This method will calculate the squeeze factor for a population and will
	 * return the squeeze factor
	 * 
	 * @param pop
	 *            The population.
	 * 
	 */
	public int[] calculateSqueezeFactor(Population pop) {
		int[] result = new int[pop.size()];
		double[][] bounds;
		double[] tmpFit;
		AbstractEAIndividual tmpIndy;
		// boolean debug = true;

		// first calculate the bounds of the search space
		bounds = new double[((AbstractEAIndividual) pop.get(0)).getFitness().length][2];
		for (int i = 0; i < bounds.length; i++) {
			bounds[i][0] = Double.POSITIVE_INFINITY;
			bounds[i][1] = Double.NEGATIVE_INFINITY;
		}
		// if (debug) System.out.println("The individuals:");
		for (int i = 0; i < pop.size(); i++) {
			tmpFit = ((AbstractEAIndividual) pop.get(i)).getFitness();
			// if (debug) System.out.println("Individual "+i+": "+tmpFit[0]
			// +"/"+tmpFit[1]);
			result[i] = 0;
			for (int j = 0; j < tmpFit.length; j++) {
				if (tmpFit[j] < bounds[j][0])
					bounds[j][0] = tmpFit[j];
				if (tmpFit[j] > bounds[j][1])
					bounds[j][1] = tmpFit[j];
			}
		}
		// if (debug) {
		// System.out.println("The bounds are ("+bounds[0][0]+"/"+bounds[0][1]+")("+bounds[1][0]+"/"+bounds[1][1]+")");
		// System.out.println("Gridwidth is "+((bounds[0][1] -
		// bounds[0][0])/this.m_GridSize)+"/"+((bounds[1][1] -
		// bounds[1][0])/this.m_GridSize));
		// }

		// now that i got the bounds i can calculate the squeeze grid
		int[] curGrid = new int[bounds.length], tmpGrid = new int[bounds.length];
		double[] grid = new double[bounds.length];
		ArrayList coll;
		boolean sameGrid;
		for (int i = 0; i < pop.size(); i++) {
			if (result[i] == 0) {
				curGrid = new int[bounds.length];
				// haven't calculated the squeeze factor for this guy yet
				// first i'll calculate the grid position this guy is in
				tmpFit = ((AbstractEAIndividual) pop.get(i)).getFitness();
				coll = new ArrayList();
				for (int j = 0; j < tmpFit.length; j++) {
					grid[j] = (bounds[j][1] - bounds[j][0]) / this.m_GridSize;
					curGrid[j] = (int) ((tmpFit[j] - bounds[j][0]) / grid[j]);
				}
				// if (debug) {
				// System.out.println("Indy "+i+" ("+tmpFit[0]
				// +"/"+tmpFit[1]+") unassigned is in grid ["+curGrid[0]+"/"+curGrid[1]+"]");
				// System.out.println("");
				// System.out.println("Checking for individuals in the same grid");
				// }
				coll.add(new Integer(i));
				for (int j = i + 1; j < pop.size(); j++) {
					if (result[j] == 0) {
						// check whether this guy is in the same grid as the
						// first guy...
						tmpFit = ((AbstractEAIndividual) pop.get(j))
								.getFitness();
						sameGrid = true;
						for (int k = 0; k < tmpFit.length; k++) {
							tmpGrid[k] = (int) ((tmpFit[k] - bounds[k][0]) / grid[k]);
							if (curGrid[k] == tmpGrid[k])
								sameGrid &= true;
							else
								sameGrid &= false;
						}
						if (sameGrid)
							coll.add(new Integer(j));
						// if (debug) {
						// System.out.println("Checking indy "+j+" ("+tmpFit[0]
						// +"/"+tmpFit[1]+") in grid ["+tmpGrid[0]+"/"+tmpGrid[1]+"]");
						// }
					}
				}
				// now i got all the boogies of the same grid element
				// lets assign them thier squeeze factor
				for (int j = 0; j < coll.size(); j++) {
					result[((Integer) coll.get(j)).intValue()] = coll.size();
					tmpIndy = (AbstractEAIndividual) pop.get(((Integer) coll
							.get(j)).intValue());
					tmpIndy.SetData("SqueezeFactor", new Integer(coll.size()));
					tmpIndy.SetData("GridBox", curGrid);
				}
			}
		}

		return result;
	}

	/**********************************************************************************************************************
	 * These are for GUI
	 */
	/**
	 * This method returns a global info string
	 * 
	 * @return description
	 */
	public String globalInfo() {
		return "Pareto Envelope-based Selection Algorithm revision 2.0.";
	}

	/**
	 * This method will return a naming String
	 * 
	 * @return The name of the algorithm
	 */
	public String getName() {
		return "PESA II";
	}

	/**
	 * This method allows you to choose the grid width.
	 * 
	 * @param b
	 *            The new size of a grid element.
	 */
	public void setGridSize(int b) {
		this.m_GridSize = b;
	}

	public int getGridSize() {
		return this.m_GridSize;
	}

	public String gridSizeTipText() {
		return "Choose the number of a grid elements per dimension.";
	}
}
