# Supplementary material for: Comparison of evolutionary algorithms in gene regulatory network model inference
Source: BMC Bioinformatics. 2010 Jan 27;11:59. doi: 10.1186/1471-2105-11-59 (PMC2831005; doi:10.1186/1471-2105-11-59)
Supplement: Additional file 3 — EvA2 framework. This archive contains the code and resources published by EvA2 authors (Minimum corresponding code). More details on how to use it can be found in Additional File 2. [file 1471-2105-11-59-S3.ZIP › src/eva2/server/go/operators/archiving/ArchivingSPEAII.java]

package eva2.server.go.operators.archiving;

import wsi.ra.chart2d.DPoint;
import wsi.ra.chart2d.DPointIcon;

import java.awt.*;

import eva2.gui.*;
import eva2.server.go.individuals.AbstractEAIndividual;
import eva2.server.go.individuals.ESIndividualDoubleData;
import eva2.server.go.operators.distancemetric.InterfaceDistanceMetric;
import eva2.server.go.operators.distancemetric.ObjectiveSpaceMetric;
import eva2.server.go.operators.selection.InterfaceSelection;
import eva2.server.go.operators.selection.SelectBestIndividuals;
import eva2.server.go.populations.Population;

/**
 * The strength Pareto EA in it's second version, which is based on dominance
 * counts. Created by IntelliJ IDEA. User: streiche Date: 31.03.2004 Time:
 * 15:01:06 To change this template use File | Settings | File Templates.
 */
public class ArchivingSPEAII extends AbstractArchiving implements
		java.io.Serializable {

	private InterfaceDistanceMetric m_Metric = new ObjectiveSpaceMetric();
	private boolean soutDebug = false;

	public ArchivingSPEAII() {
	}

	public ArchivingSPEAII(ArchivingSPEAII a) {
		this.m_Metric = (InterfaceDistanceMetric) a.m_Metric.clone();
	}

	public Object clone() {
		return (Object) new ArchivingSPEAII(this);
	}

	/**
	 * This method allows you to merge two populations into an archive. This
	 * method will add elements from pop to the archive but will also remove
	 * elements from the archive if the archive target size is exceeded.
	 * 
	 * @param pop
	 *            The population that may add Individuals to the archive.
	 */
	public void addElementsToArchive(Population pop) {

		if (pop.getArchive() == null)
			pop.SetArchive(new Population());

		// //////////////////////////////////////////////////////////////////////////////////
		if (this.m_Debug) {
			this.m_Plot = new eva2.gui.Plot("Debug SPEAII", "Y1", "Y2");
			System.out.println("Population size: " + pop.size());
			// plot the population
			this.m_Plot.setUnconnectedPoint(0, 0, 11);
			this.m_Plot.setUnconnectedPoint(1.2, 2.0, 11);
		}
		// //////////////////////////////////////////////////////////////////////////////////

		// First merge the current population and the archive
		Population tmpPop = new Population();
		tmpPop.addPopulation((Population) pop.getClone());
		tmpPop.addPopulation((Population) pop.getArchive().getClone());
		tmpPop.removeDoubleInstancesUsingFitness();
		// double[][] d = this.showMay(tmpPop);

		double[] RawFitness = this.calculateRawFitness(tmpPop);
		double[] kthDistance = this.calculateKthDistance(tmpPop, Math.max(2,
				(int) Math.sqrt(tmpPop.size())));
		// // set these values to the individuals
		// for (int i = 0; i < tmpPop.size(); i++) {
		// ((AbstractEAIndividual)tmpPop.get(i)).SetData("RavFitness", new
		// Double(RawFitness[i]));
		// ((AbstractEAIndividual)tmpPop.get(i)).SetData("kthDistance", new
		// Double(kthDistance[i]));
		// }

		// //////////////////////////////////////////////////////////////////////////////////
		if (this.m_Debug) {
			double[][] trueFitness;
			GraphPointSet mySet = new GraphPointSet(10, this.m_Plot
					.getFunctionArea());
			DPoint myPoint;
			double tmp1, tmp2;
			Chart2DDPointIconText tmp;
			trueFitness = new double[tmpPop.size()][];
			for (int i = 0; i < tmpPop.size(); i++) {
				trueFitness[i] = ((AbstractEAIndividual) tmpPop.get(i))
						.getFitness();
			}
			mySet.setConnectedMode(false);
			for (int i = 0; i < trueFitness.length; i++) {
				myPoint = new DPoint(trueFitness[i][0], trueFitness[i][1]);
				tmp1 = Math.round(RawFitness[i] * 100) / (double) 100;
				tmp2 = Math.round(kthDistance[i] * 100) / (double) 100;
				tmp = new Chart2DDPointIconText("RF:" + RawFitness[i] + "/ KD:"
						+ tmp2);
				tmp.setIcon(new Chart2DDPointIconCircle());
				myPoint.setIcon(tmp);
				mySet.addDPoint(myPoint);
			}
		}
		// //////////////////////////////////////////////////////////////////////////////////

		// Now init the new archive
		Population archive = new Population();
		archive.setPopulationSize(pop.getArchive().getPopulationSize());

		// archive = this.m_Selection.selectFrom(tmpPop,
		// archive.getPopulationSize());

		// first i'll add all non-dominated
		for (int i = 0; i < RawFitness.length; i++) {
			if (RawFitness[i] < 1.0) {
				// this one is non-dominated, let's add it
				archive.add(tmpPop.get(i));
			}
		}
		// /////////////////////////////////////////////////////////////////////////////

		// double[][] p = this.showMay(archive);
		// if ((true) && ((p[0][0] > d[0][0]) || (p[1][1] > d[1][1]))) {
		// this.tz = true;
		// this.calculateRawFitness(tmpPop);
		// this.tz = false;
		// this.m_Plot = new eva2.gui.Plot("Debug SPEAII", "Y1", "Y2");
		// // plot the population
		// this.m_Plot.setUnconnectedPoint(0, 0, 11);
		// this.m_Plot.setUnconnectedPoint(1.2, 2.0, 11);
		// System.out.println("------------------Alert max!");
		// double[][] trueFitness;
		// GraphPointSet mySet = new GraphPointSet(10,
		// this.m_Plot.getFunctionArea());
		// DPoint myPoint;
		// double tmp1, tmp2;
		// Chart2DDPointIconText tmp;
		// trueFitness = new double[tmpPop.size()][];
		// for (int i = 0; i < tmpPop.size(); i++) {
		// trueFitness[i] = ((AbstractEAIndividual)tmpPop.get(i)).getFitness();
		// }
		// mySet.setConnectedMode(false);
		// for (int i = 0; i < trueFitness.length; i++) {
		// myPoint = new DPoint(trueFitness[i][0], trueFitness[i][1]);
		// tmp1 = Math.round(RawFitness[i]*100)/(double)100;
		// tmp2 = Math.round(kthDistance[i]*100)/(double)100;
		// tmp = new Chart2DDPointIconText(""+RawFitness[i]+"/"+tmp2);
		// tmp.setIcon(new Chart2DDPointIconCircle());
		// myPoint.setIcon(tmp);
		// mySet.addDPoint(myPoint);
		// }
		//
		// mySet = new GraphPointSet(10, this.m_Plot.getFunctionArea());
		// Chart2DDPointIconCircle tmpC;
		// trueFitness = new double[archive.size()][];
		// for (int i = 0; i < archive.size(); i++) {
		// trueFitness[i] = ((AbstractEAIndividual)archive.get(i)).getFitness();
		// }
		// mySet.setConnectedMode(false);
		// for (int i = 0; i < trueFitness.length; i++) {
		// myPoint = new DPoint(trueFitness[i][0], trueFitness[i][1]);
		// tmpC = new Chart2DDPointIconCircle();
		// tmpC.setFillColor(Color.GREEN);
		// myPoint.setIcon(tmpC);
		// mySet.addDPoint(myPoint);
		// }
		// }
		// ///////////////////////////////////////////////////////////////////////////////////

		// if there is some place left let's add some more
		int currentLevel = 0;
		while (archive.size() < archive.getPopulationSize()) {
			currentLevel++;
			for (int i = 0; i < RawFitness.length; i++) {
				if ((RawFitness[i] >= currentLevel)
						&& (RawFitness[i] < currentLevel + 1)) {
					archive.add(tmpPop.get(i));
				}
			}
		}
		// //////////////////////////////////////////////////////////////////////////////////
		if (this.m_Debug) {
			double[][] trueFitness;
			GraphPointSet mySet = new GraphPointSet(10, this.m_Plot
					.getFunctionArea());
			DPoint myPoint;
			Chart2DDPointIconCircle tmp;
			trueFitness = new double[archive.size()][];
			for (int i = 0; i < archive.size(); i++) {
				trueFitness[i] = ((AbstractEAIndividual) archive.get(i))
						.getFitness();
			}
			mySet.setConnectedMode(false);
			for (int i = 0; i < trueFitness.length; i++) {
				myPoint = new DPoint(trueFitness[i][0], trueFitness[i][1]);
				tmp = new Chart2DDPointIconCircle();
				tmp.setFillColor(Color.GREEN);
				myPoint.setIcon(tmp);
				mySet.addDPoint(myPoint);
			}
		}
		// //////////////////////////////////////////////////////////////////////////////////

		// Here i want to remove surplus individuals *pff*
		// So the basic idea is to search on the highes level of
		// RawFitness for the lowest kthDistance()!!!
		int ICurSma;
		double curSmall, highestLevel;
		while (archive.size() > archive.getPopulationSize()) {
			highestLevel = 0;
			RawFitness = this.calculateRawFitness(archive);
			for (int i = 0; i < RawFitness.length; i++) {
				if (RawFitness[i] > highestLevel)
					highestLevel = RawFitness[i];
			}
			kthDistance = this.calculateKthDistance(archive, Math.max(2,
					(int) Math.sqrt(archive.size())));
			ICurSma = -1;
			curSmall = Double.MAX_VALUE;
			for (int i = 0; i < kthDistance.length; i++) {
				if ((highestLevel == (RawFitness[i]) && (curSmall > kthDistance[i]))) {
					curSmall = kthDistance[i];
					ICurSma = i;
				}
			}
			archive.remove(ICurSma);
		}

		// //////////////////////////////////////////////////////////////////////////////////
		if (this.m_Debug) {
			double[][] trueFitness;
			GraphPointSet mySet = new GraphPointSet(10, this.m_Plot
					.getFunctionArea());
			DPoint myPoint;
			Chart2DDPointIconCircle tmp;
			trueFitness = new double[archive.size()][];
			for (int i = 0; i < archive.size(); i++) {
				trueFitness[i] = ((AbstractEAIndividual) archive.get(i))
						.getFitness();
			}
			mySet.setConnectedMode(false);
			for (int i = 0; i < trueFitness.length; i++) {
				myPoint = new DPoint(trueFitness[i][0], trueFitness[i][1]);
				tmp = new Chart2DDPointIconCircle();
				tmp.setFillColor(Color.RED);
				myPoint.setIcon(tmp);
				mySet.addDPoint(myPoint);
			}
		}
		// //////////////////////////////////////////////////////////////////////////////////
		pop.SetArchive(archive);

		// if there are too many let's remove the surplus
		// i could simply remove the individuals with the
		// smallest distance to a neighbor selecting from
		// all individuals or just selecting from the ones
		// in the range of currentLevel to currentLevel+1
		// while (archive.size() > archive.getPopulationSize()) {
		// // now it's time to use the <=d operator e.g.
		// // remove the individuals that are to close
		// // to thier neighbours
		// double[][] dist
		//
		// }

		//
		// // might sound stuid but as far as i understood this
		// // i'll simply select the n best ones regarding SPEAFit
		// Population archive = (Population)pop.getArchive().clone();
		// archive.clear();
		// double smallest;
		// int index;
		// for (int i = 0; i < archive.getPopulationSize(); i++) {
		// // find the smallest one
		// index = -1;
		// smallest = Double.POSITIVE_INFINITY;
		// for (int j = 0; j < SPEAFit.length; j++) {
		// if (smallest > SPEAFit[j]) {
		// smallest = SPEAFit[j];
		// index = j;
		// }
		// }
		//
		// if (index > -1) {
		// SPEAFit[index] = Double.POSITIVE_INFINITY;
		// archive.add(tmpPop.get(index));
		// }
		// }
		// if (this.m_Debug) {
		// // plot the archive
		// double[] tmpD;
		// for (int i = 0; i < archive.size(); i++) {
		// tmpD = ((AbstractEAIndividual)archive.get(i)).getFitness();
		// this.m_Plot.setUnconnectedPoint(tmpD[0], tmpD[1], 12);
		// }
		// }
	}

	private double[][] showMay(Population pop) {
		Population tmp = new Population();
		tmp.addPopulation(pop);
		if (pop.getArchive() != null)
			tmp.addPopulation(pop.getArchive());

		double[][] fitness = new double[tmp.size()][];
		for (int i = 0; i < tmp.size(); i++)
			fitness[i] = ((AbstractEAIndividual) tmp.get(i)).getFitness();
		double[] minY, maxY;
		minY = fitness[0];
		maxY = fitness[0];
		for (int i = 1; i < fitness.length; i++) {
			if (minY[0] > fitness[i][0])
				minY = fitness[i];
			if (maxY[1] > fitness[i][1])
				maxY = fitness[i];
		}
		double[][] result = new double[2][];
		result[0] = minY;
		result[1] = maxY;
		// System.out.println("Borders: ("+
		// (Math.round((100*minY[0]))/100.0)+"/"+
		// (Math.round((100*minY[1]))/100.0)+") ("+
		// (Math.round((100*maxY[0]))/100.0)+"/"+
		// (Math.round((100*maxY[1]))/100.0)+")");
		return result;
	}

	/**
	 * This method will calculate the raw fitness
	 * 
	 * @param pop
	 *            The population to evaluate
	 * @return The raw fitness for all individuals
	 */
	private double[] calculateRawFitness(Population pop) {
		double[] result = new double[pop.size()];
		int[] SPEAStrength;
		AbstractEAIndividual tmpIndy;

		SPEAStrength = new int[pop.size()];
		// first calculate the SPEAStrength
		for (int i = 0; i < pop.size(); i++) {
			result[i] = 0;
			SPEAStrength[i] = 0;
			tmpIndy = (AbstractEAIndividual) pop.get(i);
			for (int j = 0; j < pop.size(); j++) {
				if ((i != j)
						&& (!this.isEqualTo(tmpIndy, (AbstractEAIndividual) pop
								.get(j)))
						&& (tmpIndy.isDominating((AbstractEAIndividual) pop
								.get(j)))) {
					SPEAStrength[i]++;
				}
			}
		}
		if (this.soutDebug) {
			for (int i = 0; i < SPEAStrength.length; i++)
				System.out
						.println("SPEAStrength " + i + ": " + SPEAStrength[i]);
		}

		// now calculate the SPEAFitness
		for (int i = 0; i < pop.size(); i++) {
			for (int j = 0; j < pop.size(); j++) {
				if ((i != j)
						&& (!this.isEqualTo((AbstractEAIndividual) pop.get(i),
								(AbstractEAIndividual) pop.get(j)))
						&& (((AbstractEAIndividual) pop.get(i))
								.isDominating(((AbstractEAIndividual) pop
										.get(j))))) {
					result[j] += SPEAStrength[i];
					if (this.soutDebug) {
						if (i == 14) {
							double[] f1, f2;
							f1 = ((AbstractEAIndividual) pop.get(i))
									.getFitness();
							f2 = ((AbstractEAIndividual) pop.get(j))
									.getFitness();
							for (int n = 0; n < f1.length; n++) {
								System.out
										.println("" + Math.abs(f1[n] - f2[n]));
							}
						}
						System.out.println("Adding: " + SPEAStrength[i]
								+ " to " + j + " because " + i
								+ " is dominating!");
					}
				}
			}
		}
		if (this.soutDebug) {
			for (int i = 0; i < result.length; i++)
				System.out.println("Result " + i + ": " + result[i]);
			this.m_Plot = new eva2.gui.Plot("Debug SPEAII", "Y1", "Y2");
			this.m_Plot.setUnconnectedPoint(0, 0, 11);
			this.m_Plot.setUnconnectedPoint(1.2, 2.0, 11);
			GraphPointSet mySet = new GraphPointSet(10, this.m_Plot
					.getFunctionArea());
			double[][] trueFitness;
			trueFitness = new double[pop.size()][];
			for (int i = 0; i < pop.size(); i++) {
				trueFitness[i] = ((AbstractEAIndividual) pop.get(i))
						.getFitness();
				System.out.println("Fitness: (" + trueFitness[i][0] + "/"
						+ trueFitness[i][1] + ")");
			}
			DPoint myPoint;
			Chart2DDPointIconText tmp;
			mySet.setConnectedMode(false);
			for (int i = 0; i < trueFitness.length; i++) {

				myPoint = new DPoint(trueFitness[i][0], trueFitness[i][1]);
				tmp = new Chart2DDPointIconText("" + SPEAStrength[i] + "/"
						+ result[i]);
				tmp.setIcon(new Chart2DDPointIconCircle());
				myPoint.setIcon(tmp);
				mySet.addDPoint(myPoint);
			}
		}
		return result;
	}

	private boolean isEqualTo(AbstractEAIndividual a1, AbstractEAIndividual a2) {
		double[] f1, f2;
		f1 = a1.getFitness();
		f2 = a2.getFitness();
		for (int i = 0; i < f1.length; i++) {
			if (Math.abs(f1[i] - f2[i]) > 0.00000001)
				return false;
		}
		return false;
	}

	/**
	 * This method will calculate the distance to the k-th neighbour.
	 * 
	 * @param pop
	 *            The population to compute.
	 * @param k
	 *            The index k.
	 * @return The distance for each individual.
	 */
	public double[] calculateKthDistance(Population pop, int k) {
		double[] result = new double[pop.size()];
		double[][] distMatrix = new double[pop.size()][pop.size()];

		// first let's compute the complete distance matrix
		for (int i = 0; i < pop.size(); i++) {
			distMatrix[i][i] = 0.0;
			for (int j = i + 1; j < pop.size(); j++) {
				distMatrix[i][j] = this.m_Metric.distance(
						(AbstractEAIndividual) pop.get(i),
						(AbstractEAIndividual) pop.get(j));
				distMatrix[j][i] = distMatrix[i][j];
			}
		}
		// now let's search for the k-th distance
		// for each individual
		int current;
		double currentSmallest;
		for (int i = 0; i < result.length; i++) {
			// for the k-th distance
			for (int j = 0; j < k; j++) {
				// search for the smallest distance and set it to max
				current = -1;
				currentSmallest = Double.MAX_VALUE;
				for (int n = 0; n < result.length; n++) {
					if ((i != n) && (currentSmallest > distMatrix[i][n])) {
						current = n;
						currentSmallest = distMatrix[i][n];
					}
				}
				if (current >= 0)
					result[i] = distMatrix[i][current];
				else
					System.out
							.println("Error no smallest found in calculateKthDistance().");
				distMatrix[i][current] = Double.MAX_VALUE;
			}
		}
		// double[] result = new double[pop.size()];
		// double tmpD;
		//
		// for (int i = 0; i < result.length; i++) {
		// result[i] = Double.POSITIVE_INFINITY;
		// for (int j = 0; j < result.length; j++) {
		// if (i != j) {
		// tmpD = this.m_Metric.distance((AbstractEAIndividual)pop.get(i),
		// (AbstractEAIndividual)pop.get(j));
		// if (tmpD < result[i]) result[i] = tmpD;
		// }
		// }
		// }
		return result;
	}

	/**
	 * This method will calculate the SPEA strength and the raw fitness for all
	 * individuals
	 */
	public double[] calculateSPEA(Population pop) {
		int[] SPEAStrength, SPEAFitness;
		double[] SPEAResult;
		double[][] trueFitness;
		AbstractEAIndividual tmpIndy;

		SPEAStrength = new int[pop.size()];
		SPEAFitness = new int[pop.size()];
		SPEAResult = new double[pop.size()];
		trueFitness = new double[pop.size()][];

		// first calculate the SPEAStrength
		for (int i = 0; i < pop.size(); i++) {
			tmpIndy = (AbstractEAIndividual) pop.get(i);
			trueFitness[i] = tmpIndy.getFitness();
			for (int j = i + 1; j < pop.size(); j++) {
				if (tmpIndy.isDominating((AbstractEAIndividual) pop.get(j))) {
					SPEAStrength[i]++;
				} else {
					if (((AbstractEAIndividual) pop.get(j))
							.isDominating(tmpIndy)) {
						SPEAStrength[j]++;
					}
				}
			}
		}

		// now calculate the SPEAFitness
		for (int i = 0; i < pop.size(); i++) {
			for (int j = 0; j < pop.size(); j++) {
				if (i != j) {
					if (((AbstractEAIndividual) pop.get(i))
							.isDominating(((AbstractEAIndividual) pop.get(j)))) {
						SPEAFitness[j] += SPEAStrength[i];
					}
				}
			}
		}

		// now i'll calculate the distance to the k'th neighbour
		// first let's calculate the complete distance matrix
		double[][] distMatrix = new double[pop.size()][pop.size()];
		int k = (int) Math.sqrt(pop.size());
		for (int i = 0; i < pop.size(); i++) {
			distMatrix[i][i] = 0.0;
			for (int j = i + 1; j < pop.size(); j++) {
				distMatrix[i][j] = this.m_Metric.distance(
						(AbstractEAIndividual) pop.get(i),
						(AbstractEAIndividual) pop.get(j));
				distMatrix[j][i] = distMatrix[i][j];
			}
		}
		// now find the k'th distance *grml grml* what a mess!
		double[] tmpD = new double[pop.size()];
		double[] D = new double[pop.size()];
		for (int i = 0; i < tmpD.length; i++) {
			tmpD[i] = Double.POSITIVE_INFINITY;
			D[i] = Double.NEGATIVE_INFINITY;
		}
		for (int i = 0; i < k; i++) {
			for (int j = 0; j < tmpD.length; j++) {
				for (int n = 0; n < tmpD.length; n++) {
					if ((distMatrix[j][n] > D[j])
							&& (distMatrix[j][n] < tmpD[j])) {
						tmpD[j] = distMatrix[j][n];
					}
				}
			}
			for (int j = 0; j < tmpD.length; j++) {
				D[j] = tmpD[j];
				tmpD[j] = Double.POSITIVE_INFINITY;
			}
		}

		// now set the SPEAFitness
		for (int i = 0; i < SPEAResult.length; i++) {
			if (1 / (2 + D[i]) >= 1)
				System.out.println("d " + 1 / (2 + D[i]));
			SPEAResult[i] = SPEAFitness[i] + (1 / (2 + D[i]));
			((AbstractEAIndividual) pop.get(i)).SetData("RawFit", new Double(
					SPEAFitness[i]));
			((AbstractEAIndividual) pop.get(i)).SetData("SPEAFit", new Double(
					SPEAResult[i]));
		}

		if (this.m_Debug && this.m_Plot != null) {
			// System.out.println("k: " + k);
			GraphPointSet mySet = new GraphPointSet(10, this.m_Plot
					.getFunctionArea());
			DPoint myPoint;
			double tmp1, tmp2;
			Chart2DDPointIconText tmp;

			mySet.setConnectedMode(false);
			for (int i = 0; i < trueFitness.length; i++) {

				myPoint = new DPoint(trueFitness[i][0], trueFitness[i][1]);
				tmp1 = Math.round(SPEAResult[i] * 100) / (double) 100;
				tmp2 = Math.round(D[i] * 100) / (double) 100;
				tmp = new Chart2DDPointIconText("" + SPEAStrength[i] + "/"
						+ SPEAFitness[i]);
				tmp.setIcon(new Chart2DDPointIconCircle());
				myPoint.setIcon(tmp);
				mySet.addDPoint(myPoint);
			}
		}

		// Puh!
		return SPEAResult;
	}

	/**********************************************************************************************************************
	 * These are for GUI
	 */
	/**
	 * This method returns a global info string
	 * 
	 * @return description
	 */
	public String globalInfo() {
		return "Strength Pareto EA revision 2.0. The variable k to calculate the k-th distance is given by max(2, sqrt(archive.size())).";
	}

	/**
	 * This method will return a naming String
	 * 
	 * @return The name of the algorithm
	 */
	public String getName() {
		return "SPEA II";
	}
}
