# Supplementary material for: Comparison of evolutionary algorithms in gene regulatory network model inference
Source: BMC Bioinformatics. 2010 Jan 27;11:59. doi: 10.1186/1471-2105-11-59 (PMC2831005; doi:10.1186/1471-2105-11-59)
Supplement: Additional file 3 — EvA2 framework. This archive contains the code and resources published by EvA2 authors (Minimum corresponding code). More details on how to use it can be found in Additional File 2. [file 1471-2105-11-59-S3.ZIP › src/eva2/server/go/operators/archiving/InformationRetrievalInserting.java]

package eva2.server.go.operators.archiving;

import eva2.server.go.populations.Population;

/**
 * This information retrieval inserts the retrieved solutions, by removing
 * random individuals from the population. Created by IntelliJ IDEA. User:
 * streiche Date: 11.03.2004 Time: 14:55:18 To change this template use File |
 * Settings | File Templates.
 */
public class InformationRetrievalInserting implements
		InterfaceInformationRetrieval, java.io.Serializable {

	public InformationRetrievalInserting() {
	}

	public InformationRetrievalInserting(InformationRetrievalInserting a) {
	}

	public Object clone() {
		return (Object) new InformationRetrievalInserting(this);
	}

	/**
	 * This method will allow Information Retrieval from a archive onto an
	 * already existing population.
	 * 
	 * @param pop
	 *            The population.
	 */
	public void retrieveInformationFrom(Population pop) {
		Population archive = pop.getArchive();

		if (archive == null)
			return;
		if (archive.size() < pop.getPopulationSize()) {
			// remove archive size individuals from pop
			pop.removeNIndividuals(archive.size()
					- (pop.getPopulationSize() - pop.size()));
		} else {
			pop.clear();
		}

		pop.addPopulation((Population) archive.getClone());
	}

	/**********************************************************************************************************************
	 * These are for GUI
	 */
	/**
	 * This method returns a global info string
	 * 
	 * @return description
	 */
	public String globalInfo() {
		return "This Information Retrieval will insert the archive into current population by replacing random individuals if necessary.";
	}

	/**
	 * This method will return a naming String
	 * 
	 * @return The name of the algorithm
	 */
	public String getName() {
		return "Inserting Information Retrieval";
	}

}
