# Supplementary material for: Comparison of evolutionary algorithms in gene regulatory network model inference
Source: BMC Bioinformatics. 2010 Jan 27;11:59. doi: 10.1186/1471-2105-11-59 (PMC2831005; doi:10.1186/1471-2105-11-59)
Supplement: Additional file 3 — EvA2 framework. This archive contains the code and resources published by EvA2 authors (Minimum corresponding code). More details on how to use it can be found in Additional File 2. [file 1471-2105-11-59-S3.ZIP › src/eva2/server/go/operators/archiving/InformationRetrievalReplacing.java]

package eva2.server.go.operators.archiving;

import eva2.server.go.populations.Population;
import wsi.ra.math.RNG;

/**
 * This information retrieval method simply add the retrieved solutions to the
 * current population. Created by IntelliJ IDEA. User: streiche Date: 11.03.2004
 * Time: 15:01:45 To change this template use File | Settings | File Templates.
 */
public class InformationRetrievalReplacing implements
		InterfaceInformationRetrieval, java.io.Serializable {

	public InformationRetrievalReplacing() {
	}

	public InformationRetrievalReplacing(InformationRetrievalReplacing a) {
	}

	public Object clone() {
		return (Object) new InformationRetrievalReplacing(this);
	}

	/**
	 * This method will allow Information Retrieval from a archive onto an
	 * already existing population.
	 * 
	 * @param pop
	 *            The population.
	 */
	public void retrieveInformationFrom(Population pop) {
		Population archive = pop.getArchive();
		if (archive == null)
			return;
		Population tmp = new Population();

		tmp.addPopulation(archive);
		while (tmp.size() < archive.getPopulationSize()) {
			tmp.add(pop.get(RNG.randomInt(0, pop.size() - 1)));
		}

		pop.clear();
		pop.addPopulation(tmp);
	}

	/**********************************************************************************************************************
	 * These are for GUI
	 */
	/**
	 * This method returns a global info string
	 * 
	 * @return description
	 */
	public String globalInfo() {
		return "This Information Retrieval will replace the current population by the archive.";
	}

	/**
	 * This method will return a naming String
	 * 
	 * @return The name of the algorithm
	 */
	public String getName() {
		return "Replacing Information Retrieval";
	}

}
