# Supplementary material for: Comparison of evolutionary algorithms in gene regulatory network model inference
Source: BMC Bioinformatics. 2010 Jan 27;11:59. doi: 10.1186/1471-2105-11-59 (PMC2831005; doi:10.1186/1471-2105-11-59)
Supplement: Additional file 3 — EvA2 framework. This archive contains the code and resources published by EvA2 authors (Minimum corresponding code). More details on how to use it can be found in Additional File 2. [file 1471-2105-11-59-S3.ZIP › src/eva2/server/go/operators/archiving/InterfaceArchiving.java]

package eva2.server.go.operators.archiving;

import eva2.server.go.populations.Population;

/**
 * This Interface give the general methods required for a archiving method.
 * Created by IntelliJ IDEA. User: streiche Date: 05.06.2003 Time: 11:27:36 To
 * change this template use Options | File Templates.
 */
public interface InterfaceArchiving {

	/**
	 * This method allows you to make a deep clone of the object
	 * 
	 * @return the deep clone
	 */
	public Object clone();

	/**
	 * This method allows you to merge to populations into an archive. This
	 * method will add elements from pop to the archive but will also remove
	 * elements from the archive if the archive target size is exceeded.
	 * 
	 * @param pop
	 *            The population that may add Individuals to the archive.
	 */
	public void addElementsToArchive(Population pop);
}
