# Supplementary material for: Comparison of evolutionary algorithms in gene regulatory network model inference
Source: BMC Bioinformatics. 2010 Jan 27;11:59. doi: 10.1186/1471-2105-11-59 (PMC2831005; doi:10.1186/1471-2105-11-59)
Supplement: Additional file 3 — EvA2 framework. This archive contains the code and resources published by EvA2 authors (Minimum corresponding code). More details on how to use it can be found in Additional File 2. [file 1471-2105-11-59-S3.ZIP › src/eva2/server/go/operators/archiving/InterfaceInformationRetrieval.java]

package eva2.server.go.operators.archiving;

import eva2.server.go.populations.Population;

/**
 * This interface gives the necessary methods for an information retrieval
 * algorithm. Created by IntelliJ IDEA. User: streiche Date: 11.03.2004 Time:
 * 14:54:06 To change this template use File | Settings | File Templates.
 */
public interface InterfaceInformationRetrieval {

	/**
	 * This method allows you to make a deep clone of the object
	 * 
	 * @return the deep clone
	 */
	public Object clone();

	/**
	 * This method will allow Information Retrieval from a archive onto an
	 * already existing population.
	 * 
	 * @param pop
	 *            The population.
	 */
	public void retrieveInformationFrom(Population pop);
}
