# Supplementary material for: Comparison of evolutionary algorithms in gene regulatory network model inference
Source: BMC Bioinformatics. 2010 Jan 27;11:59. doi: 10.1186/1471-2105-11-59 (PMC2831005; doi:10.1186/1471-2105-11-59)
Supplement: Additional file 3 — EvA2 framework. This archive contains the code and resources published by EvA2 authors (Minimum corresponding code). More details on how to use it can be found in Additional File 2. [file 1471-2105-11-59-S3.ZIP › src/eva2/server/go/operators/archiving/InterfaceRemoveSurplusIndividuals.java]

package eva2.server.go.operators.archiving;

import eva2.server.go.populations.Population;

/**
 * This interface gives the method necessary for an aglorithm which is use to
 * reduce the size of an archive. Created by IntelliJ IDEA. User: streiche Date:
 * 13.05.2004 Time: 14:35:20 To change this template use File | Settings | File
 * Templates.
 */
public interface InterfaceRemoveSurplusIndividuals {

	/**
	 * This method allows you to make a deep clone of the object
	 * 
	 * @return the deep clone
	 */
	public Object clone();

	/**
	 * This method will remove surplus individuals from a given archive. Note
	 * archive will be altered!
	 * 
	 * @param archive
	 */
	public void removeSurplusIndividuals(Population archive);
}
