# Supplementary material for: Comparison of evolutionary algorithms in gene regulatory network model inference
Source: BMC Bioinformatics. 2010 Jan 27;11:59. doi: 10.1186/1471-2105-11-59 (PMC2831005; doi:10.1186/1471-2105-11-59)
Supplement: Additional file 3 — EvA2 framework. This archive contains the code and resources published by EvA2 authors (Minimum corresponding code). More details on how to use it can be found in Additional File 2. [file 1471-2105-11-59-S3.ZIP › src/eva2/server/go/operators/archiving/RemoveSurplusIndividualsDynamicHyperCube.java]

package eva2.server.go.operators.archiving;

import eva2.server.go.individuals.AbstractEAIndividual;
import eva2.server.go.populations.Population;
import wsi.ra.math.RNG;

/**
 * This class removes surplus individuals based on bounding hybercube, which can
 * be calculated in objective or decision space. But i guess currently you can't
 * toggel that. But here the hybercubes are dynamic, e.g. theey are recalculated
 * after an individual is removed. Created by IntelliJ IDEA. User: streiche
 * Date: 13.05.2004 Time: 14:36:54 To change this template use File | Settings |
 * File Templates.
 */
public class RemoveSurplusIndividualsDynamicHyperCube implements
		InterfaceRemoveSurplusIndividuals, java.io.Serializable {

	public RemoveSurplusIndividualsDynamicHyperCube() {
	}

	public RemoveSurplusIndividualsDynamicHyperCube(
			RemoveSurplusIndividualsDynamicHyperCube a) {
	}

	public Object clone() {
		return (Object) new RemoveSurplusIndividualsDynamicHyperCube(this);
	}

	/**
	 * This method will remove surplus individuals from a given archive. Note
	 * archive will be altered!
	 * 
	 * @param archive
	 */
	public void removeSurplusIndividuals(Population archive) {
		double[][] fitness;
		double[] space;
		int indexSmallHyperCube;
		while (archive.size() > archive.getPopulationSize()) {
			// select the individual with the least space around him
			// to do this i got to find the next smaller and the next bigger one
			fitness = new double[archive.size()][];
			space = new double[archive.size()];
			for (int i = 0; i < archive.size(); i++) {
				fitness[i] = ((AbstractEAIndividual) archive.get(i))
						.getFitness();
			}
			space = this.calculateHyperCubeVolumes(fitness);
			// now find the individual with the smallest hypervolume
			indexSmallHyperCube = 0;
			for (int i = 1; i < archive.size(); i++) {
				if (space[i] < space[indexSmallHyperCube])
					indexSmallHyperCube = i;
				else {
					// if they are equal give them a fair chance to exchange
					// between them
					if ((space[i] == space[indexSmallHyperCube])
							&& (RNG.flipCoin(0.5))) {
						indexSmallHyperCube = i;
					}
				}
			}
			archive.remove(indexSmallHyperCube);
		}
	}

	/**
	 * This method calculates the surrounding hypervolumes for a given array of
	 * fitness values
	 * 
	 * @param fitness
	 *            The array of multi dimensional fitness values.
	 * @return An array of hypercube volumes,
	 */
	public double[] calculateHyperCubeVolumes(double[][] fitness) {
		double[] result = new double[fitness.length];
		int upperI, lowerI;
		double upperX, lowerX;

		for (int i = 0; i < fitness.length; i++) {
			result[i] = 1;
			for (int y = 0; y < fitness[i].length; y++) {
				upperI = -1;
				lowerI = -1;
				upperX = Double.POSITIVE_INFINITY;
				lowerX = Double.POSITIVE_INFINITY;
				// now find the boundary in this dimension
				// overall elements in the fitness array
				for (int j = 0; j < fitness.length; j++) {
					if (i != j) {
						// the lower bound
						if ((fitness[j][y] <= fitness[i][y])
								&& (Math.abs(fitness[j][y] - fitness[i][y]) < lowerX)) {
							lowerX = Math.abs(fitness[j][y] - fitness[i][y]);
							lowerI = j;
						}
						// the upper bound
						if ((fitness[j][y] >= fitness[i][y])
								&& (Math.abs(fitness[j][y] - fitness[i][y]) < upperX)) {
							upperX = Math.abs(fitness[j][y] - fitness[i][y]);
							upperI = j;
						}
					}
				}
				// now i should have the lower and the upperbound
				if ((upperI == -1) || (lowerI == -1))
					result[i] *= Double.POSITIVE_INFINITY;
				else
					result[i] *= Math.abs(Math.abs(fitness[upperI][y]
							- fitness[lowerI][y]));
			}
		}
		return result;
	}
}
