# Supplementary material for: Comparison of evolutionary algorithms in gene regulatory network model inference
Source: BMC Bioinformatics. 2010 Jan 27;11:59. doi: 10.1186/1471-2105-11-59 (PMC2831005; doi:10.1186/1471-2105-11-59)
Supplement: Additional file 3 — EvA2 framework. This archive contains the code and resources published by EvA2 authors (Minimum corresponding code). More details on how to use it can be found in Additional File 2. [file 1471-2105-11-59-S3.ZIP › src/eva2/server/go/operators/archiving/RemoveSurplusIndividualsStaticHyperCube.java]

package eva2.server.go.operators.archiving;

import eva2.server.go.individuals.AbstractEAIndividual;
import eva2.server.go.populations.Population;
import wsi.ra.math.RNG;

/**
 * This class removes surplus individuals based on bounding hybercube, which can
 * be calculated in objective or decision space. But i guess currently you can't
 * toggel that. But here the hybercubes are static, e.g. theey are not
 * recalculated after an individual is removed. Created by IntelliJ IDEA. User:
 * streiche Date: 13.05.2004 Time: 14:43:15 To change this template use File |
 * Settings | File Templates.
 */
public class RemoveSurplusIndividualsStaticHyperCube extends
		RemoveSurplusIndividualsDynamicHyperCube implements
		java.io.Serializable {

	public RemoveSurplusIndividualsStaticHyperCube() {
	}

	public RemoveSurplusIndividualsStaticHyperCube(
			RemoveSurplusIndividualsStaticHyperCube a) {
	}

	public Object clone() {
		return (Object) new RemoveSurplusIndividualsStaticHyperCube(this);
	}

	/**
	 * This method will remove surplus individuals from a given archive. Note
	 * archive will be altered!
	 * 
	 * @param archive
	 */
	public void removeSurplusIndividuals(Population archive) {
		double[][] fitness;
		double[] space;
		int indexSmallHyperCube;
		double smallestHyperCube, tmpS;

		fitness = new double[archive.size()][];
		space = new double[archive.size()];
		for (int i = 0; i < archive.size(); i++) {
			fitness[i] = ((AbstractEAIndividual) archive.get(i)).getFitness();
		}
		space = this.calculateHyperCubeVolumes(fitness);
		for (int i = 0; i < archive.size(); i++) {
			((AbstractEAIndividual) archive.get(i)).SetData("HyperCube",
					new Double(space[i]));
		}

		while (archive.size() > archive.getPopulationSize()) {
			// select the individual with the least space around him
			// to do this i got to find the next smaller and the next bigger one
			smallestHyperCube = ((Double) ((AbstractEAIndividual) archive
					.get(0)).getData("HyperCube")).doubleValue();
			indexSmallHyperCube = 0;
			for (int i = 1; i < archive.size(); i++) {
				tmpS = ((Double) ((AbstractEAIndividual) archive.get(i))
						.getData("HyperCube")).doubleValue();
				if (tmpS < smallestHyperCube) {
					smallestHyperCube = tmpS;
					indexSmallHyperCube = i;
				} else {
					// if they are equal give them a fair chance to exchange
					// between them
					if ((tmpS == smallestHyperCube) && (RNG.flipCoin(0.5))) {
						smallestHyperCube = tmpS;
						indexSmallHyperCube = i;
					}
				}
			}
			archive.remove(indexSmallHyperCube);
		}
	}
}
