# Supplementary material for: Comparison of evolutionary algorithms in gene regulatory network model inference
Source: BMC Bioinformatics. 2010 Jan 27;11:59. doi: 10.1186/1471-2105-11-59 (PMC2831005; doi:10.1186/1471-2105-11-59)
Supplement: Additional file 3 — EvA2 framework. This archive contains the code and resources published by EvA2 authors (Minimum corresponding code). More details on how to use it can be found in Additional File 2. [file 1471-2105-11-59-S3.ZIP › src/eva2/server/go/operators/classification/ClassificationSelfOrganizingMaps.java]

package eva2.server.go.operators.classification;

import javax.swing.*;

import eva2.gui.Chart2DDPointIconCross;
import wsi.ra.math.RNG;
import wsi.ra.chart2d.*;
import java.awt.event.WindowAdapter;
import java.awt.event.WindowEvent;
import java.awt.*;

/**
 * Self-organizing maps, a simple, but easy to visualize method for
 * classification. The Dikel flag is an undocumented extension, which seems to
 * work but is not published. Created by IntelliJ IDEA. User: streiche Date:
 * 09.12.2004 Time: 15:10:45 To change this template use File | Settings | File
 * Templates.
 */
public class ClassificationSelfOrganizingMaps implements java.io.Serializable,
		InterfaceClassification {

	private int m_Dim1 = 5, m_Dim2 = 15;
	private int m_AlternativeClasses;
	private double[][][] m_SOM;
	private int[][][] m_SOMClass;
	private double[][] m_Range; // [dimension][min, max, mean, sigma]
	private double m_Alpha = 0.4;
	private int m_TrainingCycles = 250;
	private int m_NeighborhoodSize = 2;
	private boolean m_DikelThis = true;
	private boolean debug = false;

	public ClassificationSelfOrganizingMaps() {
	}

	public ClassificationSelfOrganizingMaps(ClassificationSelfOrganizingMaps a) {
		this.m_Dim1 = a.m_Dim1;
		this.m_Dim2 = a.m_Dim2;
		this.m_AlternativeClasses = a.m_AlternativeClasses;
		this.m_NeighborhoodSize = a.m_NeighborhoodSize;
		this.m_Alpha = a.m_Alpha;
		this.m_DikelThis = a.m_DikelThis;
		this.m_TrainingCycles = a.m_TrainingCycles;
		if (a.m_SOM != null) {
			this.m_SOM = new double[a.m_SOM.length][a.m_SOM[0].length][a.m_SOM[0][0].length];
			for (int i = 0; i < a.m_SOM.length; i++) {
				for (int j = 0; j < a.m_SOM[0].length; j++) {
					for (int k = 0; k < a.m_SOM[0][0].length; k++) {
						this.m_SOM[i][j][k] = a.m_SOM[i][j][k];
					}
				}
			}
		}
		if (a.m_SOMClass != null) {
			this.m_SOMClass = new int[a.m_SOMClass.length][a.m_SOMClass[0].length][a.m_SOMClass[0][0].length];
			for (int i = 0; i < a.m_SOMClass.length; i++) {
				for (int j = 0; j < a.m_SOMClass[0].length; j++) {
					for (int k = 0; k < a.m_SOMClass[0][0].length; k++) {
						this.m_SOMClass[i][j][k] = a.m_SOMClass[i][j][k];
					}
				}
			}
		}
		if (a.m_Range != null) {
			this.m_Range = new double[a.m_Range.length][4];
			for (int i = 0; i < this.m_Range.length; i++) {
				this.m_Range[i][0] = a.m_Range[i][0];
				this.m_Range[i][1] = a.m_Range[i][1];
				this.m_Range[i][2] = a.m_Range[i][2];
				this.m_Range[i][3] = a.m_Range[i][3];
			}
		}
	}

	/**
	 * This method allows you to make a deep clone of the object
	 * 
	 * @return the deep clone
	 */
	public Object clone() {
		return (Object) new ClassificationSelfOrganizingMaps(this);
	}

	/**
	 * This method will init the classificator
	 * 
	 * @param space
	 *            The double[n][d] space
	 * @param type
	 *            The classes [0,1,..]
	 */
	public void init(double[][] space, int[] type) {
		this.m_AlternativeClasses = 0;
		for (int i = 0; i < type.length; i++) {
			this.m_AlternativeClasses = Math.max(type[i],
					this.m_AlternativeClasses);
		}
		this.m_AlternativeClasses++;
		this.m_SOM = new double[this.m_Dim1][this.m_Dim2][space[0].length];
		this.m_SOMClass = new int[this.m_Dim1][this.m_Dim2][this.m_AlternativeClasses];
		this.m_Range = new double[space[0].length][4];
		for (int i = 0; i < this.m_Range.length; i++) {
			this.m_Range[i][0] = Double.POSITIVE_INFINITY;
			this.m_Range[i][1] = Double.NEGATIVE_INFINITY;
			this.m_Range[i][2] = 0;
			this.m_Range[i][3] = 0;
		}
		for (int i = 0; i < space.length; i++) {
			for (int k = 0; k < space[0].length; k++) {
				this.m_Range[k][0] = Math.min(this.m_Range[k][0], space[i][k]);
				this.m_Range[k][1] = Math.max(this.m_Range[k][1], space[i][k]);
				this.m_Range[k][2] += space[i][k];
			}
		}
		for (int i = 0; i < this.m_Range.length; i++) {
			this.m_Range[i][2] = this.m_Range[i][2] / ((double) space.length);
			for (int j = 0; j < space.length; j++) {
				this.m_Range[i][3] += Math.pow(
						(this.m_Range[i][2] - space[j][i]), 2);
			}
			this.m_Range[i][3] = Math.sqrt(this.m_Range[i][3]
					/ ((double) space.length));
			// System.out.println("Range: ["+this.m_Range[i][0]+", "+this.m_Range[i][1]+"] Mean: "+this.m_Range[i][2]+" Var: "+this.m_Range[i][3]);
		}
		this.initSOM();
		// if (this.debug) this.drawSOM(space, type);
	}

	/**
	 * This method inits the weights of the SOM in the current range
	 */
	private void initSOM() {
		for (int i = 0; i < this.m_SOM.length; i++) {
			for (int j = 0; j < this.m_SOM[0].length; j++) {
				for (int k = 0; k < this.m_SOM[0][0].length; k++) {
					this.m_SOM[i][j][k] = 0 * RNG.randomDouble(
							(this.m_Range[k][0] - this.m_Range[k][2])
									/ (1 + this.m_Range[k][3]),
							(this.m_Range[k][1] - this.m_Range[k][2])
									/ (1 + this.m_Range[k][3]));
				}
				for (int k = 0; k < this.m_SOMClass[0][0].length; k++) {
					this.m_SOMClass[i][j][k] = 0;
				}
			}
		}
	}

	/**
	 * This method allows you to train the classificator based on double[d]
	 * values and the class. n gives the number of instances and d gives the
	 * dimension of the search space.
	 * 
	 * @param space
	 *            The double[n][d] space
	 * @param type
	 *            The int[n] classes [0,1,..]
	 */
	public void train(double[][] space, int[] type) {
		// first init the assignment to zero
		for (int i = 0; i < this.m_SOM.length; i++) {
			for (int j = 0; j < this.m_SOM[0].length; j++) {
				for (int k = 0; k < this.m_SOMClass[0][0].length; k++) {
					this.m_SOMClass[i][j][k] = 0;
				}
			}
		}
		// now train the stuff
		int[] order;
		int[] winner;
		for (int t = 0; t < this.m_TrainingCycles; t++) {
			// train the full set
			order = RNG.randomPermutation(space.length);
			for (int i = 0; i < order.length; i++) {
				winner = this.findWinningNeuron(space[order[i]]);
				// now i got the winning neuron *puh*
				// update this neuron and the neighbors
				this.update(winner, space[order[i]], t
						/ ((double) this.m_TrainingCycles));

			}
			// if (this.debug) this.drawSOM(space, type);
		}
		// finally assign the classes to the neurons
		// most likely it is a percentage value
		for (int i = 0; i < space.length; i++) {
			winner = this.findWinningNeuron(space[i]);
			this.m_SOMClass[winner[0]][winner[1]][type[i]]++;
		}
		if (this.debug)
			this.drawSOM(space, type);
	}

	/**
	 * This method updates a given winner neuron and it's neighbours
	 * 
	 * @param w
	 *            The winner coordinates [x,y]
	 * @param data
	 *            The current data point
	 * @param t
	 *            The current time
	 */
	private void update(int[] w, double[] data, double t) {
		double a = this.m_Alpha * (1 - t);
		double dist;
		int[] tmpI = new int[2];

		// move the winner to the data point
		if (this.m_DikelThis) {
			this.drikelWinnerTo(w, data, a);
		} else {
			this.moveNeuronTo(w, data, a);
		}

		// move the neighbors to the data point
		for (int i = -this.m_NeighborhoodSize; i <= this.m_NeighborhoodSize; i++) {
			for (int j = -this.m_NeighborhoodSize; j <= this.m_NeighborhoodSize; j++) {
				// not the original point
				if ((j != 0) || (i != 0)) {
					// not outside the array
					if ((this.m_SOM.length > w[0] + i) && (w[0] + i >= 0)
							&& (this.m_SOM[0].length > w[1] + j)
							&& (w[1] + j >= 0)) {
						dist = Math.sqrt(i * i + j * j);
						tmpI[0] = w[0] + i;
						tmpI[1] = w[1] + j;
						this.moveNeuronTo(tmpI, data, a / dist);
					}
				}
			}
		}
	}

	/**
	 * This method finds the winning neuron for a given data point
	 * 
	 * @param data
	 *            The data point
	 */
	private int[] findWinningNeuron(double[] data) {
		double minDist = Double.POSITIVE_INFINITY, dist;
		int[] result = new int[2];
		result[0] = 0;
		result[1] = 0;
		// find the winning neuron for order[j]
		for (int m = 0; m < this.m_SOM.length; m++) {
			for (int n = 0; n < this.m_SOM[0].length; n++) {
				dist = this.distance(this.m_SOM[m][n], data);
				if (minDist > dist) {
					minDist = dist;
					result[0] = m;
					result[1] = n;
				}
			}
		}
		return result;
	}

	/**
	 * This method returns the euclidian distance between a neuron and a data
	 * point
	 * 
	 * @param n
	 *            The neuron
	 * @param d
	 *            The data point
	 * @return The distance between them
	 */
	public double distance(double[] n, double[] d) {
		double result = 0;

		for (int i = 0; i < n.length; i++) {
			result += Math.pow(n[i] - (d[i] - this.m_Range[i][2])
					/ (1 + this.m_Range[i][3]), 2);
		}
		result = Math.sqrt(result);

		return result;
	}

	/**
	 * This method moves a neuron to a data point
	 * 
	 * @param w
	 *            The neuron
	 * @param d
	 *            The data point
	 * @param a
	 *            The scaling factor
	 */
	public void moveNeuronTo(int[] w, double[] d, double a) {
		double[] vec = new double[this.m_SOM[w[0]][w[1]].length];

		for (int i = 0; i < this.m_SOM[w[0]][w[1]].length; i++) {
			vec[i] = (d[i] - this.m_Range[i][2]) / (1 + this.m_Range[i][3])
					- this.m_SOM[w[0]][w[1]][i];
			this.m_SOM[w[0]][w[1]][i] += a * vec[i];
		}
	}

	/**
	 * This method moves the winner neuro in a wierd way back and forth again
	 * 
	 * @param w
	 *            The neuron
	 * @param d
	 *            The data point
	 * @param a
	 *            The scaling factor
	 */
	public void drikelWinnerTo(int[] w, double[] d, double a) {
		double[] vec = new double[this.m_SOM[w[0]][w[1]].length];
		double[] nec = new double[this.m_SOM[w[0]][w[1]].length];
		double dist;

		for (int i = 0; i < this.m_SOM[w[0]][w[1]].length; i++) {
			vec[i] = (d[i] - this.m_Range[i][2]) / (1 + this.m_Range[i][3])
					- this.m_SOM[w[0]][w[1]][i];
			nec[i] = 0;
		}
		for (int i = -1; i <= 1; i++) {
			for (int j = -1; j <= 1; j++) {
				// not the original point
				if ((j != 0) || (i != 0)) {
					// not outside the array
					if ((this.m_SOM.length > w[0] + i) && (w[0] + i >= 0)
							&& (this.m_SOM[0].length > w[1] + j)
							&& (w[1] + j >= 0)) {
						dist = Math.sqrt(i * i + j * j);
						for (int k = 0; k < this.m_SOM[0][0].length; k++) {
							nec[k] += (d[k] - this.m_Range[k][2])
									/ (1 + this.m_Range[k][3])
									- this.m_SOM[w[0] + i][w[1] + j][k];
						}
					}
				}
			}
		}
		for (int i = 0; i < this.m_SOM[w[0]][w[1]].length; i++) {
			vec[i] = vec[i] - (a / 2.0) * nec[i];
			this.m_SOM[w[0]][w[1]][i] += a * vec[i];
		}
	}

	/**
	 * This method will classify a given data point
	 * 
	 * @param point
	 *            The double[d] data point.
	 * @return type The resulting class.
	 */
	public int getClassFor(double[] point) {
		int[] winner = this.findWinningNeuron(point);
		int mostClasses = 0;
		int result = 0;

		for (int i = 0; i < this.m_SOMClass[winner[0]][winner[1]].length; i++) {
			if (mostClasses < this.m_SOMClass[winner[0]][winner[1]][i]) {
				result = i;
				mostClasses = this.m_SOMClass[winner[0]][winner[1]][i];
			}
		}
		return result;
	}

	/**
	 * For debugging only
	 */
	private void drawSOM(double[][] data, int[] types) {
		JFrame frame = new JFrame();
		JPanel panel = new JPanel();

		panel.setLayout(new BorderLayout());
		frame.setTitle("SOM tester");
		frame.setSize(500, 500);
		frame.setLocation(530, 50);
		frame.addWindowListener(new WindowAdapter() {
			public void windowClosing(WindowEvent ev) {
				System.exit(0);
			}
		});
		DLine tmpL;
		double[] pos1, pos2;
		ScaledBorder myBorder = new ScaledBorder();
		DArea area = new DArea();
		area.setBorder(myBorder);
		area.setBackground(Color.white);
		for (int i = 0; i < this.m_SOM.length; i++) {
			for (int j = 0; j < this.m_SOM[0].length; j++) {
				pos1 = this.m_SOM[i][j];
				if ((i + 1) < this.m_SOM.length) {
					pos2 = this.m_SOM[i + 1][j];
					tmpL = new DLine(pos1[0], pos1[1], pos2[0], pos2[1],
							Color.BLACK);
					area.addDElement(tmpL);
				}
				if ((j + 1) < this.m_SOM[i].length) {
					pos2 = this.m_SOM[i][j + 1];
					tmpL = new DLine(pos1[0], pos1[1], pos2[0], pos2[1],
							Color.BLACK);
					area.addDElement(tmpL);
				}
			}
		}
		DPoint tmpP;
		// for (int i = 0; i < data.length; i++) {
		// tmpP = new DPoint(data[i][0], data[i][1]);
		// tmpP.setIcon(new Chart2DDPointIconCross());
		// tmpP.setColor(Color.RED);
		// area.addDElement(tmpP);
		// }
		for (int i = 0; i < data.length; i++) {
			tmpP = new DPoint((data[i][0] - this.m_Range[0][2])
					/ (1 + this.m_Range[0][3]),
					(data[i][1] - this.m_Range[1][2])
							/ (1 + this.m_Range[1][3]));
			tmpP.setIcon(new Chart2DDPointIconCross());
			tmpP.setColor(this.getColorFor(types[i]));
			area.addDElement(tmpP);
		}
		panel.add(area, BorderLayout.CENTER);
		frame.getContentPane().add(panel);
		frame.validate();
		frame.show();
	}

	/**
	 * This method will return a view on the SOM and it classification result
	 */
	public JComponent getViewOnSOM() {
		DArea result = new DArea();
		result.setBackground(Color.WHITE);
		result.setVisibleRectangle(0, 0, this.m_SOM.length,
				this.m_SOM[0].length);
		result.setPreferredSize(new Dimension(this.m_SOM.length * 10,
				this.m_SOM[0].length * 10));
		result.setMinimumSize(new Dimension(this.m_SOM.length * 2,
				this.m_SOM[0].length * 2));
		DRectangle tmpRect;
		int best;
		double total;
		double currentP;
		double lastP;
		for (int i = 0; i < this.m_SOM.length; i++) {
			for (int j = 0; j < this.m_SOM[i].length; j++) {
				total = 0;
				currentP = 0;
				lastP = 0;
				// first determine how many instances have been assigned to
				for (int k = 0; k < this.m_SOMClass[i][j].length; k++) {
					total += this.m_SOMClass[i][j][k];
				}
				// now determine the percentage for each class and draw the box
				if (false) {
					// draw only dominat class
					tmpRect = new DRectangle(i, j, 1, 1);
					tmpRect.setColor(Color.BLACK);
					best = 0;
					for (int k = 0; k < this.m_SOMClass[i][j].length; k++) {
						if (best < this.m_SOMClass[i][j][k]) {
							best = this.m_SOMClass[i][j][k];
							tmpRect.setFillColor(this.getColorFor(k));
						}
					}
					result.addDElement(tmpRect);
				} else {
					// try to draw the percentage for each element
					for (int k = 0; k < this.m_SOMClass[i][j].length; k++) {
						currentP = this.m_SOMClass[i][j][k] / total;
						if (currentP > 0) {
							tmpRect = new DRectangle(i, j + lastP, 1, currentP);
							tmpRect.setColor(this.getColorFor(k));
							tmpRect.setFillColor(this.getColorFor(k));
							result.addDElement(tmpRect);
							lastP += currentP;
						}
					}
					// just a final bounding box around the neuron
					tmpRect = new DRectangle(i, j, 1, 1);
					tmpRect.setColor(Color.BLACK);
					tmpRect.setFillColor(new Color(0, 0, 0, 0.0f));
					result.addDElement(tmpRect);
				}
			}
		}

		return result;
	}

	private Color getColorFor(int i) {
		switch (i) {
		case 0:
			return Color.BLUE;
		case 1:
			return Color.RED;
		case 2:
			return Color.GREEN;
		case 3:
			return Color.CYAN;
		case 4:
			return Color.ORANGE;
		case 5:
			return Color.MAGENTA;
		case 6:
			return Color.YELLOW;
		case 7:
			return Color.PINK;
		case 8:
			return Color.GRAY;
		}
		return Color.LIGHT_GRAY;
	}

	public static void main(String[] args) {
		ClassificationSelfOrganizingMaps som = new ClassificationSelfOrganizingMaps();
		som.setSizeX(5);
		som.setSizeY(25);
		int num = 25;
		double[][] data = new double[num * 2][2];
		int[] type = new int[num * 2];
		for (int i = 0; i < num; i++) {
			data[i][0] = -0.8 + RNG.gaussianDouble(0.3);
			data[i][1] = -0.5 + RNG.gaussianDouble(0.1);
			type[i] = 0;
			data[i + num][0] = 0.1 + RNG.gaussianDouble(0.1);
			data[i + num][1] = 0.2 + RNG.gaussianDouble(0.1);
			type[i + num] = 1;
		}
		som.init(data, type);
		som.train(data, type);
	}

	/**********************************************************************************************************************
	 * These are for GUI
	 */
	/**
	 * This method allows the CommonJavaObjectEditorPanel to read the name to
	 * the current object.
	 * 
	 * @return The name.
	 */
	public String getName() {
		return "Self-Organizing Maps";
	}

	/**
	 * This method returns a global info string
	 * 
	 * @return description
	 */
	public String globalInfo() {
		return "The Self-Organizing Maps, have been proposed by Kohonen (read this book on SOMs for further details).";
	}

	/**
	 * This method allows you to set the number of neurons in x dimension
	 * 
	 * @param t
	 *            The number of neurons in x dimension
	 */
	public void setSizeX(int t) {
		if (t < 1)
			t = 1;
		this.m_Dim1 = t;
	}

	public int getSizeX() {
		return this.m_Dim1;
	}

	public String sizeXTipText() {
		return "Set the number of neurons in x dimension.";
	}

	/**
	 * This method allows you to set the number of neurons in y dimension
	 * 
	 * @param t
	 *            The number of neurons in y dimension
	 */
	public void setSizeY(int t) {
		if (t < 1)
			t = 1;
		this.m_Dim2 = t;
	}

	public int getSizeY() {
		return this.m_Dim2;
	}

	public String sizeYTipText() {
		return "Set the number of neurons in y dimension.";
	}

	/**
	 * This method allows you to set the number of training cycles
	 * 
	 * @param t
	 *            The number of training cycles
	 */
	public void setTrainingCycles(int t) {
		if (t < 1)
			t = 1;
		this.m_TrainingCycles = t;
	}

	public int getTrainingCycles() {
		return this.m_TrainingCycles;
	}

	public String trainingCyclesTipText() {
		return "Set the number of training cycles to perform.";
	}

	/**
	 * This method allows you to set the size of the neighorhood
	 * 
	 * @param t
	 *            The size of the neighborhood
	 */
	public void setNeighborhoodSize(int t) {
		if (t < 0)
			t = 0;
		this.m_NeighborhoodSize = t;
	}

	public int getNeighborhoodSize() {
		return this.m_NeighborhoodSize;
	}

	public String neighborhoodSizeTipText() {
		return "Set the size of the neighborhood.";
	}

	/**
	 * This method allows you to set the initial alpha value
	 * 
	 * @param t
	 *            The initial alpha value
	 */
	public void setAlpha(double t) {
		if (t < 0)
			t = 0;
		if (t > 0.5)
			t = 0.5;
		this.m_Alpha = t;
	}

	public double getAlpha() {
		return this.m_Alpha;
	}

	public String AlphaTipText() {
		return "Choose the initial alpha (0-0.5).";
	}

	/**
	 * Activate attractive neignbors for the winner neuron
	 * 
	 * @param t
	 *            The dikel factor
	 */
	public void setDikelThis(boolean t) {
		this.m_DikelThis = t;
	}

	public boolean getDikelThis() {
		return this.m_DikelThis;
	}

	public String dikelThisTipText() {
		return "Activate attractive neignbors for the winner neuron.";
	}

}
