# Supplementary material for: Comparison of evolutionary algorithms in gene regulatory network model inference
Source: BMC Bioinformatics. 2010 Jan 27;11:59. doi: 10.1186/1471-2105-11-59 (PMC2831005; doi:10.1186/1471-2105-11-59)
Supplement: Additional file 3 — EvA2 framework. This archive contains the code and resources published by EvA2 authors (Minimum corresponding code). More details on how to use it can be found in Additional File 2. [file 1471-2105-11-59-S3.ZIP › src/eva2/server/go/operators/classification/InterfaceClassification.java]

package eva2.server.go.operators.classification;

/**
 * An interface for classification methods, currently under construction.
 * Created by IntelliJ IDEA. User: streiche Date: 09.12.2004 Time: 15:10:18 To
 * change this template use File | Settings | File Templates.
 */
public interface InterfaceClassification {
	/**
	 * This method allows you to make a deep clone of the object
	 * 
	 * @return the deep clone
	 */
	public Object clone();

	/**
	 * This method will init the classificator
	 * 
	 * @param space
	 *            The double[n][d] space*
	 * @param type
	 *            The classes [0,1,..]
	 */
	public void init(double[][] space, int[] type);

	/**
	 * This method allows you to train the classificator based on double[d]
	 * values and the class. n gives the number of instances and d gives the
	 * dimension of the search space.
	 * 
	 * @param space
	 *            The double[n][d] space
	 * @param type
	 *            The int[n] classes [0,1,..]
	 */
	public void train(double[][] space, int[] type);

	/**
	 * This method will classify a given data point
	 * 
	 * @param point
	 *            The double[d] data point.
	 * @return type The resulting class.
	 */
	public int getClassFor(double[] point);
}
