# Supplementary material for: Comparison of evolutionary algorithms in gene regulatory network model inference
Source: BMC Bioinformatics. 2010 Jan 27;11:59. doi: 10.1186/1471-2105-11-59 (PMC2831005; doi:10.1186/1471-2105-11-59)
Supplement: Additional file 3 — EvA2 framework. This archive contains the code and resources published by EvA2 authors (Minimum corresponding code). More details on how to use it can be found in Additional File 2. [file 1471-2105-11-59-S3.ZIP › src/eva2/server/go/operators/cluster/ClusteringDensityBased.java]

package eva2.server.go.operators.cluster;

import java.util.ArrayList;

import eva2.server.go.individuals.AbstractEAIndividual;
import eva2.server.go.operators.distancemetric.InterfaceDistanceMetric;
import eva2.server.go.operators.distancemetric.PhenotypeMetric;
import eva2.server.go.populations.Population;

/**
 * The DBSCAN method. As far as I recall this is an hierachical clustering
 * method like the single-link method. Created by IntelliJ IDEA. User: streiche
 * Date: 24.04.2003 Time: 15:17:53 To change this template use Options | File
 * Templates.
 */
public class ClusteringDensityBased implements InterfaceClustering,
		java.io.Serializable {

	private InterfaceDistanceMetric m_Metric = new PhenotypeMetric();
	private double m_ClusterDistance = 0.1;
	private int m_MinimumGroupSize = 3;
	private boolean[][] ConnectionMatrix;
	private boolean[] Clustered;
	private boolean m_TestConvergingSpeciesOnBestOnly = true;

	public ClusteringDensityBased() {
	}

	/**
	 * Directly set the minimum cluster distance sigma.
	 * 
	 * @param sigma
	 *            the minimum cluster distance
	 */
	public ClusteringDensityBased(double sigma) {
		m_ClusterDistance = sigma;
	}

	/**
	 * Directly set the minimum cluster distance sigma and minimum group size.
	 * 
	 * @param sigma
	 *            the minimum cluster distance
	 */
	public ClusteringDensityBased(double sigma, int minGSize) {
		m_ClusterDistance = sigma;
		m_MinimumGroupSize = minGSize;
	}

	public ClusteringDensityBased(ClusteringDensityBased a) {
		if (a.m_Metric != null)
			this.m_Metric = (InterfaceDistanceMetric) a.m_Metric.clone();
		this.m_TestConvergingSpeciesOnBestOnly = a.m_TestConvergingSpeciesOnBestOnly;
		this.m_ClusterDistance = a.m_ClusterDistance;
		this.m_MinimumGroupSize = a.m_MinimumGroupSize;
		if (a.Clustered != null) {
			this.Clustered = new boolean[a.Clustered.length];
			for (int i = 0; i < this.Clustered.length; i++) {
				if (a.Clustered[i])
					this.Clustered[i] = true;
				else
					this.Clustered[i] = false;
			}
		}
		if (a.ConnectionMatrix != null) {
			this.ConnectionMatrix = new boolean[a.ConnectionMatrix.length][a.ConnectionMatrix[0].length];
			for (int i = 0; i < this.ConnectionMatrix.length; i++) {
				for (int j = 0; j < this.ConnectionMatrix[i].length; j++) {
					if (a.ConnectionMatrix[i][j])
						this.ConnectionMatrix[i][j] = true;
					else
						this.ConnectionMatrix[i][j] = false;
				}
			}
		}
	}

	/**
	 * This method allows you to make a deep clone of the object
	 * 
	 * @return the deep clone
	 */
	public Object clone() {
		return (Object) new ClusteringDensityBased(this);
	}

	/**
	 * This method allows you to search for clusters in a given population. The
	 * method returns Number of populations. The first population contains all
	 * individuals that could not be associated with any cluster and may be
	 * empty. All other populations group individuals into clusters.
	 * 
	 * @param pop
	 *            The population of individuals that is to be clustered.
	 * @return Population[]
	 */
	public Population[] cluster(Population pop) {
		ConnectionMatrix = new boolean[pop.size()][pop.size()];
		Clustered = new boolean[pop.size()];
		AbstractEAIndividual tmpIndy1, tmpIndy2;
		Population PopulationOfUnclustered, Cluster, template;
		ArrayList<Population> ClusteredPopulations = new ArrayList<Population>();

		template = (Population) pop.clone();
		template.clear();
		PopulationOfUnclustered = (Population) template.clone();
		ClusteredPopulations.add(PopulationOfUnclustered);

		// Build the connection Matrix
		for (int i = 0; i < pop.size(); i++) {
			tmpIndy1 = (AbstractEAIndividual) pop.get(i);
			ConnectionMatrix[i][i] = true;
			for (int j = i + 1; j < pop.size(); j++) {
				tmpIndy2 = (AbstractEAIndividual) pop.get(j);
				if (this.m_Metric.distance(tmpIndy1, tmpIndy2) < this.m_ClusterDistance) {
					ConnectionMatrix[i][j] = true;
					ConnectionMatrix[j][i] = true;
				} else {
					ConnectionMatrix[i][j] = false;
					ConnectionMatrix[j][i] = false;
				}
			}
		}

		for (int i = 0; i < Clustered.length; i++)
			Clustered[i] = false;

		// Now identify clusters within pop and add them to the result
		for (int i = 0; i < ConnectionMatrix.length; i++) {
			if (!Clustered[i]) {
				Cluster = (Population) template.clone();
				this.addRowToPopulation(i, Cluster, pop);
				if (Cluster.size() >= this.m_MinimumGroupSize)
					ClusteredPopulations.add(Cluster);
				else
					PopulationOfUnclustered.addPopulation(Cluster);
			}
		}

		Population[] result = new Population[ClusteredPopulations.size()];
		for (int i = 0; i < ClusteredPopulations.size(); i++)
			result[i] = ClusteredPopulations.get(i);
		return result;
	}

	/**
	 * This method adds all Connected and !Clustered Individuals form row index
	 * to pop
	 * 
	 * @param index
	 *            The index of the row that is to be computed.
	 * @param cluster
	 *            The Cluster to which the individuals are to be added
	 * @param source
	 *            The source which is to be clustered.
	 */
	private void addRowToPopulation(int index, Population cluster,
			Population source) {
		for (int i = 0; i < ConnectionMatrix[index].length; i++) {
			if ((!Clustered[i]) && (ConnectionMatrix[index][i])) {
				Clustered[i] = true;
				ConnectionMatrix[index][i] = false;
				ConnectionMatrix[i][index] = false;
				cluster.add(source.get(i));
				this.addRowToPopulation(i, cluster, source);
			}
		}
	}

	/**
	 * This method allows you to decied if two species converge.
	 * 
	 * @param species1
	 *            The first species.
	 * @param species2
	 *            The second species.
	 * @return True if species converge, else False.
	 */
	public boolean convergingSpecies(Population species1, Population species2) {
		if (m_TestConvergingSpeciesOnBestOnly) {
			if (this.m_Metric.distance(species1.getBestEAIndividual(), species2
					.getBestEAIndividual()) < this.m_ClusterDistance)
				return true;
			else
				return false;
		} else {
			Population tmpPop = new Population(species1.size()
					+ species2.size());
			tmpPop.addPopulation(species1);
			tmpPop.addPopulation(species2);
			if (this.cluster(tmpPop).length <= 2)
				return true;
			else
				return false;
		}
	}

	/**
	 * This method decides if a unclustered individual belongs to an already
	 * established species.
	 * 
	 * @param indy
	 *            A unclustered individual.
	 * @param species
	 *            A species.
	 * @return True or False.
	 */
	public boolean belongsToSpecies(AbstractEAIndividual indy,
			Population species) {
		if (this.m_TestConvergingSpeciesOnBestOnly) {
			if (this.m_Metric.distance(indy, species.getBestEAIndividual()) < this.m_ClusterDistance)
				return true;
			else
				return false;
		} else {
			Population tmpPop = (Population) species.clone();
			tmpPop.add(indy);
			if (this.cluster(tmpPop)[0].size() == 0)
				return true;
			else
				return false;
		}
	}

	/**********************************************************************************************************************
	 * These are for GUI
	 */
	/**
	 * This method returns a global info string
	 * 
	 * @return description
	 */
	public String globalInfo() {
		return "A density-based clustering algorithm (DBSCAN).";
	}

	/**
	 * This method will return a naming String
	 * 
	 * @return The name of the algorithm
	 */
	public String getName() {
		return "DBSCAN";
	}

	/**
	 * This method allows you to set/get the distance metric used by the DBSCAN
	 * method.
	 * 
	 * @return The currently used distance metric.
	 */
	public InterfaceDistanceMetric getMetric() {
		return this.m_Metric;
	}

	public void setMetric(InterfaceDistanceMetric m) {
		this.m_Metric = m;
	}

	public String metricTipText() {
		return "Choose the distance metric to use.";
	}

	/**
	 * This method allows you to set/get the distance threshhold of the DBSCAN
	 * method.
	 * 
	 * @return The currently used distance threshhold.
	 */
	public double getClusterDistance() {
		return this.m_ClusterDistance;
	}

	public void setClusterDistance(double m) {
		if (m < 0)
			m = 0;
		this.m_ClusterDistance = m;
	}

	public String clusterDistanceTipText() {
		return "Set the distance threshhold for the DBSCAN method.";
	}

	/**
	 * This method allows you to set/get the minimal group size of the DBSCAN
	 * method.
	 * 
	 * @return The currently used minimal group size.
	 */
	public int getMinimumGroupSize() {
		return this.m_MinimumGroupSize;
	}

	public void setMinimumGroupSize(int m) {
		if (m < 1)
			m = 1;
		this.m_MinimumGroupSize = m;
	}

	public String minimumGroupSizeTipText() {
		return "Set the minimum group size for the DBSCAN method.";
	}

	// /** For debuggy only
	// * @param plot TopoPlot
	// */
	// public void draw(TopoPlot plot, Population pop) {
	// InterfaceDataTypeDouble tmpIndy1, tmpIndy2;
	// Population[] species = this.cluster(pop);
	// DPointSet popRep = new DPointSet();
	//
	// for (int i = 0; i < pop.size(); i++) {
	// popRep = new DPointSet();
	// tmpIndy1 = (InterfaceDataTypeDouble)pop.get(i);
	// popRep.addDPoint(new DPoint(tmpIndy1.getDoubleData()[0],
	// tmpIndy1.getDoubleData()[1]));
	// plot.m_PlotArea.addDElement(popRep);
	// //System.out.println("Adding" + i +
	// " : ("+tmpIndy1.getDoubleData()[0]+"/"+tmpIndy1.getDoubleData()[1]+")");
	// for (int j = i; j < pop.size(); j++) {
	// if (ConnectionMatrix[i][j]) {
	// popRep = new DPointSet();
	// popRep.setConnected(true);
	// tmpIndy1 = (InterfaceDataTypeDouble)pop.get(i);
	// popRep.addDPoint(new DPoint(tmpIndy1.getDoubleData()[0],
	// tmpIndy1.getDoubleData()[1]));
	// tmpIndy1 = (InterfaceDataTypeDouble)pop.get(j);
	// popRep.addDPoint(new DPoint(tmpIndy1.getDoubleData()[0],
	// tmpIndy1.getDoubleData()[1]));
	// plot.m_PlotArea.addDElement(popRep);
	// }
	// }
	// }
	//
	// }
}
