# Supplementary material for: Comparison of evolutionary algorithms in gene regulatory network model inference
Source: BMC Bioinformatics. 2010 Jan 27;11:59. doi: 10.1186/1471-2105-11-59 (PMC2831005; doi:10.1186/1471-2105-11-59)
Supplement: Additional file 3 — EvA2 framework. This archive contains the code and resources published by EvA2 authors (Minimum corresponding code). More details on how to use it can be found in Additional File 2. [file 1471-2105-11-59-S3.ZIP › src/eva2/server/go/operators/cluster/ClusteringKMeans.java]

package eva2.server.go.operators.cluster;

import eva2.gui.Chart2DDPointIconCircle;
import eva2.gui.Chart2DDPointIconText;
import eva2.gui.GraphPointSet;
import eva2.gui.Plot;
import eva2.server.go.individuals.AbstractEAIndividual;
import eva2.server.go.individuals.ESIndividualDoubleData;
import eva2.server.go.individuals.InterfaceDataTypeDouble;
import eva2.server.go.populations.Population;
import eva2.server.go.problems.F1Problem;
import wsi.ra.math.RNG;
import wsi.ra.chart2d.DPoint;

/**
 * The k-mean clustering algorithms. I guess it is not a hierachical clustering
 * method. Created by IntelliJ IDEA. User: streiche Date: 27.09.2004 Time:
 * 13:49:44 To change this template use File | Settings | File Templates.
 */
public class ClusteringKMeans implements InterfaceClustering,
		java.io.Serializable {

	public int m_K = 5;
	public double[][] m_C = null;
	public boolean m_UseSearchSpace = false;
	public boolean m_ReuseC = false;
	public boolean m_Debug = false;

	public ClusteringKMeans() {

	}

	public ClusteringKMeans(ClusteringKMeans a) {
		this.m_Debug = a.m_Debug;
		this.m_K = a.m_K;
		this.m_UseSearchSpace = a.m_UseSearchSpace;
		if (a.m_C != null) {
			this.m_C = new double[a.m_C.length][a.m_C[0].length];
			for (int i = 0; i < this.m_C.length; i++) {
				System.arraycopy(a.m_C[i], 0, this.m_C[i], 0,
						this.m_C[i].length);
			}
		}
	}

	/**
	 * This method allows you to make a deep clone of the object
	 * 
	 * @return the deep clone
	 */
	public Object clone() {
		return (Object) new ClusteringKMeans(this);
	}

	/**
	 * This method allows you to search for clusters in a given population. The
	 * method returns Number of populations. The first population contains all
	 * individuals that could not be asociated with any cluster and may be
	 * empty. All other populations group individuals into clusters.
	 * 
	 * @param pop
	 *            The population of individuals that is to be clustered.
	 * @return Population[]
	 */
	public Population[] cluster(Population pop) {
		double[][] data = this.extractClusterDataFrom(pop);
		if (!(this.m_ReuseC) || (this.m_C == null)) {
			this.m_C = new double[this.m_K][];
			// now choose random initial Cs
			for (int i = 0; i < this.m_C.length; i++) {
				this.m_C[i] = data[RNG.randomInt(0, data.length - 1)];
				// this.m_C[i] = data[i]; // This works!!
				// we won't check for double instances assuming that double
				// instances
				// will be ironed out during clustering and to prevent infinite
				// loops
				// in case there are too many double instances or too few
				// instances
			}
		}

		// now let's do some clustering
		boolean finished = false;
		double[][] newC;
		int[] numbOfAssigned;
		int[] assignment = new int[data.length];
		int assign;
		while (!finished) {
			// first assign the data to the closes C
			for (int i = 0; i < data.length; i++) {
				// check which C is closest
				assign = 0;
				for (int j = 1; j < this.m_C.length; j++) {
					if (this.distance(this.m_C[assign], data[i]) > this
							.distance(this.m_C[j], data[i]))
						assign = j;
				}
				assignment[i] = assign;
			}

			// now calcuate the mean of each cluster and calculate new C
			newC = new double[this.m_K][data[0].length];
			numbOfAssigned = new int[this.m_K];
			for (int i = 0; i < newC.length; i++) {
				numbOfAssigned[i] = 1;
				for (int j = 0; j < newC[i].length; j++)
					newC[i][j] = this.m_C[i][j];
			}
			for (int i = 0; i < assignment.length; i++) {
				numbOfAssigned[assignment[i]]++;
				for (int j = 0; j < newC[assignment[i]].length; j++) {
					newC[assignment[i]][j] += data[i][j];
				}
			}
			for (int i = 0; i < newC.length; i++) {
				for (int j = 0; j < newC[i].length; j++) {
					if (numbOfAssigned[i] > 1)
						newC[i][j] = newC[i][j] / (double) numbOfAssigned[i];
					// else
					// System.out.println("Someone was not assigned any data!? "+
					// i +" "+numbOfAssigned[i] + ": Data.size()="+data.length);
				}
			}
			if (this.m_Debug) {
				// let's see how they arrive here
				Plot plot;
				double[] tmpD = new double[2];
				tmpD[0] = 0;
				tmpD[1] = 0;
				plot = new eva2.gui.Plot("Debugging K-Means Clustering", "Y1",
						"Y2", tmpD, tmpD);

				for (int i = 0; i < pop.size(); i++) {
					double[] x = ((InterfaceDataTypeDouble) pop.get(i))
							.getDoubleData();
					plot.setUnconnectedPoint(x[0], x[1], 1);
				}
				// now add the c
				GraphPointSet mySet;
				DPoint myPoint;
				Chart2DDPointIconText tmp;
				for (int i = 0; i < this.m_C.length; i++) {
					mySet = new GraphPointSet(10 + i, plot.getFunctionArea());
					mySet.setConnectedMode(true);
					myPoint = new DPoint(this.m_C[i][0], this.m_C[i][1]);
					tmp = new Chart2DDPointIconText("Old: " + i);
					tmp.setIcon(new Chart2DDPointIconCircle());
					myPoint.setIcon(tmp);
					mySet.addDPoint(myPoint);
					myPoint = new DPoint(newC[i][0], newC[i][1]);
					tmp = new Chart2DDPointIconText("New: " + i);
					tmp.setIcon(new Chart2DDPointIconCircle());
					myPoint.setIcon(tmp);
					mySet.addDPoint(myPoint);
				}
			}
			if (this.m_Debug) {
				// let's see how they arrive here
				Plot plot;
				double[] tmpD = new double[2];
				tmpD[0] = 0;
				tmpD[1] = 0;
				plot = new eva2.gui.Plot("Debugging Cluster", "Y1", "Y2", tmpD,
						tmpD);
				GraphPointSet mySet;
				DPoint myPoint;
				Chart2DDPointIconText tmp;
				for (int i = 0; i < data.length; i++) {
					mySet = new GraphPointSet(10 + 1, plot.getFunctionArea());
					mySet.setConnectedMode(false);
					double[] x = data[i];
					myPoint = new DPoint(x[0], x[1]);
					tmp = new Chart2DDPointIconText("" + assignment[i]);
					if (assignment[i] % 2 == 0)
						tmp.setIcon(new Chart2DDPointIconCircle());
					myPoint.setIcon(tmp);
					mySet.addDPoint(myPoint);
				}
			}
			// finally let's check whether or not the C changed and if i can
			// terminate k_Means
			finished = true;
			for (int i = 0; i < this.m_C.length; i++) {
				if (this.distance(this.m_C[i], newC[i]) > 0.0001)
					finished = false;
				this.m_C[i] = newC[i];
			}
		} // gosh now i'm done

		// finally lets build the new populations
		Population[] result = this.cluster(pop, this.m_C);
		// Population[] result = new Population[this.m_K];
		// for (int i = 0; i < assignment.length; i++)
		// result[assignment[i]].add(pop.get(i));
		if (this.m_Debug) {
			// let's see how they arrive here
			Plot plot;
			double[] tmpD = new double[2];
			tmpD[0] = 0;
			tmpD[1] = 0;
			plot = new eva2.gui.Plot("Debugging Clustering Separation", "Y1",
					"Y2", tmpD, tmpD);
			GraphPointSet mySet;
			DPoint myPoint;
			Chart2DDPointIconText tmp;
			for (int i = 0; i < result.length; i++) {
				mySet = new GraphPointSet(10 + 1, plot.getFunctionArea());
				mySet.setConnectedMode(false);
				for (int j = 0; j < result[i].size(); j++) {
					double[] x = ((InterfaceDataTypeDouble) result[i].get(j))
							.getDoubleData();
					myPoint = new DPoint(x[0], x[1]);
					tmp = new Chart2DDPointIconText("" + i);
					if (i % 2 == 0)
						tmp.setIcon(new Chart2DDPointIconCircle());
					myPoint.setIcon(tmp);
					mySet.addDPoint(myPoint);
				}
			}
		}

		return result;
	}

	/**
	 * This method allows you to cluster a population using m_C
	 * 
	 * @param pop
	 *            The population
	 * @param c
	 *            The centroids
	 * @return The clusters as populations
	 */
	public Population[] cluster(Population pop, double[][] c) {
		Population[] result = new Population[c.length];
		double[][] data = this.extractClusterDataFrom(pop);
		int clusterAssigned;

		try {
			for (int i = 0; i < result.length; i++) {
				result[i] = pop.getClass().newInstance();
				result[i].setSameParams(pop);
			}
		} catch (Exception e) {
			System.err.println("problems instantiating "
					+ pop.getClass().getName() + " for clustering!");
			e.printStackTrace();
		}
		// let's assign the elements of the population to a c
		for (int i = 0; i < data.length; i++) {
			// find the closest c
			clusterAssigned = 0;
			for (int j = 1; j < c.length; j++) {
				if (this.distance(data[i], c[clusterAssigned]) > this.distance(
						data[i], c[j]))
					clusterAssigned = j;
			}
			result[clusterAssigned].add(pop.get(i));
		}

		return result;
	}

	/**
	 * This method calculates the distance between two double values
	 * 
	 * @param d1
	 * @param d2
	 * @return The scalar distances between d1 and d2
	 */
	private double distance(double[] d1, double[] d2) {
		double result = 0;

		for (int i = 0; i < d1.length; i++) {
			result += Math.pow(d1[i] - d2[i], 2);
		}
		result = Math.sqrt(result);
		return result;
	}

	/**
	 * This method extracts the double data to cluster from the population
	 * 
	 * @param pop
	 *            The population
	 * @return The double[][] data to cluster
	 */
	private double[][] extractClusterDataFrom(Population pop) {
		double[][] data = new double[pop.size()][];

		// let's fetch the raw data either the double
		// phenotype or the coordinates in objective space
		// @todo: i case of repair i would need to set the phenotype!
		if (this.m_UseSearchSpace
				&& (pop.get(0) instanceof InterfaceDataTypeDouble)) {
			for (int i = 0; i < pop.size(); i++) {
				data[i] = ((InterfaceDataTypeDouble) pop.get(i))
						.getDoubleData();
			}
		} else {
			for (int i = 0; i < pop.size(); i++) {
				data[i] = ((AbstractEAIndividual) pop.get(i)).getFitness();
			}
		}
		return data;
	}

	/**
	 * This method allows you to decied if two species converge.
	 * 
	 * @param species1
	 *            The first species.
	 * @param species2
	 *            The second species.
	 * @return True if species converge, else False.
	 */
	public boolean convergingSpecies(Population species1, Population species2) {
		// @todo i could use the BIC metric from X-means to calculate this
		return false;
	}

	/**
	 * This method decides if a unclustered individual belongs to an already
	 * established species.
	 * 
	 * @param indy
	 *            A unclustered individual.
	 * @param species
	 *            A species.
	 * @return True or False.
	 */
	public boolean belongsToSpecies(AbstractEAIndividual indy,
			Population species) {
		// @todo perhaps the same as in convergingSpecies
		return false;
	}

	/**
	 * This method allows you to recieve the c centroids
	 * 
	 * @return The centroids
	 */
	public double[][] getC() {
		return this.m_C;
	}

	public void resetC() {
		this.m_C = null;
	}

	public static void main(String[] args) {
		ClusteringKMeans ckm = new ClusteringKMeans();
		ckm.setUseSearchSpace(true);
		ckm.m_Debug = true;
		Population pop = new Population();
		F1Problem f1 = new F1Problem();
		f1.setProblemDimension(2);
		f1.setEAIndividual(new ESIndividualDoubleData());
		f1.initPopulation(pop);
		ckm.cluster(pop);

	}

	/**********************************************************************************************************************
	 * These are for GUI
	 */
	/**
	 * This method returns a global info string
	 * 
	 * @return description
	 */
	public String globalInfo() {
		return "Oldy but goldy: K-Means clustering.";
	}

	/**
	 * This method will return a naming String
	 * 
	 * @return The name of the algorithm
	 */
	public String getName() {
		return "K-Means";
	}

	/**
	 * This method allows you to set/get the number of clusters tofind
	 * 
	 * @return The current number of clusters to find.
	 */
	public int getK() {
		return this.m_K;
	}

	public void setK(int m) {
		if (m < 1)
			m = 1;
		this.m_K = m;
	}

	public String kTipText() {
		return "Choose the number of clusters to find.";
	}

	/**
	 * This method allows you to choose between using geno- or phenotypic
	 * distance.
	 * 
	 * @return The distance type to use.
	 */
	public boolean getUseSearchSpace() {
		return this.m_UseSearchSpace;
	}

	public void setUseSearchSpace(boolean m) {
		this.m_UseSearchSpace = m;
	}

	public String useSearchSpaceTipText() {
		return "Toggel between search/objective space distance.";
	}

	/**
	 * This method allows you to toggle reuse of c.
	 * 
	 * @return The distance type to use.
	 */
	public boolean getReuseC() {
		return this.m_ReuseC;
	}

	public void setReuseC(boolean m) {
		this.m_ReuseC = m;
	}

	public String reuseCTipText() {
		return "Toggel reuse of previously found cluster centroids.";
	}
}
