# Supplementary material for: Comparison of evolutionary algorithms in gene regulatory network model inference
Source: BMC Bioinformatics. 2010 Jan 27;11:59. doi: 10.1186/1471-2105-11-59 (PMC2831005; doi:10.1186/1471-2105-11-59)
Supplement: Additional file 3 — EvA2 framework. This archive contains the code and resources published by EvA2 authors (Minimum corresponding code). More details on how to use it can be found in Additional File 2. [file 1471-2105-11-59-S3.ZIP › src/eva2/server/go/operators/cluster/ClusteringXMeans.java]

package eva2.server.go.operators.cluster;

import eva2.gui.Chart2DDPointIconCircle;
import eva2.gui.Chart2DDPointIconText;
import eva2.gui.GraphPointSet;
import eva2.gui.Plot;
import eva2.server.go.individuals.AbstractEAIndividual;
import eva2.server.go.individuals.ESIndividualDoubleData;
import eva2.server.go.individuals.InterfaceDataTypeDouble;
import eva2.server.go.populations.Population;
import eva2.server.go.problems.F1Problem;
import wsi.ra.math.RNG;
import wsi.ra.chart2d.DPoint;

/**
 * The x-means clustering method should be able to determine a suiteable value
 * for k automatically, simply by evaluating all alternatives. Created by
 * IntelliJ IDEA. User: streiche Date: 23.06.2005 Time: 14:48:35 To change this
 * template use File | Settings | File Templates.
 */
public class ClusteringXMeans implements InterfaceClustering,
		java.io.Serializable {

	public int m_MaxK = 5;
	public double[][] m_C;
	public boolean m_UseSearchSpace = false;
	public boolean m_Debug = false;

	public ClusteringXMeans() {

	}

	public ClusteringXMeans(ClusteringXMeans a) {
		this.m_Debug = a.m_Debug;
		this.m_MaxK = a.m_MaxK;
		this.m_UseSearchSpace = a.m_UseSearchSpace;
	}

	/**
	 * This method allows you to make a deep clone of the object
	 * 
	 * @return the deep clone
	 */
	public Object clone() {
		return (Object) new ClusteringXMeans(this);
	}

	/**
	 * This method allows you to search for clusters in a given population. The
	 * method returns Number of populations. The first population contains all
	 * individuals that could not be asociated with any cluster and may be
	 * empty. All other populations group individuals into clusters.
	 * 
	 * @param pop
	 *            The population of individuals that is to be clustered.
	 * @return Population[]
	 */
	public Population[] cluster(Population pop) {
		ClusteringKMeans kmeans = new ClusteringKMeans();
		Population[][] tmpResults = new Population[this.m_MaxK][];
		double[][][] tmpC = new double[this.m_MaxK][][];
		double[][] data = this.extractClusterDataFrom(pop);

		// the first result is the unclustered population
		tmpResults[0] = new Population[1];
		tmpResults[0][0] = pop;
		tmpC[0] = new double[1][];
		tmpC[0][0] = this.calculateMean(data);
		// the other solutions are kmeans results
		for (int i = 1; i < this.m_MaxK; i++) {
			kmeans.setUseSearchSpace(this.m_UseSearchSpace);
			kmeans.setK(i + 1);
			tmpResults[i] = kmeans.cluster(pop);
			tmpC[i] = kmeans.getC();
		}

		double bestBIC = Double.NEGATIVE_INFINITY, tmpBIC;
		int index = 0;
		for (int i = 0; i < tmpResults.length; i++) {
			tmpBIC = this.calculateBIC(tmpResults[i], tmpC[i]);
			if (this.m_Debug) {
				Plot plot;
				double[] tmpD = new double[2], x;
				tmpD[0] = 0;
				tmpD[1] = 0;
				plot = new eva2.gui.Plot("K=" + (i + 1) + " reaches BIC = "
						+ tmpBIC, "Y1", "Y2", tmpD, tmpD);
				GraphPointSet mySet;
				DPoint myPoint;
				Chart2DDPointIconText tmp;
				for (int k = 0; k < tmpResults[i].length; k++) {
					mySet = new GraphPointSet(10 + k, plot.getFunctionArea());
					mySet.setConnectedMode(false);
					// for each population
					for (int l = 0; l < tmpResults[i][k].size(); l++) {
						x = ((InterfaceDataTypeDouble) tmpResults[i][k].get(l))
								.getDoubleData();
						myPoint = new DPoint(x[0], x[1]);
						tmp = new Chart2DDPointIconText("" + k);
						if (k % 2 == 0)
							tmp.setIcon(new Chart2DDPointIconCircle());
						myPoint.setIcon(tmp);
						mySet.addDPoint(myPoint);
					}
				}
				mySet = new GraphPointSet(9, plot.getFunctionArea());
				mySet.setConnectedMode(false);
				for (int k = 0; k < tmpC[i].length; k++) {
					myPoint = new DPoint(tmpC[i][k][0], tmpC[i][k][1]);
					tmp = new Chart2DDPointIconText("C/" + k);
					if (k % 2 == 0)
						tmp.setIcon(new Chart2DDPointIconCircle());
					myPoint.setIcon(tmp);
					mySet.addDPoint(myPoint);
				}
			}
			if (tmpBIC > bestBIC) {
				bestBIC = tmpBIC;
				index = i;
			}
		}
		System.out.println("XMeans results in " + (index + 1) + " clusters.");
		Population[] result = tmpResults[index];
		this.m_C = tmpC[index];

		return result;
	}

	/**
	 * This method should calculate the BIC
	 * 
	 */
	private double calculateBIC(Population[] pop, double[][] C) {
		double result = 0;
		double[][] data;
		double[] mean;
		double RM, R = 0, M = 0, K, sigma;

		for (int i = 0; i < pop.length; i++) {
			R += pop[i].size();
		}
		K = pop.length;
		for (int i = 0; i < pop.length; i++) {
			data = this.extractClusterDataFrom(pop[i]);
			RM = data.length;
			if (data.length > 0) {
				M = data[0].length;
				mean = this.calculateMean(data);
				sigma = this.calculateSigma(data, mean);
				result += -(RM / 2.0) * Math.log(2 * Math.PI);
				result += -0.5 * RM * M * Math.log(sigma);
				result += -0.5 * (RM - K);
				result += RM * Math.log(RM);
				result += RM * Math.log(R);
			}
		}
		result += -((K - 1) + (M * K) + 1) * Math.log(R);

		return result;
	}

	private double[] calculateMean(double[][] data) {
		double[] result = new double[data[0].length];
		for (int i = 0; i < data.length; i++) {
			for (int j = 0; j < data[i].length; j++) {
				result[j] += data[i][j];
			}
		}
		for (int j = 0; j < result.length; j++)
			result[j] = result[j] / ((double) data.length);
		return result;
	}

	private double calculateSigma(double[][] data, double[] mean) {
		double result = 0;
		if (data.length == 1)
			return 1.0;

		for (int i = 0; i < data.length; i++) {
			result += Math.pow(this.distance(data[i], mean), 2);
		}
		result = result / ((double) data.length);

		return result;
	}

	/**
	 * This method calculates the distance between two double values
	 * 
	 * @param d1
	 * @param d2
	 * @return The scalar distances between d1 and d2
	 */
	private double distance(double[] d1, double[] d2) {
		double result = 0;

		for (int i = 0; i < d1.length; i++) {
			result += Math.pow(d1[i] - d2[i], 2);
		}
		result = Math.sqrt(result);
		return result;
	}

	/**
	 * This method extracts the double data to cluster from the population
	 * 
	 * @param pop
	 *            The population
	 * @return The double[][] data to cluster
	 */
	private double[][] extractClusterDataFrom(Population pop) {
		double[][] data = new double[pop.size()][];

		// let's fetch the raw data either the double
		// phenotype or the coordinates in objective space
		// @todo: i case of repair i would need to set the phenotype!
		if (this.m_UseSearchSpace
				&& (pop.get(0) instanceof InterfaceDataTypeDouble)) {
			for (int i = 0; i < pop.size(); i++) {
				data[i] = ((InterfaceDataTypeDouble) pop.get(i))
						.getDoubleData();
			}
		} else {
			for (int i = 0; i < pop.size(); i++) {
				data[i] = ((AbstractEAIndividual) pop.get(i)).getFitness();
			}
		}
		return data;
	}

	/**
	 * This method allows you to decied if two species converge.
	 * 
	 * @param species1
	 *            The first species.
	 * @param species2
	 *            The second species.
	 * @return True if species converge, else False.
	 */
	public boolean convergingSpecies(Population species1, Population species2) {
		// @todo i could use the BIC metric from X-means to calculate this
		return false;
	}

	/**
	 * This method decides if a unclustered individual belongs to an already
	 * established species.
	 * 
	 * @param indy
	 *            A unclustered individual.
	 * @param species
	 *            A species.
	 * @return True or False.
	 */
	public boolean belongsToSpecies(AbstractEAIndividual indy,
			Population species) {
		// @todo perhaps the same as in convergingSpecies
		return false;
	}

	/**
	 * This method allows you to recieve the c centroids
	 * 
	 * @return The centroids
	 */
	public double[][] getC() {
		return this.m_C;
	}

	/**
	 * This mehtod allows you to cluster a population using m_C
	 * 
	 * @param pop
	 *            The population
	 * @param c
	 *            The centroids
	 * @return The clusters as populations
	 */
	public Population[] cluster(Population pop, double[][] c) {
		Population[] result = new Population[c.length];
		double[][] data = this.extractClusterDataFrom(pop);
		int clusterAssigned;

		for (int i = 0; i < result.length; i++)
			result[i] = new Population();
		// let's assign the elements of the population to a c
		for (int i = 0; i < data.length; i++) {
			// find the closest c
			clusterAssigned = 0;
			for (int j = 1; j < c.length; j++) {
				if (this.distance(data[i], c[clusterAssigned]) > this.distance(
						data[i], c[j]))
					clusterAssigned = j;
			}
			result[clusterAssigned].add(pop.get(i));
		}

		return result;
	}

	public static void main(String[] args) {
		ClusteringXMeans ckm = new ClusteringXMeans();
		ckm.setUseSearchSpace(true);
		ckm.m_Debug = true;
		Population pop = new Population();
		pop.setPopulationSize(100);
		F1Problem f1 = new F1Problem();
		f1.setProblemDimension(2);
		f1.setEAIndividual(new ESIndividualDoubleData());
		if (true) {
			int k = 3;
			double[] x;
			f1.initPopulation(pop);
			for (int i = 0; i < pop.size(); i++) {
				x = ((InterfaceDataTypeDouble) pop.get(i)).getDoubleData();
				switch (i % k) {
				case 0: {
					x[0] = 0 + RNG.gaussianDouble(1.2);
					x[1] = -1 + RNG.gaussianDouble(1.5);
					break;
				}
				case 1: {
					x[0] = 3 + RNG.gaussianDouble(1.8);
					x[1] = 8 + RNG.gaussianDouble(0.9);
					break;
				}
				case 2: {
					x[0] = -4 + RNG.gaussianDouble(1.2);
					x[1] = -8 + RNG.gaussianDouble(1.2);
					break;
				}
				case 3: {
					x[0] = 7 + RNG.gaussianDouble(1.1);
					x[1] = -5 + RNG.gaussianDouble(1.0);
					break;
				}
				default: {
					x[0] = -2 + RNG.gaussianDouble(1.2);
					x[1] = 5 + RNG.gaussianDouble(1.2);
				}
				}
				if (i == 0) {
					x[0] = -10;
					x[1] = -10;
				}
				if (i == 1) {
					x[0] = 10;
					x[1] = 10;
				}
				((InterfaceDataTypeDouble) pop.get(i)).SetDoubleGenotype(x);
			}
		} else {
			f1.initPopulation(pop);
		}
		ckm.cluster(pop);

	}

	/**********************************************************************************************************************
	 * These are for GUI
	 */
	/**
	 * This method returns a global info string
	 * 
	 * @return description
	 */
	public String globalInfo() {
		return "Oldy but goldy: K-Means clustering.";
	}

	/**
	 * This method will return a naming String
	 * 
	 * @return The name of the algorithm
	 */
	public String getName() {
		return "K-Means";
	}

	/**
	 * This method allows you to set/get the number of clusters tofind
	 * 
	 * @return The current number of clusters to find.
	 */
	public int getMaxK() {
		return this.m_MaxK;
	}

	public void setMaxK(int m) {
		if (m < 1)
			m = 1;
		this.m_MaxK = m;
	}

	public String maxKTipText() {
		return "Choose the max number of clusters to find.";
	}

	/**
	 * This method allows you to choose between using geno- or phenotypic
	 * distance.
	 * 
	 * @return The distance type to use.
	 */
	public boolean getUseSearchSpace() {
		return this.m_UseSearchSpace;
	}

	public void setUseSearchSpace(boolean m) {
		this.m_UseSearchSpace = m;
	}

	public String useSearchSpaceTipText() {
		return "Toggel between search/objective space distance.";
	}
}
