# Supplementary material for: Comparison of evolutionary algorithms in gene regulatory network model inference
Source: BMC Bioinformatics. 2010 Jan 27;11:59. doi: 10.1186/1471-2105-11-59 (PMC2831005; doi:10.1186/1471-2105-11-59)
Supplement: Additional file 3 — EvA2 framework. This archive contains the code and resources published by EvA2 authors (Minimum corresponding code). More details on how to use it can be found in Additional File 2. [file 1471-2105-11-59-S3.ZIP › src/eva2/server/go/operators/cluster/InterfaceClustering.java]

package eva2.server.go.operators.cluster;

import eva2.server.go.individuals.AbstractEAIndividual;
import eva2.server.go.populations.Population;

/**
 * This the interface to clustering algorithms, but since there is no true
 * concept on how to calculate a possibly problem specific distance between two
 * individuals, this is still to be considered as under construction. Created by
 * IntelliJ IDEA. User: streiche Date: 24.04.2003 Time: 15:13:36 To change this
 * template use Options | File Templates.
 */
public interface InterfaceClustering {

	/**
	 * This method allows you to make a deep clone of the object
	 * 
	 * @return the deep clone
	 */
	public Object clone();

	/**
	 * This method allows you to search for clusters in a given population. The
	 * method returns Number of populations. The first population contains all
	 * individuals that could not be associated with any cluster and may be
	 * empty. All other populations group individuals into clusters. It should
	 * make sure that the returned Population instances are of the same type as
	 * the given one, which may be a subclass of Population.
	 * 
	 * @param pop
	 *            The population of individuals that is to be clustered.
	 * @return Population[]
	 */
	public Population[] cluster(Population pop);

	/**
	 * This method allows you to decide if two species converge.
	 * 
	 * @param species1
	 *            The first species.
	 * @param species2
	 *            The second species.
	 * @return True if species converge, else False.
	 */
	public boolean convergingSpecies(Population species1, Population species2);

	/**
	 * This method decides if an unclustered individual belongs to an already
	 * established species.
	 * 
	 * @param indy
	 *            A unclustered individual.
	 * @param species
	 *            A species.
	 * @return True or False.
	 */
	public boolean belongsToSpecies(AbstractEAIndividual indy,
			Population species);
}
