# Supplementary material for: Comparison of evolutionary algorithms in gene regulatory network model inference
Source: BMC Bioinformatics. 2010 Jan 27;11:59. doi: 10.1186/1471-2105-11-59 (PMC2831005; doi:10.1186/1471-2105-11-59)
Supplement: Additional file 3 — EvA2 framework. This archive contains the code and resources published by EvA2 authors (Minimum corresponding code). More details on how to use it can be found in Additional File 2. [file 1471-2105-11-59-S3.ZIP › src/eva2/server/go/operators/constraint/ConstBelongsToDifferentClass.java]

package eva2.server.go.operators.constraint;

import eva2.server.go.individuals.AbstractEAIndividual;
import eva2.server.go.individuals.InterfaceDataTypeDouble;

/**
 * This area constraint for parallelization is based on the class type an
 * individual belongs to. Created by IntelliJ IDEA. User: streiche Date:
 * 03.10.2004 Time: 15:07:36 To change this template use File | Settings | File
 * Templates.
 */
public class ConstBelongsToDifferentClass implements InterfaceConstraint,
		java.io.Serializable {

	private double[] m_Class;
	private double[][] m_OtherClasses;
	private boolean m_UsePhenotype = false;

	public ConstBelongsToDifferentClass() {
	}

	public ConstBelongsToDifferentClass(double[] m, double[][] b, boolean p) {
		this.m_Class = m;
		this.m_OtherClasses = b;
		this.m_UsePhenotype = p;
	}

	public ConstBelongsToDifferentClass(ConstBelongsToDifferentClass a) {
		this.m_UsePhenotype = a.m_UsePhenotype;
		if (a.m_Class != null) {
			this.m_Class = new double[a.m_Class.length];
			System.arraycopy(a.m_Class, 0, this.m_Class, 0, a.m_Class.length);
		}
		if (a.m_OtherClasses != null) {
			this.m_OtherClasses = new double[a.m_OtherClasses.length][];
			for (int i = 0; i < a.m_OtherClasses.length; i++) {
				this.m_OtherClasses[i] = new double[a.m_OtherClasses[i].length];
				System.arraycopy(a.m_OtherClasses[i], 0,
						this.m_OtherClasses[i], 0, a.m_OtherClasses[i].length);
			}
		}
	}

	public Object clone() {
		return (Object) new ConstBelongsToDifferentClass(this);
	}

	/**
	 * This method allows you wether or not a given individual violates the
	 * constraints.
	 * 
	 * @param indy
	 *            The individual to check.
	 * @return true if valid false else.
	 */
	public boolean isValid(AbstractEAIndividual indy) {
		double[] data;
		if (this.m_UsePhenotype && (indy instanceof InterfaceDataTypeDouble)) {
			data = ((InterfaceDataTypeDouble) indy).getDoubleData();
		} else {
			data = ((AbstractEAIndividual) indy).getFitness();
		}
		double distanceToMyClass = this.distance(data, this.m_Class);
		for (int i = 0; i < this.m_OtherClasses.length; i++) {
			if (distanceToMyClass > this.distance(data, this.m_OtherClasses[i]))
				return false;
		}
		return true;
	}

	/**
	 * This method calculates the distance between two double values
	 * 
	 * @param d1
	 * @param d2
	 * @return The scalar distances between d1 and d2
	 */
	private double distance(double[] d1, double[] d2) {
		// @todo basically i should use InterfaceClustering belongsToSpecies()
		// here

		double result = 0;

		for (int i = 0; i < d1.length; i++) {
			result += Math.pow(d1[i] - d2[i], 2);
		}
		result = Math.sqrt(result);
		return result;
	}
}
