# Supplementary material for: Comparison of evolutionary algorithms in gene regulatory network model inference
Source: BMC Bioinformatics. 2010 Jan 27;11:59. doi: 10.1186/1471-2105-11-59 (PMC2831005; doi:10.1186/1471-2105-11-59)
Supplement: Additional file 3 — EvA2 framework. This archive contains the code and resources published by EvA2 authors (Minimum corresponding code). More details on how to use it can be found in Additional File 2. [file 1471-2105-11-59-S3.ZIP › src/eva2/server/go/operators/constraint/ConstObjectivesInEqualityBiggerThanLinear.java]

package eva2.server.go.operators.constraint;

import eva2.server.go.individuals.AbstractEAIndividual;

/**
 * This area constraint for parallelization is based on a line constraint
 * Created by IntelliJ IDEA. User: streiche Date: 15.09.2004 Time: 19:24:51 To
 * change this template use File | Settings | File Templates.
 */
public class ConstObjectivesInEqualityBiggerThanLinear implements
		InterfaceConstraint, java.io.Serializable {

	private double m = 1.0, b = 0.0;

	public ConstObjectivesInEqualityBiggerThanLinear() {
	}

	public ConstObjectivesInEqualityBiggerThanLinear(double m, double b) {
		this.m = m;
		this.b = b;
	}

	public ConstObjectivesInEqualityBiggerThanLinear(
			ConstObjectivesInEqualityBiggerThanLinear a) {
		this.b = a.b;
		this.m = a.m;
	}

	public Object clone() {
		return (Object) new ConstObjectivesInEqualityBiggerThanLinear(this);
	}

	/**
	 * This method allows you wether or not a given individual violates the
	 * constraints.
	 * 
	 * @param indy
	 *            The individual to check.
	 * @return true if valid false else.
	 */
	public boolean isValid(AbstractEAIndividual indy) {
		double[] d = indy.getFitness();
		if (d.length != 2)
			return true;
		if ((this.m * d[0] + this.b) < d[1])
			return true;
		else
			return false;
	}
}
