# Supplementary material for: Comparison of evolutionary algorithms in gene regulatory network model inference
Source: BMC Bioinformatics. 2010 Jan 27;11:59. doi: 10.1186/1471-2105-11-59 (PMC2831005; doi:10.1186/1471-2105-11-59)
Supplement: Additional file 3 — EvA2 framework. This archive contains the code and resources published by EvA2 authors (Minimum corresponding code). More details on how to use it can be found in Additional File 2. [file 1471-2105-11-59-S3.ZIP › src/eva2/server/go/operators/constraint/ConstObjectivesInEqualitySmallerThanSurface.java]

package eva2.server.go.operators.constraint;

import eva2.server.go.individuals.AbstractEAIndividual;

/**
 * This area constraint for parallelization is based on a surface constraint
 * Created by IntelliJ IDEA. User: streiche Date: 01.02.2005 Time: 16:59:40 To
 * change this template use File | Settings | File Templates.
 */
public class ConstObjectivesInEqualitySmallerThanSurface implements
		InterfaceConstraint, java.io.Serializable {

	private double[] base, norm;

	public ConstObjectivesInEqualitySmallerThanSurface() {
	}

	public ConstObjectivesInEqualitySmallerThanSurface(double[] base,
			double[] norm) {
		this.base = base;
		this.norm = norm;
	}

	public ConstObjectivesInEqualitySmallerThanSurface(
			ConstObjectivesInEqualitySmallerThanSurface a) {
		this.base = a.base;
		this.norm = a.norm;
	}

	public Object clone() {
		return (Object) new ConstObjectivesInEqualitySmallerThanSurface(this);
	}

	/**
	 * This method allows you wether or not a given individual violates the
	 * constraints.
	 * 
	 * @param indy
	 *            The individual to check.
	 * @return true if valid false else.
	 */
	public boolean isValid(AbstractEAIndividual indy) {
		double[] d = indy.getFitness();
		if (this.getScalarProduct(norm, this.getSubstraction(d, base)) < 0)
			return true;
		else
			return false;
	}

	private double[] getSubstraction(double[] a, double[] b) {
		double[] result = new double[3];
		result[0] = a[0] - b[0];
		result[1] = a[1] - b[1];
		result[2] = a[2] - b[2];
		return result;
	}

	/**
	 * This method returns the scalar product of two vectors
	 * 
	 * @param a
	 *            The first vector
	 * @param b
	 *            The second vector
	 * @return The scalar product of a and b
	 */
	private double getScalarProduct(double[] a, double[] b) {
		return (a[0] * b[0] + a[1] * b[1] + a[2] * b[2]);
	}

	/**
	 * This method will return a normalized vector
	 * 
	 * @param a
	 *            The vector to normalize
	 * @return A normalized version of the input vector
	 */
	private double[] getNormalized(double[] a) {
		double[] result = new double[a.length];
		double sum = 0;
		for (int i = 0; i < a.length; i++) {
			sum = Math.pow(a[i], 2);
		}
		sum = Math.sqrt(sum);
		for (int i = 0; i < a.length; i++) {
			result[i] = a[i] / sum;
		}
		return result;
	}
}
