# Supplementary material for: Comparison of evolutionary algorithms in gene regulatory network model inference
Source: BMC Bioinformatics. 2010 Jan 27;11:59. doi: 10.1186/1471-2105-11-59 (PMC2831005; doi:10.1186/1471-2105-11-59)
Supplement: Additional file 3 — EvA2 framework. This archive contains the code and resources published by EvA2 authors (Minimum corresponding code). More details on how to use it can be found in Additional File 2. [file 1471-2105-11-59-S3.ZIP › src/eva2/server/go/operators/constraint/InterfaceConstraint.java]

package eva2.server.go.operators.constraint;

import eva2.server.go.individuals.AbstractEAIndividual;

/**
 * This is a interface for area constraint for parallel MOEAs giving area
 * constraints on the separated parts for the Pareto front. Created by IntelliJ
 * IDEA. User: streiche Date: 15.09.2004 Time: 19:23:02 To change this template
 * use File | Settings | File Templates.
 */
public interface InterfaceConstraint {
	/**
	 * This method allows you to make a deep clone of the object
	 * 
	 * @return the deep clone
	 */
	public Object clone();

	/**
	 * This method allows you wether or not a given individual violates the
	 * constraints.
	 * 
	 * @param indy
	 *            The individual to check.
	 * @return true if valid false else.
	 */
	public boolean isValid(AbstractEAIndividual indy);
}
