# Supplementary material for: Comparison of evolutionary algorithms in gene regulatory network model inference
Source: BMC Bioinformatics. 2010 Jan 27;11:59. doi: 10.1186/1471-2105-11-59 (PMC2831005; doi:10.1186/1471-2105-11-59)
Supplement: Additional file 3 — EvA2 framework. This archive contains the code and resources published by EvA2 authors (Minimum corresponding code). More details on how to use it can be found in Additional File 2. [file 1471-2105-11-59-S3.ZIP › src/eva2/server/go/operators/crossover/CrossoverEAMixer.java]

package eva2.server.go.operators.crossover;

import java.util.ArrayList;

import eva2.gui.GenericObjectEditor;
import eva2.server.go.individuals.AbstractEAIndividual;
import eva2.server.go.populations.Population;
import eva2.server.go.problems.InterfaceOptimizationProblem;
import wsi.ra.math.RNG;

/**
 * Created by IntelliJ IDEA. User: Dante Alighieri Date: 21.05.2005 Time:
 * 11:36:38 To change this template use File | Settings | File Templates.
 */
public class CrossoverEAMixer implements InterfaceCrossover,
		java.io.Serializable {

	private PropertyCrossoverMixer m_Crossers;
	private boolean m_UseSelfAdaption = false;
	protected double m_Tau1 = 0.15;
	protected double m_LowerLimitChance = 0.05;

	public CrossoverEAMixer() {
		InterfaceCrossover[] tmpList;
		ArrayList<String> crossers = GenericObjectEditor
				.getClassesFromProperties("eva2.server.go.operators.crossover.InterfaceCrossover");
		tmpList = new InterfaceCrossover[crossers.size()];
		for (int i = 0; i < crossers.size(); i++) {
			if (((String) crossers.get(i)).equals(this.getClass().getName()))
				continue;
			try {
				tmpList[i] = (InterfaceCrossover) Class.forName(
						(String) crossers.get(i)).newInstance();
			} catch (java.lang.ClassNotFoundException e) {
				System.out.println("Could not find class for "
						+ (String) crossers.get(i));
			} catch (java.lang.InstantiationException k) {
				System.out.println("Instantiation exception for "
						+ (String) crossers.get(i));
			} catch (java.lang.IllegalAccessException a) {
				System.out.println("Illegal access exception for "
						+ (String) crossers.get(i));
			}
		}
		this.m_Crossers = new PropertyCrossoverMixer(tmpList);
		tmpList = new InterfaceCrossover[2];
		tmpList[0] = new CrossoverESArithmetical();
		tmpList[1] = new CrossoverESSBX();
		this.m_Crossers.setSelectedCrossers(tmpList);
		this.m_Crossers.normalizeWeights();
		this.m_Crossers
				.setDescriptiveString("Combining alternative mutation operators, please norm the weights!");
		this.m_Crossers.setWeightsLabel("Weigths");

	}

	public CrossoverEAMixer(CrossoverEAMixer mutator) {
		this.m_Crossers = (PropertyCrossoverMixer) mutator.m_Crossers.clone();
		this.m_UseSelfAdaption = mutator.m_UseSelfAdaption;
		this.m_Tau1 = mutator.m_Tau1;
		this.m_LowerLimitChance = mutator.m_LowerLimitChance;
	}

	/**
	 * This method will enable you to clone a given mutation operator
	 * 
	 * @return The clone
	 */
	public Object clone() {
		return new CrossoverEAMixer(this);
	}

	/**
	 * This method allows you to evaluate wether two mutation operators are
	 * actually the same.
	 * 
	 * @param mutator
	 *            The other mutation operator
	 */
	public boolean equals(Object mutator) {
		if (mutator instanceof CrossoverEAMixer) {
			CrossoverEAMixer mut = (CrossoverEAMixer) mutator;

			return true;
		} else
			return false;
	}

	/**
	 * This method allows you to init the mutation operator
	 * 
	 * @param individual
	 *            The individual that will be mutated.
	 * @param opt
	 *            The optimization problem.
	 */
	public void init(AbstractEAIndividual individual,
			InterfaceOptimizationProblem opt) {
		InterfaceCrossover[] mutators = this.m_Crossers.getSelectedCrossers();
		for (int i = 0; i < mutators.length; i++)
			mutators[i].init(individual, opt);
	}

	/**
	 * This method performs crossover on two individuals. If the individuals do
	 * not implement InterfaceGAIndividual, then nothing will happen.
	 * 
	 * @param indy1
	 *            The first individual
	 * @param partners
	 *            The second individual
	 */
	public AbstractEAIndividual[] mate(AbstractEAIndividual indy1,
			Population partners) {
		this.m_Crossers.normalizeWeights();
		double[] probs = this.m_Crossers.getWeights();
		if (this.m_UseSelfAdaption) {
			for (int i = 0; i < probs.length; i++) {
				probs[i] = probs[i]
						* Math.exp(this.m_Tau1 * RNG.gaussianDouble(1));
				if (probs[i] <= this.m_LowerLimitChance)
					probs[i] = this.m_LowerLimitChance;
				if (probs[i] >= 1)
					probs[i] = 1;
			}
			this.m_Crossers.normalizeWeights();
		}

		InterfaceCrossover[] crossover = this.m_Crossers.getSelectedCrossers();
		double pointer = RNG.randomFloat(0, 1);
		double dum = probs[0];
		int index = 0;
		while ((pointer > dum) && (index < probs.length - 1)) {
			index++;
			dum += probs[index];
		}
		if (index == probs.length)
			index = RNG.randomInt(0, probs.length - 1);
		// System.out.println("Using : " +
		// mutators[index].getStringRepresentation());
		// for (int i = 0; i < probs.length; i++) {
		// System.out.println(""+mutators[i].getStringRepresentation()+" : "+
		// probs[i]);
		// }
		// System.out.println("");
		return crossover[index].mate(indy1, partners);
	}

	/**
	 * This method allows you to get a string representation of the mutation
	 * operator
	 * 
	 * @return A descriptive string.
	 */
	public String getStringRepresentation() {
		return "EA mutation mixer";
	}

	/**********************************************************************************************************************
	 * These are for GUI
	 */
	/**
	 * This method allows the CommonJavaObjectEditorPanel to read the name to
	 * the current object.
	 * 
	 * @return The name.
	 */
	public String getName() {
		return "EA mutation mixer";
	}

	/**
	 * This method returns a global info string
	 * 
	 * @return description
	 */
	public String globalInfo() {
		return "This meta-mutation operator allows you to combine multiple alternative mutation operators.";
	}

	/**
	 * Choose the set of crossers.
	 * 
	 * @param d
	 *            The crossover operators.
	 */
	public void setCrossovers(PropertyCrossoverMixer d) {
		this.m_Crossers = d;
	}

	public PropertyCrossoverMixer getCrossovers() {
		return this.m_Crossers;
	}

	public String CrossoversTipText() {
		return "Choose the set of crossover operators.";
	}

	/**
	 * Set the lower limit for the mutation step size with this method.
	 * 
	 * @param d
	 *            The mutation operator.
	 */
	public void setUseSelfAdaption(boolean d) {
		this.m_UseSelfAdaption = d;
	}

	public boolean getUseSelfAdaption() {
		return this.m_UseSelfAdaption;
	}

	public String useSelfAdaptionTipText() {
		return "Use my implementation of self-adaption for the mutation mixer.";
	}

	/**
	 * Set the lower limit for the mutation step size with this method.
	 * 
	 * @param d
	 *            The mutation operator.
	 */
	public void setLowerLimitChance(double d) {
		if (d < 0)
			d = 0;
		this.m_LowerLimitChance = d;
	}

	public double getLowerLimitChance() {
		return this.m_LowerLimitChance;
	}

	public String lowerLimitChanceTipText() {
		return "Set the lower limit for the mutation chance.";
	}

	/**
	 * Set the value for tau1 with this method.
	 * 
	 * @param d
	 *            The mutation operator.
	 */
	public void setTau1(double d) {
		if (d < 0)
			d = 0;
		this.m_Tau1 = d;
	}

	public double getTau1() {
		return this.m_Tau1;
	}

	public String tau1TipText() {
		return "Set the value for tau1.";
	}
}
