# Supplementary material for: Comparison of evolutionary algorithms in gene regulatory network model inference
Source: BMC Bioinformatics. 2010 Jan 27;11:59. doi: 10.1186/1471-2105-11-59 (PMC2831005; doi:10.1186/1471-2105-11-59)
Supplement: Additional file 3 — EvA2 framework. This archive contains the code and resources published by EvA2 authors (Minimum corresponding code). More details on how to use it can be found in Additional File 2. [file 1471-2105-11-59-S3.ZIP › src/eva2/server/go/operators/crossover/CrossoverESBLXAlpha.java]

package eva2.server.go.operators.crossover;

import eva2.server.go.individuals.AbstractEAIndividual;
import eva2.server.go.individuals.InterfaceESIndividual;
import eva2.server.go.populations.Population;
import eva2.server.go.problems.InterfaceOptimizationProblem;
import wsi.ra.math.RNG;

/**
 * Created by IntelliJ IDEA. User: streiche Date: 02.12.2003 Time: 14:50:03 To
 * change this template use Options | File Templates.
 */
public class CrossoverESBLXAlpha implements InterfaceCrossover,
		java.io.Serializable {

	private InterfaceOptimizationProblem m_OptimizationProblem;
	private double m_Alpha = 0.5;

	public CrossoverESBLXAlpha() {

	}

	public CrossoverESBLXAlpha(CrossoverESBLXAlpha c) {
		this.m_OptimizationProblem = c.m_OptimizationProblem;
		this.m_Alpha = c.m_Alpha;
	}

	/**
	 * This method will enable you to clone a given mutation operator
	 * 
	 * @return The clone
	 */
	public Object clone() {
		return new CrossoverESBLXAlpha(this);
	}

	/**
	 * This method performs crossover on two individuals. If the individuals do
	 * not implement InterfaceGAIndividual, then nothing will happen.
	 * 
	 * @param indy1
	 *            The first individual
	 * @param partners
	 *            The second individual
	 */
	public AbstractEAIndividual[] mate(AbstractEAIndividual indy1,
			Population partners) {
		AbstractEAIndividual[] result = null;
		double[][] parents, children;
		double[][] extremeValues;

		result = new AbstractEAIndividual[partners.size() + 1];
		result[0] = (AbstractEAIndividual) (indy1).clone();
		for (int i = 0; i < partners.size(); i++) {
			result[i + 1] = (AbstractEAIndividual) ((AbstractEAIndividual) partners
					.get(i)).clone();
		}
		// for (int i = 0; i < result.length; i++)
		// System.out.println("Before Crossover: "
		// +result[i].getSolutionRepresentationFor());

		if ((indy1 instanceof InterfaceESIndividual)
				&& (partners.get(0) instanceof InterfaceESIndividual)) {
			parents = new double[partners.size() + 1][];
			children = new double[partners.size() + 1][];
			extremeValues = new double[((InterfaceESIndividual) result[0])
					.getDGenotype().length][2];
			for (int i = 0; i < extremeValues.length; i++) {
				extremeValues[i][0] = Double.MAX_VALUE;
				extremeValues[i][1] = Double.MIN_VALUE;
			}
			for (int i = 0; i < result.length; i++) {
				parents[i] = new double[((InterfaceESIndividual) result[i])
						.getDGenotype().length];
				children[i] = new double[parents[i].length];
				System.arraycopy(((InterfaceESIndividual) result[i])
						.getDGenotype(), 0, parents[i], 0, parents[i].length);
				System.arraycopy(((InterfaceESIndividual) result[i])
						.getDGenotype(), 0, children[i], 0, parents[i].length);
				for (int j = 0; j < parents[i].length; j++) {
					extremeValues[j][0] = Math.min(extremeValues[j][0],
							parents[i][j]);
					extremeValues[j][1] = Math.max(extremeValues[j][1],
							parents[i][j]);
				}
			}
			double I = 0;
			for (int i = 0; i < children.length; i++) {
				for (int j = 0; j < children[i].length; j++) {
					I = (extremeValues[j][1] - extremeValues[j][0])
							* this.m_Alpha;
					children[i][j] = RNG.randomDouble(extremeValues[j][0] - I,
							extremeValues[j][1] + I);
				}
			}
			// write the result back
			for (int i = 0; i < result.length; i++)
				((InterfaceESIndividual) result[i]).SetDGenotype(children[i]);
		}
		// in case the crossover was successfull lets give the mutation
		// operators a chance to mate the strategy parameters
		for (int i = 0; i < result.length; i++)
			result[i].getMutationOperator().crossoverOnStrategyParameters(
					indy1, partners);
		// for (int i = 0; i < result.length; i++)
		// System.out.println("After Crossover: "
		// +result[i].getSolutionRepresentationFor());
		return result;
	}

	/**
	 * This method allows you to evaluate wether two crossover operators are
	 * actually the same.
	 * 
	 * @param crossover
	 *            The other crossover operator
	 */
	public boolean equals(Object crossover) {
		if (crossover instanceof CrossoverESBLXAlpha) {
			CrossoverESBLXAlpha cross = (CrossoverESBLXAlpha) crossover;
			if (this.m_Alpha != cross.m_Alpha)
				return false;
			return true;
		} else
			return false;
	}

	/**
	 * This method will allow the crossover operator to be initialized depending
	 * on the individual and the optimization problem. The optimization problem
	 * is to be stored since it is to be called during crossover to calculate
	 * the exogene parameters for the offsprings.
	 * 
	 * @param individual
	 *            The individual that will be mutated.
	 * @param opt
	 *            The optimization problem.
	 */
	public void init(AbstractEAIndividual individual,
			InterfaceOptimizationProblem opt) {
		this.m_OptimizationProblem = opt;
	}

	public String getStringRepresentation() {
		return this.getName();
	}

	/**********************************************************************************************************************
	 * These are for GUI
	 */
	/**
	 * This method allows the CommonJavaObjectEditorPanel to read the name to
	 * the current object.
	 * 
	 * @return The name.
	 */
	public String getName() {
		return "ES BLX Alpha crossover";
	}

	/**
	 * This method returns a global info string
	 * 
	 * @return description
	 */
	public String globalInfo() {
		return "The BLX crossover inits the values within the extreme values plus an additional alpha range (BLX-0.0 equals flat crossover).";
	}

	/**
	 * This method allows you to set the number of crossovers that occur in the
	 * genotype.
	 * 
	 * @param a
	 *            The number of crossovers.
	 */
	public void setAlpha(double a) {
		if (a < 0)
			a = 0;
		this.m_Alpha = a;
	}

	public double getAlpha() {
		return this.m_Alpha;
	}

	public String alphaTipText() {
		return "The alpha of BLX.";
	}
}
