# Supplementary material for: Comparison of evolutionary algorithms in gene regulatory network model inference
Source: BMC Bioinformatics. 2010 Jan 27;11:59. doi: 10.1186/1471-2105-11-59 (PMC2831005; doi:10.1186/1471-2105-11-59)
Supplement: Additional file 4 — Algorithm implementation. This archive contains the code for the seven methods implemented (Corresponding application code). More details on how to use it can be found in Additional File 2. [file 1471-2105-11-59-S4.ZIP]

Archive with 75 entries (54 files):
- src/
- src/eva2/
- src/eva2/server/
- src/eva2/server/go/
- src/eva2/server/go/operators/
- src/eva2/server/go/operators/archiving/
- src/eva2/server/go/operators/archiving/dcu/
- src/eva2/server/go/operators/archiving/dcu/ArchivingBestFuzzyDominated.java
- src/eva2/server/go/operators/crossover/
- src/eva2/server/go/operators/crossover/dcu/
- src/eva2/server/go/operators/crossover/dcu/GAPreserveSetBitsCrossover.java
- src/eva2/server/go/operators/crossover/dcu/IbaGpCrossover.java
- src/eva2/server/go/operators/mutation/
- src/eva2/server/go/operators/mutation/dcu/
- src/eva2/server/go/operators/mutation/dcu/MutateIbaSingleNode.java
- src/eva2/server/go/operators/mutation/dcu/TominagaSkeletalisingMutator.java
- src/eva2/server/go/operators/selection/
- src/eva2/server/go/operators/selection/dcu/
- src/eva2/server/go/operators/selection/dcu/SelectMOTournamentFuzzyDomination.java
- src/eva2/server/go/problems/
- src/eva2/server/go/problems/dcu/
- src/eva2/server/go/problems/dcu/GenericMultipleGeneGrnFromMad.java
- src/eva2/server/go/problems/dcu/GenericSingleGeneGrnFromMad.java
- src/eva2/server/go/problems/dcu/Keedwell05GrnFromMad.java
- src/eva2/server/go/problems/dcu/KikukiTominaga03GrnFromMad.java
- src/eva2/server/go/problems/dcu/Kimura03GrnFromMad.java
- src/eva2/server/go/problems/dcu/Koduru04MultiobjectiveGrnFromMad.java
- src/eva2/server/go/problems/dcu/NomanIba06GrnFromMad.java
- src/eva2/server/go/problems/dcu/Spieth05GrnFromMad.java
- src/eva2/server/go/problems/dcu/Spieth05ParameterSearch.java
- src/eva2/server/go/problems/dcu/Tominaga99GrnFromMad.java
- src/ie/
- src/ie/dcu/
- src/ie/dcu/modsci/
- src/ie/dcu/modsci/grn/
- src/ie/dcu/modsci/grn/utils/
- src/ie/dcu/modsci/grn/utils/ann/
- src/ie/dcu/modsci/grn/utils/ann/ActivationFunction.java
- src/ie/dcu/modsci/grn/utils/ann/FullyConnectedAnn.java
- src/ie/dcu/modsci/grn/utils/ann/Neuron.java
- src/ie/dcu/modsci/grn/utils/CompleteAICEvaluator.java
- src/ie/dcu/modsci/grn/utils/CompleteGeneModelEvaluator.java
- src/ie/dcu/modsci/grn/utils/CompleteSumOfSquaredErrorsEvaluator.java
- src/ie/dcu/modsci/grn/utils/CompleteSumOfSquaredProcentualErrors.java
- src/ie/dcu/modsci/grn/utils/DataTools.java
- src/ie/dcu/modsci/grn/utils/DoubleEAIndividualWithLocation.java
- src/ie/dcu/modsci/grn/utils/GenerateModelData.java
- src/ie/dcu/modsci/grn/utils/GPNodeConstant.java
- src/ie/dcu/modsci/grn/utils/GPNodeGene.java
- src/ie/dcu/modsci/grn/utils/GPNodePowGene.java
- src/ie/dcu/modsci/grn/utils/GRNContinuousModel.java
- src/ie/dcu/modsci/grn/utils/GrnGaIndividualInitialiser.java
- src/ie/dcu/modsci/grn/utils/GRNLinearModel.java
- src/ie/dcu/modsci/grn/utils/GRNOdeModel.java
- src/ie/dcu/modsci/grn/utils/GRNSSystemModel.java
- src/ie/dcu/modsci/grn/utils/GrnUtils.java
- src/ie/dcu/modsci/grn/utils/IOUtils.java
- src/ie/dcu/modsci/grn/utils/KikuchiFixedParametersSkeletalisingMutator.java
- src/ie/dcu/modsci/grn/utils/LogisticActivationFunction.java
- src/ie/dcu/modsci/grn/utils/MathUtils.java
- src/ie/dcu/modsci/grn/utils/MicroarrayData.java
- src/ie/dcu/modsci/grn/utils/ModelEvaluator.java
- src/ie/dcu/modsci/grn/utils/SingleGeneAICEvaluator.java
- src/ie/dcu/modsci/grn/utils/SingleGeneGrnContinuousModel.java
- src/ie/dcu/modsci/grn/utils/SingleGeneGrnLinearModel.java
- src/ie/dcu/modsci/grn/utils/SingleGeneGRNOdeModel.java
- src/ie/dcu/modsci/grn/utils/SingleGeneGrnSSystemModel.java
- src/ie/dcu/modsci/grn/utils/SingleGeneModelEvaluator.java
- src/ie/dcu/modsci/grn/utils/SingleGeneSimplifiedSSModel.java
- src/ie/dcu/modsci/grn/utils/SingleGeneSumOfSquaredErrorsEvaluator.java
- src/ie/dcu/modsci/grn/utils/SingleGeneSumOfSquaredProcentualErrorsEvaluator.java
- src/ie/dcu/modsci/grn/utils/TextFileDataFormatter.java
- gpl.txt
- README.txt
- lgpl-3.0.txt
