# Supplementary material for: Comparison of evolutionary algorithms in gene regulatory network model inference
Source: BMC Bioinformatics. 2010 Jan 27;11:59. doi: 10.1186/1471-2105-11-59 (PMC2831005; doi:10.1186/1471-2105-11-59)
Supplement: Additional file 4 — Algorithm implementation. This archive contains the code for the seven methods implemented (Corresponding application code). More details on how to use it can be found in Additional File 2. [file 1471-2105-11-59-S4.ZIP › src/eva2/server/go/operators/archiving/dcu/ArchivingBestFuzzyDominated.java]

package eva2.server.go.operators.archiving.dcu;

import java.io.Serializable;
import java.util.Arrays;

import eva2.server.go.IndividualInterface;
import eva2.server.go.individuals.AbstractEAIndividual;
import eva2.server.go.operators.archiving.AbstractArchiving;
import eva2.server.go.populations.Population;

public class ArchivingBestFuzzyDominated extends AbstractArchiving implements Serializable {

	/**
	 * 
	 */
	private static final long serialVersionUID = 3058840673639475260L;


	public ArchivingBestFuzzyDominated() {
		
	}
	private double fuzzyDominanceThreshold=1;
	private int archiveSize=50;
	

	public int getArchiveSize() {
		return archiveSize;
	}

	public void setArchiveSize(int archiveSize) {
		this.archiveSize = archiveSize;
	}

	public ArchivingBestFuzzyDominated(double fuzzyDominanceThreshold) {
		this.fuzzyDominanceThreshold=fuzzyDominanceThreshold;
	}

	public double getFuzzyDominanceThreshold() {
		return fuzzyDominanceThreshold;
	}

	public void setFuzzyDominanceThreshold(double fuzzyDominanceThreshold) {
		this.fuzzyDominanceThreshold = fuzzyDominanceThreshold;
	}

	@Override
	public Object clone() {
		
		return new ArchivingBestFuzzyDominated(this.fuzzyDominanceThreshold);
	}

	@Override
	public void addElementsToArchive(Population population) {
		
			population.SetArchive(new Population());

			double[] values=new double[population.size()];
			
			for(int i=0;i<population.size();i++)
			{
				AbstractEAIndividual ind = (AbstractEAIndividual) population.get(i);
				
				Double dominanceValue= new Double(0);
				
				for(int j=0;j<population.size();j++)
				{
					if(i!=j)
					{
						double[] fitness=((IndividualInterface) population.get(j)).getFitness();
						
						double indDominance=1;
						
						for(int k=0;k<fitness.length;k++)
						{
							double fitnessDifference= fitness[k]-ind.getFitness(k);
							if(fitnessDifference<0)
								fitnessDifference=0;
							else
							{
								if(fitnessDifference>this.fuzzyDominanceThreshold)
									fitnessDifference=1;
							}
							indDominance*=fitnessDifference;
						}
								
						dominanceValue+=indDominance-dominanceValue*indDominance;
					}
				}
				ind.SetData("dominance", dominanceValue);
				values[i]=dominanceValue;
			}
		
			Arrays.sort(values);
			double  max=values[this.archiveSize-1];
			
			for(int i=0;i<population.size()&& population.getArchive().size()<this.archiveSize;i++)
			{
				if((Double)((AbstractEAIndividual) population.get(i)).getData("dominance")<=max)
				{
					population.getArchive().add(population.get(i));
				}
			}
		
	}
	
	public String globalInfo() {
		return "Selects individuals with best dominance values (less dominated)";
	}

	/**
	 * This method will return a naming String
	 * 
	 * @return The name of the algorithm
	 */
	public String getName() {
		return "BestFuzzyDominated";
	}

}
