# Supplementary material for: Comparison of evolutionary algorithms in gene regulatory network model inference
Source: BMC Bioinformatics. 2010 Jan 27;11:59. doi: 10.1186/1471-2105-11-59 (PMC2831005; doi:10.1186/1471-2105-11-59)
Supplement: Additional file 4 — Algorithm implementation. This archive contains the code for the seven methods implemented (Corresponding application code). More details on how to use it can be found in Additional File 2. [file 1471-2105-11-59-S4.ZIP › src/eva2/server/go/operators/crossover/dcu/GAPreserveSetBitsCrossover.java]

package eva2.server.go.operators.crossover.dcu;

import java.io.Serializable;
import java.util.ArrayList;
import java.util.BitSet;

import wsi.ra.math.RNG;

import eva2.server.go.individuals.AbstractEAIndividual;
import eva2.server.go.individuals.GAIndividualBinaryData;
import eva2.server.go.individuals.GPIndividualProgramData;
import eva2.server.go.individuals.codings.gp.AbstractGPNode;
import eva2.server.go.operators.crossover.InterfaceCrossover;
import eva2.server.go.populations.Population;
import eva2.server.go.problems.InterfaceOptimizationProblem;

public class GAPreserveSetBitsCrossover implements InterfaceCrossover, Serializable{

	/**
	 * 
	 */
	private static final long serialVersionUID = 3367211305272668021L;

	

	@Override
	public void init(AbstractEAIndividual individual,
			InterfaceOptimizationProblem opt) {
		
	}

	@Override
	public AbstractEAIndividual[] mate(AbstractEAIndividual ind,
			Population partners) {
		GAIndividualBinaryData[] result = new GAIndividualBinaryData[partners.size()*2];

		GAIndividualBinaryData ind1= (GAIndividualBinaryData)ind;
		BitSet data1= ind1.getBGenotype();
		
		for(int i=0;i<partners.size();i++)
		{
			
			GAIndividualBinaryData ind2= (GAIndividualBinaryData) partners.get(i);
			
			if(ind2.equalGenotypes(ind1))
			{
				result[2*i]= (GAIndividualBinaryData) ind1.clone();
				result[2*i+1]= (GAIndividualBinaryData) ind2.clone();
				continue;
			}
			BitSet data2= ind2.getBGenotype();
			
			
			result[2*i]= new GAIndividualBinaryData();
			result[2*i+1]= new GAIndividualBinaryData();
			
			result[2*i].setBinaryDataLength(ind1.getGenotypeLength());

			result[2*i+1].setBinaryDataLength(ind2.getGenotypeLength());
			
			BitSet child1=new BitSet(ind1.getGenotypeLength());

			BitSet child2=new BitSet(ind1.getGenotypeLength());
			
			//set  common 1 bits and memorise other set indices
			ArrayList<Integer> indices1= new ArrayList<Integer>();
			ArrayList<Integer> indices2= new ArrayList<Integer>();
			
			for(int j=0;j<ind1.getGenotypeLength()&& j<ind2.getGenotypeLength();j++)
			{
				
				if(data1.get(j)&&data2.get(j))
				{
					child1.set(j);
					child2.set(j);
				}
				else
				{
					if(data1.get(j))
					{indices1.add(j);}
					
					if(data2.get(j))
					{indices2.add(j);}
					
				}
					
			}
			
			
			//generate cutting point
			if(Math.min(indices1.size(), indices2.size())==0)
			{
				result[2*i]= (GAIndividualBinaryData) ind1.clone();
				result[2*i+1]= (GAIndividualBinaryData) ind2.clone();
				continue;

			}
			int index=RNG.randomInt(Math.min(indices1.size(), indices2.size()));
			
			//complete children
			for(int j=0;j<indices1.size();j++)
			{
				if(j<index)
				{
					child2.set(indices1.get(j));
				}
				else
				{
					child1.set(indices1.get(j));
				}
			}
			
			for(int j=0;j<indices2.size();j++)
			{
				if(j<index)
				{
					child1.set(indices2.get(j));
				}
				else
				{
					child2.set(indices2.get(j));
				}
			}
			
			result[2*i].SetBGenotype(child1);

			result[2*i+1].SetBGenotype(child2);
		}
		return result;
	}
	
	@Override
	public Object clone()  {
		
		return new GAPreserveSetBitsCrossover();
	}
	
	public String getName() {

		return "Preserve Cardinality Crossover";
	}


	public String globalInfo() {

		return "One point crossover that preserves the number of bits set to 1. It is useful " +
		"when chromosomes encode fix-sized subsets of a finite universe. The individual type needs to be" +
		" GAIndividualBinaryData";
	}

	@Override
	public String getStringRepresentation() {
		
		return null;
	}

}
