# Supplementary material for: Comparison of evolutionary algorithms in gene regulatory network model inference
Source: BMC Bioinformatics. 2010 Jan 27;11:59. doi: 10.1186/1471-2105-11-59 (PMC2831005; doi:10.1186/1471-2105-11-59)
Supplement: Additional file 4 — Algorithm implementation. This archive contains the code for the seven methods implemented (Corresponding application code). More details on how to use it can be found in Additional File 2. [file 1471-2105-11-59-S4.ZIP › src/eva2/server/go/operators/crossover/dcu/IbaGpCrossover.java]

package eva2.server.go.operators.crossover.dcu;

import ie.dcu.modsci.grn.utils.GrnUtils;

import java.io.Serializable;

import wsi.ra.math.RNG;
import eva2.server.go.individuals.AbstractEAIndividual;
import eva2.server.go.individuals.GPIndividualProgramData;
import eva2.server.go.individuals.codings.gp.AbstractGPNode;
import eva2.server.go.operators.crossover.InterfaceCrossover;
import eva2.server.go.populations.Population;
import eva2.server.go.problems.InterfaceOptimizationProblem;

public class IbaGpCrossover implements InterfaceCrossover, Serializable {

	/**
	 * 
	 */
	private static final long serialVersionUID = 3114429755514858172L;

	public IbaGpCrossover() {

	}

	@Override
	public String getStringRepresentation() {

		return null;
	}

	@Override
	public void init(AbstractEAIndividual individual,
			InterfaceOptimizationProblem opt) {


	}

	@Override
	public AbstractEAIndividual[] mate(AbstractEAIndividual ind,
			Population partners) {
		AbstractEAIndividual[] result = new GPIndividualProgramData[partners.size()*2];

		GPIndividualProgramData ind1= (GPIndividualProgramData)ind;
		AbstractGPNode[] data1= ind1.getPGenotype();
		
		for(int i=0;i<partners.size();i++)
		{
			
			GPIndividualProgramData ind2= (GPIndividualProgramData) partners.get(i);
			AbstractGPNode[] data2= ind2.getPGenotype();
			
			
			//select one gene
			int gene= RNG.randomInt(0, data2.length-1);

			//crossover trees corresponding to that gene
			AbstractGPNode tree1= (AbstractGPNode) data1[gene].clone();
			AbstractGPNode tree2 = (AbstractGPNode) data2[gene].clone();
			
			GrnUtils.repairConnections(tree1);
			GrnUtils.repairConnections(tree2);
			
			int crossoverPoint1= RNG.randomInt(0,tree1.getNumberOfNodes()-1);
			int crossoverPoint2= RNG.randomInt(0,tree2.getNumberOfNodes()-1);

			AbstractGPNode subTree1=null, subTree2=null, parent1, parent2;

			subTree1=GrnUtils.findDFSNode(crossoverPoint1,tree1);
			subTree2=GrnUtils.findDFSNode(crossoverPoint2,tree2);

			parent1=subTree1.getParent();
			parent2=subTree2.getParent();

			if(parent1!=null)
			{
				parent1.setNode(subTree2, subTree1);
			}
			else
			{//subtree1=tree1
				tree1=subTree2;
				subTree2.connect(null);

			}
			if(parent2!=null)
			{
				parent2.setNode(subTree1, subTree2);
			}
			else
			{//subtree2=tree2
				tree2=subTree1;
				subTree1.connect(null);

			}


			//create offspring
			GPIndividualProgramData[] offspring= new GPIndividualProgramData[2];
			offspring[0]=(GPIndividualProgramData) ind1.clone();
			offspring[1]=(GPIndividualProgramData) ind2.clone();
			offspring[0].SetPGenotype((AbstractGPNode) tree1.clone(), gene);
			offspring[1].SetPGenotype((AbstractGPNode) tree2.clone(), gene);

			result[i*2]=offspring[0];
			result[i*2+1]=offspring[1];
		}
		return result;
	}


	

	@Override
	public Object clone() {

		return new IbaGpCrossover();
	}
}
