# Supplementary material for: Comparison of evolutionary algorithms in gene regulatory network model inference
Source: BMC Bioinformatics. 2010 Jan 27;11:59. doi: 10.1186/1471-2105-11-59 (PMC2831005; doi:10.1186/1471-2105-11-59)
Supplement: Additional file 4 — Algorithm implementation. This archive contains the code for the seven methods implemented (Corresponding application code). More details on how to use it can be found in Additional File 2. [file 1471-2105-11-59-S4.ZIP › src/eva2/server/go/operators/mutation/dcu/MutateIbaSingleNode.java]

package eva2.server.go.operators.mutation.dcu;

import ie.dcu.modsci.grn.utils.GrnUtils;
import wsi.ra.math.RNG;
import eva2.server.go.individuals.AbstractEAIndividual;
import eva2.server.go.individuals.GPIndividualProgramData;
import eva2.server.go.individuals.codings.gp.AbstractGPNode;
import eva2.server.go.individuals.codings.gp.GPNodeAdd;
import eva2.server.go.individuals.codings.gp.GPNodeMult;
import eva2.server.go.operators.mutation.MutateGPSingleNode;

public class MutateIbaSingleNode extends MutateGPSingleNode {

	/**
	 * 
	 */
	private static final long serialVersionUID = -1675961704643439514L;
	private double chanceForDeletion=0.3;

	public MutateIbaSingleNode(double chanceForDeletion) {
		super();
		this.setChanceForDeletion(chanceForDeletion);

	}

	public MutateIbaSingleNode()
	{
		super();
		}

	

	@Override
	public void mutate(AbstractEAIndividual individual) {
		if(RNG.flipCoin(chanceForDeletion))
		{
			//choose a node to delete
			AbstractGPNode[] data= ((GPIndividualProgramData) individual).getPGenotype();
			int affectedTree= RNG.randomInt(0,data.length-1);
			if(data[affectedTree].getNumberOfNodes()>1)
			{ // delete only if the tree contains more than one node
			int deletionPoint= RNG.randomInt(1,data[affectedTree].getNumberOfNodes()-1);
			//start with 1 to avoid deleltion of root

			AbstractGPNode deletedTree=GrnUtils.findDFSNode(deletionPoint,data[affectedTree]);

			AbstractGPNode parent= deletedTree.getParent();
			if(parent instanceof GPNodeAdd || parent instanceof GPNodeMult)
			{//delete only if term of sum or mult
				AbstractGPNode sibling;
				if(parent.getNode(0).equals(deletedTree))
				{
					sibling= parent.getNode(1);


				}
				else
				{
					sibling= parent.getNode(0);
				}
				AbstractGPNode grandParent=parent.getParent();
				if(grandParent!=null)
				{
				grandParent.setNode(sibling, parent);
				sibling.connect(grandParent);
				}
				else
				{//parent is root
					data[affectedTree]=sibling;
					sibling.connect(null);
				}
				((GPIndividualProgramData) individual).SetProgramGenotype(data);
				System.err.print("delete ");
			}
			else
			{
				super.mutate(individual);
			}
			}
			else
			{
				super.mutate(individual);
			}

		}
		else
		{
			super.mutate(individual);
		}
	}

	public void setChanceForDeletion(double chanceForDeletion) {
		this.chanceForDeletion = chanceForDeletion;
	}

	public double getChanceForDeletion() {
		return chanceForDeletion;
	}
	
	@Override
	public Object clone() {
		
		return new MutateIbaSingleNode(this.chanceForDeletion);
	}

	@Override
	public String getName() {
		
		return "Mutate single node by deletion or replacement";
	}
	
	@Override
	public String globalInfo() {
		return "Mutate single node by deletion or replacement";
	}
}
