# Supplementary material for: Comparison of evolutionary algorithms in gene regulatory network model inference
Source: BMC Bioinformatics. 2010 Jan 27;11:59. doi: 10.1186/1471-2105-11-59 (PMC2831005; doi:10.1186/1471-2105-11-59)
Supplement: Additional file 4 — Algorithm implementation. This archive contains the code for the seven methods implemented (Corresponding application code). More details on how to use it can be found in Additional File 2. [file 1471-2105-11-59-S4.ZIP › src/eva2/server/go/operators/mutation/dcu/TominagaSkeletalisingMutator.java]

package eva2.server.go.operators.mutation.dcu;

import eva2.server.go.operators.mutation.*;
import eva2.server.go.individuals.*;

public class TominagaSkeletalisingMutator extends MutateESLocal {

	/**
	 * 
	 */
	private static final long serialVersionUID = 1L;

	private double parameterThreshold;

	private boolean initialised=false;

	public double getParameterThreshold() {
		return parameterThreshold;
	}

	public void setParameterThreshold(double parameterThreshold) {
		this.parameterThreshold = parameterThreshold;
	}

	public TominagaSkeletalisingMutator() {
		super();
		this.initialised=false;
	}
	
	public TominagaSkeletalisingMutator(TominagaSkeletalisingMutator instance) {
		super(instance);
		this.parameterThreshold = instance.parameterThreshold;
		this.initialised=instance.initialised;
	}

	public TominagaSkeletalisingMutator(double skeletalisingThreshold) {
		super();
		this.parameterThreshold = skeletalisingThreshold;
		this.initialised=false;
	}

	/**
	 * @return
	 * 
	 */
	@Override
	public void mutate(AbstractEAIndividual individual) {
		if(!this.initialised)
		{
			this.init(individual, null);
			this.initialised=true;
		}
		super.mutate(individual);
		if (individual instanceof InterfaceDataTypeDouble) {
			double[] x = ((InterfaceDataTypeDouble) individual).getDoubleData();
			for (int i = 0; i < x.length; i++) {
				if (Math.abs(x[i]) < this.parameterThreshold)
					x[i] = 0;
			}

			((InterfaceDataTypeDouble) individual).SetDoubleGenotype(x);

		}
	}

	@Override
	public Object clone() {
		TominagaSkeletalisingMutator result = new TominagaSkeletalisingMutator(
				this);
		return result;
	}
	
	@Override
	public String getName() {
		
		return "Tominaga Skeletalising Muatator";
	}
	
	@Override
	public String globalInfo() {
		
		return "Apply global mutation and set the parameters under a threshold to zero";
	}

}
