# Supplementary material for: Comparison of evolutionary algorithms in gene regulatory network model inference
Source: BMC Bioinformatics. 2010 Jan 27;11:59. doi: 10.1186/1471-2105-11-59 (PMC2831005; doi:10.1186/1471-2105-11-59)
Supplement: Additional file 4 — Algorithm implementation. This archive contains the code for the seven methods implemented (Corresponding application code). More details on how to use it can be found in Additional File 2. [file 1471-2105-11-59-S4.ZIP › src/eva2/server/go/operators/selection/dcu/SelectMOTournamentFuzzyDomination.java]

package eva2.server.go.operators.selection.dcu;


import wsi.ra.math.RNG;
import eva2.server.go.IndividualInterface;
import eva2.server.go.individuals.AbstractEAIndividual;
import eva2.server.go.operators.selection.InterfaceSelection;
import eva2.server.go.operators.selection.SelectBestIndividuals;
import eva2.server.go.operators.selection.SelectTournament;
import eva2.server.go.populations.Population;

public class SelectMOTournamentFuzzyDomination implements InterfaceSelection, java.io.Serializable {

	/**
	 * 
	 */
	private static final long serialVersionUID = 1L;
	private int tournamentSize;
	private double fuzzyDominanceThreshold=1;

 public SelectMOTournamentFuzzyDomination() {
	
}

	public SelectMOTournamentFuzzyDomination(int tournamentSize) {
		this.tournamentSize=tournamentSize;
	}

	@Override
	public Object clone()  {
		// TODO Auto-generated method stub
		return new SelectMOTournamentFuzzyDomination(tournamentSize);
	}

	@Override
	public Population findPartnerFor(AbstractEAIndividual dad,
			Population avaiablePartners, int size) {

		return this.selectFrom(avaiablePartners, size);
	}


	@Override
	public void prepareSelection(Population population) {

		//compute dominance values (how dominated is each individual in the population)
		
		for(int i=0;i<population.size();i++)
		{
			AbstractEAIndividual ind = (AbstractEAIndividual) population.get(i);
			
			Double dominanceValue= new Double(0);
			
			for(int j=0;j<population.size();j++)
			{
				if(i!=j)
				{
					double[] fitness=((IndividualInterface) population.get(j)).getFitness();
					
					double indDominance=1;
					
					for(int k=0;k<fitness.length;k++)
					{
						double fitnessDifference= ind.getFitness(k)-fitness[k];
						if(fitnessDifference<0)
							fitnessDifference=0;
						else
						{
							if(fitnessDifference>this.fuzzyDominanceThreshold)
								fitnessDifference=1;
							else
								fitnessDifference/=this.fuzzyDominanceThreshold;
						}
						indDominance*=fitnessDifference;
					}
							
					dominanceValue+=indDominance-dominanceValue*indDominance;
				}
			}
			ind.SetData("dominance", dominanceValue);
		}
	}


	@Override
	public void setObeyDebsConstViolationPrinciple(boolean b) {


	}


	@Override
	public Population selectFrom(Population population, int size) {
		Population result = new Population();
		result.setPopulationSize(size);
		for (int i = 0; i < size; i++) {
			result.add(this.selectIndividual(population));
		}
		return result;

	}

	private IndividualInterface selectIndividual(Population population) {

		AbstractEAIndividual result;


		Population tournamentGroup = new Population();
		for (int i = 0; i < this.tournamentSize; i++) {
			tournamentGroup.add(population.get(RNG.randomInt(0,
					population.size() - 1)));
		}

		result=(AbstractEAIndividual) tournamentGroup.get(0);
		for(int i=1;i<tournamentSize;i++)
		{
			AbstractEAIndividual ind= (AbstractEAIndividual) tournamentGroup.get(i);
			if((Double)result.getData("dominance")>(Double)ind.getData("dominance"))
				result=ind;

		}


		return result;
	}

	public String getName() {
		return "Fuzzy Domination Tournament Selection ";
	}

	/**
	 * This method returns a global info string
	 * 
	 * @return description
	 */
	public String globalInfo() {
		return "The tournament selection compares the fuzzy dominance value of n individuals and takes the best."
		;
	}

	/**
	 * You can choose the tournament size.
	 */
	public String tournamentSizeTipText() {
		return "Choose the tournament size.";
	}

	public int getTournamentSize() {
		return tournamentSize;
	}

	public void setTournamentSize(int g) {
		tournamentSize = g;
	}
}
