# Supplementary material for: Comparison of evolutionary algorithms in gene regulatory network model inference
Source: BMC Bioinformatics. 2010 Jan 27;11:59. doi: 10.1186/1471-2105-11-59 (PMC2831005; doi:10.1186/1471-2105-11-59)
Supplement: Additional file 4 — Algorithm implementation. This archive contains the code for the seven methods implemented (Corresponding application code). More details on how to use it can be found in Additional File 2. [file 1471-2105-11-59-S4.ZIP › src/eva2/server/go/problems/dcu/GenericMultipleGeneGrnFromMad.java]

package eva2.server.go.problems.dcu;

import java.util.ArrayList;

import ie.dcu.modsci.grn.utils.CompleteGeneModelEvaluator;
import ie.dcu.modsci.grn.utils.GRNContinuousModel;
import ie.dcu.modsci.grn.utils.GRNLinearModel;
import ie.dcu.modsci.grn.utils.GRNSSystemModel;
import ie.dcu.modsci.grn.utils.GrnGaIndividualInitialiser;
import ie.dcu.modsci.grn.utils.MathUtils;
import ie.dcu.modsci.grn.utils.MicroarrayData;
import ie.dcu.modsci.grn.utils.ModelEvaluator;
import eva2.server.go.PopulationInterface;
import eva2.server.go.individuals.AbstractEAIndividual;
import eva2.server.go.individuals.ESIndividualDoubleData;
import eva2.server.go.individuals.InterfaceDataTypeDouble;
import eva2.server.go.populations.Population;
import eva2.server.go.problems.AbstractOptimizationProblem;
import eva2.server.go.strategies.InterfaceOptimizer;

public  abstract class GenericMultipleGeneGrnFromMad extends AbstractOptimizationProblem {

	/**
	 * 
	 */
	private static final long serialVersionUID = -6919216406223693375L;

	protected MicroarrayData mad;
	protected AbstractEAIndividual overallBest;
	protected int geneParameterCount;
	protected ModelEvaluator evaluator;
	protected String madFileName="Tominaga5SSGeneratedData.txt";
	protected int modelType=0;

	protected double[][] parameterRange;
	
	protected double[] rateConstantsRange= {0.001,10};
	
	public double[] getRateConstantsRange() {
		return rateConstantsRange;
	}


	public void setRateConstantsRange(double[] rateConstantsRange) {
		this.rateConstantsRange = rateConstantsRange;
	}


	public double[] getKineticOrdersRange() {
		return kineticOrdersRange;
	}


	public void setKineticOrdersRange(double[] kineticOrdersRange) {
		this.kineticOrdersRange = kineticOrdersRange;
	}

	protected double[] kineticOrdersRange= {-10,10};

	public GenericMultipleGeneGrnFromMad() {
		this.m_Template= new ESIndividualDoubleData();
	}


	public GenericMultipleGeneGrnFromMad(GenericMultipleGeneGrnFromMad instance) {
		this.mad=instance.mad;
		this.overallBest=(AbstractEAIndividual) instance.overallBest.clone();
		this.evaluator=instance.evaluator;	
		this.geneParameterCount=instance.geneParameterCount;
		this.madFileName= instance.madFileName;
		this.m_Template=(AbstractEAIndividual) instance.m_Template.clone();
	}


	public AbstractEAIndividual getTemplateIndividual()
	{
		return this.m_Template;
	}

	public void setTemplateIndividual(AbstractEAIndividual ind)
	{
		this.m_Template=ind;
	}

	

	public ModelEvaluator getEvaluator() {
		return evaluator;
	}


	public void setEvaluator(ModelEvaluator evaluator) {
		this.evaluator = evaluator;
	}


	public String getMadFileName() {
		return madFileName;
	}


	public void setMadFileName(String madFileName) {
		this.madFileName = madFileName;
	}


	public int getModelType() {
		return modelType;
	}


	public void setModelType(int modelType) {
		this.modelType = modelType;
	}


	@Override
	public abstract Object clone();

	public int getGeneCount()
	{
		return this.mad.getGeneCount();
	}
	
	
	@Override
	public void evaluate(AbstractEAIndividual individual) {

		//create model using parameters encoded in individual

		double[] parametersArray = ((InterfaceDataTypeDouble) individual)
		.getDoubleData();
		ArrayList<ArrayList<Double>> parameters = new ArrayList<ArrayList<Double>>();
		int geneParameterCount = parametersArray.length / this.getGeneCount();

		for (int i = 0; i < this.getGeneCount(); i++) {
			ArrayList<Double> geneParameters = new ArrayList<Double>();
			for (int j = 0; j < geneParameterCount; j++) {
				geneParameters.add(parametersArray[i * geneParameterCount + j]);
			}

			parameters.add(geneParameters);
		}
		GRNContinuousModel model;
		model = (this.modelType == 0) ? (new GRNSSystemModel(parameters))
				: (new GRNLinearModel(parameters));

		//evaluate model
		double[] fitness=new double[1];
		fitness[0]=((CompleteGeneModelEvaluator) this.evaluator).evaluate(model);
		
		if (Double.isInfinite(fitness[0]) || Double.isNaN(fitness[0]))
			fitness[0] = Double.MAX_VALUE / 2;
		//set fitness
		individual.SetFitness(fitness);
		if (this.overallBest == null
				|| this.overallBest.getFitness(0) > fitness[0])
			this.overallBest = (AbstractEAIndividual) individual.clone();
		


	}

	@Override
	public  void initPopulation(Population population)
	{
		population.clear();
		population.init();
		GrnGaIndividualInitialiser.initialiseRandomDoubleData(population, this.m_Template);

	}

	@Override
	/**
	 * Evaluator and range must be initialised before this method is used. This method only 
	 * works if individuals implement InterfaceDataTypeDouble
	 */
	public void initProblem() {
		this.overallBest = null;
		this.mad= new MicroarrayData(this.madFileName);
		this.mad.initMadFromFile();
		
		this.geneParameterCount= (modelType==0)?((this.getGeneCount()+1)*2): ((modelType==1)?(this.getGeneCount()):(this.getGeneCount()+3));

		if(this.m_Template==null)
		{
			this.m_Template= new ESIndividualDoubleData();
		}
		
		((InterfaceDataTypeDouble)this.m_Template).setDoubleDataLength(this.geneParameterCount*this.getGeneCount());
		

	}
	
	@Override
	public void evaluate(Population arg0) {
		this.evaluatePopulationStart(arg0);
		for (int i = 0; i < arg0.size(); i++) {
			AbstractEAIndividual individual = (AbstractEAIndividual) arg0
					.get(i);
			this.evaluate(individual);
			arg0.incrFunctionCalls();
		}
		
		this.evaluatePopulationEnd(arg0);

		
		//System.err.println(arg0+"\n\n\n");
	}

	@Override
	public abstract String getStringRepresentationForProblem(InterfaceOptimizer opt) ;

	@Override
	public String getAdditionalFileStringHeader(PopulationInterface pop) {
		
		return super.getAdditionalFileStringHeader(pop)+" Time";
	}
	
	@Override
	public String getAdditionalFileStringValue(PopulationInterface pop) {
		
		return super.getAdditionalFileStringValue(pop)+ " "+ System.currentTimeMillis();
	}
}
