# Supplementary material for: Comparison of evolutionary algorithms in gene regulatory network model inference
Source: BMC Bioinformatics. 2010 Jan 27;11:59. doi: 10.1186/1471-2105-11-59 (PMC2831005; doi:10.1186/1471-2105-11-59)
Supplement: Additional file 4 — Algorithm implementation. This archive contains the code for the seven methods implemented (Corresponding application code). More details on how to use it can be found in Additional File 2. [file 1471-2105-11-59-S4.ZIP › src/eva2/server/go/problems/dcu/GenericSingleGeneGrnFromMad.java]

package eva2.server.go.problems.dcu;

import ie.dcu.modsci.grn.utils.MicroarrayData;
import ie.dcu.modsci.grn.utils.SingleGeneGrnContinuousModel;
import ie.dcu.modsci.grn.utils.SingleGeneGrnLinearModel;
import ie.dcu.modsci.grn.utils.SingleGeneGrnSSystemModel;
import ie.dcu.modsci.grn.utils.SingleGeneModelEvaluator;

import java.util.ArrayList;

import eva2.server.go.individuals.AbstractEAIndividual;
import eva2.server.go.individuals.ESIndividualDoubleData;
import eva2.server.go.individuals.InterfaceDataTypeDouble;
import ie.dcu.modsci.grn.utils.SingleGeneSimplifiedSSModel;

public abstract class GenericSingleGeneGrnFromMad extends GenericMultipleGeneGrnFromMad {

	/**
	 * 
	 */
	private static final long serialVersionUID = 5787062259894697961L;

	protected int currentGene=0;

	public void setGene(int gene) {
		this.currentGene = gene;
	}

	public int getGene() {
		return currentGene;
	}

	protected double skeletalisingThreshold;
	
	
	public double getSkeletalisingThreshold() {
		return skeletalisingThreshold;
	}

	public void setSkeletalisingThreshold(double skeletalisingThreshold) {
		this.skeletalisingThreshold = skeletalisingThreshold;
	}

	public GenericSingleGeneGrnFromMad() {
		super();
		this.currentGene=0;
	}

	public GenericSingleGeneGrnFromMad(GenericSingleGeneGrnFromMad instance) {
		super(instance);
		this.currentGene=instance.currentGene;
	}
	
	@Override
	public void evaluate(AbstractEAIndividual individual) {

		//create model using parameters encoded in individual

		double[] parametersArray = ((InterfaceDataTypeDouble) individual)
		.getDoubleData();
		ArrayList<Double> parameters = new ArrayList<Double>();
		
for(int i=0;i<parametersArray.length;i++)
	parameters.add(parametersArray[i]);
		
		
		SingleGeneGrnContinuousModel model;
		model = (this.modelType == 0) ? (new SingleGeneGrnSSystemModel(this.mad,this.currentGene,parameters))
				: (this.modelType==1?(new SingleGeneGrnLinearModel(this.mad,this.currentGene,parameters)):
					(new SingleGeneSimplifiedSSModel(this.mad,this.currentGene,parameters)));

		//evaluate model
		double[] fitness=new double[1];
		fitness[0]=((SingleGeneModelEvaluator) this.evaluator).evaluate(model);
		
		if (Double.isInfinite(fitness[0]) || Double.isNaN(fitness[0]))
			fitness[0] = Double.MAX_VALUE / 2;
		//set fitness
		individual.SetFitness(fitness);
		if (this.overallBest == null
				|| this.overallBest.getFitness(0) > fitness[0])
			this.overallBest = (AbstractEAIndividual) individual.clone();
		

	}
	
	@Override
	public void initProblem() {
	
		super.initProblem();
		((InterfaceDataTypeDouble)this.m_Template).setDoubleDataLength(this.geneParameterCount);
		
	}

}
