# Supplementary material for: Comparison of evolutionary algorithms in gene regulatory network model inference
Source: BMC Bioinformatics. 2010 Jan 27;11:59. doi: 10.1186/1471-2105-11-59 (PMC2831005; doi:10.1186/1471-2105-11-59)
Supplement: Additional file 4 — Algorithm implementation. This archive contains the code for the seven methods implemented (Corresponding application code). More details on how to use it can be found in Additional File 2. [file 1471-2105-11-59-S4.ZIP › src/eva2/server/go/problems/dcu/Keedwell05GrnFromMad.java]

package eva2.server.go.problems.dcu;

import java.util.ArrayList;
import java.util.Arrays;

import ie.dcu.modsci.grn.utils.MicroarrayData;
import ie.dcu.modsci.grn.utils.ann.FullyConnectedAnn;
import wsi.ra.math.RNG;
import eva2.server.go.PopulationInterface;
import eva2.server.go.individuals.AbstractEAIndividual;
import eva2.server.go.individuals.ESIndividualDoubleData;
import eva2.server.go.individuals.GAIndividualIntegerData;
import eva2.server.go.individuals.InterfaceDataTypeDouble;
import eva2.server.go.operators.crossover.CrossoverGANPoint;
import eva2.server.go.operators.crossover.InterfaceCrossover;
import eva2.server.go.operators.mutation.InterfaceMutation;
import eva2.server.go.operators.mutation.MutateGAInvertBits;
import eva2.server.go.operators.mutation.MutateGAStandard;
import eva2.server.go.operators.mutation.MutateGASwapBits;
import eva2.server.go.populations.Population;
import eva2.server.go.strategies.InterfaceOptimizer;

public class Keedwell05GrnFromMad extends GenericSingleGeneGrnFromMad {

	/**
	 * 
	 */
	private static final long serialVersionUID = -744776936902075761L;

	private ArrayList<Double> bestParameters;

	private double minWeightValue;
	private double maxWeightValue;

	private double maxExpressionRate= 0.4;
	private int maxConnectivity=5;

	public int getMaxConectivity() {
		return maxConnectivity;
	}

	public void setMaxConectivity(int maxConnectivity) {
		this.maxConnectivity = maxConnectivity;
	}


	private double bestFitness;

	private int annEpochs=100;

	private double annErrorThreshold=0.0001;

	private double annLearningRate=0.1;

	private AbstractEAIndividual bestRegulators;

	public int getAnnEpochs() {
		return annEpochs;
	}

	public void setAnnEpochs(int annEpochs) {
		this.annEpochs = annEpochs;
	}

	public double getAnnErrorThreshold() {
		return annErrorThreshold;
	}

	public void setAnnErrorThreshold(double annErrorThreshold) {
		this.annErrorThreshold = annErrorThreshold;
	}

	public double getAnnLearningRate() {
		return annLearningRate;
	}

	public void setAnnLearningRate(double annLearningRate) {
		this.annLearningRate = annLearningRate;
	}

	public Keedwell05GrnFromMad() {

	}

	public Keedwell05GrnFromMad(Keedwell05GrnFromMad instance) {
		super(instance);
		this.bestParameters=instance.bestParameters;
		this.maxConnectivity= instance.maxConnectivity;

	}

	@Override
	public void initProblem()
	{
		this.overallBest = null;
		this.mad= new MicroarrayData(this.madFileName);
		this.mad.initMadFromFile();

		this.bestFitness=Double.MAX_VALUE;
		this.modelType=1; //ANN weight matrix
		this.m_Template = new GAIndividualIntegerData();
		this.m_Template.setMutationProbability(0.5);
		this.m_Template.setCrossoverProbability(0.8);
		CrossoverGANPoint cross=new CrossoverGANPoint();
		cross.setNumberOfCrossovers(3);
		this.m_Template.setCrossoverOperator(cross);

		MutateGAStandard mutation= new MutateGAStandard();
	
		mutation.setNumberOfMutations(5);
	
		this.m_Template.setMutationOperator(mutation);


		((GAIndividualIntegerData)this.m_Template).setIntegerDataLength(this.maxConnectivity);
		int[][] range= new int[this.maxConnectivity][2];
		for(int i=0;i<this.maxConnectivity;i++)
		{
			range[i][0]=0;//
			range[i][1]=this.getGeneCount()-1;
		}
		((GAIndividualIntegerData)this.m_Template).SetIntRange(range);
	}

	@Override
	public void initPopulation(Population population) {
		population.clear();
		population.init();
		for (int i = 0; i < population.getPopulationSize(); i++) {
			GAIndividualIntegerData individual = (GAIndividualIntegerData) this.m_Template
			.clone();
			int[] fenotype = new int[this.maxConnectivity];
			for (int j = 0; j <this.maxConnectivity; j++) {
				fenotype[j] = RNG.randomInt(
						individual.getIntRange()[j][0], individual
						.getIntRange()[j][1]);
			}
			individual.SetIntGenotype(fenotype);
			population.add(individual);
		}
//
//		GAIndividualIntegerData individual = (GAIndividualIntegerData) this.m_Template
//		.clone();
//		int[] fenotype = {2,3,13};
//		
//		individual.SetIntGenotype(fenotype);
//		population.set(1,individual);
	}

	@Override
	public void evaluate(AbstractEAIndividual individual) {


		int[] phenotype= ((GAIndividualIntegerData)individual).getIntegerData();

		Arrays.sort(phenotype);
		ArrayList<Integer> regulatingGenes= new ArrayList<Integer>();

		int annInputSize= 0;
		for(int i=0;i<phenotype.length;i++)
		{

			if(phenotype[i]>=0 && !regulatingGenes.contains(phenotype[i]))
			{
				annInputSize++;
				regulatingGenes.add(phenotype[i]);
			}
		}


		if(annInputSize==0)
		{
			individual.SetFitness(0, Double.MAX_VALUE/2);
			return;
		}


		// create ann with required inputs
		int[] annLayersNodeCount=new int[1];
		annLayersNodeCount[0]=1;

		double[] range={this.minWeightValue,this.maxWeightValue};
		FullyConnectedAnn ann = new FullyConnectedAnn(1,annLayersNodeCount,annInputSize, range);

		// generate input and output training set from mad data
		ArrayList<ArrayList<Double>> inputs= new ArrayList<ArrayList<Double>>();
		ArrayList<ArrayList<Double>> outputs= new ArrayList<ArrayList<Double>>();

		for(int k=0;k<this.mad.getTimeSeriesCount();k++)
		{
			for(int i=0;i<this.mad.getExperimentCount().get(k)-1;i++)//for each time point
			{
				inputs.add(new ArrayList<Double>());
				outputs.add(new ArrayList<Double>());
			}

		}
		int outputIndex=0;
		int inputIndex=0;
		for(int k=0;k<this.mad.getTimeSeriesCount();k++)
		{
			//complete outputs with current gene values
			ArrayList<Double> currentGeneValues= this.mad.getMad().get(k).get(currentGene);
			for(int i=1;i<currentGeneValues.size();i++)
			{
				outputs.get(outputIndex).add(currentGeneValues.get(i)/this.maxExpressionRate);
				outputIndex++;
			}

			//complete inputs with regulating genes values
			for(int i=0;i<annInputSize;i++)
			{

				ArrayList<Double> regulatingGeneValues= this.mad.getMad().get(k).get(regulatingGenes.get(i));
				for(int j=0;j<regulatingGeneValues.size()-1;j++)
				{
					inputs.get(inputIndex).add(regulatingGeneValues.get(j));
					inputIndex++;
				}
				if(i<annInputSize-1)
					inputIndex-=regulatingGeneValues.size()-1;

			}
		}

		//train ann using mad data with backpropagation alg
		double error=ann.train(inputs, outputs, this.annEpochs,  this.annLearningRate);

		//set individual fitness to ann error
		individual.SetFitness(0, error);

		if(error<this.bestFitness)
		{
			this.bestFitness=error;
			this.bestParameters=(ArrayList<Double>)ann.getLayers().get(0).get(0).getInputWeights().clone();
			this.bestRegulators=individual;
		}

	}

	@Override
	public String getName() {

		return "Keedwell05";
	}

	@Override
	public String globalInfo() {

		return "Infer linear model by separating the structure search from the parameter search using " +
		"GeneticNeural hybrid method. The search is done for one gene at a time and the maximum number of " +
		"interactions is set by the user.";
	}

	@Override
	public Object clone() {
		Keedwell05GrnFromMad result= new Keedwell05GrnFromMad(this);
		return result;
	}

	@Override
	public String getAdditionalFileStringHeader(PopulationInterface pop) {

		return super.getAdditionalFileStringHeader(pop)+" overallBest bestPfitness bestParameters";
	}

	@Override
	public String getAdditionalFileStringValue(PopulationInterface pop) {

		return super.getAdditionalFileStringValue(pop)+" "+this.bestRegulators +" "+this.bestFitness+"  "+ this.bestParameters;
	}


	public void setMaxWeightValue(double maxWeightValue) {
		this.maxWeightValue = maxWeightValue;
	}

	public double getMaxWeightValue() {
		return maxWeightValue;
	}

	public void setMinWeightValue(double minWeightValue) {
		this.minWeightValue = minWeightValue;
	}

	public double getMinWeightValue() {
		return minWeightValue;
	}

	public void setMaxExpressionRate(double maxExpressionRate) {
		this.maxExpressionRate = maxExpressionRate;
	}

	public double getMaxExpressionRate() {
		return maxExpressionRate;
	}

	@Override
	public String getStringRepresentationForProblem(InterfaceOptimizer opt) {

		return null;
	}

}
