# Supplementary material for: Comparison of evolutionary algorithms in gene regulatory network model inference
Source: BMC Bioinformatics. 2010 Jan 27;11:59. doi: 10.1186/1471-2105-11-59 (PMC2831005; doi:10.1186/1471-2105-11-59)
Supplement: Additional file 4 — Algorithm implementation. This archive contains the code for the seven methods implemented (Corresponding application code). More details on how to use it can be found in Additional File 2. [file 1471-2105-11-59-S4.ZIP › src/eva2/server/go/problems/dcu/KikukiTominaga03GrnFromMad.java]

package eva2.server.go.problems.dcu;

import ie.dcu.modsci.grn.utils.GrnGaIndividualInitialiser;
import ie.dcu.modsci.grn.utils.IOUtils;
import ie.dcu.modsci.grn.utils.KikuchiFixedParametersSkeletalisingMutator;

import java.io.BufferedReader;
import java.io.FileNotFoundException;
import java.io.FileReader;
import java.io.IOException;
import java.util.ArrayList;

import wsi.ra.math.RNG;
import eva2.server.go.individuals.*;
import eva2.server.go.populations.Population;
import eva2.server.go.operators.crossover.*;
import eva2.server.go.operators.mutation.dcu.TominagaSkeletalisingMutator;
import eva2.server.go.strategies.*;

public class KikukiTominaga03GrnFromMad extends Tominaga99GrnFromMad {

	/**
	 * 
	 */
	private static final long serialVersionUID = 8806422032432951845L;

	private int stage=0; //0 for initial stage, 1 for stage when individuals from 
	//stage 0 are used in initialisation

	private ArrayList<Integer> fixedParametersList = null;// parameters that are fixed to 0
	private ArrayList<AbstractEAIndividual> individualsForInitialisation=null;


	
	private int firstStageGenerations=100;
	private int firstStageIterations=10;
	private int savedIndividualsCount=4;

	private int secondStageGenerations=200;

	private int maxOptimisationIterations=100;
	private int maxIterationsWithNoMoreFixedParameters=4;
	
	public int getFirstStageGenerations() {
		return firstStageGenerations;
	}

	public void setFirstStageGenerations(int firstStageGenerations) {
		this.firstStageGenerations = firstStageGenerations;
	}

	public int getFirstStageIterations() {
		return firstStageIterations;
	}

	public void setFirstStageIterations(int firstStageIterations) {
		this.firstStageIterations = firstStageIterations;
	}

	public int getSavedIndividualsCount() {
		return savedIndividualsCount;
	}

	public void setSavedIndividualsCount(int savedIndividualsCount) {
		this.savedIndividualsCount = savedIndividualsCount;
	}

	public int getSecondStageGenerations() {
		return secondStageGenerations;
	}

	public void setSecondStageGenerations(int secondStageGenerations) {
		this.secondStageGenerations = secondStageGenerations;
	}

	public void setMaxOptimisationIterations(int maxOptimisationIterations) {
		this.maxOptimisationIterations = maxOptimisationIterations;
	}

	public int getMaxOptimisationIterations() {
		return maxOptimisationIterations;
	}


	private int currentFirstStageIteration=0;
	private int currentOverallIteration=0;
	private int iterationsWithNoMoreFixedParams=0;
	
	private double c;


	public double getC() {
		return c;
	}

	public void setC(double c) {
		this.c = c;
	}

	public void setMaxIterationsWithNoMoreFixedParameters(
			int maxIterationsWithNoMoreFixedParameters) {
		this.maxIterationsWithNoMoreFixedParameters = maxIterationsWithNoMoreFixedParameters;
	}

	public int getMaxIterationsWithNoMoreFixedParameters() {
		return maxIterationsWithNoMoreFixedParameters;
	}
	
	public KikukiTominaga03GrnFromMad() {
		super();
		this.c = 0.1;

	}

	public KikukiTominaga03GrnFromMad(KikukiTominaga03GrnFromMad instance) {
		super(instance);
		this.c = instance.c;
		this.fixedParametersList = (ArrayList<Integer>) instance.fixedParametersList
		.clone();
		this.individualsForInitialisation= (ArrayList<AbstractEAIndividual>) instance.individualsForInitialisation.clone();

		this.currentFirstStageIteration=instance.currentFirstStageIteration;
		this.firstStageGenerations= instance.firstStageGenerations;
		this.firstStageIterations=instance.firstStageIterations;
		this.savedIndividualsCount= instance.savedIndividualsCount;
		this.secondStageGenerations= instance.secondStageGenerations;
		this.stage=instance.stage;
		this.currentOverallIteration=instance.currentOverallIteration;
		this.maxIterationsWithNoMoreFixedParameters=instance.maxIterationsWithNoMoreFixedParameters;
		this.iterationsWithNoMoreFixedParams=instance.iterationsWithNoMoreFixedParams;
	}

	@Override
	public String getName() {

		return "Kikuchi03 GRN inference";
	}

	@Override
	public void initProblem() {
		super.initProblem();
		this.stage=0;
		this.fixedParametersList=new ArrayList<Integer>();
		this.individualsForInitialisation= new ArrayList<AbstractEAIndividual>();
	
		currentFirstStageIteration=0;
		currentOverallIteration=0;
		
		((ESIndividualDoubleData) this.m_Template).setCrossoverOperator(new CrossoverESSPX());
		KikuchiFixedParametersSkeletalisingMutator mutator = new KikuchiFixedParametersSkeletalisingMutator(
				this.skeletalisingThreshold, this.fixedParametersList);
		mutator.setLowerLimitStepSize(0.0001);
		mutator.setMutationStepSize(0.2);
		((ESIndividualDoubleData) this.m_Template).setMutationOperator(mutator);
	}

	@Override
	public void evaluate(AbstractEAIndividual individual) {
		super.evaluate(individual);
		double skeletalisingTerm = 0;
		double[] params = ((InterfaceDataTypeDouble) individual)
		.getDoubleData();
		
		for (int i = 0; i < this.getGeneCount(); i++) {
			for (int j = 0; j < this.geneParameterCount; j++) {
				if ((this.modelType == 0 && j < this.getGeneCount() * 2)
						|| (this.modelType == 1)) {
					skeletalisingTerm += Math
					.abs(params[i * this.geneParameterCount + j]);
				}
			}
		}
		int timepointsCount=0;
		for(int i=0;i<this.mad.getTimeSeriesCount();i++)
			timepointsCount+=this.mad.getExperimentCount().get(i);

		skeletalisingTerm *= this.c * this.getGeneCount() *timepointsCount;
		double[] fitness = individual.getFitness();
		fitness[0] += skeletalisingTerm;
		individual.SetFitness(fitness);
		
		if (this.overallBest == null
				|| this.overallBest.getFitness(0) > fitness[0])
			this.overallBest = (AbstractEAIndividual) individual.clone();
	}

	

	@Override
	public void evaluatePopulationStart(Population population) {
	
		super.evaluatePopulationStart(population);
		
		if(this.overallBest!=null)
			population.set(0, this.overallBest.clone());//elitism
			
		if(this.stage==0 && population.getGeneration()>=this.firstStageGenerations)
		{
			if(this.currentFirstStageIteration>=this.firstStageIterations-1)
			{//first stage over jump to stage2
				this.stage=1;		
				
			}
			else
			{
				this.currentFirstStageIteration++;
			}
			//save best individuals
			this.individualsForInitialisation.addAll(population.getBestNIndividuals(this.savedIndividualsCount));
			//initialise population
			this.initPopulation(population);
			this.overallBest=null;
		}
		else
		{
			if(stage==1 && population.getGeneration()==this.secondStageGenerations)
			{//second stage over
				currentOverallIteration++;
				//check if the fixed parameters have changed
				ArrayList<Integer> newFixedParams= new ArrayList<Integer>();
				double[] params= ((ESIndividualDoubleData) population.getBestEAIndividual()).getDoubleData();
				for(int i=0;i<params.length;i++)
				{
					if(params[i]==0)
						newFixedParams.add(i);
				}
				
				if(newFixedParams.size()>this.fixedParametersList.size())
				{
					iterationsWithNoMoreFixedParams=0;
					this.fixedParametersList=newFixedParams;	
					KikuchiFixedParametersSkeletalisingMutator mutator = new KikuchiFixedParametersSkeletalisingMutator(
							this.skeletalisingThreshold, this.fixedParametersList);
					mutator.setLowerLimitStepSize(0.0001);
					mutator.setMutationStepSize(0.2);
					((ESIndividualDoubleData) this.m_Template)
					.setMutationOperator(mutator);
				}
				else
				{
					this.iterationsWithNoMoreFixedParams++;
				}
				
				System.err.println(fixedParametersList);
				
				//check if optimisation is not over
				if(currentOverallIteration<this.maxOptimisationIterations&& this.iterationsWithNoMoreFixedParams<this.maxIterationsWithNoMoreFixedParameters)
				{
					stage=0;
					this.currentFirstStageIteration=0;
					this.individualsForInitialisation.clear();
					this.initPopulation(population);
					this.overallBest=null;
				}
				//else optimisation is over and alg is allowed to continue until the processor generations are reached
				
				
			}
		}
		
		
	}


	@Override
	public void initPopulation(Population population) {


		population.clear();
		population.init();

		GrnGaIndividualInitialiser.initialiseRandomDoubleDataFixedParams(population, m_Template, this.fixedParametersList);

		if(this.stage==1)
		for (int i = 0; i < this.individualsForInitialisation.size() && i < population.size(); i++) {
			population.set(i,this.individualsForInitialisation.get(i));
		}


	}

	@Override
	public String globalInfo() {
		return "Find continuous model (S-System or Linear) parameters for GRN from microarray timeseries data using Kikuchi03 algorithm: iterated GA with two stages," +
				" skeletalising mutation and simple skeletalising term in fitness function. The solution of the second stage dictates which parameters will be fixed to" +
				" 0 during the next iteration";
	}

	@Override
	public Object clone() {
		KikukiTominaga03GrnFromMad result = new KikukiTominaga03GrnFromMad(this);
		return result;
	}

	
}
