# Supplementary material for: Comparison of evolutionary algorithms in gene regulatory network model inference
Source: BMC Bioinformatics. 2010 Jan 27;11:59. doi: 10.1186/1471-2105-11-59 (PMC2831005; doi:10.1186/1471-2105-11-59)
Supplement: Additional file 4 — Algorithm implementation. This archive contains the code for the seven methods implemented (Corresponding application code). More details on how to use it can be found in Additional File 2. [file 1471-2105-11-59-S4.ZIP › src/eva2/server/go/problems/dcu/Kimura03GrnFromMad.java]

package eva2.server.go.problems.dcu;

import java.util.ArrayList;
import java.util.Arrays;
import java.util.List;

import mosek.Env;
import mosek.Task;

import sun.font.EAttribute;
import wsi.ra.math.RNG;

import ie.dcu.modsci.grn.utils.GRNContinuousModel;
import ie.dcu.modsci.grn.utils.GRNLinearModel;
import ie.dcu.modsci.grn.utils.GRNSSystemModel;
import ie.dcu.modsci.grn.utils.MathUtils;
import ie.dcu.modsci.grn.utils.SingleGeneGrnContinuousModel;
import ie.dcu.modsci.grn.utils.SingleGeneGrnLinearModel;
import ie.dcu.modsci.grn.utils.SingleGeneGrnSSystemModel;
import ie.dcu.modsci.grn.utils.SingleGeneSumOfSquaredProcentualErrorsEvaluator;
import eva2.server.go.individuals.AbstractEAIndividual;
import eva2.server.go.individuals.ESIndividualDoubleData;
import eva2.server.go.individuals.InterfaceDataTypeDouble;
import eva2.server.go.operators.crossover.CrossoverESUNDX;
import eva2.server.go.operators.crossover.NoCrossover;
import eva2.server.go.operators.mutation.NoMutation;
import eva2.server.go.operators.mutation.dcu.TominagaSkeletalisingMutator;
import eva2.server.go.populations.Population;
import eva2.server.go.strategies.InterfaceOptimizer;


public class Kimura03GrnFromMad extends GenericSingleGeneGrnFromMad {

	/**
	 * 
	 */
	private static final long serialVersionUID = -3517049230834633816L;

	private boolean localSearch=true;
	protected int maxIndegree;
	public int getMaxIndegree() {
		return maxIndegree;
	}

	public void setMaxIndegree(int maxIndegree) {
		this.maxIndegree = maxIndegree;
	}


	protected double c;


	private int localSearchFunctionCalls;

	private double differentialThreshold;

	private int convergingPhaseIterations;

	public int getConvergingPhaseIterations() {
		return convergingPhaseIterations;
	}

	public void setConvergingPhaseIterations(int convergingPhaseIterations) {
		this.convergingPhaseIterations = convergingPhaseIterations;
	}

	public double getDifferentialThreshold() {
		return differentialThreshold;
	}

	public void setDifferentialThreshold(double differentialThreshold) {
		this.differentialThreshold = differentialThreshold;
	}

	public int getLocalSearchFunctionCalls() {
		return localSearchFunctionCalls;
	}

	public void setLocalSearchFunctionCalls(int localSearchFunctionCalls) {
		this.localSearchFunctionCalls = localSearchFunctionCalls;
	}

	public double getC() {
		return c;
	}

	public void setC(double c) {
		this.c = c;
	}

	public Kimura03GrnFromMad() {
		super();

		maxIndegree=5;

	}

	public Kimura03GrnFromMad(Kimura03GrnFromMad instance) {
		super(instance);

		this.maxIndegree=instance.maxIndegree;
	}


	public Object clone() {
		Kimura03GrnFromMad result = new Kimura03GrnFromMad(this);

		return result;

	}


	public void evaluate(AbstractEAIndividual individual) {


		// evaluate using error function and Gij, Hij, I

		double[] parametersArray = ((InterfaceDataTypeDouble) individual)
		.getDoubleData();
		ArrayList<Double> parameters = new ArrayList<Double>();


		for(int i=0;i<parametersArray.length;i++)
			parameters.add(parametersArray[i]);

		super.evaluate(individual);

		//add penalising term
		double penalisingTerm=0;
		double[] G= new double[this.getGeneCount()];
		double[] H= new double[this.getGeneCount()];
		for(int i=0;i<this.geneParameterCount-2;i++)
		{
			if(i<this.geneParameterCount/2-1)
				G[i]=Math.abs(parameters.get(i));
			else
				H[i-this.geneParameterCount/2+1]=Math.abs(parameters.get(i));

		}
		Arrays.sort(G);
		Arrays.sort(H);
		for(int i=0;i<this.geneParameterCount/2-1-this.maxIndegree;i++)
			penalisingTerm+=G[i]+H[i];	

		double[] fitness=individual.getFitness();
		fitness[0]+=c*penalisingTerm;
		individual.SetFitness(fitness);

		if (this.overallBest == null
				|| this.overallBest.getFitness(0) > fitness[0])
			this.overallBest = (ESIndividualDoubleData) individual.clone();


	}

	@Override
	public void evaluatePopulationStart(Population population) {
		
		super.evaluatePopulationStart(population);
		//converging phase
		// apply UNDX to pairs of individuals a certain number of times then replace individuals 
		// with children
		//no fitness evaluation
		for(int i=0;i<this.convergingPhaseIterations;i++)
		{
			int index1=RNG.randomInt(0,population.size()-1);
			int index2=RNG.randomInt(0,population.size()-1);
			ESIndividualDoubleData ind1=(ESIndividualDoubleData) (population.get(index1));
			ESIndividualDoubleData ind2=(ESIndividualDoubleData) (population.get(index2));

			Population family=new Population();
			family.add(ind2);

			CrossoverESUNDX crossover= new CrossoverESUNDX();

			ind1.setCrossoverOperator(crossover);
			AbstractEAIndividual[] offspring=ind1.mateWith(family);

			ind1.setCrossoverOperator(new NoCrossover());
			family.add(ind1);
			double fitness= Math.max(ind1.getFitness(0), ind2.getFitness(0));
			for(int j=0;j<offspring.length;j++)
			{
				offspring[j].SetFitness(0, fitness);
				offspring[j].setCrossoverOperator(new NoCrossover());
				family.add(offspring[j]);
			}
			population.remove(ind1);
			population.remove(ind2);
			ind1=(ESIndividualDoubleData) family.getBestIndividual();

			ind2=(ESIndividualDoubleData) family.getRandNIndividuals(1).get(0);


			double[] data1=ind1.getDoubleData();
			double[] data2=ind2.getDoubleData();
			double[][]	range= ind1.getDoubleRange();	
			for(int j=0;j<data1.length;j++)
			{
				if(data1[j]<range[j][0])
					data1[j]=range[j][0];
				if(data2[j]<range[j][0])
					data2[j]=range[j][0];
				if(data1[j]>range[j][1])
					data1[j]=range[j][1];
				if(data2[j]>range[j][1])
					data2[j]=range[j][1];
				if(j<data1.length-2&&Math.abs(data1[j])<skeletalisingThreshold)
					data1[j]=0;
					
				if(j<data1.length-2 && Math.abs(data2[j])<skeletalisingThreshold)
					data2[j]=0;
			}
			ind1.SetDoubleGenotype(data1);
			ind2.SetDoubleGenotype(data2);
			population.add(ind1);
			population.add(ind2);

		}
		
		
	}
	
	@Override
	public void evaluatePopulationEnd(Population population) {

		//local search
		
			int best= population.getIndexOfBestIndividual();
			Env env=null ;
			
			try{
			//init mosek env for LQP
			 env = new Env ();
			
			env.initenv ();

			
			for(int i=0;i<population.size();i++)
			{
				ESIndividualDoubleData ind= (ESIndividualDoubleData) population.get(i);
				double[] parametersArray = ((InterfaceDataTypeDouble) ind)
				.getDoubleData();
				ArrayList<Double> parameters = new ArrayList<Double>();


				for(int j=0;j<parametersArray.length;j++)
					parameters.add(parametersArray[j]);

				boolean conditionMet=this.meetsCondition(parameters);

				if(!conditionMet)
				{

					//Akutsu condition not met for current parameters, applying
					//LQP to find  a set of parameters that meet condition
					
					localSearchForQP(ind, env);
					population.incrFunctionCalls();
				}
				else
				{
					//apply powell local search
					int functionCalls=this.PowellLocalSearch(ind, (i==best)?-1:this.localSearchFunctionCalls);
					population.incrFunctionCallsby(functionCalls);
					System.err.println("Powell");
				}
			}
			
			} 
			catch(Exception e)
			{
				e.printStackTrace();
			}
			finally
			{
				if(env!=null)
					env.dispose();
				
			}
				

		super.evaluatePopulationEnd(population);

	}

	private boolean meetsCondition(ArrayList<Double> parameters) {
			for(int i=0;i<this.mad.getTimeSeriesCount();i++)
		{
			ArrayList<Double> geneTimeSeries=this.mad.getMad().get(i).get(this.currentGene);
			for(int j=1;j<this.mad.getExperimentCount().get(i);j++)
			{
				double difference= geneTimeSeries.get(j)-geneTimeSeries.get(j-1);
				double expressionValue= Math.log(parameters.get(this.geneParameterCount-2))
				-Math.log(parameters.get(this.geneParameterCount-1));
				if(difference>=0)
					expressionValue+=this.differentialThreshold;
				else
					expressionValue-=this.differentialThreshold;
					
				for(int k=0;k<this.getGeneCount();k++)
				{
					double logGeneK=Math.log(this.mad.getMad().get(i).get(k).get(j-1));
					expressionValue+=parameters.get(k)*logGeneK;
					expressionValue-=parameters.get(k+this.getGeneCount())*logGeneK;
				}
				if( difference*expressionValue<0)
					return false;
			}
		}
		return true;
	}

	public int PowellLocalSearch(ESIndividualDoubleData ind, int functionCalls)
	{

		ArrayList<Double> parameters= new  ArrayList<Double>();

		double[] arrayParameters= ind.getDoubleData();
		int n=arrayParameters.length;
		double currentFitness=ind.getFitness(0);

		for(int i=0;i<n;i++)
		{
			parameters.add(arrayParameters[i]);
		}

		//initialise directions with e1..en 
		ArrayList<ArrayList<Double>> directions= new ArrayList<ArrayList<Double>>();
		for(int i=0;i<n;i++)
		{
			ArrayList<Double> direction = new ArrayList<Double>();
			for(int j=0;j<n;j++)
			{
				if(i==j)
					direction.add(1.0);
				else
					direction.add(0.0);
			}
			directions.add(direction);
		}

		int currentFunctionCalls=0;
		boolean finished=false;

		while((functionCalls!=-1 && currentFunctionCalls<functionCalls)&& !finished)
		{
			double maxFitnessImprovement=0;
			double initialFitness=currentFitness;
			int directionOfMaxFitnessImprovement=-1;
			ArrayList<Double> initialParameters=(ArrayList<Double>) parameters.clone();
			for(int i=0;i<n;i++)
			{
				ArrayList<Double> result=this.minimiseOnDirection(parameters, directions.get(i), currentFitness);
				currentFunctionCalls+=result.get(0);
				currentFitness-= result.get(1);
				if(result.get(1)>maxFitnessImprovement)
				{
					maxFitnessImprovement=result.get(1);
					directionOfMaxFitnessImprovement=i;
				}
			}


			ArrayList<Double> newDirection= MathUtils.AddVector(parameters, MathUtils.MultiplyVector(initialParameters,-1));
			if(maxFitnessImprovement==0)
				finished=true;
			else
			{
				//find fitness of extrapolated point 2P0-Pn
				double[] fEParamsArray=new double[n];
				ArrayList<Double> fEParams= MathUtils.AddVector(parameters, newDirection);
				for(int i=0;i<n;i++)
				{
					fEParamsArray[i]=fEParams.get(i);
				}
				ind.SetDoubleGenotype(fEParamsArray);
				this.evaluate(ind);
				currentFunctionCalls++;
				double fE=ind.getFitness(0);

				if(!(fE>=initialFitness ||
						2*(initialFitness-2*currentFitness+fE)*
						Math.pow(initialFitness-currentFitness-maxFitnessImprovement,2)
						>=Math.pow(initialFitness-fE, 2)*maxFitnessImprovement))

				{
					directions.remove(directionOfMaxFitnessImprovement);
					directions.add(newDirection);

					ArrayList<Double> result=this.minimiseOnDirection(parameters,newDirection, currentFitness);
					currentFunctionCalls+=result.get(0);
					currentFitness-= result.get(1);
				}
			}

		}

		double[][] range= ind.getDoubleRange();
		boolean reeval=false;
		for(int i=0;i<n;i++)
		{
			if(Math.abs(parameters.get(i))<this.skeletalisingThreshold)
			{
				arrayParameters[i]=0;
				reeval=true;
			}
			else
				arrayParameters[i]=parameters.get(i);
			if(arrayParameters[i]>range[i][1])
			{
				arrayParameters[i]=range[i][1];
				reeval=true;
			}
			if(arrayParameters[i]<range[i][0])
			{
				arrayParameters[i]=range[i][0];
				reeval=true;
			}
		}
		
		ind.SetDoubleGenotype(arrayParameters);
		if (reeval)
		{
		this.evaluate(ind);
		currentFunctionCalls++;
		}
		else
			ind.SetFitness(0,currentFitness);

		return currentFunctionCalls;
	}

	private ArrayList<Double> minimiseOnDirection(ArrayList<Double> parameters, ArrayList<Double> direction, double currentFitness)
	{//finds local minimum on direction closest to parameters
		ArrayList<Double> result = new ArrayList<Double>();
		double functionCalls=0;

		//bracketing along direction 
		//find scalar s that minimises the squared sum of errors of
		//model with parameters (parameters+direction*s)

		double[][] range= ((ESIndividualDoubleData)this.m_Template).getDoubleRange();
		int n= range.length;
		ArrayList<Double> min= new ArrayList<Double>();
		ArrayList<Double> max= new ArrayList<Double>();

		for(int i=0;i<range.length;i++)
		{
			min.add(range[i][0]);
			max.add(range[i][1]);
		}
		double minA=-Double.MAX_VALUE;
		double maxA=Double.MAX_VALUE;


		for(int i=0;i<parameters.size();i++)
		{
			if(direction.get(i)<0)
			{
				if(maxA>(min.get(i)-parameters.get(i))/direction.get(i))
					maxA=(min.get(i)-parameters.get(i))/direction.get(i);
				if(minA<(max.get(i)-parameters.get(i))/direction.get(i))
					minA=(max.get(i)-parameters.get(i))/direction.get(i);
			}
			if(direction.get(i)>0)
			{
				if(minA<(min.get(i)-parameters.get(i))/direction.get(i))
					minA=(min.get(i)-parameters.get(i))/direction.get(i);
				if(maxA>(max.get(i)-parameters.get(i))/direction.get(i))
					maxA=(max.get(i)-parameters.get(i))/direction.get(i);
			}
		}

		if(minA<maxA )
		{//there exists an interval [minA maxA] so that range is respected
			double a= 0;
			double b= 0;
			double c= 0;

			//start bracketing a minimum

			ESIndividualDoubleData individual= (ESIndividualDoubleData) this.m_Template.clone();

			double step= (-minA+maxA)/50;

			double fitnessA,fitnessB, fitnessC=0;
			double[] parametersA=new double[n],parametersB=new double[n];

			b=a+step;
			for(int i=0;i<n;i++)
			{
				parametersA[i]=parameters.get(i)+a*direction.get(i);
				parametersB[i]=parameters.get(i)+b*direction.get(i);
			}
			individual.SetDoubleGenotype(parametersA);
			this.evaluate(individual);
			fitnessA=individual.getFitness(0);

			individual.SetDoubleGenotype(parametersB);
			this.evaluate(individual);
			fitnessB=individual.getFitness(0);


			if(fitnessA>fitnessB)// going downhill, need to look for c
			{
				boolean found=false;
				double x;
				double fitnessX;
				int stepCount=1;

				while(!found)
				{
					x=b+step*stepCount;
					if(x>maxA)//we can consider b a local minimum and return
					{
						double s= b;

						if(currentFitness>fitnessB)
						{
							//replace parameters with (parameters+direction*s) 

							for(int i=0;i<n;i++)
							{
								parameters.set(i, parameters.get(i)+direction.get(i)*s);
								
							}
							//return number of function calls and maximum fitness decrease

						}
						result.add(functionCalls);
						result.add(currentFitness-fitnessB);


						return result;

					}

					double[] parametersX= new double[n];
					fitnessX=0;
					for(int i=0;i<n;i++)
					{
						parametersX[i]=parameters.get(i)+x*direction.get(i);

					}
					individual.SetDoubleGenotype(parametersX);
					this.evaluate(individual);
					fitnessX=individual.getFitness(0);
					functionCalls++;
					if(fitnessX>fitnessB)
					{
						found=true;
						c=x;
						fitnessC=fitnessX;
					}
					else
					{
						fitnessA=fitnessB;
						a=b;
						b=x;
						fitnessB=fitnessX;
					}
					stepCount++;
				}

			}

			else//going uphill , we have points b and c, need to look for a
			{
				c=b;
				fitnessC=fitnessB;
				b=a;
				fitnessB=fitnessA;

				boolean found=false;
				double x;
				double fitnessX;
				int stepCount=1;

				while(!found)
				{
					x=b-step*stepCount;
					if(x<minA)//we can consider minA a local minimum and return
					{
						double s= minA;

						//replace parameters with (parameters+direction*s) 

						for(int i=0;i<n;i++)
						{
							parameters.set(i, parameters.get(i)+direction.get(i)*s);
							
						}
						//return number of function calls and maximum fitness decrease

						result.add(functionCalls);
						result.add(currentFitness-fitnessB);
						return result;

					}

					double[] parametersX= new double[n];
					fitnessX=0;
					for(int i=0;i<n;i++)
					{
						parametersX[i]=parameters.get(i)+x*direction.get(i);

					}
					individual.SetDoubleGenotype(parametersX);
					this.evaluate(individual);
					fitnessX=individual.getFitness(0);
					functionCalls++;
					if(fitnessX>fitnessB)
					{
						found=true;
						a=x;
						fitnessA=fitnessX;
					}
					else
					{
						fitnessC=fitnessB;
						c=b;
						b=x;
						fitnessB=fitnessX;
					}
					stepCount++;
				}
			}

			//now we have a<b<c so that fitnessA,fitnessC> fitnessB


			double distanceThreshold=0.001;

			while(Math.abs(a-c)>distanceThreshold)
			{
				//choose x to be at 0.38 distance to a
				double x=a+0.38*(c-a);
				double[] parametersX= new double[n];
				double fitnessX=0;
				for(int i=0;i<n;i++)
				{
					parametersX[i]=parameters.get(i)+x*direction.get(i);

				}
				individual.SetDoubleGenotype(parametersX);
				this.evaluate(individual);
				fitnessX=individual.getFitness(0);
				functionCalls++;

				if(x<b)
				{
					if(fitnessX<fitnessB)
					{
						c=b;
						fitnessC=fitnessB;
						b=x;
						fitnessB=fitnessX;
					}
					else
					{
						a=x;
						fitnessA=fitnessX;
					}
				}
				else
				{
					if(fitnessX<fitnessB)
					{
						a=b;
						fitnessA=fitnessB;
						b=x;
						fitnessB=fitnessX;
					}
					else
					{
						c=x;
						fitnessC=fitnessX;
					}
				}


			}

			double s= b;

			//replace parameters with (parameters+direction*s) 

			for(int i=0;i<n;i++)
			{
				parameters.set(i, parameters.get(i)+direction.get(i)*s);
				
			}
			//return number of function calls and maximum fitness decrease

			result.add(functionCalls);
			result.add(currentFitness-fitnessB);
			return result;
		}


		else
		{
			result.add(0.0);
			result.add(0.0);
			return result;
		}
	}

	public void localSearchForQP(ESIndividualDoubleData ind, Env env)
	{
		//minimise xTQx+cTx with respect to constraint dictated by sign of expression change
		Task task= null;
		
		try
		{
			// set c vector
			double[] c = ind.getDoubleData(); 
			for(int i=0;i<this.geneParameterCount-2;i++)
				c[i]*=-2;
			c[this.geneParameterCount-2]=-2*Math.log(c[this.geneParameterCount-2]);
			c[this.geneParameterCount-1]=-2*Math.log(c[this.geneParameterCount-1]);
			
			
			//set parameter bounds
			int[] paramBoundK = new int[this.geneParameterCount];
			Arrays.fill(paramBoundK, Env.boundkey.lo);
			double[] paramBoundLower = new double[this.geneParameterCount]; 
			double[] paramBoundUpper = new double[this.geneParameterCount];
			
			//the number of constraints is equal to the number of successive time points pairs 
			int constraintCount=0;
			for(int i=0;i<this.mad.getTimeSeriesCount();i++)
				constraintCount+=this.mad.getExperimentCount().get(i)-1;
			
			//set constraint bounds.
			int[] bkc = new int[constraintCount];
			Arrays.fill(bkc, mosek.Env.boundkey.lo); 
			double[] blc = new double[constraintCount]; // b vector in constraints
			Arrays.fill(blc, -this.differentialThreshold);
			double[] buc = new double[constraintCount]; // b vector in constraints
			Arrays.fill(buc, -this.differentialThreshold);
			
			//constraint in usual matrix encoding
			double[][] A= new double[constraintCount][this.geneParameterCount];
			
			int index=0;
			int nonZeroElementsCount=0;
			for(int i=0;i<this.mad.getTimeSeriesCount();i++)
			{
				for(int j=0;j<this.mad.getExperimentCount().get(i)-1;j++)
				{ //add a row in A
					double[] row = new double[this.geneParameterCount];
					
					double sign= Math.signum(this.mad.getMad().get(i).get(this.currentGene).get(j+1)-
							this.mad.getMad().get(i).get(this.currentGene).get(j));
					
					for(int k=0;k<this.getGeneCount();k++)
					{
						row[k]=sign*Math.log(this.mad.getMad().get(i).get(k).get(j));
						row[k+this.getGeneCount()]=-sign*Math.log(this.mad.getMad().get(i).get(k).get(j));
						if(row[k]!=0)
							nonZeroElementsCount++;
						if(row[k+this.getGeneCount()]!=0)
							nonZeroElementsCount++;
					}
					row[2*this.getGeneCount()]=sign;
					row[2*this.getGeneCount()+1]=-sign;
					nonZeroElementsCount+=2;
					
					A[index]=row;
					index++;
				}
			}
			
			// constraints in column order sparse matrix encoding
			int[] columnBegin = new int[this.geneParameterCount]; 
			Arrays.fill(columnBegin, -1);
			
			int[] columnEnd= new int[this.geneParameterCount];
			Arrays.fill(columnEnd, -1);
			
			int[] columnIndices = new int[nonZeroElementsCount];
			double[] AValues =  new double[nonZeroElementsCount]; 
			
			index=0;
			
			for(int i=0;i<this.geneParameterCount;i++)
				for(int j=0;j<constraintCount;j++)
				{
					if(A[j][i]!=0)
					{
						if(columnBegin[i]==-1)
						{//found first non null element in column i
							columnBegin[i]=index;
						}
						columnEnd[i]=index+1;
						AValues[index]=A[j][i];
						columnIndices[index]=j;
						index++;
					}
				}
			
			double[] solution = new double[this.geneParameterCount]; 
			
			task= new Task(env,constraintCount,this.geneParameterCount);
			
			task.inputdata(constraintCount,this.geneParameterCount, c,0.0, columnBegin, 
					columnEnd, columnIndices, AValues, bkc, blc, buc, paramBoundK, paramBoundLower, paramBoundUpper);
			
			/* * The lower triangular part of the Q  matrix in the objective is specified. */ 
			int[] qi = new int[this.geneParameterCount]; 
			int[] qj = new int[this.geneParameterCount]; 
		
			for(int i=0;i<this.geneParameterCount;i++)
			{
				qi[i]=i;
				qj[i]=i;
			}
			
			double[] qValue = new double[this.geneParameterCount]; 
			Arrays.fill(qValue, 2.0);
			
			/* Input the Q for the objective. */  
			task.putqobj(qi,qj,qValue);
			
			
			task.optimize(); 
			 
			task.getsolutionslice(mosek.Env.soltype.itr, mosek.Env.solitem.xx, 0, this.geneParameterCount, solution); 
			
			for ( int j=0; j<this.geneParameterCount; ++j )
				System.out.print(" " + solution[j]); 
			System.out.println();
			
			
			
			task.cleanup ();
			env.cleanup (); 
			
			for(int i=0;i<this.geneParameterCount-2;i++)
			{
				if(Math.abs(solution[i])<this.skeletalisingThreshold)
					solution[i]=0;
			
			}
			solution[this.geneParameterCount-2]= Math.pow(Math.E, solution[this.geneParameterCount-2]);
			solution[this.geneParameterCount-1]= Math.pow(Math.E, solution[this.geneParameterCount-1]);
			
			//update individual
			ind.SetDoubleGenotype(solution);
			this.evaluate(ind);
		}
		catch(Exception e)
		{
			e.printStackTrace();
		}
		finally
		{
			if (task!=null)
				task.dispose();
		}
	}

	public String globalInfo() {
		return "Find S-System model  parameters for GRN from microarray timeseries data one gene at a" +
		" time using GLSDC and an improved skeletalising term in the fitness function: sort kinetic orders " +
		"and add only the smaller ones that fall outside the max-connectivity limit. GLSDC has two stages: local search " +
		"and a convergence stage in which UNDX crossover is performed and fitness is not computed.";
	}

	@Override
	public void initProblem() {
		super.initProblem();
		this.parameterRange = new double[this.geneParameterCount][2];

		for (int j = 0; j < this.geneParameterCount; j++) {
			if (j <this.geneParameterCount-2) {
				this.parameterRange [ j][0] = this.kineticOrdersRange[0];
				this.parameterRange [j][1] = this.kineticOrdersRange[1];
			} else {
				this.parameterRange [ j][0] = this.rateConstantsRange[0];
				this.parameterRange [ j][1] = this.rateConstantsRange[1];
			}
		}
		((ESIndividualDoubleData) this.m_Template).SetDoubleRange(parameterRange);
		this.evaluator= new SingleGeneSumOfSquaredProcentualErrorsEvaluator();
		this.evaluator.setMad(mad);


		((ESIndividualDoubleData) this.m_Template).setMutationOperator(new NoMutation());
		((ESIndividualDoubleData) this.m_Template).setCrossoverOperator(new NoCrossover());
	}


	public String getName() {

		return "Kimura03 GRN inference";
	}


	@Override
	public String getStringRepresentationForProblem(InterfaceOptimizer opt) {

		return null;
	}

	public void setLocalSearch(boolean localSearch) {
		this.localSearch = localSearch;
	}

	public boolean getLocalSearch() {
		return localSearch;
	}

}
