# Supplementary material for: Comparison of evolutionary algorithms in gene regulatory network model inference
Source: BMC Bioinformatics. 2010 Jan 27;11:59. doi: 10.1186/1471-2105-11-59 (PMC2831005; doi:10.1186/1471-2105-11-59)
Supplement: Additional file 4 — Algorithm implementation. This archive contains the code for the seven methods implemented (Corresponding application code). More details on how to use it can be found in Additional File 2. [file 1471-2105-11-59-S4.ZIP › src/eva2/server/go/problems/dcu/Koduru04MultiobjectiveGrnFromMad.java]

package eva2.server.go.problems.dcu;

import java.io.BufferedWriter;
import java.io.FileWriter;
import java.io.IOException;
import java.util.ArrayList;

import ie.dcu.modsci.grn.utils.GrnGaIndividualInitialiser;
import ie.dcu.modsci.grn.utils.MicroarrayData;
import ie.dcu.modsci.grn.utils.SingleGeneGrnContinuousModel;
import ie.dcu.modsci.grn.utils.SingleGeneGrnLinearModel;
import ie.dcu.modsci.grn.utils.SingleGeneGrnSSystemModel;
import ie.dcu.modsci.grn.utils.SingleGeneSumOfSquaredProcentualErrorsEvaluator;
import eva2.server.go.individuals.AbstractEAIndividual;
import eva2.server.go.individuals.ESIndividualDoubleData;
import eva2.server.go.individuals.InterfaceDataTypeDouble;
import eva2.server.go.operators.mutation.dcu.TominagaSkeletalisingMutator;
import eva2.server.go.populations.Population;
import eva2.server.go.problems.AbstractMultiObjectiveOptimizationProblem;
import eva2.server.go.strategies.InterfaceOptimizer;

public class Koduru04MultiobjectiveGrnFromMad extends
AbstractMultiObjectiveOptimizationProblem {

	/**
	 * 
	 */
	private static final long serialVersionUID = 4020534949838958337L;
	private MicroarrayData mad;
	private SingleGeneSumOfSquaredProcentualErrorsEvaluator evaluator;
	private int modelType=0;
	private int geneCount;
	private int geneParameterCount;
	private double skeletalisingThreshold;
	//private boolean pso=false;
	private BufferedWriter file;

	private String madFileName;
	
	public double getSkeletalisingThreshold() {
		return skeletalisingThreshold;
	}

	public void setSkeletalisingThreshold(
			double skeletalisingThreshold) {
		this.skeletalisingThreshold = skeletalisingThreshold;
	}

	public int getModelType() {
		return modelType;
	}

	public void setModelType(int modelType) {
		this.modelType = modelType;
	}
	
	public AbstractEAIndividual getTemplateIndividual()
	{
		return this.m_Template;
	}
	
	public void setTemplateIndividual(AbstractEAIndividual ind)
	{
		this.m_Template= ind;
	}
	

	public Koduru04MultiobjectiveGrnFromMad() {
		this.m_Template=new ESIndividualDoubleData();
		this.madFileName="Tominaga5SSGeneratedData.txt";
	}

	public Koduru04MultiobjectiveGrnFromMad(
			Koduru04MultiobjectiveGrnFromMad instance) {
		this.mad= instance.mad;
		this.skeletalisingThreshold=instance.skeletalisingThreshold;
		this.evaluator=instance.evaluator;
		this.geneCount= instance.geneCount;
		this.geneParameterCount= instance.geneParameterCount;
		this.modelType= instance.modelType;
		this.m_Template= instance.m_Template;
		this.madFileName=instance.madFileName;
	}

	
	@Override
	public Object clone() {

		return new Koduru04MultiobjectiveGrnFromMad(this);

	}

	@Override
	public void initProblem() {

		super.initProblem();
		this.mad= new MicroarrayData(this.madFileName);
		this.mad.initMadFromFile();
		this.evaluator= new SingleGeneSumOfSquaredProcentualErrorsEvaluator();
		this.evaluator.setMad(this.mad);

		this.geneCount=mad.getGeneCount();
		this.geneParameterCount=(modelType==0)?((this.geneCount+1)*2):(this.geneCount);
		if(this.m_Template==null)
		{
			this.m_Template=new ESIndividualDoubleData();
			
		}
		((ESIndividualDoubleData)this.m_Template).setDoubleDataLength(this.geneCount*this.geneParameterCount);
		
		double[][] range=new double[this.geneCount*this.geneParameterCount][2];
		for (int i = 0; i < this.geneCount; i++) {
			for (int j = 0; j < this.geneParameterCount; j++) {
				if (j < 2 * this.geneCount) {
					range[i * this.geneParameterCount + j][0] = -4;
					range[i * this.geneParameterCount + j][1] = 4;
				} else {
					range[i * this.geneParameterCount + j][0] =1;
					range[i * this.geneParameterCount + j][1] = 6;
				}
			}
		}
		((ESIndividualDoubleData)this.m_Template).SetDoubleRange(range);
		this.m_Template.setMutationOperator(new TominagaSkeletalisingMutator(this.skeletalisingThreshold));
		
		 try {
			file = new BufferedWriter(new FileWriter(
						"paretoFront.txt",true));
		} catch (IOException e) {
			
			e.printStackTrace();
		}
	}

	public boolean getShow()
	{
		return this.m_Show;
	}
	public void setShow(boolean value)
	{
		this.m_Show=value;
	}
	
	@Override
	public void evaluate(AbstractEAIndividual individual) {
	
		double[] parametersArray = ((InterfaceDataTypeDouble) individual)
		.getDoubleData();
		
//		if(pso)
//		{
//			for(int i=0;i<parametersArray.length;i++)
//				if(Math.abs(parametersArray[i])<this.skeletalisingThreshold)
//					parametersArray
//					[i]=0;
//			((InterfaceDataTypeDouble) individual).SetDoubleGenotype(parametersArray);
//		}
		ArrayList<ArrayList<Double>> parameters = new ArrayList<ArrayList<Double>>();


		
		for (int i = 0; i < this.geneCount; i++) {
			parameters.add(new ArrayList<Double>());
			for(int j=0;j<this.geneParameterCount;j++)
			{
				parameters.get(i).add(parametersArray[i*geneParameterCount+j]);
			}
		}

		double[] fitness= new double[this.geneCount];

		for(int i=0;i<this.geneCount;i++)
		{
			SingleGeneGrnContinuousModel model;
			model = (this.modelType == 0) ? (new SingleGeneGrnSSystemModel(this.mad,i,parameters.get(i)))
					: (new SingleGeneGrnLinearModel(this.mad,i,parameters.get(i)));

			fitness[i]=this.evaluator.evaluate(model);

		}
		
		individual.SetFitness(fitness);
	}

	@Override
	public void initPopulation(Population population) {
		
		population.clear();
		population.init();
		GrnGaIndividualInitialiser.initialiseRandomDoubleData(population, this.m_Template);
	}

	@Override
	public String getStringRepresentationForProblem(InterfaceOptimizer opt) {

		return null;
	}
	
	@Override
	public String getName() {
		
		return "Koduru multiobjective optimisation";
	}

	@Override
	public String globalInfo() {
		
		return "Multiobjective optimisation of S-system or linear system parameters" +
				" using the error corresponding to each gene timeseries as " +
				"a separate objective. Skeletalising mutation is used";
	}
	
	@Override
	public String getAdditionalFileStringHeader(Population pop) {
		
		return "BestMultipleObjectivesValues Time";
	}
	
	@Override
	public String getAdditionalFileStringValue(Population pop) {
		
		return pop.getBestFitness().toString()+" "+System.currentTimeMillis()+pop.getArchive().getStringRepresentation();
	}

//	public void setPso(boolean pso) {
//		this.pso = pso;
//	}
//
//	public boolean getPso() {
//		return pso;
//	}

	public void setMadFileName(String madFileName) {
		this.madFileName = madFileName;
	}

	public String getMadFileName() {
		return madFileName;
	}

	@Override
	public void evaluatePopulationEnd(Population population) {
		
		super.evaluatePopulationEnd(population);
		
			try {
				
				file.write(this.m_ParetoFront.getIndyList());
				file.write("********"+population.getFunctionCalls());
				file.newLine();
				file.flush();
				if(population.getFunctionCalls()==100000)
					file.close();
			} catch (IOException e) {
				// TODO Auto-generated catch block
				e.printStackTrace();
			}
		
	}
	
}
