# Supplementary material for: Comparison of evolutionary algorithms in gene regulatory network model inference
Source: BMC Bioinformatics. 2010 Jan 27;11:59. doi: 10.1186/1471-2105-11-59 (PMC2831005; doi:10.1186/1471-2105-11-59)
Supplement: Additional file 4 — Algorithm implementation. This archive contains the code for the seven methods implemented (Corresponding application code). More details on how to use it can be found in Additional File 2. [file 1471-2105-11-59-S4.ZIP › src/eva2/server/go/problems/dcu/NomanIba06GrnFromMad.java]

package eva2.server.go.problems.dcu;

import eva2.server.go.individuals.*;
import eva2.server.go.operators.mutation.dcu.TominagaSkeletalisingMutator;
import eva2.server.go.populations.Population;
import eva2.server.go.strategies.InterfaceOptimizer;

import ie.dcu.modsci.grn.utils.MathUtils;
import ie.dcu.modsci.grn.utils.SingleGeneAICEvaluator;
import ie.dcu.modsci.grn.utils.SingleGeneGrnContinuousModel;
import ie.dcu.modsci.grn.utils.SingleGeneGrnLinearModel;
import ie.dcu.modsci.grn.utils.SingleGeneGrnSSystemModel;
import ie.dcu.modsci.grn.utils.SingleGeneSumOfSquaredProcentualErrorsEvaluator;

import java.util.ArrayList;
import java.util.Arrays;

import wsi.ra.math.RNG;

//this problem is supposed to be solved using DE
public class NomanIba06GrnFromMad extends GenericSingleGeneGrnFromMad {

	/**
	 * 
	 */
	private static final long serialVersionUID = -433757724755678517L;

	private int stage = 0;

	protected ArrayList<AbstractEAIndividual> individualsForStage2 = null;
	private int firstStageIteration;
	private int firstStageRuns = 10;
	private int firstStageGenerations = 100;

	private boolean hcLocalsearch=false;
	private int mutationInterval=100;
	private int initialMutationInterval;

	private int individualsKeptCount=3;

	private double multiplier=1.1;

	protected int maxIndegree;

	private double c=1000;

	public double getC() {
		return c;
	}

	public void setC(double c) {
		this.c = c;
	}

	public int getMaxIndegree() {
		return maxIndegree;
	}

	public void setMaxIndegree(int maxIndegree) {
		this.maxIndegree = maxIndegree;
	}
	public int getIndividualsKeptCount() {
		return individualsKeptCount;
	}

	public void setIndividualsKeptCount(int individualsKeptCount) {
		this.individualsKeptCount = individualsKeptCount;
	}

	public void setFirstStageGenerations(int firstStageGenerations) {
		this.firstStageGenerations = firstStageGenerations;
	}

	public int getFirstStageGenerations() {
		return firstStageGenerations;
	}

	public void setFirstStageRuns(int firstStageRuns) {
		this.firstStageRuns = firstStageRuns;
	}

	public int getFirstStageRuns() {
		return firstStageRuns;
	}

	public NomanIba06GrnFromMad() {
		super();
		this.stage = 0;
		this.individualsForStage2 = new ArrayList<AbstractEAIndividual>();
		firstStageIteration = 0;
	}

	public NomanIba06GrnFromMad(NomanIba06GrnFromMad instance) {
		super(instance);
		this.stage = instance.stage;
		this.individualsForStage2 = (ArrayList<AbstractEAIndividual>) instance.individualsForStage2
		.clone();
		this.firstStageRuns = instance.firstStageRuns;
		this.firstStageGenerations = instance.firstStageGenerations;
		this.firstStageIteration = instance.firstStageIteration;
		this.mutationInterval= instance.mutationInterval;
		this.initialMutationInterval=instance.initialMutationInterval;
		this.c=instance.c;
		this.maxIndegree= instance.maxIndegree;
	}

	@Override
	public Object clone() {
		NomanIba06GrnFromMad result = new NomanIba06GrnFromMad(this);
		return result;
	}

	@Override
	public void evaluate(AbstractEAIndividual individual) {
		//apply skeletalising threshold
		double[] parametersArray = ((InterfaceDataTypeDouble) individual)
		.getDoubleData();

		for(int i=0;i<parametersArray.length-2;i++)
		{
			if(Math.abs(parametersArray[i])<this.skeletalisingThreshold)
				parametersArray[i]=0;
		}
		((InterfaceDataTypeDouble)individual).SetDoubleGenotype(parametersArray);


		ArrayList<Double> parameters = new ArrayList<Double>();

		for (int i = 0; i < this.geneParameterCount; i++) {

			parameters.add(parametersArray[i]);
		}

		// evaluate using Kij, I and AIC

		super.evaluate(individual);
		double[] fitness= individual.getFitness();


		//add penalising term
		double penalisingTerm=0;

		double[] K= new double[this.geneParameterCount-2];
		for(int i=0;i<this.geneParameterCount-2;i++)
			K[i]=Math.abs(parameters.get(i));

		Arrays.sort(K);
		for(int i=0;i<this.geneParameterCount-this.maxIndegree-2;i++)
			penalisingTerm+=Math.abs(K[i]);	

		fitness[0]+=this.c*penalisingTerm;
		

		individual.SetFitness(fitness);


		if (this.overallBest == null
				|| this.overallBest.getFitness(0) > fitness[0])
			this.overallBest = (ESIndividualDoubleData) individual.clone();

	}

	@Override
	public void initProblem() {
		super.initProblem();
		this.evaluator= new SingleGeneAICEvaluator(this.geneParameterCount);
		this.evaluator.setMad(mad);
		this.parameterRange = new double[this.geneParameterCount][2];

		for (int j = 0; j < this.geneParameterCount; j++) {
			if (j < this.geneParameterCount-2) {
				this.parameterRange [ j][0] = this.kineticOrdersRange[0];
				this.parameterRange [j][1] = this.kineticOrdersRange[1];
			} else {
				this.parameterRange [ j][0] = this.rateConstantsRange[0];
				this.parameterRange [ j][1] = this.rateConstantsRange[1];
			}
		}


		
		TominagaSkeletalisingMutator mutator = new TominagaSkeletalisingMutator(
				this.skeletalisingThreshold);
		((ESIndividualDoubleData) this.m_Template).setMutationOperator(mutator);
		
		((ESIndividualDoubleData) this.m_Template).SetDoubleRange(parameterRange);
		this.individualsForStage2 = new ArrayList<AbstractEAIndividual>();
		this.stage = 0;
		this.firstStageIteration = 0;
		this.initialMutationInterval=mutationInterval;
	}


	@Override
	public String globalInfo() {
		return "Find S-System model parameters for GRN from microarray timeseries data ONE GENE AT A TIME using  TDE and " +
				"skeletalising AIC-based fitness function that penalises individuals with more that the preset number of interactions";
	}

	@Override
	public String getName() {

		return "NomanIba06";
	}
	@Override
	public void initPopulation(Population population) {
		super.initPopulation(population);

		this.mutationInterval=initialMutationInterval;
		this.multiplier=1.1;
		if (this.stage == 1) {
			for (int i = 0; i < this.individualsForStage2.size(); i++) {
				population.remove(i);
				population.add(i, this.individualsForStage2.get(i));
			}
		}

	}

	@Override
	public void evaluatePopulationEnd(Population pop) {

		if(this.hcLocalsearch)
		{
			// HC local search for best individual and another random one

			this.HCLocalSearch(pop.getBestEAIndividual());
			this.HCLocalSearch(pop.getEAIndividual(RNG.randomInt(0,pop.size()-1)));

		}
		super.evaluatePopulationEnd(pop);

	}

	@Override
	public void evaluatePopulationStart(Population pop) {
		// updateStage

		if(pop.getGeneration()>this.mutationInterval)
		{
			int best= pop.getIndexOfBestIndividual();
			for(int i=0;i<pop.size();i++)
			{
				if(i!=best)
				{
					((AbstractEAIndividual)pop.get(i)).mutate();
					this.evaluate((AbstractEAIndividual)pop.get(i));
					pop.incrFunctionCalls();

				}
			}

			this.mutationInterval+=this.initialMutationInterval*multiplier;
			multiplier*=1.2;
		}
		if (this.stage == 0
				&& pop.getGeneration() == this.firstStageGenerations) {
			this.firstStageIteration++;
			Population inds=pop.getBestNIndividuals(this.individualsKeptCount);
			for(int i=0;i<this.individualsKeptCount;i++ )
				this.individualsForStage2.add(inds.getEAIndividual(i));
			if (this.firstStageIteration == this.firstStageRuns) {
				this.stage = 1;
			}
			this.initPopulation(pop);
			this.evaluate(pop);
		}

		super.evaluatePopulationStart(pop);
	}

	public int getMutationInterval() {
		return mutationInterval;
	}

	public void setMutationInterval(int mutationInterval) {
		this.mutationInterval = mutationInterval;
	}

	private void HCLocalSearch(AbstractEAIndividual individual)
	{
		int[] sortedIndices= new int[this.geneParameterCount-2];
		double[] data=((InterfaceDataTypeDouble)individual).getDoubleData();

		for(int i=0;i<sortedIndices.length;i++)
			sortedIndices[i]=i;
		//bubble sort
		boolean sorted=false;
		while(!sorted)
		{
			sorted=true;
			for(int i=0;i<sortedIndices.length-1;i++)
			{
				if(Math.abs(data[sortedIndices[i]])>Math.abs(data[sortedIndices[i+1]]))
				{
					int aux= sortedIndices[i];
					sortedIndices[i]=sortedIndices[i+1];
					sortedIndices[i+1]=aux;
					sorted=false;
				}
			}
		}

		for(int i=0;i<sortedIndices.length;i++)
		{
			double parameter= data[sortedIndices[i]];
			double oldFitness= individual.getFitness(0);

			data[sortedIndices[i]]=0;
			((InterfaceDataTypeDouble)individual).SetDoubleGenotype(data);
			this.evaluate(individual);
			if(individual.getFitness(0)>oldFitness)
			{
				//revert changes
				data[sortedIndices[i]]=parameter;
				((InterfaceDataTypeDouble)individual).SetDoubleGenotype(data);
				individual.SetFitness(0, oldFitness);
			}
			else
			{
				//System.err.println("HC successfull");
			}
		}
	}

	public void setHcLocalsearch(boolean hcLocalsearch) {
		this.hcLocalsearch = hcLocalsearch;
	}

	public boolean getHcLocalsearch() {
		return hcLocalsearch;
	}

	@Override
	public String getStringRepresentationForProblem(InterfaceOptimizer opt) {

		return null;
	}
}
