# Supplementary material for: Comparison of evolutionary algorithms in gene regulatory network model inference
Source: BMC Bioinformatics. 2010 Jan 27;11:59. doi: 10.1186/1471-2105-11-59 (PMC2831005; doi:10.1186/1471-2105-11-59)
Supplement: Additional file 4 — Algorithm implementation. This archive contains the code for the seven methods implemented (Corresponding application code). More details on how to use it can be found in Additional File 2. [file 1471-2105-11-59-S4.ZIP › src/eva2/server/go/problems/dcu/Spieth05GrnFromMad.java]

package eva2.server.go.problems.dcu;

import ie.dcu.modsci.grn.utils.GrnGaIndividualInitialiser;
import ie.dcu.modsci.grn.utils.MicroarrayData;

import java.io.BufferedOutputStream;
import java.io.FileNotFoundException;
import java.io.FileOutputStream;
import java.util.ArrayList;
import java.util.BitSet;

import javax.security.auth.callback.TextOutputCallback;

import sun.font.EAttribute;

import com.sun.org.apache.bcel.internal.generic.NEW;

import wsi.ra.math.RNG;
import eva2.server.go.PopulationInterface;
import eva2.server.go.individuals.AbstractEAIndividual;
import eva2.server.go.individuals.ESIndividualBinaryData;
import eva2.server.go.individuals.ESIndividualDoubleData;
import eva2.server.go.individuals.GAIndividualBinaryData;
import eva2.server.go.individuals.InterfaceDataTypeDouble;
import eva2.server.go.operators.crossover.dcu.GAPreserveSetBitsCrossover;
import eva2.server.go.operators.mutation.MutateGASwapBits;
import eva2.server.go.populations.Population;
import eva2.server.go.problems.AbstractOptimizationProblem;
import eva2.server.go.strategies.EvolutionStrategies;
import eva2.server.go.strategies.InterfaceOptimizer;

public class Spieth05GrnFromMad extends  Tominaga99GrnFromMad{


	/**
	 * 
	 */
	private static final long serialVersionUID = 6868628952312531558L;

	private boolean feedback;

	private AbstractEAIndividual bestParameters=new ESIndividualDoubleData();
	private int parameterSearchLambda=5;
	private int parameterSearchMiu=2;

	private int parameterSearchIterations=300;


	private int parameterSearchPopSize=40;

	private int fuctionCalls;

	private int maxConnectivity=3;
	
	//private int numberOfMutations=10;

	public int getMaxConnectivity() {
		return maxConnectivity;
	}

	public void setMaxConnectivity(int maxConnectivity) {
		this.maxConnectivity = maxConnectivity;
	}

	public int getParameterSearchPopSize() {
		return parameterSearchPopSize;
	}

	public void setParameterSearchPopSize(int structureSearchPopSize) {
		this.parameterSearchPopSize = structureSearchPopSize;
	}

	public Spieth05GrnFromMad() {
		super();
		this.feedback=true;


	}

	public Spieth05GrnFromMad(Spieth05GrnFromMad instance) 
	{
		super(instance);
		this.m_Template = (AbstractEAIndividual) instance.m_Template.clone();
		this.feedback=instance.feedback;
		this.parameterSearchIterations=instance.parameterSearchIterations;
		this.parameterSearchPopSize = instance.parameterSearchPopSize;
	}
	@Override
	public Object clone() {
		Spieth05GrnFromMad result= new Spieth05GrnFromMad(this);
		return result;
	}

	@Override
	public String getAdditionalFileStringHeader(PopulationInterface pop) {

		return super.getAdditionalFileStringHeader(pop)+"bestPfitness bestParameters";
	}

	@Override
	public String getAdditionalFileStringValue(PopulationInterface pop) {

		return super.getAdditionalFileStringValue(pop)+ this.bestParameters.getFitness(0)+"  "+ this.bestParameters;
	}

	@Override
	public void evaluate(AbstractEAIndividual individual) {

		BitSet structure=((GAIndividualBinaryData)individual).getBinaryData();
//		if(structure.cardinality()>this.getGeneCount()*this.maxConnectivity)
//			individual.SetFitness(0,Double.MAX_VALUE/2);
//		else
//		{
			//this.fuctionCalls=0;
			//perform structure search for current individual
			EvolutionStrategies optimiser= new EvolutionStrategies();
			optimiser.setInitialPopulationSize(this.parameterSearchPopSize);

			Spieth05ParameterSearch problem= new Spieth05ParameterSearch(structure, ((GAIndividualBinaryData)individual).getGenotypeLength());
			problem.setModelType(this.modelType);
			problem.setMadFileName(this.getMadFileName());
			problem.setSkeletalisingThreshold(this.getSkeletalisingThreshold());

			problem.setKineticOrdersRange(this.kineticOrdersRange);
			problem.setRateConstantsRange(rateConstantsRange);
			problem.initProblem();

			optimiser.SetProblem(problem);
			//Population pop=new Population(this.parameterSearchPopSize);


			//problem.initPopulation(pop);
			//problem.evaluate(pop);
			//optimiser.setPopulation(pop);

			optimiser.setMu(this.parameterSearchMiu);
			optimiser.setLambda(this.parameterSearchLambda);
			optimiser.init();

			while(optimiser.getPopulation().getGeneration()<this.parameterSearchIterations)
			{
				optimiser.optimize();


			}

			individual.SetFitness(optimiser.getPopulation().getBestFitness());
			if(this.bestParameters.getFitness(0)>individual.getFitness(0))
				this.bestParameters=optimiser.getPopulation().getBestEAIndividual();

			this.fuctionCalls+=optimiser.getPopulation().getFunctionCalls();
			//feedback
			if(feedback)
			{
				int j=0;
				ArrayList<Integer> falsePositives= new ArrayList<Integer>();
				double[] parameters=((ESIndividualDoubleData)optimiser.getPopulation().getBestEAIndividual()).getDoubleData();
				for(int i=0;i<structure.length();i++)
				{
					if(structure.get(i))
					{
						if(Math.abs(parameters[j])<this.skeletalisingThreshold)
							falsePositives.add(i);
						j++;
					}
				}
				for(int i=0;i<falsePositives.size();i++)
					structure.set(falsePositives.get(i),false);
				((GAIndividualBinaryData)individual).SetBinaryGenotype(structure);
			}
//		}
	}

	@Override
	public void initPopulation(Population population) {

		//random initialisation 

		population.init();
		population.clear();
		//GrnGaIndividualInitialiser.initialiseRandomBooleanData(population, m_Template,this.maxConnectivity*this.getGeneCount());
		GrnGaIndividualInitialiser.initialiseRandomBooleanData(population, m_Template);
		/*BitSet solution = new BitSet(50);
		solution.set(2);
		solution.set(4);
		solution.set(5);
		solution.set(10);
		solution.set(16);
		solution.set(21);
		solution.set(26);
		solution.set(27);
		solution.set(31);
		solution.set(34);
		solution.set(38);
		solution.set(43);
		solution.set(49);
		((GAIndividualBinaryData) population.get(0)).SetBinaryGenotype(solution);*/

	}


	@Override
	public String getStringRepresentationForProblem(InterfaceOptimizer opt) {

		return this.getClass().toString()+" ;structure search iteration:"+ this.parameterSearchIterations;
	}


	@Override
	public String getName() {

		return "Spieth05";
	}

	@Override
	public String globalInfo() {

		return "Infer continuous model by separating the structure search from the parameter search using Spieth05" +
		" method: structure search by GA and parameter search by ES";
	}

	public void setFeedback(boolean feedback) {
		this.feedback = feedback;
	}

	public boolean getFeedback() {
		return feedback;
	}

	public void setParameterSearchIterations(int structureSearchIterations) {
		this.parameterSearchIterations = structureSearchIterations;
	}

	public int getParameterSearchIterations() {
		return parameterSearchIterations;
	}

	@Override
	public void initProblem()
	{
		this.overallBest = null;
		this.mad= new MicroarrayData(this.madFileName);
		this.mad.initMadFromFile();

		this.geneParameterCount= (modelType==0)?((this.getGeneCount())*2):(this.getGeneCount());

		
			this.m_Template = new GAIndividualBinaryData();
		
		this.bestParameters= new ESIndividualDoubleData();
		this.bestParameters.SetFitness(0, Double.MAX_VALUE);


		((GAIndividualBinaryData)this.m_Template).setBinaryDataLength(this.geneParameterCount*this.getGeneCount());
//		GAPreserveSetBitsCrossover crossover=new GAPreserveSetBitsCrossover();
//		((GAIndividualBinaryData)this.m_Template).setCrossoverOperator(crossover);
		((GAIndividualBinaryData)this.m_Template).setCrossoverProbability(0.8);
//		MutateGASwapBits mutator=new MutateGASwapBits();
//		mutator.setNumberOfMutations(numberOfMutations);
//		((GAIndividualBinaryData)this.m_Template).setMutationOperator(mutator);
		((GAIndividualBinaryData)this.m_Template).setMutationProbability(0.5);


	}

	@Override
	public void evaluate(Population pop) {
		this.fuctionCalls=0;
		super.evaluate(pop);
		pop.SetFunctionCalls(pop.getFunctionCalls()+this.fuctionCalls);

	}

	public void setParameterSearchLambda(int structureSearchLambda) {
		this.parameterSearchLambda = structureSearchLambda;
	}

	public int getParameterSearchLambda() {
		return parameterSearchLambda;
	}

	public void setParameterSearchMiu(int structureSearchMiu) {
		this.parameterSearchMiu = structureSearchMiu;
	}

	public int getParameterSearchMiu() {
		return parameterSearchMiu;
	}

//	public void setNumberOfMutations(int numberOfMutations) {
//		this.numberOfMutations = numberOfMutations;
//	}
//
//	public int getNumberOfMutations() {
//		return numberOfMutations;
//	}


}
