# Supplementary material for: Comparison of evolutionary algorithms in gene regulatory network model inference
Source: BMC Bioinformatics. 2010 Jan 27;11:59. doi: 10.1186/1471-2105-11-59 (PMC2831005; doi:10.1186/1471-2105-11-59)
Supplement: Additional file 4 — Algorithm implementation. This archive contains the code for the seven methods implemented (Corresponding application code). More details on how to use it can be found in Additional File 2. [file 1471-2105-11-59-S4.ZIP › src/eva2/server/go/problems/dcu/Spieth05ParameterSearch.java]

package eva2.server.go.problems.dcu;


import ie.dcu.modsci.grn.utils.GrnGaIndividualInitialiser;

import java.io.BufferedOutputStream;
import java.io.FileNotFoundException;
import java.io.FileOutputStream;
import java.util.BitSet;

import eva2.server.go.individuals.AbstractEAIndividual;
import eva2.server.go.individuals.ESIndividualDoubleData;
import eva2.server.go.operators.crossover.NoCrossover;
import eva2.server.go.operators.mutation.MutateESCovarianceMartixAdaption;
import eva2.server.go.operators.mutation.dcu.TominagaSkeletalisingMutator;
import eva2.server.go.populations.Population;

public class Spieth05ParameterSearch extends Tominaga99GrnFromMad {

	/**
	 * 
	 */
	private static final long serialVersionUID = 7901704158033434349L;
	private BitSet structure;
	private int structureLength;
	private int individualLength;
	
	private String parameterSearchOutputFileName="spiethParameters.txt";
	
	BufferedOutputStream output=null;
	
	public Spieth05ParameterSearch(BitSet structure, int structureLength) {
		this.structure=structure;
		this.structureLength=structureLength;
	}
	


	public Spieth05ParameterSearch() {
		super();
		/*
		BitSet solution = new BitSet(50);
		solution.set(2);
		solution.set(4);
		solution.set(5);
		solution.set(10);
		solution.set(16);
		solution.set(21);
		solution.set(26);
		solution.set(27);
		solution.set(31);
		solution.set(34);
		solution.set(38);
		solution.set(43);
		solution.set(49);
		structure=solution;
		structureLength=structure.length();*/
	}


	public Spieth05ParameterSearch(Spieth05ParameterSearch instance) {
		super(instance);
		this.structure=instance.structure;
		this.structureLength=instance.structureLength;
	}
	
	public void evaluate(AbstractEAIndividual individual) {
		
		double[] parameters=((ESIndividualDoubleData)individual).getDoubleData();
		boolean changed=false;
		for(int i=0;i<parameters.length;i++)
			if(Math.abs(parameters[i])<this.skeletalisingThreshold && parameters[i]!=0)
			{
				changed=true;
				parameters[i]=0;
			}
		if(changed)
			((ESIndividualDoubleData) individual).SetDoubleGenotype(parameters);
		
		ESIndividualDoubleData completeInd= new ESIndividualDoubleData();
		int length= (modelType == 0) ? (this.structureLength+2*this.getGeneCount()):this.structureLength;
		completeInd.setDoubleDataLength(length);
		double[] data = new double[length];
		int j=0;
		for(int i=0;i<this.structureLength;i++)
		{
			
			
			if(structure.get(i))
			{
				data[(i/(int)(this.structureLength/this.getGeneCount()))*this.geneParameterCount+i%(int)(this.structureLength/this.getGeneCount())]=parameters[j];
				j++;
			}
			else
			{
				data[(i/(int)(this.structureLength/this.getGeneCount()))*this.geneParameterCount+i%(int)(this.structureLength/this.getGeneCount())]=0;
			}
			
			
		}
		if(this.modelType==0)
		{
			for(int i=1;i<=this.getGeneCount();i++)
			{
				data[i*geneParameterCount-2]=parameters[j];
				j++;
				data[i*geneParameterCount-1]=parameters[j];
				j++;
			}
		}
		completeInd.SetDoubleGenotype(data);
		super.evaluate(completeInd);
		individual.SetFitness(completeInd.getFitness());
	}

	@Override
	public void initPopulation(Population population) {
		individualLength = (modelType == 0) ? (structure.cardinality()+2*this.getGeneCount()):structure.cardinality();
		((ESIndividualDoubleData) this.m_Template)
				.setDoubleDataLength(individualLength);
		MutateESCovarianceMartixAdaption mutator = new MutateESCovarianceMartixAdaption();
		mutator.init(m_Template, null);
		((ESIndividualDoubleData) this.m_Template).setMutationOperator(mutator);

		((ESIndividualDoubleData) this.m_Template).setCrossoverOperator(new NoCrossover());
		
		this.overallBest = null;

		double[][] range = new double[individualLength][2];
		for (int i = 0; i < individualLength; i++) {
		 {
				if (i < structure.cardinality()) {
					range[i][0] = this.kineticOrdersRange[0];
					range[i][1] = this.kineticOrdersRange[1];
				} else {
					range[i][0] = this.rateConstantsRange[0];
					range[i][1] = this.rateConstantsRange[1];
				}
			}
		}
		((ESIndividualDoubleData) this.m_Template).SetDoubleRange(range);

		//generate population random
		GrnGaIndividualInitialiser.initialiseRandomDoubleData(population, m_Template);

	}
	
	@Override
	public void initProblem() {
		
		super.initProblem();
		try {
			output=new BufferedOutputStream(new FileOutputStream(this.parameterSearchOutputFileName));
		} catch (FileNotFoundException e) {
			// TODO Auto-generated catch block
			e.printStackTrace();
		}
	}
	public Object clone() {
		Spieth05ParameterSearch result = new Spieth05ParameterSearch(this);

		return result;
	}
	
	
}
