# Supplementary material for: Comparison of evolutionary algorithms in gene regulatory network model inference
Source: BMC Bioinformatics. 2010 Jan 27;11:59. doi: 10.1186/1471-2105-11-59 (PMC2831005; doi:10.1186/1471-2105-11-59)
Supplement: Additional file 4 — Algorithm implementation. This archive contains the code for the seven methods implemented (Corresponding application code). More details on how to use it can be found in Additional File 2. [file 1471-2105-11-59-S4.ZIP › src/eva2/server/go/problems/dcu/Tominaga99GrnFromMad.java]

package eva2.server.go.problems.dcu;

import ie.dcu.modsci.grn.utils.CompleteGeneModelEvaluator;
import ie.dcu.modsci.grn.utils.CompleteSumOfSquaredProcentualErrors;
import ie.dcu.modsci.grn.utils.GRNContinuousModel;
import ie.dcu.modsci.grn.utils.GRNLinearModel;
import ie.dcu.modsci.grn.utils.GRNSSystemModel;
import ie.dcu.modsci.grn.utils.MathUtils;
import ie.dcu.modsci.grn.utils.MicroarrayData;

import java.io.FileNotFoundException;
import java.io.Serializable;
import java.util.ArrayList;
import javax.swing.JComponent;

import wsi.ra.math.RNG;

import java.io.*;

import eva2.server.go.PopulationInterface;
import eva2.server.go.individuals.AbstractEAIndividual;
import eva2.server.go.individuals.GAIndividualDoubleData;
import eva2.server.go.operators.mutation.MutateESStandard;
import eva2.server.go.operators.mutation.dcu.TominagaSkeletalisingMutator;
import eva2.server.go.populations.Population;
import eva2.server.go.problems.AbstractOptimizationProblem;
import eva2.server.go.strategies.InterfaceOptimizer;
import eva2.server.go.individuals.*;
import eva2.server.go.operators.crossover.*;

public class Tominaga99GrnFromMad extends
		GenericMultipleGeneGrnFromMad {

	/**
	 * 
	 */
	private static final long serialVersionUID = -537479406006342521L;
	/**
	 * 
	 */

	
	protected double skeletalisingThreshold;
	
	public double getSkeletalisingThreshold() {
		return skeletalisingThreshold;
	}

	public void setSkeletalisingThreshold(double skeletalisingThreshold) {
		this.skeletalisingThreshold = skeletalisingThreshold;
	}

	public Tominaga99GrnFromMad() {
		super();
		this.skeletalisingThreshold=0.01;
		
	}

	public Tominaga99GrnFromMad(Tominaga99GrnFromMad instance) {
		super(instance);
		this.skeletalisingThreshold = instance.skeletalisingThreshold;
	}

	
	@Override
	public String getName() {

		return "Tominaga GRN inference";
	}

	

	@Override
	public void initProblem() {
		
		super.initProblem();
		this.parameterRange = new double[this.geneParameterCount*this.getGeneCount()][2];
		for (int i = 0; i < this.getGeneCount(); i++) {
			for (int j = 0; j < this.geneParameterCount; j++) {
				if (j <  this.geneParameterCount-2) {
					this.parameterRange [ j+i*this.geneParameterCount][0] = this.kineticOrdersRange[0];
					this.parameterRange [j+i*this.geneParameterCount][1] = this.kineticOrdersRange[1];
				} else {
					this.parameterRange [ j+i*this.geneParameterCount][0] = this.rateConstantsRange[0];
					this.parameterRange [ j+i*this.geneParameterCount][1] = this.rateConstantsRange[1];
				}
			}
		}
		
		this.evaluator= new CompleteSumOfSquaredProcentualErrors();
		this.evaluator.setMad(mad);
		((ESIndividualDoubleData) this.m_Template).SetDoubleRange(this.parameterRange);
		
		TominagaSkeletalisingMutator mutator = new TominagaSkeletalisingMutator(
				this.skeletalisingThreshold);
		
		((ESIndividualDoubleData) this.m_Template).setMutationOperator(mutator);

		
		
	}


	@Override
	public String globalInfo() {
		return "Find continuous model (S-System or Linear) parameters for GRN from microarray timeseries data with simple GA approach and skeletalising mutation";
	}

	@Override
	public boolean isMultiObjective() {
		return false;
	}

	@Override
	public Object clone() {
		Tominaga99GrnFromMad result = new Tominaga99GrnFromMad(this);

		return result;
	}

	@Override
	public String getStringRepresentationForProblem(InterfaceOptimizer arg0) {
		
		return null;
	}
	
	
	/*TODO
	@Override
	public void initPopulation(Population population) {
		
		super.initPopulation(population);
		double[] solution= {-0.5,0,2,0,-1,2,-0.5,0,0,0,0,-1,-0.5,0,0,0,0,2,-0.5,-1,0,0,0,2,-0.5};
		((ESIndividualDoubleData) population.get(0)).SetDoubleGenotype(solution);
	}

	@Override
	public void initPopulation(Population population) {
		
		super.initPopulation(population);
	double[] solution= {0, 0, 1, 0, -0.1, 2, 0, 0, 0, 0, 15, 10,
			2, 0, 0, 0, 0, 0, 2, 0, 0, 0, 10, 10,
			0, -0.1, 0, 0, 0, 0, -0.1, 2, 0, 0, 10, 10,
			0, 2, 0, 0, -1, 0, 0, 0, 2, 0, 8, 10,
			0, 0, 0, 2, 0, 0, 0, 0, 0, 2, 10, 10};
	((ESIndividualDoubleData) population.get(0)).SetDoubleGenotype(solution);
	}*/
}
