# Supplementary material for: Comparison of evolutionary algorithms in gene regulatory network model inference
Source: BMC Bioinformatics. 2010 Jan 27;11:59. doi: 10.1186/1471-2105-11-59 (PMC2831005; doi:10.1186/1471-2105-11-59)
Supplement: Additional file 4 — Algorithm implementation. This archive contains the code for the seven methods implemented (Corresponding application code). More details on how to use it can be found in Additional File 2. [file 1471-2105-11-59-S4.ZIP › src/ie/dcu/modsci/grn/utils/CompleteGeneModelEvaluator.java]

package ie.dcu.modsci.grn.utils;

import java.util.ArrayList;

public abstract class CompleteGeneModelEvaluator extends ModelEvaluator{

	
	public  double evaluate(GRNContinuousModel model)
	{
		double result ;

		ArrayList<ArrayList<ArrayList<Double>>> simulatedData = new ArrayList<ArrayList<ArrayList<Double>>>();
		for(int k=0;k<this.mad.getTimeSeriesCount();k++)
		{
			simulatedData.add(new ArrayList<ArrayList<Double>>());
			for (int i = 0; i < this.mad.getGeneCount(); i++)
				simulatedData.get(k).add(new ArrayList<Double>());

			ArrayList<Double> startValues = new ArrayList<Double>();
			for (int i = 0; i < this.mad.getGeneCount(); i++) {
				double expressionValue = mad.getMad().get(k).get(i).get(0);
				startValues.add(expressionValue);
				simulatedData.get(k).get(i).add(expressionValue);
			}

			for (int i = 1; i < this.mad.getTimeSpans().get(k).size(); i++) {
				startValues = model.getValuesAfterTimeSpan(startValues,
						this.mad.getTimeSpans().get(k).get(i));
				for (int j = 0; j < this.mad.getGeneCount(); j++) {
					simulatedData.get(k).get(j).add(startValues.get(j));
				}
			}
		}
		result= this.evaluate(simulatedData);
		
		return result;
	}

	protected abstract double evaluate(ArrayList<ArrayList<ArrayList<Double>>> simulatedData);

}
