# Supplementary material for: Comparison of evolutionary algorithms in gene regulatory network model inference
Source: BMC Bioinformatics. 2010 Jan 27;11:59. doi: 10.1186/1471-2105-11-59 (PMC2831005; doi:10.1186/1471-2105-11-59)
Supplement: Additional file 4 — Algorithm implementation. This archive contains the code for the seven methods implemented (Corresponding application code). More details on how to use it can be found in Additional File 2. [file 1471-2105-11-59-S4.ZIP › src/ie/dcu/modsci/grn/utils/CompleteSumOfSquaredProcentualErrors.java]

package ie.dcu.modsci.grn.utils;

import java.util.ArrayList;

public class CompleteSumOfSquaredProcentualErrors extends
		CompleteGeneModelEvaluator {

	@Override
	protected double evaluate(
			ArrayList<ArrayList<ArrayList<Double>>> simulatedData) {
		double result=0;
		for(int k=0;k<this.mad.getTimeSeriesCount();k++)
		{
		ArrayList<ArrayList<Double>> difference = MathUtils.AddMatrix(
				simulatedData.get(k), MathUtils.MultiplyMatrix(this.mad.getMad().get(k), -1));
		
		for (int i = 0; i < mad.getGeneCount(); i++) {
			for (int j = 0; j < mad.getTimeSpans().get(k).size(); j++) {
				result += Math.pow(difference.get(i).get(j)
						/ this.mad.getMad().get(k).get(i).get(j), 2);
			}
		}
		
	}
		return result;
	}

}
