# Supplementary material for: Comparison of evolutionary algorithms in gene regulatory network model inference
Source: BMC Bioinformatics. 2010 Jan 27;11:59. doi: 10.1186/1471-2105-11-59 (PMC2831005; doi:10.1186/1471-2105-11-59)
Supplement: Additional file 4 — Algorithm implementation. This archive contains the code for the seven methods implemented (Corresponding application code). More details on how to use it can be found in Additional File 2. [file 1471-2105-11-59-S4.ZIP › src/ie/dcu/modsci/grn/utils/DoubleEAIndividualWithLocation.java]

package ie.dcu.modsci.grn.utils;

import eva2.server.go.individuals.ESIndividualDoubleData;

public class DoubleEAIndividualWithLocation extends ESIndividualDoubleData {

	/**
	 * 
	 */
	private static final long serialVersionUID = 3143497124417119583L;

	private int location;

	public int getLocation() {
		return location;
		
	}

	public void setLocation(int location) {
		this.location = location;
	}

	public DoubleEAIndividualWithLocation(
			DoubleEAIndividualWithLocation doubleEAIndividualWithLocation) {
		super(doubleEAIndividualWithLocation);
		this.location = doubleEAIndividualWithLocation.location;
		
	}

	public DoubleEAIndividualWithLocation() {
		super();
		this.location = -1;
	}

	@Override
	public Object clone() {
		DoubleEAIndividualWithLocation result = new DoubleEAIndividualWithLocation(
				this);
		return result;
	}

}
