# Supplementary material for: Comparison of evolutionary algorithms in gene regulatory network model inference
Source: BMC Bioinformatics. 2010 Jan 27;11:59. doi: 10.1186/1471-2105-11-59 (PMC2831005; doi:10.1186/1471-2105-11-59)
Supplement: Additional file 4 — Algorithm implementation. This archive contains the code for the seven methods implemented (Corresponding application code). More details on how to use it can be found in Additional File 2. [file 1471-2105-11-59-S4.ZIP › src/ie/dcu/modsci/grn/utils/GPNodeConstant.java]

package ie.dcu.modsci.grn.utils;

import eva2.server.go.individuals.codings.gp.AbstractGPNode;
import eva2.server.go.problems.InterfaceProgramProblem;

public class GPNodeConstant extends AbstractGPNode {

	/**
	 * 
	 */
	private static final long serialVersionUID = 2422203553387679247L;

	private double value;
	public double getValue() {
		return value;
	}

	public void setValue(double value) {
		this.value = value;
	}

	public GPNodeConstant() {
		this.value=0;
	}

	public GPNodeConstant(GPNodeConstant instance) {
		this.value=instance.value;
	}
	@Override
	public Object clone() {
		
		return new GPNodeConstant(this);
	}

	@Override
	public boolean equals(Object obj) {
		if(obj!=null && obj instanceof GPNodeConstant )
			return this.value==((GPNodeConstant)obj).value;
		return false;
	}

	@Override
	public Object evaluate(InterfaceProgramProblem environment) {
	
		return this.value;
	}

	@Override
	public int getArity() {
		
		return 0;
	}

	@Override
	public String getName() {
		
		return "Constant node";
	}

	@Override
	public String getStringRepresentation() {
		
		return "Constant "+this.value;
	}

}
