# Supplementary material for: Comparison of evolutionary algorithms in gene regulatory network model inference
Source: BMC Bioinformatics. 2010 Jan 27;11:59. doi: 10.1186/1471-2105-11-59 (PMC2831005; doi:10.1186/1471-2105-11-59)
Supplement: Additional file 4 — Algorithm implementation. This archive contains the code for the seven methods implemented (Corresponding application code). More details on how to use it can be found in Additional File 2. [file 1471-2105-11-59-S4.ZIP › src/ie/dcu/modsci/grn/utils/GPNodeGene.java]

package ie.dcu.modsci.grn.utils;

import java.util.ArrayList;

import eva2.server.go.individuals.codings.gp.AbstractGPNode;
import eva2.server.go.problems.InterfaceProgramProblem;

public class GPNodeGene extends AbstractGPNode {

	protected int gene;
	protected double value;
	public int getGene() {
		return gene;
	}

	public void setGene(int gene) {
		this.gene = gene;
	}

	/**
	 * 
	 */
	private static final long serialVersionUID = 9222149826998859462L;

	public GPNodeGene() {
		this.gene=0;
		
	}

	public GPNodeGene(GPNodeGene instance) {
		super();
		this.gene=instance.gene;
		
	}
	@Override
	public Object clone() {
		
		return new GPNodeGene(this);
	}

	@Override
	public boolean equals(Object obj) {
		if(obj!= null && obj instanceof GPNodeGene)
			return ((GPNodeGene)obj).gene==this.gene;
		return false;
	}

	@Override
	public Object evaluate(InterfaceProgramProblem environment) {
		
		return this.value;
	}

	@Override
	public int getArity() {
		
		return 0;
	}

	@Override
	public String getName() {
		
		return "Gene Node";
	}

	@Override
	public String getStringRepresentation() {
		
		return String.valueOf(this.gene);
	}

	public double getValue() {
		return value;
	}

	public void setValue(double value) {
		this.value = value;
	}

	

}
