# Supplementary material for: Comparison of evolutionary algorithms in gene regulatory network model inference
Source: BMC Bioinformatics. 2010 Jan 27;11:59. doi: 10.1186/1471-2105-11-59 (PMC2831005; doi:10.1186/1471-2105-11-59)
Supplement: Additional file 4 — Algorithm implementation. This archive contains the code for the seven methods implemented (Corresponding application code). More details on how to use it can be found in Additional File 2. [file 1471-2105-11-59-S4.ZIP › src/ie/dcu/modsci/grn/utils/GPNodePowGene.java]

package ie.dcu.modsci.grn.utils;

import eva2.server.go.individuals.codings.gp.AbstractGPNode;
import eva2.server.go.problems.InterfaceProgramProblem;

public class GPNodePowGene extends GPNodeGene {

	/**
	 * 
	 */
	private static final long serialVersionUID = -4584618010383338851L;
	private double power=1;

	public GPNodePowGene() {
		super();
		
	}

	public GPNodePowGene(GPNodePowGene instance) {
		super(instance);
		this.power=instance.power;
	}
	@Override
	public Object evaluate(InterfaceProgramProblem environment) {
		
		return Math.pow(this.value, this.power);
	}

	
	@Override
	public String getName() {
		
		return "Power "+this.power+" of Gene Node ";
	}

	@Override
	public String getStringRepresentation() {
		
		return String.valueOf(this.gene)+"^"+ String.valueOf(this.power);
	}

	@Override
	public Object clone() {
		
		return new GPNodePowGene(this);
	}

	public void setPower(double power) {
		this.power = power;
	}

	public double getPower() {
		return power;
	}

}
