# Supplementary material for: Comparison of evolutionary algorithms in gene regulatory network model inference
Source: BMC Bioinformatics. 2010 Jan 27;11:59. doi: 10.1186/1471-2105-11-59 (PMC2831005; doi:10.1186/1471-2105-11-59)
Supplement: Additional file 4 — Algorithm implementation. This archive contains the code for the seven methods implemented (Corresponding application code). More details on how to use it can be found in Additional File 2. [file 1471-2105-11-59-S4.ZIP › src/ie/dcu/modsci/grn/utils/GRNContinuousModel.java]

package ie.dcu.modsci.grn.utils;

import java.util.ArrayList;

public abstract class GRNContinuousModel {

	
	protected int geneCount;
	protected double integrationStep = 0.0025;

	public GRNContinuousModel(int geneCount) {
		
		this.geneCount = geneCount;
	}

	/**
	 * Applies runge kutta method with integration step 0.025
	 */
	public ArrayList<Double> getValuesAfterTimeSpan(
			ArrayList<Double> startValues, Double timeSpan) {
		ArrayList<Double> result = new ArrayList<Double>();
		for (int i = 0; i < this.geneCount; i++)
			result.add(startValues.get(i));

		double doubleIterations = timeSpan / integrationStep;
		int iterations = (int) doubleIterations;
		double lastStep = timeSpan - (iterations * integrationStep);

		for (int i = 0; i < iterations; i++) {

			result = this.getNewGeneValues(result, this.integrationStep);

		}

		result = this.getNewGeneValues(result, lastStep);

		return result;

	}

	private ArrayList<Double> getNewGeneValues(
			ArrayList<Double> currentGeneValues, double integrationStep) {
		ArrayList<Double> k1, k2, k3, k4;
		k1 = this.getGeneExpressionChanges(currentGeneValues);
		k2 = this.getGeneExpressionChanges(MathUtils
				.EliminateNegatives(MathUtils.AddVector(currentGeneValues,
						MathUtils.MultiplyVector(k1, integrationStep
								/ (double) 2.0))));
		k3 = this.getGeneExpressionChanges(MathUtils
				.EliminateNegatives(MathUtils.AddVector(currentGeneValues,
						MathUtils.MultiplyVector(k2, integrationStep
								/ (double) 2.0))));
		k4 = this.getGeneExpressionChanges(MathUtils
				.EliminateNegatives(MathUtils.AddVector(currentGeneValues,
						MathUtils.MultiplyVector(k3, integrationStep))));
		ArrayList<Double> result = MathUtils.AddVector(currentGeneValues,
				MathUtils.MultiplyVector(MathUtils.AddVector(k1,
						MathUtils.AddVector(MathUtils.MultiplyVector(k2, 2),
								MathUtils.AddVector(MathUtils.MultiplyVector(
										k3, 2), k4))), integrationStep / 6));

		return MathUtils.EliminateNegatives(result);
	}

	protected abstract ArrayList<Double> getGeneExpressionChanges(
			ArrayList<Double> currentGeneValues);

}
