# Supplementary material for: Comparison of evolutionary algorithms in gene regulatory network model inference
Source: BMC Bioinformatics. 2010 Jan 27;11:59. doi: 10.1186/1471-2105-11-59 (PMC2831005; doi:10.1186/1471-2105-11-59)
Supplement: Additional file 4 — Algorithm implementation. This archive contains the code for the seven methods implemented (Corresponding application code). More details on how to use it can be found in Additional File 2. [file 1471-2105-11-59-S4.ZIP › src/ie/dcu/modsci/grn/utils/GrnGaIndividualInitialiser.java]

package ie.dcu.modsci.grn.utils;

import java.util.ArrayList;
import java.util.BitSet;

import wsi.ra.math.RNG;
import eva2.server.go.individuals.AbstractEAIndividual;
import eva2.server.go.individuals.GAIndividualBinaryData;
import eva2.server.go.individuals.InterfaceDataTypeBinary;
import eva2.server.go.individuals.InterfaceDataTypeDouble;
import eva2.server.go.populations.Population;

public class GrnGaIndividualInitialiser {

	public static void initialiseRandomDoubleData(Population pop, AbstractEAIndividual template)
	{
		
		for(int i=0;i<pop.getPopulationSize();i++)
		{
			InterfaceDataTypeDouble individual= (InterfaceDataTypeDouble) template.clone();
			double[] data= new double[individual.getDoubleData().length];
			for(int j=0;j<data.length;j++)
				data[j]=RNG.randomDouble(individual.getDoubleRange()[j][0], individual.getDoubleRange()[j][1]);
			
			individual.SetDoubleGenotype(data);
			pop.add(individual);
		}
	}
	
	public static void initialiseRandomDoubleDataFixedParams(Population pop, AbstractEAIndividual template, ArrayList<Integer> fixedParams )
	{
		
		for(int i=0;i<pop.getPopulationSize();i++)
		{
			InterfaceDataTypeDouble individual= (InterfaceDataTypeDouble) template.clone();
			double[] data= new double[individual.getDoubleData().length];
			for(int j=0;j<data.length;j++)
			{
				if(fixedParams.contains(j))
					data[j]=0;
				else
					data[j]=RNG.randomDouble(individual.getDoubleRange()[j][0], individual.getDoubleRange()[j][1]);
			}
			
			individual.SetDoubleGenotype(data);
			pop.add(individual);
		}
	}
	
	public static void initialiseRandomBooleanData(Population population, AbstractEAIndividual template, int setBitsCount)
	{
		int indLength=((InterfaceDataTypeBinary) template).size();
		for(int i=0;i<population.getPopulationSize();i++)
		{
			GAIndividualBinaryData ind=(GAIndividualBinaryData) template.clone();
			BitSet data = new BitSet(indLength);
			for(int j=0;j<setBitsCount;j++)
			{
				data.set( RNG.randomInt(indLength));
			}
			ind.SetBinaryGenotype(data);
			population.add(ind);
			
		}
	}
	
	public static void initialiseRandomBooleanData(Population population, AbstractEAIndividual template)
	{
		int indLength=((InterfaceDataTypeBinary) template).size();
		for(int i=0;i<population.getPopulationSize();i++)
		{
			GAIndividualBinaryData ind=(GAIndividualBinaryData) template.clone();
			BitSet data = new BitSet(indLength);
			for(int j=0;j<indLength;j++)
			{
				data.set(j, RNG.randomBoolean());
			}
			ind.SetBinaryGenotype(data);
			population.add(ind);
			
		}
	}
}
