# Supplementary material for: Comparison of evolutionary algorithms in gene regulatory network model inference
Source: BMC Bioinformatics. 2010 Jan 27;11:59. doi: 10.1186/1471-2105-11-59 (PMC2831005; doi:10.1186/1471-2105-11-59)
Supplement: Additional file 4 — Algorithm implementation. This archive contains the code for the seven methods implemented (Corresponding application code). More details on how to use it can be found in Additional File 2. [file 1471-2105-11-59-S4.ZIP › src/ie/dcu/modsci/grn/utils/GRNLinearModel.java]

package ie.dcu.modsci.grn.utils;

import java.util.ArrayList;
import java.util.Collection;

public class GRNLinearModel extends GRNContinuousModel {

	protected ArrayList<ArrayList<Double>> parameters = null;
	public GRNLinearModel(ArrayList<ArrayList<Double>> parameters) {
		super(parameters.size());
		this.parameters=parameters;
	}

	@Override
	protected ArrayList<Double> getGeneExpressionChanges(
			ArrayList<Double> currentGeneValues) {
		ArrayList<Double> result = new ArrayList<Double>();
		for (int i = 0; i < this.geneCount; i++) {
			double geneChange = 0;
			ArrayList<Double> geneParameters = this.parameters.get(i);
			for (int j = 0; j < this.geneCount; j++) {
				geneChange += geneParameters.get(j) * currentGeneValues.get(j);
			}

			result.add(geneChange);
		}
		return result;
	}

}
