# Supplementary material for: Comparison of evolutionary algorithms in gene regulatory network model inference
Source: BMC Bioinformatics. 2010 Jan 27;11:59. doi: 10.1186/1471-2105-11-59 (PMC2831005; doi:10.1186/1471-2105-11-59)
Supplement: Additional file 4 — Algorithm implementation. This archive contains the code for the seven methods implemented (Corresponding application code). More details on how to use it can be found in Additional File 2. [file 1471-2105-11-59-S4.ZIP › src/ie/dcu/modsci/grn/utils/GRNOdeModel.java]

package ie.dcu.modsci.grn.utils;

import java.util.ArrayList;

import eva2.server.go.individuals.GPIndividualProgramData;
import eva2.server.go.individuals.codings.gp.AbstractGPNode;
import eva2.server.go.individuals.codings.gp.InterfaceProgram;


public class GRNOdeModel extends GRNContinuousModel {

	AbstractGPNode[] odes;
	public GRNOdeModel(AbstractGPNode[] odes) {
		super(odes.length);
		this.odes= odes.clone();
	}

	@Override
	protected ArrayList<Double> getGeneExpressionChanges(
			ArrayList<Double> currentGeneValues) {
		ArrayList<Double> result = new ArrayList<Double>();
		
		
		for (int i = 0; i < this.geneCount; i++) {
			
			this.setGeneNodeValues(currentGeneValues,odes[i]);
			
			//get expression change from ode
			
			result.add((Double) odes[i].evaluate(null));
		}
		return result;
	}

	private void setGeneNodeValues(ArrayList<Double> currentGeneValues, AbstractGPNode node) {
		
		if(node instanceof GPNodeGene)
			((GPNodeGene) node).setValue(currentGeneValues.get(((GPNodeGene) node).getGene()));
		else
		{
			for(int i=0;i<node.getArity();i++)
				setGeneNodeValues(currentGeneValues, node.getNode(i));
		}
	}

}
