# Supplementary material for: Comparison of evolutionary algorithms in gene regulatory network model inference
Source: BMC Bioinformatics. 2010 Jan 27;11:59. doi: 10.1186/1471-2105-11-59 (PMC2831005; doi:10.1186/1471-2105-11-59)
Supplement: Additional file 4 — Algorithm implementation. This archive contains the code for the seven methods implemented (Corresponding application code). More details on how to use it can be found in Additional File 2. [file 1471-2105-11-59-S4.ZIP › src/ie/dcu/modsci/grn/utils/GrnUtils.java]

package ie.dcu.modsci.grn.utils;

import eva2.server.go.individuals.codings.gp.AbstractGPNode;

public class GrnUtils {
public static  void repairConnections(AbstractGPNode node) {
	
	for(int i=0;i<node.getArity();i++)
	{
		repairConnections(node.getNode(i));
		node.getNode(i).connect(node);
	}
	
}
public static AbstractGPNode findDFSNode(int crossoverPoint, AbstractGPNode tree) {
	if(crossoverPoint==0)
		return tree;

	int nodes=0;
	for(int i=0;i<tree.getArity();i++)
	{
		if(crossoverPoint-1-nodes<tree.getNode(i).getNumberOfNodes())
			return findDFSNode(crossoverPoint-1-nodes, tree.getNode(i));
		nodes+=tree.getNode(i).getNumberOfNodes();
	}
	return null;
}

}
