# Supplementary material for: Comparison of evolutionary algorithms in gene regulatory network model inference
Source: BMC Bioinformatics. 2010 Jan 27;11:59. doi: 10.1186/1471-2105-11-59 (PMC2831005; doi:10.1186/1471-2105-11-59)
Supplement: Additional file 4 — Algorithm implementation. This archive contains the code for the seven methods implemented (Corresponding application code). More details on how to use it can be found in Additional File 2. [file 1471-2105-11-59-S4.ZIP › src/ie/dcu/modsci/grn/utils/KikuchiFixedParametersSkeletalisingMutator.java]

package ie.dcu.modsci.grn.utils;

import java.util.ArrayList;

import eva2.server.go.individuals.AbstractEAIndividual;
import eva2.server.go.individuals.InterfaceDataTypeDouble;
import eva2.server.go.operators.mutation.dcu.TominagaSkeletalisingMutator;

public class KikuchiFixedParametersSkeletalisingMutator extends
TominagaSkeletalisingMutator {

	ArrayList<Integer> fixedParameters = null;

	/**
	 * 
	 */
	private static final long serialVersionUID = -523975480557495799L;

	public KikuchiFixedParametersSkeletalisingMutator(
			KikuchiFixedParametersSkeletalisingMutator instance) {
		super(instance);
		this.fixedParameters = instance.fixedParameters;

	}

	public KikuchiFixedParametersSkeletalisingMutator(
			double skeletalisingThreshold, ArrayList<Integer> fixedParameters) {
		super(skeletalisingThreshold);
		this.fixedParameters = fixedParameters;
	}

	@Override
	public void mutate(AbstractEAIndividual individual) {
		super.mutate(individual);
		if(!this.fixedParameters.isEmpty())
		{
			if (individual instanceof InterfaceDataTypeDouble) {
				double[] x = ((InterfaceDataTypeDouble) individual).getDoubleData();
				for (int i = 0; i < x.length; i++) {
					if (this.fixedParameters.contains(i))
						x[i] = 0;
				}

				((InterfaceDataTypeDouble) individual).SetDoubleGenotype(x);
			}
		}
	}

	@Override
	public Object clone() {
		KikuchiFixedParametersSkeletalisingMutator result = new KikuchiFixedParametersSkeletalisingMutator(
				this);
		return result;
	}

}
