# Supplementary material for: Comparison of evolutionary algorithms in gene regulatory network model inference
Source: BMC Bioinformatics. 2010 Jan 27;11:59. doi: 10.1186/1471-2105-11-59 (PMC2831005; doi:10.1186/1471-2105-11-59)
Supplement: Additional file 4 — Algorithm implementation. This archive contains the code for the seven methods implemented (Corresponding application code). More details on how to use it can be found in Additional File 2. [file 1471-2105-11-59-S4.ZIP › src/ie/dcu/modsci/grn/utils/LogisticActivationFunction.java]

package ie.dcu.modsci.grn.utils;

import ie.dcu.modsci.grn.utils.ann.ActivationFunction;

public class LogisticActivationFunction extends ActivationFunction {

	@Override
	public double apply(double parameter) {
		
		return 1/(1+Math.pow(Math.E, -parameter));
	}

	@Override
	public double applyFirstDerivative(double parameter) {
		double value= this.apply(parameter);
		
		return value*(1-value);
	}

	
}
