# Supplementary material for: Comparison of evolutionary algorithms in gene regulatory network model inference
Source: BMC Bioinformatics. 2010 Jan 27;11:59. doi: 10.1186/1471-2105-11-59 (PMC2831005; doi:10.1186/1471-2105-11-59)
Supplement: Additional file 4 — Algorithm implementation. This archive contains the code for the seven methods implemented (Corresponding application code). More details on how to use it can be found in Additional File 2. [file 1471-2105-11-59-S4.ZIP › src/ie/dcu/modsci/grn/utils/ModelEvaluator.java]

package ie.dcu.modsci.grn.utils;

import java.io.Serializable;

public abstract class ModelEvaluator implements Serializable {
	
	/**
	 * 
	 */
	private static final long serialVersionUID = 1479473682713499418L;
	MicroarrayData mad;
	
	public MicroarrayData getMad() {
		return mad;
	}

	public void setMad(MicroarrayData mad) {
		this.mad = mad;
	}

	
	
}
