# Supplementary material for: Comparison of evolutionary algorithms in gene regulatory network model inference
Source: BMC Bioinformatics. 2010 Jan 27;11:59. doi: 10.1186/1471-2105-11-59 (PMC2831005; doi:10.1186/1471-2105-11-59)
Supplement: Additional file 4 — Algorithm implementation. This archive contains the code for the seven methods implemented (Corresponding application code). More details on how to use it can be found in Additional File 2. [file 1471-2105-11-59-S4.ZIP › src/ie/dcu/modsci/grn/utils/SingleGeneAICEvaluator.java]

package ie.dcu.modsci.grn.utils;

import java.util.ArrayList;

import eva2.server.go.individuals.InterfaceDataTypeDouble;

public class SingleGeneAICEvaluator extends SingleGeneModelEvaluator {

	/**
	 * 
	 */
	private static final long serialVersionUID = -5477498113314088613L;

	private int geneParameterCount;
	public SingleGeneAICEvaluator(int geneParameterCount) {
		this.geneParameterCount=geneParameterCount;
	}

	@Override
	protected double evaluate(ArrayList<ArrayList<Double>> simulatedData,
			int gene) {
		
		double AIC=0;
		double errorSum= 0;
		int timePoints=0;
		for(int k=0;k<this.mad.getTimeSeriesCount();k++)
		{
		ArrayList<Double> difference = MathUtils.AddVector(
				simulatedData.get(k), MathUtils.MultiplyVector(mad.getMad().get(k).get(gene), -1));

		timePoints+=this.mad.getExperimentCount().get(k);
		for(int i=0;i<difference.size();i++)
			errorSum+=Math.pow(difference.get(i), 2);
		}
		
		double variance=errorSum/timePoints;
		
		double likelihood= -errorSum/(2*variance)-timePoints/2*Math.log(2*Math.PI*variance);
		
		
		AIC=-2*likelihood+2*this.geneParameterCount;
		
		return AIC;
	}

}
