# Supplementary material for: Comparison of evolutionary algorithms in gene regulatory network model inference
Source: BMC Bioinformatics. 2010 Jan 27;11:59. doi: 10.1186/1471-2105-11-59 (PMC2831005; doi:10.1186/1471-2105-11-59)
Supplement: Additional file 4 — Algorithm implementation. This archive contains the code for the seven methods implemented (Corresponding application code). More details on how to use it can be found in Additional File 2. [file 1471-2105-11-59-S4.ZIP › src/ie/dcu/modsci/grn/utils/SingleGeneGRNOdeModel.java]

package ie.dcu.modsci.grn.utils;

import java.util.ArrayList;

import eva2.server.go.individuals.codings.gp.AbstractGPNode;

public class SingleGeneGRNOdeModel extends SingleGeneGrnContinuousModel {

	AbstractGPNode ode;
	public SingleGeneGRNOdeModel(AbstractGPNode ode,MicroarrayData mad, int gene) {
		super(mad,gene,null);
		this.ode=  ode;
	}

	@Override
	protected double getGeneExpressionChange(ArrayList<Double> currentGeneValues) {

		this.setGeneNodeValues(currentGeneValues,ode);

		//get expression change from ode


		return (Double)ode.evaluate(null);

	}
	private void setGeneNodeValues(ArrayList<Double> currentGeneValues, AbstractGPNode node) {

		if(node instanceof GPNodeGene)
			((GPNodeGene) node).setValue(currentGeneValues.get(((GPNodeGene) node).getGene()));
		else
		{
			for(int i=0;i<node.getArity();i++)
				setGeneNodeValues(currentGeneValues, node.getNode(i));
		}
	}

}
