# Supplementary material for: Comparison of evolutionary algorithms in gene regulatory network model inference
Source: BMC Bioinformatics. 2010 Jan 27;11:59. doi: 10.1186/1471-2105-11-59 (PMC2831005; doi:10.1186/1471-2105-11-59)
Supplement: Additional file 4 — Algorithm implementation. This archive contains the code for the seven methods implemented (Corresponding application code). More details on how to use it can be found in Additional File 2. [file 1471-2105-11-59-S4.ZIP › src/ie/dcu/modsci/grn/utils/SingleGeneGrnSSystemModel.java]

package ie.dcu.modsci.grn.utils;

import java.util.ArrayList;

public class SingleGeneGrnSSystemModel extends SingleGeneGrnContinuousModel {

	public SingleGeneGrnSSystemModel(MicroarrayData mad, int gene,
			ArrayList<Double> parameters) {
		super(mad, gene, parameters);
		
	}
	
	@Override
	protected double getGeneExpressionChange(ArrayList<Double> currentGeneValues) {
	
			double degradation = 1;
			double synthesis = 1;
			
			for (int j = 0; j < this.mad.getGeneCount(); j++) {
				synthesis *= Math.pow(currentGeneValues.get(j), this.parameters
						.get(j));
				degradation *= Math.pow(currentGeneValues.get(j),
						this.parameters.get(j + this.mad.getGeneCount()));
			}

			return synthesis * parameters.get(2 * this.mad.getGeneCount())
					- degradation * parameters.get(2 * this.mad.getGeneCount() + 1);
		
	}

	

}
