# Supplementary material for: Comparison of evolutionary algorithms in gene regulatory network model inference
Source: BMC Bioinformatics. 2010 Jan 27;11:59. doi: 10.1186/1471-2105-11-59 (PMC2831005; doi:10.1186/1471-2105-11-59)
Supplement: Additional file 4 — Algorithm implementation. This archive contains the code for the seven methods implemented (Corresponding application code). More details on how to use it can be found in Additional File 2. [file 1471-2105-11-59-S4.ZIP › src/ie/dcu/modsci/grn/utils/SingleGeneModelEvaluator.java]

package ie.dcu.modsci.grn.utils;

import java.io.Serializable;
import java.util.ArrayList;

public abstract class SingleGeneModelEvaluator extends ModelEvaluator implements Serializable {

	public  double evaluate(SingleGeneGrnContinuousModel model)
	{
		double result;
		ArrayList<ArrayList<Double>> simulatedData = new ArrayList<ArrayList<Double>>();

		for(int k=0;k<this.mad.getTimeSeriesCount();k++)
		{//simulate each time series

			simulatedData.add(new ArrayList<Double>());
			double startValue = this.mad.getMad().get(k).get(model.getGene()).get(0);
			simulatedData.get(k).add(startValue);

			double currentTime=0;

			ArrayList<Double> currentTimeSpans=this.mad.getTimeSpans().get(k);
			for (int i = 1; i < currentTimeSpans.size(); i++) {
				startValue = model.getValueAfterTimeSpan(startValue,
						currentTimeSpans.get(i), currentTime,k);

				simulatedData.get(k).add(startValue);
				currentTime+=currentTimeSpans.get(i);
			}

			}
		
		
		result= evaluate(simulatedData,model.getGene());
		return result;
	}

	protected abstract double evaluate(ArrayList<ArrayList<Double>> simulatedData, int gene);
}
