# Supplementary material for: Comparison of evolutionary algorithms in gene regulatory network model inference
Source: BMC Bioinformatics. 2010 Jan 27;11:59. doi: 10.1186/1471-2105-11-59 (PMC2831005; doi:10.1186/1471-2105-11-59)
Supplement: Additional file 4 — Algorithm implementation. This archive contains the code for the seven methods implemented (Corresponding application code). More details on how to use it can be found in Additional File 2. [file 1471-2105-11-59-S4.ZIP › src/ie/dcu/modsci/grn/utils/SingleGeneSimplifiedSSModel.java]

package ie.dcu.modsci.grn.utils;

import java.util.ArrayList;

public class SingleGeneSimplifiedSSModel extends SingleGeneGrnContinuousModel {

	public SingleGeneSimplifiedSSModel(MicroarrayData mad, int gene,
			ArrayList<Double> parameters) {
		super(mad, gene, parameters);
		
	}

	@Override
	protected double getGeneExpressionChange(ArrayList<Double> currentGeneValues) {
		
		double degradation = 1;
		double synthesis = 1;
		
		for (int j = 0; j < this.mad.getGeneCount(); j++) 
			synthesis *= Math.pow(currentGeneValues.get(j), this.parameters
					.get(j));
		
			degradation *= Math.pow(currentGeneValues.get(this.getGene()),
					this.parameters.get(this.mad.getGeneCount()));
		

		return synthesis * parameters.get(this.mad.getGeneCount()+1)
				- degradation * parameters.get(this.mad.getGeneCount() + 2);
	
	}

}
