# Supplementary material for: Comparison of evolutionary algorithms in gene regulatory network model inference
Source: BMC Bioinformatics. 2010 Jan 27;11:59. doi: 10.1186/1471-2105-11-59 (PMC2831005; doi:10.1186/1471-2105-11-59)
Supplement: Additional file 4 — Algorithm implementation. This archive contains the code for the seven methods implemented (Corresponding application code). More details on how to use it can be found in Additional File 2. [file 1471-2105-11-59-S4.ZIP › src/ie/dcu/modsci/grn/utils/SingleGeneSumOfSquaredErrorsEvaluator.java]

package ie.dcu.modsci.grn.utils;

import java.util.ArrayList;

public class SingleGeneSumOfSquaredErrorsEvaluator extends
		SingleGeneModelEvaluator {

	public SingleGeneSumOfSquaredErrorsEvaluator() {
		// TODO Auto-generated constructor stub
	}

	@Override
	protected double evaluate(ArrayList<ArrayList<Double>> simulatedData,
			int gene) {
		double result=0;
		for(int i=0;i<this.mad.getTimeSeriesCount();i++)
		{
			ArrayList<Double> difference = MathUtils.AddVector(
					simulatedData.get(i), MathUtils.MultiplyVector(mad.getMad().get(i).get(gene), -1));


			for (int j = 0; j < mad.getTimeSpans().get(i).size(); j++) {
				result += Math.pow(difference.get(j)
						, 2);

			}
		}
		return result;

	}

}
