# Supplementary material for: Comparison of evolutionary algorithms in gene regulatory network model inference
Source: BMC Bioinformatics. 2010 Jan 27;11:59. doi: 10.1186/1471-2105-11-59 (PMC2831005; doi:10.1186/1471-2105-11-59)
Supplement: Additional file 4 — Algorithm implementation. This archive contains the code for the seven methods implemented (Corresponding application code). More details on how to use it can be found in Additional File 2. [file 1471-2105-11-59-S4.ZIP › src/ie/dcu/modsci/grn/utils/TextFileDataFormatter.java]

package ie.dcu.modsci.grn.utils;

import java.io.BufferedReader;
import java.io.BufferedWriter;
import java.io.FileNotFoundException;
import java.io.FileReader;
import java.io.FileWriter;
import java.io.IOException;
import java.util.ArrayList;
import java.util.Arrays;

import eva2.server.go.individuals.AbstractEAIndividual;
import eva2.server.go.populations.Population;

public class TextFileDataFormatter {

	/**
	 * @param args
	 */
	public static void main(String[] args) {

		//one gene stuff

//		{
//		ArrayList<Integer> rateConstants= new ArrayList<Integer>();
//		int geneCount=50;
//
//		
//		rateConstants.add(2*geneCount);
//		rateConstants.add(2*geneCount+1);
//		MicroarrayData mad= new MicroarrayData("SS50GeneratedData.txt");
//		mad.initMadFromFile();
//		ArrayList<ArrayList<Double>> allParams=GenerateModelData.ReadSSParameters("SS50Params.txt");
////
//		{
//			int gene=0;
//			String[] files= {"gene1.txt" };
//			Double[] parameters=//{0.0,0.0,0.0,0.0,0.0,0.0,0.0,0.0,0.0,0.0,0.0,0.0,0.0,0.0,0.0,0.0,
//					//0.0,0.0,0.0,0.0,0.0,0.0,0.0,0.0,0.0,0.0,0.0,0.0,0.0,0.0,0.0,0.0,0.0,0.0,0.0,0.0,0.0,0.0,0.0,0.0,0.0,0.0,0.0,0.0,0.0,0.0,0.0,0.0,0.0,0.0};//not interested in these values
//				allParams.get(gene).toArray(new Double[0]);//{0, 0, 1, 0, -0.1, 2, 0, 0, 0, 0, 15, 10};
//			//{0.0,-0.5996858724662362,0.0,0.0,-0.6564760157471532,
//					//0.0,0.0,0.0,0.0,0.0,1.0,0.0,0.0,0.0,0.0,0.0,0.0,0.0,0.0,0.0,1.0,1.0};
//
//			simpleRunsStatistics(files, "gene1format.txt", parameters, rateConstants, mad, gene);
//		}
//		{
//			int gene=1;
//			String[] files= {"gene2.txt" };
//			Double[] parameters=//{0.0,0.0,0.0,0.0,0.0,0.0,0.0,0.0,0.0,0.0,0.0,0.0,0.0,0.0,0.0,0.0,
//					//0.0,0.0,0.0,0.0,0.0,0.0,0.0,0.0,0.0,0.0,0.0,0.0,0.0,0.0,0.0,0.0,0.0,0.0,0.0,0.0,0.0,0.0,0.0,0.0,0.0,0.0,0.0,0.0,0.0,0.0,0.0,0.0,0.0,0.0};//not interested in these values
//				allParams.get(gene).toArray(new Double[0]);//{0, 0, 1, 0, -0.1, 2, 0, 0, 0, 0, 15, 10};
//			//{0.0,-0.5996858724662362,0.0,0.0,-0.6564760157471532,
//					//0.0,0.0,0.0,0.0,0.0,1.0,0.0,0.0,0.0,0.0,0.0,0.0,0.0,0.0,0.0,1.0,1.0};
//
//			simpleRunsStatistics(files, "gene2format.txt", parameters, rateConstants, mad, gene);
//		}
//		{
//			int gene=2;
//			String[] files= {"gene3.txt" };
//			Double[] parameters=//{0.0,0.0,0.0,0.0,0.0,0.0,0.0,0.0,0.0,0.0,0.0,0.0,0.0,0.0,0.0,0.0,
//					//0.0,0.0,0.0,0.0,0.0,0.0,0.0,0.0,0.0,0.0,0.0,0.0,0.0,0.0,0.0,0.0,0.0,0.0,0.0,0.0,0.0,0.0,0.0,0.0,0.0,0.0,0.0,0.0,0.0,0.0,0.0,0.0,0.0,0.0};//not interested in these values
//				allParams.get(gene).toArray(new Double[0]);//{0, 0, 1, 0, -0.1, 2, 0, 0, 0, 0, 15, 10};
//			//{0.0,-0.5996858724662362,0.0,0.0,-0.6564760157471532,
//					//0.0,0.0,0.0,0.0,0.0,1.0,0.0,0.0,0.0,0.0,0.0,0.0,0.0,0.0,0.0,1.0,1.0};
//
//			simpleRunsStatistics(files, "gene3format.txt", parameters, rateConstants, mad, gene);
//		}
//		{
//			int gene=3;
//			String[] files= {"gene4.txt" };
//			Double[] parameters=//{0.0,0.0,0.0,0.0,0.0,0.0,0.0,0.0,0.0,0.0,0.0,0.0,0.0,0.0,0.0,0.0,
//					//0.0,0.0,0.0,0.0,0.0,0.0,0.0,0.0,0.0,0.0,0.0,0.0,0.0,0.0,0.0,0.0,0.0,0.0,0.0,0.0,0.0,0.0,0.0,0.0,0.0,0.0,0.0,0.0,0.0,0.0,0.0,0.0,0.0,0.0};//not interested in these values
//				allParams.get(gene).toArray(new Double[0]);//{0, 0, 1, 0, -0.1, 2, 0, 0, 0, 0, 15, 10};
//			//{0.0,-0.5996858724662362,0.0,0.0,-0.6564760157471532,
//					//0.0,0.0,0.0,0.0,0.0,1.0,0.0,0.0,0.0,0.0,0.0,0.0,0.0,0.0,0.0,1.0,1.0};
//
//			simpleRunsStatistics(files, "gene4format.txt", parameters, rateConstants, mad, gene);
//		}
//		
//		{
//			int gene=4;
//			String[] files= {"gene5.txt" };
//			Double[] parameters=//{0.0,0.0,0.0,0.0,0.0,0.0,0.0,0.0,0.0,0.0,0.0,0.0,0.0,0.0,0.0,0.0,
//					//0.0,0.0,0.0,0.0,0.0,0.0,0.0,0.0,0.0,0.0,0.0,0.0,0.0,0.0,0.0,0.0,0.0,0.0,0.0,0.0,0.0,0.0,0.0,0.0,0.0,0.0,0.0,0.0,0.0,0.0,0.0,0.0,0.0,0.0};//not interested in these values
//				allParams.get(gene).toArray(new Double[0]);//{0, 0, 1, 0, -0.1, 2, 0, 0, 0, 0, 15, 10};
//			//{0.0,-0.5996858724662362,0.0,0.0,-0.6564760157471532,
//					//0.0,0.0,0.0,0.0,0.0,1.0,0.0,0.0,0.0,0.0,0.0,0.0,0.0,0.0,0.0,1.0,1.0};
//
//			simpleRunsStatistics(files, "gene5format.txt", parameters, rateConstants, mad, gene);
//		}}
		
		
//
//				{
//					String[] files= {"24pho5.txt" };
//					double[] parameters=
//					//{0.0,0.0,0.0,0.48677337291117695,0.0,0.0,0.0,-0.9530847929367541,0.0,-2.4517963518311685};
//					//		{0,0,2,0,-1};
//					//		{0,-1,2,0,0};
//					//		{0,0,2,0,-1};
//					//{0,0,0,2,-1};
//					//{0.0,0.0,0.0,0.0,0.0,0.0,0.0,0.0,-0.27139422103893995,0.0,0.0,-2.2681327952138166,0.0,0.0,0.0,0.0
//						//	,-2.959825421041553,0.0,0.0,0.0};
////					{0.0,0.0,0.0,0.0,0.0,0.0,-2.6270316186751135,0.0,0.0,0.0,0.0,0.0,0.0,0.0,0.0,0.0,0.0,0.0,0.0,0.0,
////							0.0,0.0,0.0,-1.4417148796966819,0.0,0.0,0.0,0.1503028686060679,0.0,0.0};
////						{0.0,0.0,0.0,0.0,0.0,0.0,0.0,0.0,0.0,0.0,1.0171587904762083,0.0,-1.79972293792542,0.0,0.0,0.0,-1.9450007897758597,0.0,0.0,0.0,0.0,0.0,0.0,0.0,0.0,0.0,0.0,0.0,0.0,0.0,0.0,0.0,0.0,0.0,0.0,0.0,0.0,0.0,0.0,0.0,0.0,0.0,0.0,0.0,0.0,0.0,0.14376244044329844,2.8869951151239253,0.0,0.0
////						};
//					{0.0,0.0,0.0,0.0,0.0,0.0,0.0,0.0,0.0,0.0,0.0,0.0,0.0,0.0,0.0,0.0,0.0,0.0,0.0,0.0,0.0,0.0,0.0,0.0};
//							perceptronStatistics(files, "genepho5format.txt", parameters);
//				}
//				{
//					String[] files=  {"gene2.txt" };
//					double[]  parameters=
//							//	{2,0,0,0,0};
//					//{-2.143767854622836,0.0,0.0,0.0,0.0,0.0,-0.5273419907298651,2.79498263562129,0.0,0.0};
//					//		{0,-1,2,0,0};
//					//		{0,0,2,0,-1};
//					//{0,0,0,2,-1};
//					//{0.0,0.0,0.0,0.0,0.0,0.0,0.0,0.9388827279333825,0.0,0.0,0.0,0.0,0.0,2.757749797781905,0.0,
//						//	-2.925682779122521,0.0,0.0,0.0,0.0};
//					{0.0,0.0,0.0,0.0,0.0,0.0,0.0,0.0,0.0,0.0,0.0,0.0,0.0,0.0,0.0,0.0,0.0,0.0,0.0,0.0,2.8690903890868693,
//							0.0,0.0,0.0,-0.10875716523894718,0.0,0.0,0.0,0.0,0.0};
//					//{0.0,0.0,0.0,0.0,0.0,0.0,0.0,1.2707253682729167,0.0,0.0,0.4705595798988078,0.0,0.0,0.0,0.0,0.0,0.0,0.6862098445090252,0.0,0.0,0.5902144771164268,0.0,0.0,0.0,0.0,0.0,0.0,0.0,0.0,0.0,0.0,0.0,0.0,0.0,0.0,0.0,0.0,0.0,0.0,0.0,0.0,0.0,0.0,0.0,0.0,0.0,0.07200146046830369,0.0,0.0,0.0
//					//		};
//					//{0.0,0.0,0.0,0.0,0.0,0.0,0.0,0.0,0.0,0.0,0.0,0.0,0.0,0.0,0.0,0.0,0.0,0.0,0.0,0.0,0.0,0.0,0.0,0.0};
//					perceptronStatistics(files, "gene2format.txt", parameters);
//				}
//				{
//					String[] files= {"gene3.txt" };
//					double[] parameters=
//							//	{0,-1,0,0,0};
//						//		{2,0,0,0,0};
//					//{0.0,0.0,0.0,0.0,0.0,0.0,0.0522709324576196,0.0,2.3856069123514647,-1.9442623014296323};
//					//			{0,0,2,0,-1};
//					//{0,0,0,2,-1};
//					{0.0,0.0,0.0,0.0,0.0,0.0,0.0,-2.3716390891297445,0.0,0.0,0.0,0.0,0.0,0.0,0.0,0.0,0.0,0.0,0.0,1.7461626596268172,
//						0.0,0.0,0.0,0.0,0.0,0.0,0.0,0.0,0.9057623371946484,0.0};
//					//{0.0,0.0,0.0,-0.7130051151716241,0.0,0.0,0.0,0.0,-2.8180766750170445,-0.6786417085401872,0.0,
//						//	0.0,0.0,0.0,0.0,0.0,0.0,0.0,0.0,0.0};
//					//{0.0,0.0,0.0,0.0,0.0,0.0,0.0,0.0,0.0,0.0,0.0,0.0,0.0,0.0,0.0,0.0,0.0,0.0,0.0,0.0,1.6278943195014444,0.0,0.0,0.0,0.0,0.0,0.0,0.0,0.0,0.0,-2.6282049212692353,0.0,0.0,0.0,0.0,0.0,0.3381770174504246,0.0,0.0,0.0,0.0,-1.334154409052639,0.0,0.0,0.0,0.0,0.0,0.0,0.0,0.30452920741394784
//							//};
//					perceptronStatistics(files, "gene3format.txt", parameters);
//				}
//				{
//					String[] files= {"gene4.txt" };
//					double[] parameters=
//							//	{0,0,2,0,-1};
//					//{0.0,0.0,0.0,0.0,0.0,0.053994872553203344,0.0,0.0,-1.7340740254193032,-2.3510080608030965};
//					
//					{0.0,0.0,0.0,0.0,0.0,0.0,0.0,0.0,0.0,0.0,0.0,0.0,0.0,0.0,0.0,0.0,0.0,0.0,0.0,0.46978004396357687,0.0,0.0,0.0,
//							0.4707569594187788,0.0,0.0,0.0,0.0,0.0,0.0};
//					//{0.0,0.0,0.0,1.3180540714594802,0.0,0.0,0.0,0.0,0.0,0.0,-0.19996588226883816,0.0,0.0,0.0,0.0,0.0,
//						//	0.0,0.0,0.6574635967564504,0.0};
////					{0.0,0.0,0.0,0.0,0.0,0.0,1.9036334220003894,0.0,0.0,0.0,0.0,0.0,0.0,0.0,0.0,0.0,0.0,-0.12624330779799653,1.5374797102361297,0.0,0.0,0.0,0.0,0.0,0.0,0.0,0.0,0.0,0.0,0.0,0.0,0.0,0.0,0.0,0.0,0.0,0.0,0.0,0.0,0.0,0.0,0.0,0.0,0.0,1.5628704741410697,-0.3580117606723423,0.0,0.0,0.0,0.0
////							};
//					perceptronStatistics(files, "gene4format.txt", parameters);
//				}
//				{
//					String[] files= {"gene5.txt" };
//					double[] parameters=
//						
//							//	{0,0,0,2,0};
//						
//					//{0.0,0.0,0.0,0.0,2.084677452609238,0.0,0.0,1.200312572763715,0.0,-0.8111224450811996};
//					{0.0,0.0,0.0,0.0,0.0,0.0,0.0,0.0,0.0,0.0,0.0,0.0,0.0,0.0,0.0,-0.33348196499603766,0.0,0.0,0.0,0.0,-2.8441243002601353,
//							0.0,0.0,0.0,0.0,0.0,0.0,0.0,0.29443720409107055,0.0};
//					//{0.0,0.0,0.0,0.0,0.0,0.0,0.0,0.0,0.0,0.0,-1.6055946498374274,-2.808176772824958,0.0,
//					//		2.104921007954184,0.0,0.0,0.0,0.0,0.0,0.0};
//					//{0.0,0.0,0.0,0.0,0.0,0.0,0.0,0.0,0.0,0.0,0.0,0.0,0.0,0.0,0.0,0.0,0.0,0.0,0.0,0.0,-0.6441896691163684,0.0,0.0,0.0,-1.4220733085120614,0.0,0.0,0.0,0.0,0.0,0.0,0.0,0.0,0.0,0.0,-2.4562809097682674,0.29595680194696694,0.0,0.0,0.0,0.0,0.0,0.0,0.0,0.0,0.0,0.0,1.2640325479324845,0.0,0.0};
//					
//					perceptronStatistics(files, "gene5Format.txt", parameters);
//				}
				
//				{
//					String[] files= {"gene6.txt" };
//					double[] parameters=
//						//		{0,0,2,0,-1};
//						//		{2,0,0,0,0};
//						//		{0,-1,2,0,0};
//						//		{0,0,2,0,-1};
//					//{0.0,0.0,0.0,0.0,0.0,-0.20360125668358675,0.0,1.425152861920549,0.0,-0.8090792905269852};
//					//{0.0,0.3091290128099691,0.0,0.0,0.0,0.0,0.8246003699039566,0.0,0.0,0.0,0.0,0.0,0.0,0.0,0.0,0.0,0.0,0.0,0.0,0.0,0.0,
//							//0.0,0.0,0.0,0.0,0.0,0.0,0.0,0.0,-1.4927501214439667};
//					{0.0,0.0,0.0,0.0,0.0,0.0,0.0,0.0,0.0,0.0,1.1270168856184828,0.0,0.0,0.0,0.0,
//							-2.524759117499431,0.0,0.0,2.11328128903555,0.0};
//					perceptronStatistics(files, "keedwel20gene6.txt", parameters);
//				}

//		{
//				String[] files= {"revision2NoiseNew.txt" };
//				int geneCount=5;
//				MicroarrayData mad= new MicroarrayData("SS5GeneratedData2Noise.txt");
//						mad.initMadFromFile();
//						ArrayList<ArrayList<Double>> parameters=GenerateModelData.ReadSSParameters("Tominaga5SSParams.txt");
//				spiethStatistics(files, "revision2NoiseNewFormat.txt", parameters, mad);
//		}
//				{
//				String[] files= {"S7ScaledRuns.txt" };
//				int geneCount=7;
//				MicroarrayData mad= new MicroarrayData("S7Scaled.txt");
//						mad.initMadFromFile();
//						ArrayList<ArrayList<Double>> parameters=new ArrayList<ArrayList<Double>>();
//						//parameters=GenerateModelData.ReadSSParameters("SS10Params.txt");
//						for(int i=0;i<geneCount;i++)
//						{
//							ArrayList<Double> geneParams= new ArrayList<Double>();
//							for(int j=0;j<geneCount*2+2;j++)
//								geneParams.add(0.0);
//							parameters.add(geneParams);
//						}
//				spiethStatistics(files, "S7format.txt", parameters, mad);
//				}
//		//kikuchi
		ArrayList<Integer> rateConstants= new ArrayList<Integer>();
		int geneCount=5;

		for(int i=0;i<geneCount;i++)
		{
		rateConstants.add((2*geneCount+2)*(i+1)-2);
		rateConstants.add((2*geneCount+2)*(i+1)-1);
		}
		MicroarrayData mad= new MicroarrayData("SS5GeneratedData5Noise.txt");
		mad.initMadFromFile();
//
		
			String[] files= {"5NoiseNew.txt"  };
			double[] parameters=//new double[geneCount*(geneCount*2+2)];
					{0, 0,1,0,-0.1,2,0,0,0,0,15,10,2,0,0,0,0
			
						,0,2,0,0,0,10,10,0,-0.1,0,0,0,0,-0.1,2,0,0,10,10,0,2,0,0,-1,0,0,0,2
						,0,8,10,0,0,0,2,0,0,0,0,0,2,10,10};

			simpleMultigeneRunsStatistics(files, "5NoiseNewFormat.txt", parameters, rateConstants, mad);
		
	}


	public static void spiethStatistics(String[] files, 
			String outputFileName, ArrayList<ArrayList<Double>> parameters, MicroarrayData mad
	)
	{
		ArrayList<ArrayList<ArrayList<Double>>> solutions;
		ArrayList<Double> fitness;


		solutions= new ArrayList<ArrayList<ArrayList<Double>>>();
		fitness=new ArrayList<Double>();

		for(int i=0;i<files.length;i++)
		{
			try {
				BufferedReader file= new BufferedReader(new FileReader(files[i]));

				boolean finished=false;

				while(!finished)
				{
					try{
						String line= file.readLine();
						String parameterLine=null;
						while(!line.startsWith(" Termination"))
						{
							parameterLine=line;
							line=file.readLine();
						}
						line=file.readLine();
						line=file.readLine();
						line=file.readLine();
						line=line.replace('[',  ' ').replace(']', ' ').trim();
						ArrayList<Integer> structure= new ArrayList<Integer>();
						for(int j=0;j<line.length();j++)
						{
							char[] characterString = {line.charAt(j)};
							structure.add(Integer.parseInt(new String(characterString)));
						}


						String[] splitLine=parameterLine.split("\\s");
						ArrayList<Double> parametersForStructure= new ArrayList<Double>();
						int j=9;
						char[] characterString = {'['};
						while(!splitLine[splitLine.length-j+1].contains(new String(characterString)))
						{
							parametersForStructure.add(Double.parseDouble(
									splitLine[splitLine.length-j].
									replace('[',  ' ').replace(']', ' ').replace(',', ' ').replace(';', ' ').trim()));	
							j++;
						}


						ArrayList<ArrayList<Double>> solution= new ArrayList<ArrayList<Double>>();
						int parameterIndex=0;
						for( j=0;j<mad.getGeneCount();j++)
						{
							ArrayList<Double> gene= new ArrayList<Double>();

							for(int k=0;k<mad.getGeneCount()*2;k++)
							{
								if(structure.get(j*2*mad.getGeneCount()+k)==0)
									gene.add(0.0);
								else
								{
									gene.add(parametersForStructure.get(parametersForStructure.size()-1-parameterIndex));
									parameterIndex++;
								}
							}
							gene.add(parametersForStructure.get(mad.getGeneCount()*2-j*2-1));
							gene.add(parametersForStructure.get(mad.getGeneCount()*2-j*2-2));

							solution.add(gene);
						}


						solutions.add(solution);
						line=file.readLine();
						fitness.add(Double.parseDouble(line.split(" ")[4].replace(',', ' ').trim()));
					}
					catch(NullPointerException e)
					{
						finished=true;
					}
				}
			}catch (Exception e) {

				e.printStackTrace();
			}
		}

		//compute statistics
		ArrayList<Double> sensitivities= new ArrayList<Double>();
		ArrayList<Double> specificities= new ArrayList<Double>();
		ArrayList<Double> ses= new ArrayList<Double>();
		ArrayList<Double> dataSEs= new ArrayList<Double>();

		double pos=0, neg=0;
		for(int i=0;i<parameters.size();i++)
		{
			for(int j=0;j<parameters.get(i).size()-2;j++)
				if(parameters.get(i).get(j)==0)
					neg++;
				else

					pos++;
		}

		double sens=0,spec=0,se=0;
		
		for(int i=0;i<solutions.size();i++)
		{

			for(int j=0;j<solutions.get(i).size();j++)
			{
				int k;
				for( k=0;k<solutions.get(i).get(j).size()-2;k++)
				{
					if(solutions.get(i).get(j).get(k)==0 && parameters.get(j).get(k)==0 )
						spec++;

					if(solutions.get(i).get(j).get(k)!=0 && parameters.get(j).get(k)!=0 )
						sens++;

					se+=Math.pow(solutions.get(i).get(j).get(k)-parameters.get(j).get(k),2);
				
				}
				se+=Math.pow(solutions.get(i).get(j).get(k)-parameters.get(j).get(k),2);
				se+=Math.pow(solutions.get(i).get(j).get(k+1)-parameters.get(j).get(k+1),2);
			}

			spec/=neg;
			sens/=pos;


			sensitivities.add(sens);
			specificities.add(spec);
			ses.add(se);

		}
		ArrayList<Double> variances= new ArrayList<Double>();

		double koRobustness=0,rcRobustness=0;
		for(int i=0;i<parameters.size();i++)
		{
			for(int j=0;j<parameters.get(i).size();j++)
			{
				double mean =0, variance=0;
				for(int k=0;k<solutions.size();k++)
					mean+=solutions.get(k).get(i).get(j);
				mean/=solutions.size();
				for(int k=0;k<solutions.size();k++)
					variance+=Math.pow(mean-solutions.get(k).get(i).get(j), 2);
				variance/=solutions.size();
				variances.add(variance);
				if(j<mad.getGeneCount()*2)
					koRobustness+=variance;
				else
					rcRobustness+=variance;
			}


		}


		koRobustness/=mad.getGeneCount()*mad.getGeneCount();
		rcRobustness/=mad.getGeneCount()*2;


		int dataPoints=0;
		for(int i=0;i<mad.getTimeSeriesCount();i++)
			dataPoints+=mad.getExperimentCount().get(i);
		
		dataPoints*=mad.getGeneCount();

		CompleteSumOfSquaredProcentualErrors evaluator= new CompleteSumOfSquaredProcentualErrors();
		evaluator.setMad(mad);

		for(int i=0;i<solutions.size();i++)
		{

			GRNSSystemModel model =new GRNSSystemModel(solutions.get(i));
			dataSEs.add(evaluator.evaluate(model)/dataPoints);
		}

		//write to file
		try {
			BufferedWriter file= new BufferedWriter(new FileWriter(outputFileName));
			for(int i=0;i<parameters.size();i++)
			{
				for(int j=0;j<parameters.get(i).size();j++)
					file.write(String.valueOf(parameters.get(i).get(j))+ " ");

			}
			file.write("Fitness Se Sensitivity Specificity DataSE ");
			file.newLine();

			for(int i=0;i<solutions.size();i++)
			{ 
				for(int k=0;k<solutions.get(i).size();k++)
				{
					for(int j=0;j<solutions.get(i).get(k).size();j++)
						file.write(String.valueOf(solutions.get(i).get(k).get(j))+ " ");


				}
				file.write(" "+fitness.get(i) +" "+ses.get(i)+" "+sensitivities.get(i)+
						" "+specificities.get(i)+" "+dataSEs.get(i));
				file.newLine();
			}

			file.write(variances.toString());
			file.newLine();
			file.write("Fitness: " + MathUtils.Min(fitness)+"/"+MathUtils.Average(fitness));
			file.newLine();
			file.write("ParameterMSE: " + MathUtils.Min(ses)+"/"+MathUtils.Average(ses));
			file.newLine();
			file.write("DataMSE: " + MathUtils.Min(dataSEs)+"/"+MathUtils.Average(dataSEs));
			file.newLine();
			file.write("Sensitivity: " + MathUtils.Max(sensitivities)+"/"+MathUtils.Average(sensitivities));
			file.newLine();
			file.write("Specificity: " +  MathUtils.Max(specificities)+"/"+MathUtils.Average(specificities));
			file.newLine();
			file.write("Robustness: " +koRobustness+"/"+rcRobustness);

			file.close();
		} catch (IOException e) {
			// TODO Auto-generated catch block
			e.printStackTrace();
		}
	}
	public static void perceptronStatistics(String[] files, 
			String outputFileName, double[] parameters
	)
	{//MSE computed by hand in excel file, this gives SE
		ArrayList<ArrayList<Double>> solutions;
		ArrayList<Double> fitness;

		double robustness=0;
		solutions= new ArrayList<ArrayList<Double>>();
		fitness=new ArrayList<Double>();

		for(int i=0;i<files.length;i++)
		{
			try {
				BufferedReader file= new BufferedReader(new FileReader(files[i]));

				boolean finished=false;

				while(!finished)
				{
					try{
						String line= file.readLine();
						String parameterLine=null;
						while(!line.startsWith(" Termination"))
						{
							parameterLine=line;
							line=file.readLine();
						}
						line=file.readLine();
						line=file.readLine();
						line=file.readLine();
						String[] splitLine= line.split("\\; ");
						ArrayList<Integer> structure= new ArrayList<Integer>();
						for(int j=0;j<splitLine.length;j++)
						{
							structure.add(Integer.parseInt(splitLine[j].replace('[',  ' ').replace(']', ' ').trim()));
						}

						ArrayList<Integer> correctStructure= new ArrayList<Integer>();
						for(int j=0;j<structure.size();j++)
							if(!correctStructure.contains(structure.get(j)))
								correctStructure.add(structure.get(j));

						Integer[] orderedStructure= new Integer[0];
						orderedStructure=correctStructure.toArray(orderedStructure);
						Arrays.sort(orderedStructure);

						splitLine=parameterLine.split("\\s");
						ArrayList<Double> parametersForStructure= new ArrayList<Double>();
						for(int j=0;j<orderedStructure.length;j++)
						{
							parametersForStructure.add(Double.parseDouble(
									splitLine[splitLine.length-orderedStructure.length+j].
									replace('[',  ' ').replace(']', ' ').replace(',', ' ').trim()));
							//look in file if you have the right no of params for structure
						}
						ArrayList<Double> solution= new ArrayList<Double>();
						for(int j=0;j<parameters.length;j++)
						{

							solution.add(0.0);
						}
						for(int j=0;j<orderedStructure.length;j++)
						{
							solution.set(orderedStructure[j], parametersForStructure.get(j));
						}

						solutions.add(solution);
						line=file.readLine();
						fitness.add(Double.parseDouble(line.split(" ")[4].replace(',', ' ').trim()));
					}
					catch(NullPointerException e)
					{
						finished=true;
					}
				}
			}catch (Exception e) {

				e.printStackTrace();
			}
		}

		//compute statistics
		ArrayList<Double> sensitivities= new ArrayList<Double>();
		ArrayList<Double> specificities= new ArrayList<Double>();
		ArrayList<Double> ses= new ArrayList<Double>();

		double pos=0, neg=0;
		for(int i=0;i<parameters.length;i++)
		{
			if(parameters[i]==0)
				neg++;
			else

				pos++;
		}
		for(int i=0;i<solutions.size();i++)
		{
			double sens=0,spec=0,se=0;
			for(int j=0;j<solutions.get(i).size();j++)
			{
				if(solutions.get(i).get(j)==0 && parameters[j]==0 )
					spec++;

				if(solutions.get(i).get(j)!=0 && parameters[j]!=0 )
					sens++;

				se+=Math.pow(solutions.get(i).get(j)-parameters[j],2);
			}
			spec/=neg;
			sens/=pos;


			sensitivities.add(sens);
			specificities.add(spec);
			ses.add(se);
		}
		ArrayList<Double> variances= new ArrayList<Double>();

		for(int i=0;i<parameters.length;i++)
		{
			double mean =0, variance=0;
			for(int j=0;j<solutions.size();j++)
				mean+=solutions.get(j).get(i);
			mean/=solutions.size();
			for(int j=0;j<solutions.size();j++)
				variance+=Math.pow(mean-solutions.get(j).get(i), 2);
			variance/=solutions.size();
			variances.add(variance);

		}


		for(int i=0;i<variances.size();i++)
		{

			robustness+=variances.get(i);

		}

		robustness/=variances.size();


		//write to file
		try {
			BufferedWriter file= new BufferedWriter(new FileWriter(outputFileName));
			for(int i=0;i<parameters.length;i++)
			{
				file.write(String.valueOf(parameters[i])+ " ");

			}
			file.write("Fitness Se Sensitivity Specificity ");
			file.newLine();

			for(int i=0;i<solutions.size();i++)
			{
				file.write(solutions.get(i).toString());
				file.write(" "+fitness.get(i) +" "+ses.get(i)+" "+sensitivities.get(i)+
						" "+specificities.get(i));
				file.newLine();
			}
			file.write(variances.toString());
			file.newLine();
			file.write("Fitness: " + MathUtils.Min(fitness)+"/"+MathUtils.Average(fitness));
			file.newLine();
			file.write("SE: " + MathUtils.Min(ses)+"/"+MathUtils.Average(ses));

			file.newLine();
			file.write("Sensitivity: " + MathUtils.Max(sensitivities)+"/"+MathUtils.Average(sensitivities));
			file.newLine();
			file.write("Specificity: " +  MathUtils.Max(specificities)+"/"+MathUtils.Average(specificities));
			file.newLine();
			file.write("Robustness: " +robustness);

			file.close();
		} catch (IOException e) {
			// TODO Auto-generated catch block
			e.printStackTrace();
		}
	}

	public static void simpleRunsStatistics(String[] files, 
			String outputFileName, Double[] parameters, ArrayList<Integer> rateConstants,
			MicroarrayData mad, int gene)
	{
		ArrayList<ArrayList<Double>> solutions;
		ArrayList<Double> fitness;

		double koRobustness=0, rcRobustness=0;
		solutions= new ArrayList<ArrayList<Double>>();
		fitness=new ArrayList<Double>();

		for(int i=0;i<files.length;i++)
		{
			try {
				BufferedReader file= new BufferedReader(new FileReader(files[i]));

				boolean finished=false;

				while(!finished)
				{
					try{
						String line= file.readLine();
						while(!line.startsWith(" Best solution"))
							line=file.readLine();
						line=file.readLine();
						String[] splitLine= line.split("\\; ");
						ArrayList<Double> solution= new ArrayList<Double>();
						for(int j=0;j<splitLine.length;j++)
						{
							solution.add(Double.parseDouble(splitLine[j].replace('[',  ' ').replace(']', ' ').trim()));
						}
						solutions.add(solution);
						line=file.readLine();
						fitness.add(Double.parseDouble(line.split(" ")[4].replace(',', ' ').trim()));
					}
					catch(NullPointerException e)
					{
						finished=true;
					}
				}
			}catch (Exception e) {

				e.printStackTrace();
			}
		}

		//compute statistics
		ArrayList<Double> sensitivities= new ArrayList<Double>();
		ArrayList<Double> specificities= new ArrayList<Double>();
		ArrayList<Double> ses= new ArrayList<Double>();

		double pos=0, neg=0;
		for(int i=0;i<parameters.length;i++)
		{
			if(parameters[i]==0)
				neg++;
			else
				if(!rateConstants.contains(i))
					pos++;
		}
		for(int i=0;i<solutions.size();i++)
		{
			double sens=0,spec=0,se=0;
			for(int j=0;j<solutions.get(i).size();j++)
			{
				if(solutions.get(i).get(j)==0 && parameters[j]==0 && !rateConstants.contains(j))
					spec++;

				if(solutions.get(i).get(j)!=0 && parameters[j]!=0 && !rateConstants.contains(j))
					sens++;

				se+=Math.pow(solutions.get(i).get(j)-parameters[j],2);
			}
			spec/=neg;
			sens/=pos;


			sensitivities.add(sens);
			specificities.add(spec);
			ses.add(se);
		}
		ArrayList<Double> variances= new ArrayList<Double>();

		for(int i=0;i<parameters.length;i++)
		{
			double mean =0, variance=0;
			for(int j=0;j<solutions.size();j++)
				mean+=solutions.get(j).get(i);
			mean/=solutions.size();
			for(int j=0;j<solutions.size();j++)
				variance+=Math.pow(mean-solutions.get(j).get(i), 2);
			variance/=solutions.size();
			variances.add(variance);

		}


		for(int i=0;i<variances.size();i++)
		{
			if(rateConstants.contains(i))
				rcRobustness+=variances.get(i);
			else
				koRobustness+=variances.get(i);
		}
		rcRobustness/=rateConstants.size();
		koRobustness/=variances.size()-rateConstants.size();

		int dataPoints=0;
		for(int i=0;i<mad.getTimeSeriesCount();i++)
			dataPoints+=mad.getExperimentCount().get(i);
		//data se single gene
		ArrayList<Double> dataSE=new ArrayList<Double>();
		SingleGeneSumOfSquaredProcentualErrorsEvaluator evaluator= new SingleGeneSumOfSquaredProcentualErrorsEvaluator();
		evaluator.setMad(mad);
		for(int i=0;i<solutions.size();i++)
		{

			SingleGeneGrnSSystemModel model =new SingleGeneGrnSSystemModel(mad,gene,solutions.get(i));
			dataSE.add(evaluator.evaluate(model)/dataPoints);
		}

		//data SE multi gene
		/*
		ArrayList<Double> dataSE=new ArrayList<Double>();
		CompleteSumOfSquaredErrorsEvaluator evaluator= new CompleteSumOfSquaredErrorsEvaluator();
		evaluator.setMad(mad);
		for(int i=0;i<solutions.size();i++)
		{
			ArrayList<ArrayList<Double>> solution=new ArrayList<ArrayList<Double>>();
			for(int i=0;i<)
			GRNSSystemModel model =new GRNSSystemModel(solution);
			dataSE.add(evaluator.evaluate(model));
		}*/

		//write to file
		try {
			BufferedWriter file= new BufferedWriter(new FileWriter(outputFileName));
			for(int i=0;i<parameters.length;i++)
			{
				file.write(String.valueOf(parameters[i])+ " ");

			}
			file.write("Fitness ParameterMSe Sensitivity Specificity DATAMSE");
			file.newLine();

			for(int i=0;i<solutions.size();i++)
			{
				file.write(solutions.get(i).toString());
				file.write(" "+fitness.get(i) +" "+ses.get(i)+" "+sensitivities.get(i)+
						" "+specificities.get(i)+" "+dataSE.get(i));
				file.newLine();
			}
			file.write(variances.toString());
			file.newLine();
			file.write("Fitness: " + MathUtils.Min(fitness)+"/"+MathUtils.Average(fitness));
			file.newLine();
			file.write("SE: " + MathUtils.Min(ses)+"/"+MathUtils.Average(ses));
			file.newLine();
			file.write("dataSE: " + MathUtils.Min(dataSE)+"/"+MathUtils.Average(dataSE));
			file.newLine();
			file.write("Sensitivity: " + MathUtils.Max(sensitivities)+"/"+MathUtils.Average(sensitivities));
			file.newLine();
			file.write("Specificity: " +  MathUtils.Max(specificities)+"/"+MathUtils.Average(specificities));
			file.newLine();
			file.write("Robustness: " + koRobustness+"/"+rcRobustness);

			file.close();
		} catch (IOException e) {
			// TODO Auto-generated catch block
			e.printStackTrace();
		}

	}


	public static void simpleMultigeneRunsStatistics(String[] files, 
			String outputFileName, double[] parameters, ArrayList<Integer> rateConstants,
			MicroarrayData mad)
	{
		ArrayList<ArrayList<Double>> solutions;
		ArrayList<Double> fitness;

		double koRobustness=0, rcRobustness=0;
		solutions= new ArrayList<ArrayList<Double>>();
		fitness=new ArrayList<Double>();

		for(int i=0;i<files.length;i++)
		{
			try {
				BufferedReader file= new BufferedReader(new FileReader(files[i]));

				boolean finished=false;

				while(!finished)
				{
					try{
						String line= file.readLine();
						while(!line.startsWith(" Best solution"))
							line=file.readLine();
						line=file.readLine();
						String[] splitLine= line.split("\\; ");
						ArrayList<Double> solution= new ArrayList<Double>();
						for(int j=0;j<splitLine.length;j++)
						{
							solution.add(Double.parseDouble(splitLine[j].replace('[',  ' ').replace(']', ' ').trim()));
						}
						solutions.add(solution);
						line=file.readLine();
						fitness.add(Double.parseDouble(line.split(" ")[4].replace(',', ' ').trim()));
					}
					catch(NullPointerException e)
					{
						finished=true;
					}
				}
			}catch (Exception e) {

				e.printStackTrace();
			}
		}

		//compute statistics
		ArrayList<Double> sensitivities= new ArrayList<Double>();
		ArrayList<Double> specificities= new ArrayList<Double>();
		ArrayList<Double> ses= new ArrayList<Double>();

		double pos=0, neg=0;
		for(int i=0;i<parameters.length;i++)
		{
			if(parameters[i]==0)
				neg++;
			else
				if(!rateConstants.contains(i))
					pos++;
		}
		for(int i=0;i<solutions.size();i++)
		{
			double sens=0,spec=0,se=0;
			for(int j=0;j<solutions.get(i).size();j++)
			{
				if(solutions.get(i).get(j)==0 && parameters[j]==0 && !rateConstants.contains(j))
					spec++;

				if(solutions.get(i).get(j)!=0 && parameters[j]!=0 && !rateConstants.contains(j))
					sens++;

				se+=Math.pow(solutions.get(i).get(j)-parameters[j],2);
			}
			spec/=neg;
			sens/=pos;


			sensitivities.add(sens);
			specificities.add(spec);
			ses.add(se);
		}
		ArrayList<Double> variances= new ArrayList<Double>();

		for(int i=0;i<parameters.length;i++)
		{
			double mean =0, variance=0;
			for(int j=0;j<solutions.size();j++)
				mean+=solutions.get(j).get(i);
			mean/=solutions.size();
			for(int j=0;j<solutions.size();j++)
				variance+=Math.pow(mean-solutions.get(j).get(i), 2);
			variance/=solutions.size();
			variances.add(variance);

		}


		for(int i=0;i<variances.size();i++)
		{
			if(rateConstants.contains(i))
				rcRobustness+=variances.get(i);
			else
				koRobustness+=variances.get(i);
		}
		rcRobustness/=rateConstants.size();
		koRobustness/=variances.size()-rateConstants.size();

		int dataPoints=0;
		for(int i=0;i<mad.getTimeSeriesCount();i++)
			dataPoints+=mad.getExperimentCount().get(i);
		

		dataPoints*=mad.getGeneCount();
		//data SE multi gene
		
		ArrayList<Double> dataSE=new ArrayList<Double>();
		CompleteSumOfSquaredErrorsEvaluator evaluator= new CompleteSumOfSquaredErrorsEvaluator();
		evaluator.setMad(mad);
		for(int i=0;i<solutions.size();i++)
		{
			int index=0;
			ArrayList<ArrayList<Double>> solution=new ArrayList<ArrayList<Double>>();
			for(int k=0;k<mad.getGeneCount();k++)
			{
				ArrayList<Double> gene= new ArrayList<Double>();
				for(int j=0;j<mad.getGeneCount()*2+2;j++)
				{
					gene.add(solutions.get(i).get(index));
					index++;
				}
				solution.add(gene);
			}
			GRNSSystemModel model =new GRNSSystemModel(solution);
			dataSE.add(evaluator.evaluate(model)/dataPoints);
		}

		//write to file
		try {
			BufferedWriter file= new BufferedWriter(new FileWriter(outputFileName));
			for(int i=0;i<parameters.length;i++)
			{
				file.write(String.valueOf(parameters[i])+ " ");

			}
			file.write("Fitness ParameterMSe Sensitivity Specificity DATAMSE");
			file.newLine();

			for(int i=0;i<solutions.size();i++)
			{
				file.write(solutions.get(i).toString());
				file.write(" "+fitness.get(i) +" "+ses.get(i)+" "+sensitivities.get(i)+
						" "+specificities.get(i)+" "+dataSE.get(i));
				file.newLine();
			}
			file.write(variances.toString());
			file.newLine();
			file.write("Fitness: " + MathUtils.Min(fitness)+"/"+MathUtils.Average(fitness));
			file.newLine();
			file.write("SE: " + MathUtils.Min(ses)+"/"+MathUtils.Average(ses));
			file.newLine();
			file.write("dataSE: " + MathUtils.Min(dataSE)+"/"+MathUtils.Average(dataSE));
			file.newLine();
			file.write("Sensitivity: " + MathUtils.Max(sensitivities)+"/"+MathUtils.Average(sensitivities));
			file.newLine();
			file.write("Specificity: " +  MathUtils.Max(specificities)+"/"+MathUtils.Average(specificities));
			file.newLine();
			file.write("Robustness: " + koRobustness+"/"+rcRobustness);

			file.close();
		} catch (IOException e) {
			// TODO Auto-generated catch block
			e.printStackTrace();
		}

	}


	public static void multipleEARunsToExcelCompatibleFile(String[] files, 
			String outputFileName)
	{
		ArrayList<Integer> functionCalls= new ArrayList<Integer>();
		ArrayList<ArrayList<Double>> bestFitnessRuns= new ArrayList<ArrayList<Double>>();
		ArrayList<String> bestSolutions= new ArrayList<String>();
		ArrayList<String> bestFitness= new ArrayList<String>();

		for(int i=0;i<files.length;i++)
		{
			try {
				BufferedReader file= new BufferedReader(new FileReader(files[i]));

				String line= file.readLine();
				while(!line.startsWith(" Runs performed"))
				{
					ArrayList<Double> run= new ArrayList<Double>();
					while(!line.startsWith("Fit.-calls"))
						line=file.readLine();
					line=file.readLine();

					while(!line.startsWith(" Termination"))
					{
						double fitness=0;
						String[] values=line.split("\t");
						if(bestFitnessRuns.isEmpty())
							functionCalls.add(Integer.parseInt(values[0].trim()));
						values=values[1].split("[;\\[\\] ]");
						for(int j=0;j<values.length;j++)
						{
							if(values[j]!=null&& !values[j].isEmpty())
								fitness+=Double.parseDouble(values[j]);
						}
						run.add(fitness);
						line=file.readLine();
					}
					bestFitnessRuns.add(run);
					line=file.readLine();
					line=file.readLine();
					line=file.readLine();

					line.replace("[", "");
					line.replace("]", "");
					line.replace(";", "");
					bestSolutions.add(line);
					line=file.readLine();
					line.replace(" Best Fitness: [", "");
					line.replace("]", "");
					line.replace(";", "");
					bestFitness.add(line);
					line=file.readLine();
					line=file.readLine();
				}
				file.close();
			} catch (Exception e) {

				e.printStackTrace();
			}
		}

		//write to file
		try {
			BufferedWriter file= new BufferedWriter(new FileWriter(outputFileName));
			for(int i=0;i<functionCalls.size();i++)
			{
				file.write(functionCalls.get(i).toString());
				for(int j=0;j<bestFitnessRuns.size();j++)
					file.write(" "+bestFitnessRuns.get(j).get(i).toString());
				file.newLine();

			}
			file.newLine();
			for(int i=0;i<bestSolutions.size();i++)
			{
				file.write(bestSolutions.get(i)+" "+bestFitness.get(i));
				file.newLine();
			}
			file.close();
		} catch (IOException e) {
			// TODO Auto-generated catch block
			e.printStackTrace();
		}

	}

	public static void paretoFrontMultipleRunsToExcelCompatibleFile(String[] files, 
			String outputFileName, int maxFunctionCalls)
	{
		ArrayList<Integer> functionCalls= new ArrayList<Integer>();
		ArrayList<ArrayList<Double>> bestFitnessRuns= new ArrayList<ArrayList<Double>>();//best data RMS from pareto front
		ArrayList<ArrayList<String>> bestSolutionRuns= new ArrayList<ArrayList<String>>();

		for(int i=0;i<files.length;i++)
		{
			try {
				BufferedReader file= new BufferedReader(new FileReader(files[i]));


				String line= file.readLine();
				while(line!=null && !line.isEmpty())
				{
					double minFitness=Double.MAX_VALUE;
					String bestInParetorFront="";
					int functionCall=0;
					ArrayList<Double> run = new ArrayList<Double>(); 
					ArrayList<String> runBest = new ArrayList<String>(); 
					while(functionCall!=maxFunctionCalls)
					{
						while(!line.startsWith("*"))
						{
							String[] splitLine= line.split(" ");

							double fitness=0;
							int j=0;
							while(!splitLine[j].contains("fitness"))
							{j++;}
							j+=2;
							while(!splitLine[j].contains("]"))
							{
								fitness+=Double.parseDouble(splitLine[j].split("\\;")[0]);
								j++;
							}

							if(fitness<minFitness)
							{
								minFitness=fitness;
								bestInParetorFront=line;
							}

							line=file.readLine();
						}

						functionCall=Integer.parseInt(line.split("\\*\\*\\*\\*\\*\\*\\*\\*")[1]);
						if(!functionCalls.contains(functionCall))
							functionCalls.add(functionCall);

						run.add(minFitness);
						runBest.add(bestInParetorFront);


						line=file.readLine();
					}

					bestFitnessRuns.add(run);
					bestSolutionRuns.add(runBest);

				}

				file.close();
			} catch (Exception e) {

				e.printStackTrace();
			}
		}

		//write to file
		try {
			BufferedWriter file= new BufferedWriter(new FileWriter(outputFileName));
			for(int i=0;i<functionCalls.size();i++)
			{
				file.write(functionCalls.get(i).toString());
				for(int j=0;j<bestFitnessRuns.size();j++)
				{
					file.write(" "+bestFitnessRuns.get(j).get(i).toString());
					//file.write(" "+bestSolutionRuns.get(j).get(i));

				}
				file.newLine();

			}
			for(int j=0;j<bestSolutionRuns.size();j++)
			{
				file.write(bestSolutionRuns.get(j).get(bestSolutionRuns.get(j).size()-1));
				file.newLine();
			}

			file.close();
		} catch (IOException e) {
			// TODO Auto-generated catch block
			e.printStackTrace();
		}

	}

	public static void iteratedEARunsToExcelCompatibleFile(String[] files, 
			String outputFileName, int selectedRun, int generationCount, int[] selectedIterationsCount)
	{
		ArrayList<Integer> functionCalls= new ArrayList<Integer>();
		ArrayList<ArrayList<ArrayList<Double>>> bestFitnessRuns= new ArrayList<ArrayList<ArrayList<Double>>>();
		ArrayList<String> bestSolutions= new ArrayList<String>();
		ArrayList<String> bestFitness= new ArrayList<String>();

		for(int i=0;i<files.length;i++)
		{
			try {
				BufferedReader file= new BufferedReader(new FileReader(files[i]));

				String line= file.readLine();
				int k=0;
				while(line!=null&&!line.startsWith(" Runs performed"))
				{
					try{
						ArrayList<ArrayList<Double>> run= new ArrayList<ArrayList<Double>>();
						while(!line.startsWith("Fit.-calls"))
							line=file.readLine();
						line=file.readLine();

						int selectedIterations=0;
						while(selectedIterations<selectedIterationsCount[k])
						{
							ArrayList<Double> iteration= new ArrayList<Double>();
							for(int j=0;j<selectedRun-1;j++)
							{
								line=file.readLine();//jump over first stage
							}
							int generation=0;
							while(generation<generationCount)
							{
								double fitness=0;
								String[] values=line.split("\t");
								int currentFitnessCalls=Integer.parseInt(values[0].trim());
								if(bestFitnessRuns.isEmpty()&& run.isEmpty())
									functionCalls.add(currentFitnessCalls);
								values=values[1].split("[;\\[\\] ]");
								for(int j=0;j<values.length;j++)
								{
									if(values[j]!=null&& !values[j].isEmpty())
										fitness+=Double.parseDouble(values[j]);
								}
								iteration.add(fitness);
								line=file.readLine();
								generation++;
							}
							run.add(iteration);
							selectedIterations++;
						}
						bestFitnessRuns.add(run);

						while(!line.startsWith(" Best"))
							line=file.readLine();

						line=file.readLine();

						line.replace("[", "");
						line.replace("]", "");
						line.replace(";", "");
						bestSolutions.add(line);
						line=file.readLine();
						line.replace(" Best Fitness: [", "");
						line.replace("]", "");
						line.replace(";", "");
						bestFitness.add(line);

						line=file.readLine();
						line=file.readLine();

						k++;
					} catch(Exception e)//if one run is not finished the reading stops
					{line=null;}
				}
				file.close();
			} catch (Exception e) {

				e.printStackTrace();
			}
		}

		//write to file
		try {
			BufferedWriter file= new BufferedWriter(new FileWriter(outputFileName));
			for(int k=0;k<bestFitnessRuns.size();k++)
			{
				for(int i=0;i<functionCalls.size();i++)
				{
					file.write(functionCalls.get(i).toString());
					for(int j=0;j<bestFitnessRuns.get(k).size();j++)
						file.write(" "+bestFitnessRuns.get(k).get(j).get(i).toString());
					file.newLine();

				}
			}
			file.newLine();
			for(int i=0;i<bestSolutions.size();i++)
			{
				file.write(bestSolutions.get(i)+" "+bestFitness.get(i));
				file.newLine();
			}
			file.close();
		} catch (IOException e) {
			// TODO Auto-generated catch block
			e.printStackTrace();
		}

	}

}
