# Supplementary material for: Comparison of evolutionary algorithms in gene regulatory network model inference
Source: BMC Bioinformatics. 2010 Jan 27;11:59. doi: 10.1186/1471-2105-11-59 (PMC2831005; doi:10.1186/1471-2105-11-59)
Supplement: Additional file 4 — Algorithm implementation. This archive contains the code for the seven methods implemented (Corresponding application code). More details on how to use it can be found in Additional File 2. [file 1471-2105-11-59-S4.ZIP › README.txt]

This source code is an implementation of seven evolutionary algorithms used for regulatory network inference. This work uses the EvA2 framework, and is conveyed as the 'corresponding application code' of 'combined work' using the mentioned framework (covered by the licence document provided with Eva2 and with this code, lgpl-3.0.txt). 

This code is covered by the GNU GENERAL PUBLIC LICENSE, Version 3.  

This code requires the EvA2 framework version provided in Additional File 3 of this paper. For information on how to use the code, please read Additional File 2 of this paper.
