# Supplementary material for: Comparison of evolutionary algorithms in gene regulatory network model inference
Source: BMC Bioinformatics. 2010 Jan 27;11:59. doi: 10.1186/1471-2105-11-59 (PMC2831005; doi:10.1186/1471-2105-11-59)
Supplement: Additional file 5 — Data sets. An archive containing the datasets used for the experiments presented here. [file 1471-2105-11-59-S5.ZIP]

Archive with 33 entries (33 files):
- S24Scaled.txt
- S7Scaled.txt
- S6Scaled.txt
- ANN50Params.txt
- ANN5GeneratedData10Noise.txt
- SS5GeneratedData10Noise.txt
- SS5GeneratedData5Noise.txt
- SS5GeneratedData1Noise.txt
- SS5GeneratedData2Noise.txt
- ANN5GeneratedData2Noise.txt
- SS30GeneratedData.txt
- SS50GeneratedData.txt
- Ann10GeneratedData.txt
- Ann20GeneratedData.txt
- Ann30GeneratedData.txt
- Ann50GeneratedData.txt
- Perceptron5GeneratedData.txt
- SS10GeneratedData.txt
- SS20GeneratedData.txt
- Tominaga5SSGeneratedData.txt
- ANN5GeneratedData1Noise.txt
- ANN5GeneratedData5Noise.txt
- SS30Params.txt
- SS10Params.txt
- SS20Params.txt
- ANN20Params.txt
- ANN30Params.txt
- ANN10Params.txt
- Tominaga2SSGeneratedData.txt
- Tominaga5SSParams.txt
- Perceptron5Params.txt
- Tominaga2SSParams.txt
- README_.txt
