# Supplementary material for: Comparison of evolutionary algorithms in gene regulatory network model inference
Source: BMC Bioinformatics. 2010 Jan 27;11:59. doi: 10.1186/1471-2105-11-59 (PMC2831005; doi:10.1186/1471-2105-11-59)
Supplement: Additional file 5 — Data sets. An archive containing the datasets used for the experiments presented here. [file 1471-2105-11-59-S5.ZIP › S24Scaled.txt]

24 1                      
18
0 0.07 0.07 0.07 0.07 0.07 0.07 0.07 0.07 0.07 0.07 0.07 0.07 0.07 0.07 0.07 0.07 0.07                     
0.690243902 0.465853659 0.141463415 0.42195122 0.341463415 0.390243902 0.99999 0.502439024 0.414634146 0.0000001 0.492682927 0.092682927 0.197560976 0.953658537 0.448780488 0.275609756 0.056097561 0.412195122 0.34261242 0.385438972 0.286937901 0.561027837 0.511777302 0.565310493
0.482926829 0.297560976 0.373170732 0.392682927 0.385365854 0.390243902 0.548780488 0.458536585 0.451219512 0.47804878 0.43902439 0.268292683 0.343902439 0.468292683 0.42195122 0.46097561 0.209756098 0.410421286 0.291220557 0.516059957 0.361884368 0.464668094 0.443254818 0.597430407
0.551219512 0.490243902 0.768292683 0.402439024 0.324390244 0.317073171 0.251219512 0.46097561 0.426829268 0.956097561 0.47804878 0.775609756 0.66097561 0.229268293 0.385365854 0.297560976 0.751219512 0.439689579 0.419700214 0.524625268 0.51391863 0.443254818 0.539614561 0.507494647
0.185365854 0.42195122 0.770731707 0.404878049 0.36097561 0.248780488 0.229268293 0.424390244 0.43902439 0.863414634 0.37804878 0.919512195 0.673170732 0.092682927 0.417073171 0.385365854 0.708536585 0.439467849 0.372591006 0.518201285 0.430406852 0.451820128 0.464668094 0.488222698
0.282926829 0.443902439 0.568292683 0.519512195 0.419512195 0.36097561 0.319512195 0.395121951 0.431707317 0.492682927 0.47804878 0.617073171 0.5 0.275609756 0.424390244 0.326829268 0.665853659 0.416186253 0.39614561 0.394004283 0.496788009 0.468950749 0.552462527 0.460385439
0.270731707 0.356097561 0.480487805 0.468292683 0.475609756 0.287804878 0.412195122 0.385365854 0.404878049 0.473170732 0.341463415 0.487804878 0.414634146 0.2 0.365853659 0.334146341 0.553658537 0.453658537 0.291220557 0.516059957 0.6124197 0.516059957 0.565310493 0.518201285
0.46097561 0.5 0.229268293 0.504878049 0.365853659 0.429268293 0.326829268 0.485365854 0.480487805 0.275609756 0.490243902 0.348780488 0.392682927 0.275609756 0.429268293 0.248780488 0.453658537 0.426829268 0.479657388 0.456102784 0.586723769 0.488222698 0.571734475 0.539614561
0.431707317 0.4 0.236585366 0.429268293 0.43902439 0.553658537 0.524390244 0.465853659 0.373170732 0.248780488 0.368292683 0.114634146 0.33902439 0.258536585 0.436585366 0.307317073 0.304878049 0.45 0.691648822 0.518201285 0.556745182 0.479657388 0.481798715 0.507494647
0.565853659 0.392682927 0.253658537 0.380487805 0.490243902 0.663414634 0.27804878 0.492682927 0.42195122 0.258536585 0.46097561 0.070731707 0.351219512 0.375609756 0.468292683 0.32195122 0.165853659 0.452549889 0.82012848 0.52248394 0.552462527 0.563169165 0.511777302 0.492505353
0.602439024 0.526829268 0.453658537 0.46097561 0.541463415 0.565853659 0.331707317 0.458536585 0.434146341 0.4 0.404878049 0.175609756 0.356097561 0.643902439 0.412195122 0.634146341 0.248780488 0.442128603 0.805139186 0.537473233 0.483940043 0.593147752 0.511777302 0.528907923
0.56097561 0.392682927 0.653658537 0.351219512 0.573170732 0.463414634 0.373170732 0.412195122 0.409756098 0.714634146 0.451219512 0.52195122 0.607317073 0.72195122 0.424390244 0.780487805 0.597560976 0.460310421 0.745182013 0.584582441 0.501070664 0.627408994 0.516059957 0.464668094
0.387804878 0.529268293 0.626829268 0.463414634 0.397560976 0.47804878 0.46097561 0.431707317 0.458536585 0.780487805 0.37804878 0.819512195 0.585365854 0.565853659 0.47804878 0.682926829 0.714634146 0.428381375 0.65738758 0.498929336 0.479657388 0.546038544 0.443254818 0.507494647
0.353658537 0.470731707 0.526829268 0.456097561 0.356097561 0.312195122 0.448780488 0.43902439 0.504878049 0.548780488 0.451219512 0.704878049 0.512195122 0.458536585 0.4 0.602439024 0.67804878 0.447450111 0.505353319 0.509635974 0.479657388 0.526766595 0.509635974 0.518201285
0.292682927 0.424390244 0.390243902 0.397560976 0.458536585 0.33902439 0.482926829 0.297560976 0.402439024 0.385365854 0.358536585 0.573170732 0.380487805 0.43902439 0.365853659 0.487804878 0.509756098 0.422616408 0.398286938 0.496788009 0.494646681 0.479657388 0.417558887 0.507494647
0.36097561 0.429268293 0.409756098 0.470731707 0.465853659 0.456097561 0.441463415 0.419512195 0.458536585 0.248780488 0.419512195 0.480487805 0.46097561 0.370731707 0.441463415 0.426829268 0.52195122 0.430155211 0.338329764 0.483940043 0.616702355 0.468950749 0.533190578 0.447537473
0.375609756 0.504878049 0.304878049 0.446341463 0.556097561 0.407317073 0.526829268 0.395121951 0.42195122 0.3 0.419512195 0.358536585 0.387804878 0.429268293 0.509756098 0.414634146 0.431707317 0.478713969 0.456102784 0.620985011 0.507494647 0.52248394 0.492505353 0.408993576
0.463414634 0.356097561 0.353658537 0.47804878 0.453658537 0.573170732 0.363414634 0.492682927 0.480487805 0.182926829 0.490243902 0.343902439 0.385365854 0.492682927 0.504878049 0.368292683 0.336585366 0.416407982 0.462526767 0.471092077 0.584582441 0.385438972 0.543897216 0.526766595
0.543902439 0.456097561 0.32195122 0.414634146 0.453658537 0.617073171 0.536585366 0.443902439 0.43902439 0.295121951 0.56097561 0.182926829 0.314634146 0.607317073 0.52195122 0.502439024 0.22195122 0.439689579 0.623126338 0.537473233 0.552462527 0.509635974 0.481798715 0.505353319
