# Supplementary material for: Comparison of evolutionary algorithms in gene regulatory network model inference
Source: BMC Bioinformatics. 2010 Jan 27;11:59. doi: 10.1186/1471-2105-11-59 (PMC2831005; doi:10.1186/1471-2105-11-59)
Supplement: Additional file 5 — Data sets. An archive containing the datasets used for the experiments presented here. [file 1471-2105-11-59-S5.ZIP › S7Scaled.txt]

7 1                
18
0 0.07 0.07 0.07 0.07 0.07 0.07 0.07 0.07 0.07 0.07 0.07 0.07 0.07 0.07 0.07 0.07 0.07         
0.141463415 0.42195122 0.092682927 0.953658537 0.056097561 0.690243902 0.465853659           
0.373170732 0.392682927 0.268292683 0.468292683 0.209756098 0.482926829 0.297560976           
0.768292683 0.402439024 0.775609756 0.229268293 0.751219512 0.551219512 0.490243902           
0.770731707 0.404878049 0.919512195 0.092682927 0.708536585 0.185365854 0.42195122           
0.568292683 0.519512195 0.617073171 0.275609756 0.665853659 0.282926829 0.443902439           
0.480487805 0.468292683 0.487804878 0.2 0.553658537 0.270731707 0.356097561           
0.229268293 0.504878049 0.348780488 0.275609756 0.453658537 0.46097561 0.5           
0.236585366 0.429268293 0.114634146 0.258536585 0.304878049 0.431707317 0.4           
0.253658537 0.380487805 0.070731707 0.375609756 0.165853659 0.565853659 0.392682927           
0.453658537 0.46097561 0.175609756 0.643902439 0.248780488 0.602439024 0.526829268           
0.653658537 0.351219512 0.52195122 0.72195122 0.597560976 0.56097561 0.392682927           
0.626829268 0.463414634 0.819512195 0.565853659 0.714634146 0.387804878 0.529268293           
0.526829268 0.456097561 0.704878049 0.458536585 0.67804878 0.353658537 0.470731707           
0.390243902 0.397560976 0.573170732 0.43902439 0.509756098 0.292682927 0.424390244           
0.409756098 0.470731707 0.480487805 0.370731707 0.52195122 0.36097561 0.429268293           
0.304878049 0.446341463 0.358536585 0.429268293 0.431707317 0.375609756 0.504878049           
0.353658537 0.47804878 0.343902439 0.492682927 0.336585366 0.463414634 0.356097561           
0.32195122 0.414634146 0.182926829 0.607317073 0.22195122 0.543902439 0.456097561           
