# Supplementary material for: Comparison of evolutionary algorithms in gene regulatory network model inference
Source: BMC Bioinformatics. 2010 Jan 27;11:59. doi: 10.1186/1471-2105-11-59 (PMC2831005; doi:10.1186/1471-2105-11-59)
Supplement: Additional file 5 — Data sets. An archive containing the datasets used for the experiments presented here. [file 1471-2105-11-59-S5.ZIP › ANN50Params.txt]

50
0.0 0.0 0.0 0.0 0.0 0.0 0.0 0.0 0.0 0.0 1.0171587904762083 0.0 -1.79972293792542 0.0 0.0 0.0 -1.9450007897758597 0.0 0.0 0.0 0.0 0.0 0.0 0.0 0.0 0.0 0.0 0.0 0.0 0.0 0.0 0.0 0.0 0.0 0.0 0.0 0.0 0.0 0.0 0.0 0.0 0.0 0.0 0.0 0.0 0.0 0.14376244044329844 2.8869951151239253 0.0 0.0
0.0 0.0 0.0 0.0 0.0 0.0 0.0 1.2707253682729167 0.0 0.0 0.4705595798988078 0.0 0.0 0.0 0.0 0.0 0.0 0.6862098445090252 0.0 0.0 0.5902144771164268 0.0 0.0 0.0 0.0 0.0 0.0 0.0 0.0 0.0 0.0 0.0 0.0 0.0 0.0 0.0 0.0 0.0 0.0 0.0 0.0 0.0 0.0 0.0 0.0 0.0 0.07200146046830369 0.0 0.0 0.0
0.0 0.0 0.0 0.0 0.0 0.0 0.0 0.0 0.0 0.0 0.0 0.0 0.0 0.0 0.0 0.0 0.0 0.0 0.0 0.0 1.6278943195014444 0.0 0.0 0.0 0.0 0.0 0.0 0.0 0.0 0.0 -2.6282049212692353 0.0 0.0 0.0 0.0 0.0 0.3381770174504246 0.0 0.0 0.0 0.0 -1.334154409052639 0.0 0.0 0.0 0.0 0.0 0.0 0.0 0.30452920741394784
0.0 0.0 0.0 0.0 0.0 0.0 1.9036334220003894 0.0 0.0 0.0 0.0 0.0 0.0 0.0 0.0 0.0 0.0 -0.12624330779799653 1.5374797102361297 0.0 0.0 0.0 0.0 0.0 0.0 0.0 0.0 0.0 0.0 0.0 0.0 0.0 0.0 0.0 0.0 0.0 0.0 0.0 0.0 0.0 0.0 0.0 0.0 0.0 1.5628704741410697 -0.3580117606723423 0.0 0.0 0.0 0.0
0.0 0.0 0.0 0.0 0.0 0.0 0.0 0.0 0.0 0.0 0.0 0.0 0.0 0.0 0.0 0.0 0.0 0.0 0.0 0.0 -0.6441896691163684 0.0 0.0 0.0 -1.4220733085120614 0.0 0.0 0.0 0.0 0.0 0.0 0.0 0.0 0.0 0.0 -2.4562809097682674 0.29595680194696694 0.0 0.0 0.0 0.0 0.0 0.0 0.0 0.0 0.0 0.0 1.2640325479324845 0.0 0.0
0.0 0.0 0.0 0.4699805663572203 0.0 0.0 0.0 0.0 0.0 0.0 0.0 0.0 0.0 0.0 0.0 0.0 0.0 0.0 0.0 0.0 0.0 0.0 0.0 -2.255607901366722 0.0 0.0 0.0 0.0 0.0 0.0 0.0 0.0 0.0 0.0 0.4662101146135189 0.0 -1.0224803125527362 0.0 0.0 0.0 0.0 0.0 0.0 0.0 0.0 0.0 -1.2207259853691426 0.0 0.0 0.0
0.0 0.0 0.0 0.0 0.0 0.0 0.0 0.0 0.0 0.0 0.0 0.0 0.0 0.0 0.0 0.0 0.0 0.0 0.0 0.0 0.0 0.0 0.0 0.0 0.0 0.0 0.0 0.0 0.0 0.0 0.0 0.0 0.0 0.0 0.0 0.0 0.0 0.0 0.0 0.0 0.0 -2.9650161184725894 0.0 0.0 0.0 0.0 0.0 0.0 0.698275561510862 1.3479789194954552
0.0 0.0 0.0 0.0 0.0 0.4249083553984909 0.0 2.070031200409975 0.0 0.0 -2.716133283766034 0.0 0.0 0.0 0.0 0.0 0.0 0.0 0.0 0.0 0.0 0.0 0.0 0.0 0.0 0.0 0.0 0.0 0.0 0.0 0.0 0.0 0.0 0.0 2.9561190429872717 0.0 0.0 0.0 0.0 0.0 0.0 0.0 0.0 0.0 0.0 1.4735855673891853 0.0 0.0 0.0 0.0
0.0 0.0 0.0 0.0 0.0 0.0 0.0 2.0225625531083153 0.0 0.0 -0.4159674551799277 0.0 0.0 0.0 0.0 0.0 0.0 0.0 0.0 0.0 0.0 0.0 0.0 0.0 2.5567010199236337 0.0 0.0 0.0 0.0 0.0 0.0 0.0 0.0 0.0 2.0007007596938635 0.0 0.0 0.0 0.0 0.0 0.0 0.0 0.0 0.0 0.0 0.0 0.0 0.0 0.0 -2.691641329431781
0.0 0.0 0.0 0.0 0.0 0.0 2.763288221650612 0.0 0.0 0.0 0.0 0.0 0.0 0.0 0.0 0.0 0.0 0.0 0.0 0.0 0.0 0.0 0.0 0.0 0.0 0.0 0.0 0.0 1.888984099821351 0.0 0.0 0.0 0.0 0.0 0.5221559094349781 0.0 0.0 0.0 0.0 -2.9780380058357996 0.0 0.0 0.0 0.0 0.0 0.0 0.0 0.0 0.0 0.0
0.0 0.0 0.0 0.0 0.0 0.0 0.0 0.0 0.0 0.0 0.0 0.0 0.0 0.0 0.0 0.0 0.0 0.0 0.0 0.0 0.7259023701745955 0.0 0.0 0.0 0.0 0.0 0.0 0.0 0.0 0.0 0.0 1.1585722800497198 0.0 0.0 0.0 -1.1158364065048452 0.0 0.0 -1.0743650292349098 0.0 0.0 0.0 0.0 0.0 0.0 0.0 0.0 0.0 0.0 0.0
0.0 0.0 0.0 0.0 0.0 0.0 0.0 0.0 0.0 0.0 0.0 0.0 0.0 0.0 0.0 0.0 0.0 0.0 0.0 0.0 0.0 0.0 0.0 0.0 0.0 0.0 0.0 0.0 0.0 0.0 0.0 0.12517425443205088 0.0 0.0 -2.3891687962846717 0.0 0.0 0.0 0.0 0.0 0.0 0.0 0.0 0.0 -1.8941223655234998 0.0 0.0 0.0 0.7287672002907266 0.0
0.0 0.0 0.0 0.0 0.0 0.0 0.0 0.0 0.0 0.0 0.0 0.0 0.0 0.0 0.0 0.0 0.0 0.0 0.0 1.3687701865327888 0.0 0.0 0.0 0.0 0.0 2.300892878313099 0.0 0.0 0.0 0.0 0.0 0.0 0.0 0.0 0.0 -1.1023657934233226 0.0 0.0 1.3555409758796992 0.0 0.0 0.0 0.0 2.0640287570027027 0.0 0.0 0.0 0.0 0.0 0.0
0.0 0.0 0.0 0.0 0.0 0.0 0.0 0.0 0.0 0.0 0.0 0.0 0.0 0.0 0.0 0.0 0.0 0.0 0.0 0.0 0.0 0.0 0.0 0.0 0.0 0.0 0.0 0.0 -1.9238019702358178 2.403402025474291 0.0 0.0 0.0 0.0 0.0 0.0 0.0 0.0 0.0 -0.5507901805634074 0.0 0.0 0.0 0.0 0.0 0.0 0.09459482493382332 0.0 0.0 1.7090016264614647
0.0 0.0 -2.2189544106254053 0.0 0.0 0.0 0.0 0.0 0.0 0.0 0.0 0.0 0.0 0.0 0.0 0.0 0.0 0.0 0.0 0.0 0.0 0.0 0.0 0.0 0.6363958370509 0.0 0.0 0.0 0.0 0.0 0.0 0.0 0.0 0.0 -0.8110595997724772 0.0 0.0 0.0 0.0 2.3117331395440317 0.0 2.9547409526747526 0.0 0.0 0.0 0.0 0.0 0.0 0.0 0.0
0.0 0.0 0.0 0.0 0.0 -2.8195217136432262 0.0 0.0 0.0 0.0 0.0 0.0 0.0 0.0 0.0 0.0 0.0 0.0 0.0 0.0 0.0 0.0 0.0 0.0 0.0 0.0 0.0 0.0 0.0 0.0 -2.0094478674138996 0.0 0.0 0.0 0.0 -1.7687280089667903 0.0 0.0 0.0 0.0 0.0 0.0 0.0 0.0 2.2938048621486065 0.0 0.0 0.0 0.0 0.0
0.0 0.0 0.0 0.0 0.0 0.0 0.0 0.0 0.0 0.0 0.0 0.0 0.0 0.0 0.0 0.0 0.0 0.0 0.0 0.0 0.0 0.0 0.0 0.0 -2.585733846555436 0.0 2.392536910362871 0.0 0.0 0.0 0.0 0.0 1.832084081721172 1.0617472997219553 0.0 0.0 0.0 0.0 -1.2090571936716707 0.0 0.0 0.0 0.0 0.0 0.0 0.0 0.0 0.0 0.0 0.0
0.0 0.0 0.0 0.0 0.0 -2.412862824190017 2.1241171088420794 0.0 0.0 0.0 0.0 0.0 0.0 0.0 0.0 0.0 0.0 -2.5161245061573068 0.0 0.0 0.0 0.0 0.0 0.0 0.0 0.0 0.0 0.0 0.0 0.0 0.0 0.0 0.0 0.0 0.0 0.0 0.0 0.0 0.0 0.0 0.0 0.0 0.0 0.0 1.4171360564395856 0.0 0.0 0.0 0.0 0.0
0.0 0.0 0.0 0.0 0.0 0.0 0.0 0.0 0.0 0.0 0.0 0.0 0.0 0.0 0.0 0.0 0.0 0.0 0.0 0.0 0.0 0.0 0.0 0.0 0.0 1.477383554204243 0.0 2.7583571767478468 0.7610360313262041 0.0 -2.498090400912722 0.0 0.0 -1.2418871583802595 0.0 0.0 0.0 0.0 0.0 0.0 0.0 0.0 0.0 0.0 0.0 0.0 0.0 0.0 0.0 0.0
0.0 0.0 0.0 0.0 0.0 0.0 0.0 0.0 0.0 0.0 0.0 0.0 0.1136244789386689 0.0 0.0 -1.9221589423292662 0.0 0.0 0.0 0.0 0.0 0.0 0.0 0.0 0.0 0.0 0.0 0.0 0.0 -2.5500059380115605 0.0 0.0 0.0 0.0 0.0 2.7376986120099387 0.0 0.0 0.0 0.0 0.0 0.0 0.0 0.0 0.0 0.0 0.0 0.0 0.0 0.19621074876032285
0.0 0.0 0.0 0.0 0.0 0.0 0.0 0.0 0.0 0.0 0.0 0.0 2.084894117746952 0.0 0.0 0.0 0.0 0.0 0.0 0.0 -0.7318841584934961 0.0 0.0 0.0 0.0 2.858207287009333 0.0 0.0 0.0 0.0 0.0 0.0 0.0 0.0 0.0 0.0 0.0 0.0 0.0 0.0 0.0 0.0 0.0 0.0 0.0 0.0 0.0 2.0005787387029477 0.0 0.0
0.0 0.0 0.0 2.501079911879028 0.0 1.1076566557575571 0.0 0.0 0.0 0.0 0.0 0.0 0.0 0.0 0.0 0.0 0.0 0.0 0.0 0.0 0.0 0.0 0.0 0.0 0.0 0.0 0.0 -0.18257293651955653 0.0 0.0 0.0 0.0 0.0 0.0 0.0 0.0 0.0 0.0 1.9718371709383593 0.0 0.0 0.0 0.0 0.0 0.0 0.0 0.0 -2.1335923414759277 0.0 0.0
0.0 0.0 0.0 0.0 0.0 0.0 0.0 0.0 0.0 0.0 0.0 0.0 0.0 0.0 0.0 0.0 0.0 0.0 0.0 0.0 0.0 0.0 0.0 0.0 0.0 0.0 0.0 0.4052795814186734 0.0 0.0 0.0 0.0 0.0 0.0 0.0 0.0 0.0 0.0 0.0 0.0 0.0 0.0 0.0 0.0 0.30668100109699603 0.0 1.0279746094639846 2.216358560990815 0.0 0.0
0.0 0.0 0.0 0.0 0.0 0.0 0.0 0.0 0.0 0.0 0.0 0.0 0.0 0.0 0.0 1.798287574113525 0.0 0.0 0.0 0.0 0.0 0.0 0.0 0.0 0.0 0.0 0.0 -2.863900868061606 0.0 0.0 0.0 0.0 -2.3788426730858867 0.0 0.0 0.0 0.0 0.0 -0.6745581558848306 0.0 0.0 0.0 0.0 0.0 0.0 0.0 0.0 0.0 0.0 -2.7829162752058494
0.0 0.0 0.0 0.0 0.0 0.0 0.0 0.0 0.0 0.0 0.0 -0.6408259161422349 0.0 0.0 0.0 0.0 0.0 0.0 0.0 0.0 0.0 0.0 0.0 0.0 0.0 0.0 0.0 0.0 -0.5911973366513799 0.0 0.0 0.0 0.0 2.3964149468884415 0.0 0.0 0.0 0.0 0.0 0.0 0.0 0.0 0.0 0.0 0.0 0.0 0.0 0.0 0.0 0.2956406770793376
0.0 0.0 0.0 0.0 0.0 0.0 0.0 0.0 0.0 0.0 0.0 0.0 0.0 0.0 0.0 0.0 0.0 -0.9147700827198264 0.0 0.0 0.0 0.0 0.0 0.0 0.0 0.0 -0.3573673805252948 0.0 0.0 0.0 0.0 0.0 -1.75084738766804 0.0 0.0 0.0 -0.6219002995919585 0.0 0.0 0.0 0.0 0.0 0.0 0.0 0.0 0.0 0.0 0.3764877382484011 0.0 0.0
0.0 0.0 0.0 0.0 0.0 0.0 0.0 -2.79625741241112 0.0 0.0 0.0 0.0 0.0 0.0 0.0 0.0 0.0 0.0 0.0 0.0 0.0 0.0 0.0 0.26143446781175417 0.0 0.0 0.0 0.0 0.0 1.850235897797651 0.0 0.0 0.0 0.0 0.0 0.0 0.0 0.0 -0.7505292062326729 0.0 0.0 0.0 0.0 0.0 0.0 0.0 0.0 0.0 0.0 2.7274399578303905
0.0 0.0 0.0 0.0 0.0 0.0 0.0 0.0 0.0 0.0 0.0 0.0 0.0 0.0 0.0 0.0 0.0 0.0 0.0 0.0 0.0 0.0 0.0 0.8764786330834049 0.0 -2.200550024458716 0.0 0.0 0.0 0.0 0.0 1.4670247289131844 0.0 -1.992801209205069 -2.538246807067062 0.0 0.0 0.0 0.0 0.0 0.0 0.0 0.0 0.0 0.0 0.0 0.0 0.0 0.0 0.0
0.0 0.0 1.0958790580809357 0.0 0.0 -2.3168478805615536 0.0 0.0 0.0 0.0 0.0 0.0 0.0 0.0 0.0 0.0 0.0 0.0 0.0 0.0 0.0 0.0 0.0 0.0 0.0 0.0 0.0 -1.606499069249748 0.0 0.0 0.0 0.0 0.0 -2.4536194507790388 0.0 0.0 0.0 0.0 0.0 0.0 0.0 0.0 0.0 -0.30055675480598376 0.0 0.0 0.0 0.0 0.0 0.0
0.0 0.0 -0.45175059335574375 0.0 0.0 0.0 -0.8536670152188419 0.0 0.0 0.0 0.0 0.0 0.0 0.0 0.0 0.0 0.0 0.0 0.0 0.0 0.0 0.0 0.0 0.0 0.0 0.0 0.0 0.0 0.0 1.5236139185882909 0.0 0.0 0.0 0.6100512096525619 0.0 0.0 0.0 0.0 0.0 0.0 0.0 0.0 0.0 0.0 0.0 0.0 0.0 0.0 0.0 0.0
0.0 0.0 0.0 0.3399139116091838 0.0 0.0 2.502028718868165 0.0 0.0 0.0 0.0 2.710992683757218 0.0 0.0 0.0 0.0 0.0 0.0 0.0 0.0 0.0 0.0 0.0 0.0 0.0 0.0 0.0 0.0 0.0 -1.9837724456382164 0.0 -2.0231750598641307 0.0 0.0 0.0 0.0 0.0 0.0 0.0 0.0 0.0 0.0 0.0 0.0 0.0 0.0 0.0 0.0 0.0 0.0
0.0 1.4504107864457332 0.0 0.0 0.0 0.0 0.0 0.0 0.0 0.0 2.5838971028129505 0.0 0.0 0.0 0.0 0.0 0.0 0.0 0.0 0.0 0.0 0.0 0.0 0.0 -0.7619369035043286 0.0 0.0 0.0 0.0 0.0 0.0 0.0 0.0 0.0 0.0 0.0 0.0 0.0 0.0 0.0 0.0 1.996172701351763 0.0 0.0 0.510936382999351 0.0 0.0 0.0 0.0 0.0
0.0 0.0 0.0 0.0 0.0 0.0 0.0 0.0 0.0 0.0 0.0 0.0 2.0799925630867087 0.0 0.0 0.0 0.0 0.0 0.0 0.0 0.0 0.0 0.0 -1.947476445328049 0.0 0.0 0.0 1.3779524368822464 0.0 0.0 -2.0968738446889112 0.0 0.0 0.0 0.0 0.0 0.0 0.0 0.0 0.0 0.0 -0.43197929782385813 0.0 0.0 0.0 0.0 0.0 0.0 0.0 0.0
0.0 0.0 0.0 0.0 0.0 0.0 0.0 0.0 0.0 0.0 0.0 0.0 0.0 0.0 0.0 0.46965255866013633 0.0 0.0 -2.9232338680863608 0.0 0.0 0.0 0.0 -0.9756746834752619 0.0 0.0 0.0 0.0 0.0 0.0 0.0 0.0 0.0 0.0 0.0 -1.7422728681041806 0.0 0.0 0.0 0.0 0.0 0.0 0.0 0.0 0.0 0.0 0.0 0.0 0.0 0.0
0.0 0.0 0.0 0.0 0.0 0.0 0.0 0.0 0.0 0.0 0.0 0.0 -0.5564582149644397 0.0 0.0 0.0 0.0 0.0 0.0 0.0 0.0 0.0 0.0 0.0 2.758843981110342 0.0 0.0 0.0 0.0 1.975939097036405 0.0 0.0 0.0 0.6523464945359159 0.0 0.0 0.0 0.0 0.0 0.0 0.0 0.0 0.0 0.0 0.0 0.0 0.0 0.0 0.0 0.0
0.0 0.0 0.0 0.0 0.0 0.0 0.0 0.0 0.0 0.0 -2.6863196249658796 1.8368790333208596 0.0 0.0 0.0 0.0 0.0 0.0 0.0 0.0 0.0 0.0 0.0 -0.9979214338068014 0.0 0.0 0.0 0.0 0.0 0.0 0.0 1.420879816718565 0.0 -1.543493295437245 0.0 0.0 0.0 0.0 0.0 0.0 0.0 0.0 0.0 0.0 0.0 0.0 0.0 0.0 0.0 0.0
0.0 0.0 0.0 0.0 0.0 0.0 0.0 0.0 0.0 0.0 0.0 -2.4771973206662508 0.0 0.0 0.0 0.0 0.0 0.0 0.0 0.0 0.0 0.0 0.0 -1.8580178652162596 0.0 0.0 0.0 0.0 0.0 0.0 0.0 0.0 2.142791027919407 0.0 0.0 0.0 0.0 0.0 0.0 0.0 0.0 0.0 0.0 0.0 0.0 0.0 0.0 0.0 2.2099985562826685 0.0
0.0 0.0 0.0 0.0 0.0 0.0 0.0 0.0 0.0 0.0 0.0 0.0 0.0 0.0 0.0 0.7247071109849976 0.0 0.0 0.0 0.0 0.0 0.0 0.0 0.0 0.0 0.0 0.0 0.0 0.0 0.0 0.0 0.0 0.0 0.0 0.0 0.0 0.22214862200664598 0.0 0.0 0.0 0.0 -2.0251945513966616 0.0 -0.5984147481082802 -2.4535885255598293 0.0 0.0 0.0 0.0 0.0
0.0 0.0 0.0 0.0 0.0 0.0 0.0 -0.831350573527196 0.0 0.0 0.0 0.0 0.0 0.0 0.0 0.0 0.0 0.0 0.0 0.0 0.0 0.0 0.0 0.0 0.0 0.0 0.0 0.0 0.0 2.4505524094377167 0.0 0.0 0.0 0.0 0.0 0.0 0.0 0.0 -1.346430833650202 0.685080646722799 0.0 0.0 0.0 0.0 0.0 0.0 0.0 0.0 0.0 0.0
0.0 0.0 0.0 0.0 0.0 0.0 0.0 0.0 0.9624882026585935 0.0 0.0 -2.288905833982785 0.0 0.0 0.0 0.0 0.0 0.0 0.0 0.0 0.0 0.0 0.0 0.0 0.0 0.0 0.0 0.0 0.0 0.0 0.0 0.0 0.0 0.0 0.0 0.0 0.0 0.0 0.0 2.2619702801236183 0.0 0.0 0.0 0.0 0.0 0.0 0.0 -0.4426531951505157 0.0 0.0
0.0 0.0 0.0 0.26013901396485295 0.0 0.0 0.0 0.0 0.0 0.0 0.0 0.0 0.0 0.0 0.0 0.0 -0.058821431667213986 0.0 0.0 0.0 0.0 0.0 0.0 0.0 0.0 0.0 0.0 0.0 0.0 0.0 0.0 0.0 0.0 0.0 0.0 0.0 0.0 0.0 2.5500067397941626 0.0 0.0 0.0 0.0 0.0 0.0 0.0 0.0 0.0 0.0 0.0
0.0 0.0 0.0 -2.4372062324954977 0.0 2.5732159071717167 0.0 0.0 0.0 0.0 0.0 0.0 0.0 0.0 0.0 0.0 0.0 0.0 0.0 0.0 0.0 0.0 0.0 0.0 0.0 0.3828340529878367 0.0 0.0 0.0 0.0 0.0 1.7946634142476716 0.0 0.0 0.0 0.0 0.0 0.0 0.0 0.0 0.0 0.0 0.0 0.0 0.0 2.6038019591709416 0.0 0.0 0.0 0.0
0.0 0.520478828564185 0.0 0.0 0.0 0.0 0.0 0.0 0.0 0.0 0.0 0.0 0.03535028521874306 0.0 0.0 0.0 0.0 0.0 -0.8707884538873811 0.0 0.0 0.0 0.0 0.0 0.0 0.0 0.0 0.0 0.0 0.0 0.0 0.0 0.0 -2.0691573268924337 0.0 0.0 2.169476535054435 0.0 0.0 0.0 0.0 0.0 0.0 0.0 0.0 0.0 0.0 0.0 0.0 0.0
0.0 0.0 0.0 0.0 0.0 0.0 0.0 0.0 0.0 0.0 0.0 0.0 0.0 0.0 0.0 0.0 0.0 0.0 0.0 0.0 1.2420132919364617 0.0 0.0 0.0 0.0 0.0 -1.4304587617346425 0.0 0.0 0.2485837048640258 0.0 0.0 0.0 0.5719422529976761 0.0 0.0 1.796234511919521 0.0 0.0 0.0 0.0 0.0 0.0 0.0 0.0 0.0 0.0 0.0 0.0 0.0
0.0 0.0 0.0 0.0 0.0 1.6980770000901613 0.0 0.0 0.0 0.0 0.0 0.0 0.0 0.0 0.0 0.0 0.0 0.0 0.0 0.0 0.0 0.0 0.0 0.0 0.0 0.0 0.0 0.0 0.0 0.0 -1.9401493938565797 2.150030044775626 0.0 0.0 0.0 0.0 0.0 0.0 0.17876232359098898 0.0 0.0 0.0 0.0 0.0 0.0 0.0 0.0 0.0 0.0 0.0
0.0 0.0 0.0 0.0 0.0 0.0 0.0 0.0 0.0 0.0 0.0 0.0 0.0 0.0 0.0 0.0 0.0 0.0 0.0 -2.535732525311585 0.0 0.0 0.0 -2.382347352226984 0.0 0.0 0.0 0.0 0.0 0.0 0.0 0.0 0.0 0.0 0.0 0.0 0.0 0.0 0.0 0.0 0.0 0.0 0.0 0.0 0.0 0.0 0.0 0.0 0.0 0.0
0.0 0.0 0.0 0.0 0.0 0.0 0.0 0.0 0.0 0.0 0.0 0.0 0.0 0.0 0.0 0.9211118343348952 0.0 2.793456395494431 0.0 2.061785219384938 0.0 0.0 0.0 0.0 0.0 0.0 -1.7831908952656996 0.0 0.0 0.0 0.0 0.0 0.0 0.0 0.0 0.0 0.0 0.0 0.0 0.0 0.0 0.0 0.0 0.0 -2.1053475365708523 0.0 0.0 0.0 0.0 0.0
0.0 -1.8495519640828735 0.0 0.0 0.0 0.0 0.0 0.0 0.0 0.0 -0.38454515356610663 0.0 0.0 0.0 0.0 0.0 0.0 -2.756261200131785 0.0 0.0 0.0 0.0 0.0 0.0 0.0 0.0 0.0 0.0 0.0 0.0 0.0 0.0 0.0 0.0 0.0 0.0 0.0 0.0 0.0 0.0 0.0 0.0 0.0 0.0 1.358625713370948 0.0 0.0 0.0 0.0 0.0
0.0 0.0 -1.696163321030093 0.0 0.0 0.0 0.0 0.0 0.0 0.0 0.0 0.0 0.0 0.0 0.0 0.0 0.0 0.0 0.0 0.0 0.0 0.0 0.0 0.0 1.3463262897982435 0.0 0.0 0.0 2.875017283557595 0.0 0.0 0.0 0.0 0.0 0.0 0.0 0.0 0.0 0.0 0.0 0.0 0.0 0.0 0.0 0.0 0.0 0.0 0.0 0.0 0.0
0.0 0.0 0.0 0.0 0.0 0.0 0.0 0.0 0.0 0.0 0.0 0.0 0.0 0.0 0.0 0.0 0.0 0.0 0.0 0.0 0.0 0.0 0.0 -1.8588705573043662 0.0 0.13866118859403453 0.0 0.0 0.0 0.0 0.0 0.0 0.0 0.0 0.0 2.996737810298832 0.0 0.0 0.39913972227820693 0.0 0.0 0.0 0.0 0.0 0.0 0.0 0.0 0.0 -2.001115758488086 0.0
