# Supplementary material for: Comparison of evolutionary algorithms in gene regulatory network model inference
Source: BMC Bioinformatics. 2010 Jan 27;11:59. doi: 10.1186/1471-2105-11-59 (PMC2831005; doi:10.1186/1471-2105-11-59)
Supplement: Additional file 5 — Data sets. An archive containing the datasets used for the experiments presented here. [file 1471-2105-11-59-S5.ZIP › ANN5GeneratedData10Noise.txt]

5 3
20
0.0 0.05 0.05 0.05 0.05 0.05 0.05 0.05 0.05 0.05 0.05 0.05 0.05 0.05 0.05 0.05 0.05 0.05 0.05 0.05
0.25135660851998753 0.07601608265826724 0.08203302272177311 0.29997435719639565 0.4251221134213242
0.46246301089971137 0.5391912272442096 0.4335005017949048 0.4241758413570007 0.6409890900624919
0.5886958236722403 0.7177148100259139 0.3411532762558718 0.5565530716140341 0.7406825470855478
0.380935920573246 0.95394154035888 0.2839230394953218 0.45265941371781354 0.7376929485948542
0.460325400499088 0.7681378518724041 0.30266671110744153 0.3845130594886711 0.7106705839169485
0.4748175334835914 0.7237644430755801 0.30013861838271466 0.44172971242377285 0.8195412226085118
0.43798502591822064 0.5834423311931659 0.3341142650749369 0.49068816228785955 0.7545918097267231
0.5325985169182285 0.6897085101949286 0.2841920564567869 0.39119006392137146 0.8355010526749965
0.48070789709245293 0.6613765020988757 0.25638006032479893 0.3817790746322124 0.7990594232175228
0.5251435433980434 0.7547873279720319 0.30866978579610027 0.5286269405141797 0.6567756317586243
0.5380989126326811 0.8473655052270262 0.3474230172205568 0.4320425295271561 0.7392294313331728
0.42754922735272205 0.8232840531656997 0.3181482945699749 0.41787304926349467 0.7202032451587783
0.43259136341741555 0.5877713629316802 0.3565761938343558 0.4988837375371145 0.708737328409665
0.48575791390754847 0.7530622771136085 0.3339144597508891 0.5192824111427757 0.6568240463522097
0.5612601695296968 0.7378569364240978 0.31693090236655136 0.5498318421440475 0.6567466376490477
0.5331400399787676 0.7143728899159922 0.36379254623489554 0.49293411342139043 0.7662643790455859
0.5120740060726922 0.8128711519854829 0.37492657571072857 0.5019374490871659 0.7944183720537641
0.5403535859103817 0.7327130591919502 0.33351085164758254 0.5196754829201384 0.6240801329427629
0.4327037510889829 0.7266167466415998 0.2979814430457364 0.5002530044256839 0.8300217091100511
0.5764817717322105 0.716489879712225 0.3047220774646913 0.4519075562729785 0.6989238793027418
20
0.0 0.05 0.05 0.05 0.05 0.05 0.05 0.05 0.05 0.05 0.05 0.05 0.05 0.05 0.05 0.05 0.05 0.05 0.05 0.05
0.24201633796835037 0.3442994932305741 0.3767244250639898 0.33038770272154083 0.2539388396476455
0.611026246234766 0.5206874615026242 0.45448485834952884 0.6694828948751911 0.6480359712836244
0.6300084673777631 0.7255094890789894 0.33254709120400977 0.5715810829950485 0.8486287218839417
0.595164933911147 0.7451917239702187 0.28508329229956497 0.4172473171096398 0.6382629417174551
0.4240948515186021 0.8082534622672676 0.3227440981685731 0.4474082054425788 0.7940906034490607
0.4934263532615079 0.6799107933065457 0.31311551638035173 0.4419094251771646 0.7261777023605004
0.5464760691460905 0.8504009956239026 0.29981098945823714 0.4968430324087745 0.8533064611087078
0.4552222411445587 0.7650267944106419 0.303898501767457 0.5382256345592056 0.5894619643575949
0.42974537596433443 0.8123025954501398 0.34166545219196737 0.5196029004422469 0.5528553938435434
0.4318530685147267 0.7263089847045163 0.324219433398939 0.44584422301691595 0.7905717437221315
0.5274569083814502 0.6394762510042737 0.24005007986822807 0.5089097989601431 0.6221924389869163
0.4364920415200645 0.7757493159669774 0.33729481986726606 0.47709858551405604 0.7916043144665035
0.4096161394278003 0.6674396375690492 0.33055111894450384 0.5471582879434144 0.7149624457722503
0.44997410663250226 0.6277608779775377 0.3437017427170231 0.44557563226642827 0.7151202293474603
0.5053253256031363 0.6091093857085046 0.2421249975699489 0.4622414269173782 0.7211031837864909
0.48758233424215314 0.596532792227592 0.25809734781253013 0.45150573781526404 0.7958151323583632
0.5178083882818074 0.7985280783016147 0.32501653429771254 0.4093635683945295 0.92536220809937
0.4811849853702355 0.804652937606202 0.313505458032069 0.45474660079338364 0.5660238340648607
0.4207992814138121 0.7683442231242945 0.39356866469784535 0.5259090614529053 0.6593697522964572
0.5660355121012277 0.7313495839985866 0.3432493162652433 0.4749317844177943 0.5879895182489924
20
0.0 0.05 0.05 0.05 0.05 0.05 0.05 0.05 0.05 0.05 0.05 0.05 0.05 0.05 0.05 0.05 0.05 0.05 0.05 0.05
0.18398991714325158 0.12952039420968586 0.38743204768561595 0.28947888670497335 0.06267769745996639
0.5557172770381996 0.41698566451940233 0.47923219615461066 0.663491983904678 0.660913797506758
0.6393003951468222 0.7212801720753909 0.35792279463336135 0.6101921254447048 0.8389178307223184
0.5605821106262918 0.7632076410562479 0.3729850155228225 0.46852764358415305 0.8094264005013213
0.45070486936737425 0.6735239868918326 0.32718430001089177 0.4838278596525894 0.7751043804023217
0.5280591516136124 0.6561193728331832 0.31332470747417485 0.5240559364880685 0.6921371049522327
0.4903095699032687 0.6845640941960979 0.3413235797426659 0.5415305077862306 0.6878154952326114
0.4812554578022457 0.6901198305041464 0.31035428552471866 0.495351999668451 0.6534825408629297
0.48619996841188295 0.6562283328277084 0.28550852397172166 0.4507755262988593 0.7410023475308282
0.46017079868970395 0.6920868222075175 0.30243310254973704 0.455272125080474 0.6797573109772161
0.47047486188407395 0.8019836895896876 0.32320316686543527 0.5154636869497833 0.7708982741946567
0.44877765400855646 0.6480506126795669 0.3155663298489461 0.49967979308198707 0.8609970872594573
0.4516218093911752 0.7797654522111603 0.3941515093444411 0.530711863830367 0.7142187682568323
0.43733729748654404 0.6801183507757818 0.3952234947186666 0.4688086127109563 0.7153549613062563
0.41927201579162293 0.7353735980740687 0.32910119173481617 0.467656804169888 0.6490360568334614
0.5366212770525794 0.6682840933702261 0.3047810689349009 0.4675486009734806 0.7177757694546265
0.41095995143930636 0.7797806092170162 0.335049695355736 0.4629769513627203 0.7145742250662663
0.4205716659973249 0.7499024072152676 0.33636382113832397 0.533064755904989 0.7288590899690941
0.5133445689266665 0.4836192365869172 0.4030411030355147 0.4419320973011131 0.837168931085278
0.46740486114851615 0.6474980350036957 0.32555977243457507 0.3755688174772959 0.6628704970315962
