# Supplementary material for: Comparison of evolutionary algorithms in gene regulatory network model inference
Source: BMC Bioinformatics. 2010 Jan 27;11:59. doi: 10.1186/1471-2105-11-59 (PMC2831005; doi:10.1186/1471-2105-11-59)
Supplement: Additional file 5 — Data sets. An archive containing the datasets used for the experiments presented here. [file 1471-2105-11-59-S5.ZIP › SS5GeneratedData10Noise.txt]

5 3
20
0.0 0.05 0.05 0.05 0.05 0.05 0.05 0.05 0.05 0.05 0.05 0.05 0.05 0.05 0.05 0.05 0.05 0.05 0.05 0.05
0.1723499127062646 0.32873278513732657 0.17352693652217904 0.4076069111762741 0.5049910374880913
0.3875879417715584 0.2478920712052379 0.6602249895335502 0.3564379892307378 0.709203045574756
1.0367170378763393 0.3549185621539159 0.8753275934468155 0.5387997776324532 0.2985503395722996
1.1262178568394248 0.8011779736820384 0.9027334561843111 0.7588908006796453 0.5917325722119499
1.2540783343693662 1.1007182485402087 1.0250192038396184 0.9566143151049252 0.6389617109756922
1.2948428253910162 1.2877383815307106 0.9693875826772925 1.0634511190201976 0.842289510026143
1.3058263793154876 0.9551524754844404 1.1479934719657365 0.997908455853263 1.0212777999137963
1.2494776382149335 1.168383216745925 1.0074755736123562 0.8754044896300199 1.0222085883262877
1.0951631924349805 1.2281880424585656 1.016167915776495 1.0794092268910835 1.1029823992060852
1.212568032353997 1.2587007304189461 0.9490647895891314 1.010740157588516 1.0541271062958375
1.12236247560749 1.2460808273652229 0.9530820555950865 1.1507611408843976 0.9623243100490945
1.1798711652874836 1.095579104588753 0.9479182836263927 1.0473721444070254 1.114779825763974
1.0558486621954803 1.2370430808021 0.9414230489309923 1.0359650415331494 0.9542430874157211
1.316411401272865 1.077083129951868 0.9540029499783103 1.0463478936805144 1.0843067756785534
1.2640253793618133 1.2677569827915514 1.0159948785382453 1.0062421574589038 0.9195592339624291
1.197069843800068 1.2085849236337414 0.9520041403382273 0.8695659853438017 1.0216278071828024
1.205685202761537 1.0773131707681507 0.8068754671224286 0.8892652212904284 1.131517319148974
1.0807752940660493 1.2145649376388212 0.9279468246696081 0.9954379681858218 0.829373986155111
1.1320624558798607 1.298550383883667 0.9772202733876415 1.0935549820873052 1.1567744447033288
1.4133915591977664 1.4552621264908436 0.9632655853785541 0.9633234638187456 1.0239193045276407
20
0.0 0.05 0.05 0.05 0.05 0.05 0.05 0.05 0.05 0.05 0.05 0.05 0.05 0.05 0.05 0.05 0.05 0.05 0.05 0.05
0.49239471836288196 0.12152255844910521 0.5239574110389335 0.3558406170256072 0.38634373312367937
0.8461787612014383 0.22188089432104874 0.7009671347010566 0.4639105414805392 0.3928271178544124
1.3815105651702027 0.6968277948848985 0.6428860190248802 0.7612986881864079 0.28879549565427914
0.9874419729996109 0.8635179553365168 0.8848574063748579 0.9127307666499804 0.4151592666244741
1.1797844184201203 1.1496142181264402 0.946870702168072 1.1291237261313958 0.7719324171687842
1.1329784335136224 1.0684776416162378 1.0394127745146342 1.1490183593987278 1.0019757543747445
1.28891069511335 1.1352338474346833 1.049007783302807 0.9775960278032009 1.0110077063500793
1.1925962343449605 1.1705365635357887 0.8986418387925309 0.9318571275649351 1.0560351152228145
1.2415405629171758 1.1760762204979507 0.8915820740424661 1.1517703378000916 1.163657790810847
1.1299319760223456 1.2095273925833463 0.9967331063038607 1.0053412005863223 1.0243032446605624
1.2422780751291567 1.2005757826530352 1.0339858759477225 1.0301347498946916 1.0258207143849294
1.0448352087300568 1.28929456776516 1.095955278734463 1.0958802299717159 1.1932438657237927
1.0638174283643709 1.3326614377921033 0.9490650314858282 1.1234188522224398 1.2190096332152804
1.3618600659097317 1.1363093643047402 1.1386598126655065 0.9656518601094167 1.0661511517978388
1.1552749870399897 0.9298356133015391 0.9781267953008346 1.106307374523402 1.0511952004134304
1.1241655505374573 1.208651800154845 0.9766272827418698 1.138394381779633 1.0862328843812321
1.1959779692231658 1.0195240400032939 0.9265911070728418 1.0705314493172349 1.066929231567381
1.0818468847202374 1.1793442612560492 1.0912980105566865 1.1637205463463474 0.9872815305284414
1.130539390203875 1.2572133358614201 1.0003416584370999 1.0363389684394395 0.9459273348030508
1.299991553990132 1.1639859951382727 0.8998444934908418 1.0448192254593105 1.094127676010508
20
0.0 0.05 0.05 0.05 0.05 0.05 0.05 0.05 0.05 0.05 0.05 0.05 0.05 0.05 0.05 0.05 0.05 0.05 0.05 0.05
0.7235098835552303 0.7762721719486539 -0.00914319161394575 0.6935402127785728 0.5877440729328329
0.6688330617212241 0.39808257201997577 0.7717915758578656 0.4863433245534796 0.7526546560431457
0.9105422175990352 0.6827527665292694 0.7884522225543068 0.6636293404039849 0.3818041921280246
1.1846948617306836 0.8281633536164041 0.9299006988781193 0.6261359694457008 0.8911710829266144
0.8703525600246929 1.038232658944803 1.0315065335531088 0.9962220025914534 0.8193438612660998
1.2925598804839356 1.2378678792741278 1.0454756893174915 0.9686702266960291 0.7680956034573061
1.2875037016711919 1.1279773530435198 1.0586632618977072 1.0927225022772526 1.0586423041414466
1.2823921902554447 1.1775227833122637 1.0272557686941952 1.0745513724285511 1.1694522895344281
1.3266788328472268 1.2047636014786758 1.0826771810739038 0.9038539471756185 1.1004013541948368
1.1522499762464657 1.1739199106226508 1.0867878750298756 1.070652124431344 0.9934426465201873
1.2049447599428595 1.232536132027432 1.0098642145349848 0.9819137445201537 1.0479204393164463
1.215418983696198 1.2402092244788425 0.9376296341889078 1.1111704188586868 0.9391943818783614
1.144239815578063 1.1965781869899474 1.0016133688611222 1.0650851445687082 1.0273066009697742
1.2869569438376736 1.125600352061917 1.113245446507659 1.163354675358122 0.9270423630661694
1.3790862955561605 1.209149215466186 1.1262824550895383 1.0133043590614512 1.0017325149062564
1.0780103027489787 1.084470726022791 0.8843365446717802 1.0769451937163386 0.9878069191083562
1.1857786504826744 1.169075240448313 0.7846547808351284 1.1681841905818933 1.0078185746278217
1.3839917706743794 1.1733792493156392 1.0940458961081145 1.0645574411409424 0.9595121510821164
1.1147454169231348 1.1556738558849355 1.05681759553571 0.9392291028950426 1.0332351508991662
1.1465523012426686 1.2039796117974366 0.8922705230684184 1.1033977117813836 1.2573160679164948
