# Supplementary material for: Comparison of evolutionary algorithms in gene regulatory network model inference
Source: BMC Bioinformatics. 2010 Jan 27;11:59. doi: 10.1186/1471-2105-11-59 (PMC2831005; doi:10.1186/1471-2105-11-59)
Supplement: Additional file 5 — Data sets. An archive containing the datasets used for the experiments presented here. [file 1471-2105-11-59-S5.ZIP › SS5GeneratedData5Noise.txt]

5 3
20
0.0 0.05 0.05 0.05 0.05 0.05 0.05 0.05 0.05 0.05 0.05 0.05 0.05 0.05 0.05 0.05 0.05 0.05 0.05 0.05
0.07550236204769098 0.3098046851109468 0.21105039614818036 0.5560278772901935 0.35468960114586945
0.41887358580344525 0.28267567785181846 0.6051928052016861 0.4270740612844265 0.3692724402285218
0.8498888152580029 0.37489088230135703 0.8673522125609613 0.44974479880742896 0.35839999722657434
1.1848386559623938 0.739346023224695 0.9473218827634853 0.6488221404114789 0.4519238579766436
1.1650239700983271 1.1585230510146372 1.0237434374754797 0.9488541133025135 0.6312327397135357
1.2208899538208697 1.100928236856658 0.9900118787555929 0.9879831953512147 0.8428470509240055
1.1821430202246717 1.137506071396492 0.9696365100164615 1.0853749712763952 0.9645838633981938
1.2664979692925644 1.2005209655607612 0.9823138867417415 1.1007457588075718 1.000063371024203
1.163944323346224 1.2540464246459633 0.9383408528846439 1.1404119139369508 1.058233709448583
1.2339296403387552 1.1329343554843536 0.9664459508155534 1.0598586947178772 1.1592491483240557
1.2741950009602616 1.2784820919374655 0.9979995135278539 1.0645593751499831 1.0405182090795937
1.216849897640619 1.229079572501583 1.0499337961388917 1.071401996978526 1.0839024878952155
1.1867495080972783 1.206241777165859 1.0275269634064694 1.0376089239142614 1.0878164934619032
1.2407667281970323 1.2252672155818616 0.9061040583763416 1.0665715717860413 1.0139131130422916
1.1689082638502881 1.271679105522832 1.0546025153068561 1.0411331197949474 1.05843391357599
1.2062502149328866 1.1819569419626634 1.0362042877701765 0.9889089140900518 1.0663738880765619
1.1903815791908057 1.1902423094522931 0.9347593250266766 1.0426970433860978 1.0163781050007636
1.2810746219824998 1.1431984602339718 0.9894366416870523 1.102141064413852 1.0175886632518034
1.299283845502191 1.247867083776505 0.9898358825655286 1.021651257088526 1.0895523665164097
1.192081291479423 1.1959788263520479 0.9947743931366693 1.078277256021246 1.070609319650925
20
0.0 0.05 0.05 0.05 0.05 0.05 0.05 0.05 0.05 0.05 0.05 0.05 0.05 0.05 0.05 0.05 0.05 0.05 0.05 0.05
0.5937338190181422 0.11339693242427618 0.6400640651841244 0.3804679343358145 0.33681800755247265
0.9440667102918754 0.36213740967004393 0.7887043821594825 0.39072449225897654 0.2676111387654065
1.117553900558748 0.7548913077434383 0.9400099608403082 0.5878289403182697 0.4168500784253166
1.2903728113207482 1.0948960255005844 0.994820399280361 0.9246079577137867 0.5581540520432164
1.2712052524966653 1.2040579165396081 1.0220950950169885 1.0290454524517334 0.9223546362681941
1.23181040627346 1.2345934085462935 0.9676426951261439 1.0469379782775619 0.94385328152903
1.2048807046440777 1.1732805097470438 0.9409155252698759 1.038223377983376 1.0941249856114956
1.1805350400314294 1.1456154029739274 0.9629561737377943 1.0575049347991041 1.0796868214854782
1.15595206657849 1.1752045738490873 1.0227602030804042 1.0294015377086851 0.9847373918147104
1.2275203688089318 1.2825441435500617 0.9744870434840555 1.1042911475606911 0.9721911120931714
1.170851763168993 1.177245843089492 1.0237371277669711 1.0676534711425962 1.1335732104568987
1.1766783910857859 1.186443327108313 1.1247146803839214 1.0181303361828558 1.1025618274929097
1.217756148409101 1.2558298460026676 1.0501304005483891 1.0172730767521885 1.0212663962411734
1.1457534641124505 1.1760181671752619 0.9922052755626929 1.1248282789187392 1.111044327493532
1.2769977377787836 1.1974934295093937 1.003732655475259 1.1026543655763459 1.0841642113122267
1.161173914245179 1.2511826262345125 0.9939186609091291 1.0436778186521525 1.0752278756675244
1.1648134029092405 1.3148422738184886 1.0589958942708695 1.0835730520729057 1.0130965503864986
1.2144459183094727 1.2022913371493436 0.9815118914183951 0.9926871769631092 1.1167529688211002
1.1702700045084324 1.2160859169728193 1.0213128838987116 0.972750598907969 1.0367225927306998
1.2036367323725485 1.2413358697369392 1.1190190780367009 1.0327996746317527 0.987698836353522
20
0.0 0.05 0.05 0.05 0.05 0.05 0.05 0.05 0.05 0.05 0.05 0.05 0.05 0.05 0.05 0.05 0.05 0.05 0.05 0.05
0.8142482162969094 0.450154948707135 0.06337017424308956 0.4856875575169919 0.6131210664623205
0.7228719872476611 0.6294736354636403 0.5029401137132371 0.6865619499871654 0.6070925609731498
0.9605718857457203 0.8025006639474546 0.7896267438650371 0.6024713814870623 0.6162990102470878
1.106245856573792 0.9496812308662694 0.9211148186093364 0.8452151357537371 0.6771623549276723
1.134847223755594 1.0813838468062527 1.0724453941875434 0.9505916954262019 0.8286251520698859
1.2476356211875017 1.2261154989831136 0.929145541906579 1.0748681457921416 0.8901649976650566
1.293038198937442 1.2811724203283374 0.9678132666279264 1.0258161333718796 1.0596393548381444
1.2316217085855787 1.2148577727192003 1.0453630304448072 1.1130863379120923 1.0288962663200258
1.1604930208836668 1.2837992800804583 1.0201955304453716 0.9283268445537028 1.0159344782636839
1.230741974281655 1.1626325581159933 1.0272764093424913 1.1135517556409835 1.026979442542285
1.1253984925708225 1.3220258098441355 0.9774174558831125 1.0667636757969414 1.0177947760749406
1.291531495168239 1.212776433666736 1.0686998010793176 1.042428890398283 1.099522394837415
1.15421301072221 1.2880740382479328 0.9534406605525811 1.0290784674847597 0.9865961809700808
1.2774801068261599 1.2852099641417192 1.023874258739889 1.049343016979106 1.1000978989566623
1.092770181490749 1.2332487963734975 0.9885006952349984 1.1147176957355427 1.1243588068993826
1.215068510300645 1.1444624151855056 0.9829724583661632 1.0334006045707074 1.0775133312054959
1.2833240154845977 1.2231507042291014 1.1086627248422993 1.0786953146427605 1.027940246471027
1.16548747324497 1.2229377605032956 0.9800814082790283 1.0480039622253514 1.0839086262590072
1.269623048087141 1.2519266012787227 0.9738153369035674 1.0386616802516093 1.0310367850267683
1.306639944378798 1.1717973619062585 0.9375721854398626 1.1042304590012864 1.0533286980169603
