# Supplementary material for: Comparison of evolutionary algorithms in gene regulatory network model inference
Source: BMC Bioinformatics. 2010 Jan 27;11:59. doi: 10.1186/1471-2105-11-59 (PMC2831005; doi:10.1186/1471-2105-11-59)
Supplement: Additional file 5 — Data sets. An archive containing the datasets used for the experiments presented here. [file 1471-2105-11-59-S5.ZIP › SS5GeneratedData1Noise.txt]

5 3
20
0.0 0.05 0.05 0.05 0.05 0.05 0.05 0.05 0.05 0.05 0.05 0.05 0.05 0.05 0.05 0.05 0.05 0.05 0.05 0.05
0.09798340343954093 0.26379208580883334 0.16637498569242376 0.4799571099123681 0.33767130652912214
0.386005601203127 0.25550260967126304 0.6184560868911156 0.4553634477497061 0.39085179081689786
0.8333930078176613 0.41290419023809777 0.8561581935027845 0.45563527313192564 0.4100307447887184
1.0702869551784937 0.7418827452663901 0.9487819583655419 0.6302868074293335 0.4453430638623407
1.203282802190965 1.003068828066739 0.973361787309184 0.9076172612605716 0.6252901506906638
1.2445607088474646 1.1663128571674983 0.9958170828958057 1.058583268804469 0.8449266470496749
1.2143923170138389 1.195733433800163 0.9938647573906445 1.0815263767057999 0.9817305949035127
1.2129372097609121 1.2076742678914243 0.9748235951455159 1.0740154845773717 1.0403428692496544
1.2216021884821298 1.2335891283993405 0.9804014129413718 1.0724383001964333 1.0618946225256918
1.2305430871837686 1.2430270449244918 0.9846772804204901 1.058698083855016 1.0369575519196532
1.2310113524360085 1.221508394441833 1.0020976306446754 1.0510460195360176 1.0496799633810707
1.2055345316811241 1.2129551498859128 0.9895171129433216 1.0483206193313197 1.0670117024166192
1.2060840493967893 1.240434937564381 1.00489378986342 1.0689831282243698 1.0595836352446422
1.2457064340955846 1.2147321921719003 1.0053094107142697 1.0677791349638517 1.0517257704019507
1.2232379101322837 1.200113073514261 0.9982210448564829 1.0733480268338011 1.0585588084132278
1.210427813603787 1.2275752838900278 0.9989607513618434 1.0696686520791292 1.0516853005920637
1.2252076960978524 1.2060117311000158 1.0026101595246433 1.0594113802133596 1.070318358951887
1.2175177953470298 1.2193128110787097 1.003272704074232 1.0567929493499348 1.0610586685541288
1.238526248595255 1.2182978184731683 1.0057236610178824 1.0553376513435622 1.0654727439173464
1.2285564690879065 1.223274471439481 1.0041245414582223 1.071485233232579 1.0579660344400903
20
0.0 0.05 0.05 0.05 0.05 0.05 0.05 0.05 0.05 0.05 0.05 0.05 0.05 0.05 0.05 0.05 0.05 0.05 0.05 0.05
0.5206844549064752 0.11785753364971828 0.5764562311506385 0.3882856214459441 0.2948598244882869
0.8843543810512912 0.3310089129802382 0.8489636638509932 0.3897910320192845 0.33752002983363893
1.1177630653318373 0.7258782732805444 0.9430947411011157 0.5999384956829275 0.3758295122684826
1.2382932610821975 1.0290206251100473 0.987058585719513 0.9439379515757683 0.5896999483964193
1.2278525909058837 1.155495335086721 0.988777703218079 1.0703521439914347 0.8735967412504317
1.234795167281826 1.1748467866400774 0.993975923245656 1.0921506912847232 1.0084238259320741
1.2263302956248143 1.2429477665615074 1.003539238752156 1.0630496776636629 1.05323483539572
1.2259398858471187 1.200740368112419 1.003409278126773 1.0758072538543662 1.0661407264781253
1.2201378936919338 1.2223652348432603 1.010468217276516 1.0567023408183933 1.0732660249011878
1.2224412858903007 1.2380121201503915 1.0011014339293642 1.0623525227639408 1.0523381654448918
1.2175644773301089 1.2230473796692694 0.9947485876737382 1.0716402592711802 1.0725569372995607
1.2023980730734807 1.219986239876969 0.9919319660907606 1.0661557439987173 1.0638467603637567
1.2158676295599065 1.2154131107002417 1.0016578786924881 1.054031387725678 1.0540114182750773
1.2144091936803618 1.1994402273085756 1.0129472529927208 1.0581491321260696 1.0668685209271167
1.2322406725349278 1.2402132467681606 1.0066728036699382 1.061854673990063 1.069656916409956
1.2282160357949772 1.2360542066325881 1.0037284325351938 1.0571037343105556 1.0924703530123803
1.1832953418529124 1.2266269181941807 0.994619879045967 1.0589343149108368 1.0560048013355707
1.212960127932837 1.2121983969143169 0.9978063958560335 1.0663054863426913 1.067380853576057
1.2101816604743478 1.2273796377341988 1.006588477645934 1.0491591705144705 1.0475301489277464
1.1978954449303612 1.2354194735437618 0.9962234981050925 1.0661064928305644 1.0606654902555046
20
0.0 0.05 0.05 0.05 0.05 0.05 0.05 0.05 0.05 0.05 0.05 0.05 0.05 0.05 0.05 0.05 0.05 0.05 0.05 0.05
0.7182240023005366 0.4525362591041409 0.14952759298571 0.5263495115749891 0.6004401506573501
0.7474917860626764 0.562030488763253 0.6079769406891553 0.5590094769778667 0.5686401011043377
0.9589765933579915 0.744147066162178 0.8442793299621454 0.682288182677788 0.6050575858866697
1.0931143094086475 0.9293994288447048 0.9259317346453696 0.8438163618835909 0.6824485225978437
1.168718334919394 1.0752143671995187 0.9592306062852921 0.9756626638657208 0.8186594570060781
1.2106626247517196 1.168722227830623 0.993522731140742 1.062747371221342 0.9457798722741969
1.237029445097313 1.2194222835690438 0.9951775546745542 1.07056267736506 1.0434425888307617
1.2255821849841126 1.2097001697608427 0.980689621770526 1.0635911905012214 1.0337954525406932
1.2303055661461555 1.220846361497418 1.0210055026283231 1.0599027635332687 1.062686787179349
1.219982674311816 1.241030771171633 1.008326131374298 1.0585133083384035 1.061020595412052
1.2129051085356222 1.2162738117393632 0.9944320909569754 1.0497158370355422 1.0613075733593154
1.2118221328834216 1.2297750408156296 0.9955638078537912 1.0592718869926712 1.0591561881730054
1.2023792692179287 1.2144052786506137 0.996376806455913 1.0546595604393627 1.0537661278359665
1.203597103014408 1.231376972553384 1.016599778730072 1.0495756614834633 1.0505490263688817
1.2413345664449997 1.2090519334791572 0.9868946115231422 1.0726646278354592 1.0631306879687719
1.2185831874079902 1.242119768839983 1.0033187890363204 1.0585877224885734 1.058488705145326
1.2306930588937761 1.1973390396856376 1.0002562774315216 1.054401336850653 1.0646707830336162
1.225870551800676 1.242987039486535 1.0015369492728448 1.059338637344202 1.0752130773117041
1.212123485543863 1.2373382630301073 0.9925703233903093 1.0594063291071465 1.0487971326291967
1.2093598777237002 1.2216309010324027 1.016112801718597 1.04299509662324 1.051857825861531
