# Supplementary material for: Comparison of evolutionary algorithms in gene regulatory network model inference
Source: BMC Bioinformatics. 2010 Jan 27;11:59. doi: 10.1186/1471-2105-11-59 (PMC2831005; doi:10.1186/1471-2105-11-59)
Supplement: Additional file 5 — Data sets. An archive containing the datasets used for the experiments presented here. [file 1471-2105-11-59-S5.ZIP › SS5GeneratedData2Noise.txt]

5 3
20
0.0 0.05 0.05 0.05 0.05 0.05 0.05 0.05 0.05 0.05 0.05 0.05 0.05 0.05 0.05 0.05 0.05 0.05 0.05 0.05
0.0902375711732086 0.22464572681042827 0.1456251725352782 0.4974154682899736 0.3421862837794133
0.3935544616712603 0.23170585144984124 0.6008922773907752 0.4589003754414366 0.38011592170398156
0.8148998074027117 0.4334568757775173 0.8739667070548653 0.47797528802139067 0.42163911722616393
1.083183556082998 0.7081521194940072 0.9346231728620105 0.6176897705331142 0.4308730703365604
1.2040527122931135 1.0021027165920933 1.008520985719296 0.8717746266650943 0.6125582225932903
1.2596791875122264 1.1744659357864926 0.9847606620722404 1.058562874310041 0.8621337217168868
1.233489945792792 1.21326831388549 0.961423097512762 1.1152905667763118 1.0051228957588065
1.2205761366696528 1.2310865398417787 1.0240627311998145 1.0133135038754735 1.050828935096182
1.2336028778976011 1.2302104605877557 1.0099662351877334 1.0635171255270552 1.0539882031489811
1.2216474077580366 1.249592190544897 1.0246840076456998 1.0819146503515693 1.0657073493012414
1.2073302794644822 1.1739465896451742 0.9918398502211137 1.0746382958217648 1.072726463599104
1.1931033694517759 1.2286693265492852 1.0002709263068716 1.027415491443053 1.0639213458678753
1.2198293667034852 1.2321669467819703 0.9832923982217159 1.06620208498105 1.044656659660435
1.2357573839014668 1.2345808027789227 1.00398540697637 1.0781282794507554 1.0358229690009724
1.212388747587885 1.2038423048590503 1.0149991283798372 1.0594681293940296 1.049138378601997
1.228968127337444 1.2152898502262657 1.015896525534792 1.0758052946312207 1.0480459666083548
1.203221164564327 1.2152920892455437 0.9964050437051086 1.0577934700960694 1.1049795891327592
1.2012342747293863 1.2298670755112975 1.0304429410230025 1.0709341422214937 1.0636255644410288
1.167764076322734 1.2352459767239798 1.0222048317746597 1.0834608178117562 1.0781679606983439
1.217746123822649 1.2019171468289693 0.9986785402966614 1.0342692295772737 1.0735506574977225
20
0.0 0.05 0.05 0.05 0.05 0.05 0.05 0.05 0.05 0.05 0.05 0.05 0.05 0.05 0.05 0.05 0.05 0.05 0.05 0.05
0.5155452698981551 0.11367965183334003 0.5597081622478324 0.41054006813664606 0.3278871003963426
0.9076427545729796 0.32043827745978204 0.8322164231914337 0.3726485442492974 0.3153280700349085
1.1046380542124743 0.6847716861605635 0.9835088494415203 0.6054521181371753 0.3893283785262272
1.1821543129922312 1.0121394274798463 0.9832053856894961 0.8927874202484221 0.5757124030213447
1.210427552645389 1.179704013689095 1.003701981375056 1.1159121430414962 0.8377121484431367
1.22881941699292 1.2124739990953317 0.9905861893782613 1.0927374427238097 0.9901686349092405
1.1954887181769063 1.257834176064311 1.0041327457437972 1.091051633656776 1.0718509173091997
1.2712052634199007 1.2121050647509266 0.9812630966274409 1.0579707865176216 1.0726904888928586
1.2009760202643873 1.2415641152409758 0.9775254505683659 1.0560995242772182 1.0484813871731669
1.2199196191902884 1.2014695848745758 0.9799693671381482 1.0799339401945804 1.0464170208210244
1.2364994634358144 1.194935227578755 0.989804213610941 1.05435709469978 1.1029506950420869
1.1868786397270508 1.2775548486983381 0.9705228467036262 1.0955429886771024 1.0512393042848296
1.248037915454653 1.2384999508336223 1.0075302802458546 1.0937504053290106 1.0831374071471274
1.2234276961926562 1.2077656353569763 1.0110472724950494 1.076543818649153 1.0669081336069428
1.1997188676202684 1.1937016616834124 1.011643734338323 1.024432476009777 1.0763329638071284
1.23377797739997 1.2538883432865355 0.9898610037555977 1.0488098191647068 1.0673279681534515
1.234857337932582 1.1958888591667594 1.015095708416493 1.05948330929338 1.0403061954911785
1.2172774410680345 1.197522201761744 1.0073881347031775 1.0307625151441113 1.0154146922393077
1.240836066770776 1.2525648667468479 1.0023637270223142 1.0610901271615487 1.075511531398703
1.2416415144280935 1.2206063444945052 1.0402981576826396 1.0761604713704531 1.075648083637108
20
0.0 0.05 0.05 0.05 0.05 0.05 0.05 0.05 0.05 0.05 0.05 0.05 0.05 0.05 0.05 0.05 0.05 0.05 0.05 0.05
0.6821359689094733 0.4736355480534018 0.15372496404633537 0.5626976784892672 0.6074059671056724
0.7679903412633704 0.5515743463165235 0.570896876633775 0.5765690282439561 0.5662243979576012
0.9605041632406806 0.7248636505970375 0.8382525383857898 0.6921112248929252 0.5835767558748121
1.1026594992723966 0.9544878202683088 0.9561679305370808 0.8270924290616016 0.6562656535594494
1.1423806905209766 1.090502895138564 0.9644821635361787 0.9748297735056913 0.8003980967286088
1.2394409627958962 1.1706085517187133 1.0022047941641945 1.0241698889888993 0.9465412405802788
1.2199055895358848 1.1995584342949097 0.9862505101627951 1.0440117533920132 1.0042325977040505
1.2528507059836667 1.2425562744545107 0.9728648212547907 1.0386061993357378 1.057706583130517
1.1951487655848705 1.2462433526580263 1.0325493125036702 1.0752523910064287 1.056882154050508
1.1855423456492702 1.227498160575102 1.0284833562533426 1.0766520369240389 1.041861946846711
1.2390068309229436 1.2271794194607573 0.987462378293621 1.0908264310437417 1.0921149414484639
1.2416417170467602 1.1883701617582034 0.9892757173115692 1.059400130166804 1.0388486212339003
1.2288578621748698 1.21530001851687 1.0047881332958333 1.0703756266388145 1.0367967291871765
1.214604582069798 1.212968274001958 1.0066105002488621 1.0496204267865796 1.0882290859885044
1.216476126810078 1.2377662063293218 0.9795993911019425 1.0763547997501552 1.0733265802835001
1.229428569640497 1.1952283287442405 0.9998402480789448 1.0617777573080314 1.037626408972522
1.2202669034550127 1.1764976049894718 0.9950767691590148 1.0399978951845374 1.0939040674181713
1.2269878355068784 1.1686002959085626 0.9965001635183571 1.0530624792115515 1.0603616523104562
1.2332325146446574 1.221947647845776 1.0110781809295515 1.0810696658039298 1.0780872138340452
1.245855367955706 1.2052510868390995 1.0159734775312572 1.0730469745055222 1.0706862160988153
