# Supplementary material for: Comparison of evolutionary algorithms in gene regulatory network model inference
Source: BMC Bioinformatics. 2010 Jan 27;11:59. doi: 10.1186/1471-2105-11-59 (PMC2831005; doi:10.1186/1471-2105-11-59)
Supplement: Additional file 5 — Data sets. An archive containing the datasets used for the experiments presented here. [file 1471-2105-11-59-S5.ZIP › ANN5GeneratedData2Noise.txt]

5 3
20
0.0 0.05 0.05 0.05 0.05 0.05 0.05 0.05 0.05 0.05 0.05 0.05 0.05 0.05 0.05 0.05 0.05 0.05 0.05 0.05
0.2408132447486904 0.1583261709629647 0.1777000835846502 0.23949895757097087 0.37306786882053566
0.4879928981744906 0.6157307024778409 0.44822160791326976 0.49828158397982697 0.6053210518543436
0.5691191179631236 0.7524327206213552 0.34776746758292154 0.5631073128654396 0.74510723572635
0.4894190137370327 0.7388433054305587 0.3203357753695452 0.5047864421859185 0.7766733186830594
0.46594069335723903 0.7290251744171364 0.3207446660214356 0.4888221308633395 0.729712937089206
0.46992841303165145 0.7097652689191907 0.328559695358204 0.47087375387559494 0.7276501684052551
0.49125830086401656 0.7313359831552848 0.3359522008356918 0.48279372075768995 0.7220555264955171
0.47732866708626354 0.7467771809127605 0.31638363269674774 0.4790114029125376 0.7219239662923344
0.4774256797316343 0.7169414306009675 0.32854050304341637 0.4667339270150584 0.7112351958002633
0.47823970665774224 0.7293886837431446 0.329929050959655 0.49608008160093614 0.733603424827624
0.4734349763478638 0.7134244528257712 0.32123311555327383 0.4759224811197925 0.7517850136463262
0.48289677834460404 0.7205217101890365 0.3212776415853601 0.4846808452935443 0.7084907574652259
0.49022112469438767 0.7132687588390156 0.3415715015143253 0.49693473193275883 0.7444713069179052
0.4818500816122384 0.7343025932151565 0.31739393425888035 0.4875673164218617 0.7158982583969303
0.47823014043738477 0.7167204396389736 0.3237979118136194 0.47702633688556284 0.7171247631113059
0.4832735622165726 0.7186882497641521 0.3206054251811972 0.47944641456600245 0.7212634934103975
0.4792550715201894 0.720613721907658 0.33343279097087525 0.4832604097871007 0.7251073969087377
0.49046870169790296 0.7253912540271288 0.3268213813638311 0.46433816547074264 0.7191606480236012
0.481011439562106 0.7215596444090053 0.32630669659239153 0.48454424559811915 0.7267150988646697
0.48240309160365846 0.7145181223602483 0.3293146319135272 0.470911601953193 0.7142943776112284
20
0.0 0.05 0.05 0.05 0.05 0.05 0.05 0.05 0.05 0.05 0.05 0.05 0.05 0.05 0.05 0.05 0.05 0.05 0.05 0.05
0.24408699724283484 0.21933783142920152 0.386935136918429 0.2537751709629893 0.3186627029320752
0.5963281565108288 0.6134013934837366 0.4410257421000082 0.6048181279561735 0.6463857028784091
0.577387528166935 0.7844360948037289 0.35396574261659164 0.5637840120039077 0.7535803264522357
0.4807365791213373 0.7716399365843231 0.31080003784824034 0.4939709332605647 0.7606562791730188
0.470334476917313 0.7299745238885785 0.31412324388329177 0.45017286473760254 0.730462247280227
0.4688759935147368 0.7116790609997375 0.33536288642436574 0.4754705469546636 0.7400185591747278
0.4736531431455502 0.7216416314990239 0.3363056534671683 0.47998785455209625 0.7211751428732581
0.4909829196829584 0.7167320675160096 0.3371669774817553 0.5060318555710323 0.7210985068285273
0.47016094307780565 0.7150586529079146 0.3251829140213588 0.4849105948044696 0.7055460786408052
0.46936804461999954 0.7153575261359586 0.3236723468704613 0.48701923611515685 0.7045644569849452
0.48686293771234074 0.7041448235459881 0.318732655956309 0.4822121491528068 0.721755080370567
0.47065973960442037 0.7311575048730172 0.32720783433277234 0.48223989917686433 0.7408360913294942
0.48587299699802206 0.7194841953050541 0.33436576339444896 0.4857101604396514 0.7012266983518101
0.4858888403783132 0.7379589521192704 0.3343294372132257 0.47014080451075263 0.7180698405723903
0.49237110890525826 0.7144936033479479 0.31646809074805476 0.47884006721799055 0.7323804611674745
0.4728725165846716 0.7356225382447653 0.32642747284533247 0.49479121834099044 0.7163665996467574
0.49335340954083945 0.7182534228886401 0.33793994763372465 0.48366786850093246 0.7427435498338458
0.4713543620603132 0.7142823114177675 0.32139890083425865 0.4705581561693672 0.7424821252811785
0.47623796187337986 0.7219813445338631 0.3150194731702406 0.48415701939305933 0.7369693282174625
0.4809242625607595 0.7239614724178242 0.319357174199448 0.47554171190748057 0.7369932656922984
20
0.0 0.05 0.05 0.05 0.05 0.05 0.05 0.05 0.05 0.05 0.05 0.05 0.05 0.05 0.05 0.05 0.05 0.05 0.05 0.05
0.2196206725752274 0.10587769326032832 0.3807356262762703 0.2461835965053674 0.17640371996860743
0.6493277127227717 0.57655742356532 0.46759197208173603 0.6648321195493254 0.6001452706198463
0.5948342010642034 0.7898243788593702 0.360499432925395 0.5816344143720226 0.7931227481139933
0.4923372467391354 0.730432972491841 0.3101549636696375 0.4682449644382333 0.7690024564706075
0.4665925819611 0.7373297820762962 0.3238477749338215 0.4592917916379074 0.7246533806785183
0.4745675821871936 0.711676849248047 0.324652050598315 0.4597867930685667 0.7179671658984035
0.474872339082916 0.718359172029726 0.325017051740906 0.4767684104697426 0.7182425300782769
0.4984838188184562 0.7121758565005288 0.32529246837398496 0.485353758816787 0.7009972333823913
0.4724962638760664 0.7125699142455149 0.31715332176691363 0.47834349505428897 0.7186119121337288
0.48967832992260607 0.6934386681616945 0.3336996518068806 0.4834955689767643 0.7078301678928972
0.4641976974480541 0.7406928376234375 0.3285052412716027 0.495446688653236 0.7357734569338269
0.48338698131521257 0.7158267004347509 0.32614367516842396 0.47057595957330695 0.7170770630351563
0.49469718032149324 0.7284280242336276 0.3158851691759294 0.4821867604665078 0.7343433704497421
0.4705591177058547 0.744744306525088 0.32566452094047377 0.486156754834305 0.7482024801435122
0.48378720079522947 0.7356282443143768 0.3206428429707995 0.49335078000284527 0.7217391347386282
0.4936336150726044 0.7177289465701174 0.33563991154021966 0.458741341095784 0.7156696810373895
0.4793660049576651 0.740617232227259 0.33026895122523053 0.47695741328560287 0.7240568588187983
0.46041727264274235 0.7558808243174948 0.3342817694912428 0.49556981410626016 0.7056507361749351
0.463372982833303 0.7343181819733449 0.32627864077474605 0.49506468322035146 0.7136089567207193
0.46556536182128416 0.7021257988426501 0.32961504240147044 0.48386202684585594 0.7201223124496843
