# Supplementary material for: Comparison of evolutionary algorithms in gene regulatory network model inference
Source: BMC Bioinformatics. 2010 Jan 27;11:59. doi: 10.1186/1471-2105-11-59 (PMC2831005; doi:10.1186/1471-2105-11-59)
Supplement: Additional file 5 — Data sets. An archive containing the datasets used for the experiments presented here. [file 1471-2105-11-59-S5.ZIP › SS30GeneratedData.txt]

30 4
20
0 0.01 0.01 0.01 0.01 0.01 0.01 0.01 0.01 0.01 0.01 0.01 0.01 0.01 0.01 0.01 0.01 0.01 0.01 0.01
0.27826919119141463 0.315568180637046 0.44916458000880444 0.21180044330018424 0.23140302179442335 0.459793968517049 0.151302922417829 0.11943861161449709 0.23118029049938987 0.13722450152441573 0.5456814514607558 0.2871177791864436 0.27289491079554656 0.6295780843859977 0.3749681620434878 0.43223684526031647 0.28578247097271714 0.4313255987103397 0.27869079768812527 0.6928378024424673 0.20551809234495916 0.6189306536965181 0.28095061376433367 0.547403562891811 0.29796983200312216 0.6162841971400895 0.3358585189406297 0.36453849264222915 0.3201391414261412 0.6635047757363506 
0.27931103284927705 0.32863664637341816 0.45360849662684966 0.21399906905141647 0.22998253769381374 0.46654137962374687 0.17307683616801472 0.11890420620313527 0.24366252176860836 0.22582560898700038 0.6539178621178757 0.2885669981720249 0.4397444834613537 0.628702516223659 0.48945683070966095 0.4465744646772857 0.28829341556083876 0.4426674696057596 0.2936867373535668 0.7035082011037982 0.22637866966090875 0.6493772279623721 0.3341666004837107 0.5504322835340327 0.2956561110133478 0.6433101408378679 0.33296726258797127 0.43361234090297085 0.34599573834602365 0.6602864500362028 
0.2810010356389971 0.3472273028747423 0.45803465335566107 0.2160929366669709 0.22878377422806664 0.47336291340024905 0.19427756891340028 0.11852209999013776 0.25808401408836185 0.31290505026905807 0.7683484403728074 0.2901294105189844 0.6009949592410201 0.6284724373326365 0.5793858747263688 0.4629929036624123 0.290406616285108 0.4546230658817589 0.3040709011661679 0.7166119689305921 0.24667276468705887 0.6797987660050329 0.3829700168441538 0.5530446211442014 0.2936133496242447 0.6700746197593724 0.3301501322452989 0.4849907848920611 0.36584779544590335 0.6573217353143682 
0.28311203932005186 0.3707476203920259 0.4623874642653488 0.21807453734954124 0.22779302082901876 0.4804323402480052 0.21511653537859948 0.11828376092613795 0.27403777064380114 0.39805565034771 0.8858275087426614 0.2918515865040938 0.7571839326655517 0.6287720903946104 0.6536375078915738 0.48078245872594605 0.29232412853147977 0.46659954157437494 0.3121159219292406 0.7310503672774339 0.2664608008191784 0.7102380267998057 0.42775236859120846 0.5554890086536207 0.2918463568837391 0.6964007512940207 0.327409142522102 0.52660026128447 0.38197649144845114 0.6545793957126581 
0.2854855440201051 0.3987555104537599 0.4665995257885456 0.21993977001282972 0.2270038330953547 0.48786915359794775 0.23569512306158782 0.11818180013509075 0.29125894562545346 0.48112003342966514 1.0045046394006134 0.2937704334053771 0.9086179837524205 0.6295057547939645 0.716602059290325 0.4995085835809888 0.29415539637570787 0.4783114752193418 0.3187540488651017 0.7461075449155694 0.2857777796669109 0.7407044750397676 0.46890991883993477 0.5578990481011681 0.29036966023055183 0.7221951126359143 0.324746363291544 0.5618893601519982 0.39555055871569217 0.6520373945292414 
0.2880066399025143 0.4308868522538003 0.47061486371721134 0.2216880687032093 0.22641282866902182 0.4957621039831138 0.2560645192834491 0.11820939208505497 0.3095556549734373 0.5620473845151794 1.1231729456521302 0.29591554058809266 1.0554638792439066 0.6305943407609299 0.7709062933465508 0.5188779678708871 0.29596908077373163 0.4896119345326622 0.32446187607619376 0.7613013628601947 0.3046503349913804 0.7711882589329835 0.5068152106320561 0.5603588722565358 0.28920331028879154 0.7474113672867259 0.3221638317633657 0.5927037487657311 0.40726004169429086 0.6496786851875584 
0.29059169350636466 0.4668203409401667 0.4743935284172005 0.22332192866306433 0.2260180706598115 0.5041788895565993 0.2762484313563435 0.11836011902093385 0.32878003140852247 0.6408386016739174 1.2409995731600154 0.298310593839803 1.197800834682485 0.6319724844274361 0.8183016842026474 0.5386820821084366 0.29781164611883376 0.500425671256144 0.32951632601346814 0.7763072637993949 0.3231017933703743 0.8016675455771467 0.5418058488699573 0.5629261249072333 0.28837059948885096 0.772031681073627 0.319663503423555 0.620158525528397 0.4175478347259815 0.6474893678421391 
0.2931804411205252 0.5062581786240499 0.4779106074260234 0.22484625198002794 0.2258183201042835 0.5131712670384884 0.296253920271692 0.11862791929004958 0.34881334653246643 0.7175211249690837 1.3573889323597377 0.3009743439000813 1.3356534795433501 0.6335861236263963 0.8600382948128807 0.5587679245969611 0.29971588796733656 0.5107176375766935 0.3340925198986731 0.790910816705463 0.3411538173432648 0.8321129537549863 0.5741818036653829 0.5656423333137336 0.2878965942951775 0.796055904295182 0.3172472271303842 0.6449839370364703 0.42671479001972784 0.6454577383801249 
0.29573023390167497 0.5489148224257693 0.48115353636419256 0.22626770325898493 0.22581264963951733 0.5227782107837379 0.31607732974896524 0.1190070649149256 0.3695573656584459 0.7921360638683429 1.4719044710457305 0.30392132402760563 1.4690136450470634 0.6353905003930632 0.8970500195434506 0.579020841596336 0.3017054831498216 0.5204764274499831 0.3383080881808263 0.8049753426476752 0.35882690555116886 0.8624904532886863 0.6042067993883552 0.5685383760244954 0.28780708898048846 0.8194948386304063 0.3149167355341268 0.6676866061422653 0.43497403856321293 0.6435737401462452 
0.29821166062115445 0.5945103256283042 0.484119170322478 0.2275941546535989 0.22600022910643702 0.5330280833615293 0.3357078520775837 0.11949214692093724 0.39092889668708664 0.8647311458380375 1.584220424096172 0.30716240929945704 1.5978551545310353 0.6373485259311853 0.9300575521883198 0.5993535996519093 0.303797677644165 0.5297048952730872 0.3422456931923045 0.8184190117633228 0.3761405024769113 0.892763355252588 0.6321114913186747 0.5716376812710613 0.2881278094979836 0.8423659012768139 0.31267364484328586 0.6886336113130056 0.4424816297023702 0.6418286191276699 
0.3006051894026833 0.6427665323356067 0.48681117506905425 0.22883424218289142 0.22638020118445407 0.5439402381162182 0.35512983509864815 0.12007806171396143 0.41285614545091953 0.9353566952564454 1.6940905257958339 0.31070526808462645 1.722144044078652 0.6394294459425423 0.9596306889612641 0.6196990598582918 0.30600499375511614 0.5384145555961503 0.3459654919364951 0.8311984427532256 0.393112991413227 0.9228937216902088 0.658097240523374 0.5749582365635627 0.2888837824479173 0.8646902885362338 0.3105194598989038 0.7081000870589291 0.44935494616484856 0.6402146902547222 
0.3028986013334372 0.6934051748516544 0.48923790675320583 0.22999702774452896 0.2269516076651308 0.5555262641187454 0.3743243724122466 0.12075999656764856 0.4352761687016143 1.0040633055527366 1.801327005043205 0.31455473653979477 1.8418457151617942 0.6416077513651758 0.9862285128612891 0.6400050869466904 0.30833637460189844 0.5466221132304689 0.34951249748741836 0.8432969348509464 0.4097616704850212 0.9528433854741458 0.6823398899101956 0.5785139158925123 0.29009882348313193 0.8864911118584855 0.30845558192371747 0.72629793011023 0.4556843223291806 0.6387251679399973 
0.3050850431103043 0.7461473125365308 0.49141077881733064 0.23109175038012147 0.22771334583918978 0.5677909914134821 0.3932704656281473 0.12153341392871314 0.4581330317189578 1.0709005076295062 1.9057861247150238 0.31871313683108177 1.9569299775766589 0.6438622880757088 1.0102266067448822 0.6602309185389704 0.3107979844421371 0.5543472564430515 0.3529211587324325 0.8547160397395606 0.4261027442840496 0.9825746983952934 0.7049932632770699 0.582315388062136 0.291795119370766 0.9077921773852919 0.30648331730981965 0.7433940030348657 0.4615406628928527 0.6373540354455423 
0.3071615595446992 0.800713750293786 0.4933430492871239 0.23212764808579595 0.2286641436024204 0.5807333288962628 0.411945920355002 0.12239403480720552 0.4813764384718539 1.1359160454773762 2.0073580339067356 0.32318055385675337 2.067374603205775 0.6461755273171745 1.0319361909919882 0.6803445239631604 0.3133937880706485 0.5616112289957889 0.35621833273006215 0.8654695455377814 0.4421513376255521 1.0120510839862358 0.7261922788549157 0.5863707552924763 0.2939928886675795 0.9286171959414405 0.304603886487837 0.7595221604154627 0.46698059974064987 0.6360959386604169 
0.3091279939655066 0.8568261778941559 0.49504894519320586 0.2331138330938024 0.22980254661629007 0.5943469822230699 0.43032806840462534 0.12333782166805973 0.5049606902410984 1.1991555294156098 2.105959535576475 0.3279550813263552 2.173167795653646 0.6485329658497583 1.0516179882461862 0.7003206518074273 0.31612598303426775 0.5684358973228785 0.35942528299505216 0.8755791995276787 0.4579215286240271 1.0412374462625666 0.7460556563072682 0.5906860123039105 0.29671011195089164 0.9489892824549476 0.302818432363773 0.7747914692529565 0.4720500769631154 0.6349460958793827 
0.31098616798373646 0.9142088247511969 0.4965430458151376 0.2340592065478054 0.23112691344797265 0.6086210840949471 0.4483943688205593 0.1243609612339423 0.52884387946912 1.2606623255365013 2.2015288614447814 0.33303304517937565 2.2743098424325696 0.6509226309101374 1.069492510932078 0.7201393666429678 0.3189953308638892 0.5748431400617329 0.3625590635541531 0.8850716810696226 0.4734263957775941 1.0701004695005414 0.7646882385066169 0.5952653833345392 0.29996232582666416 0.9689306502560403 0.3011280280851462 0.7892919922076905 0.47678690099077975 0.6339002186336475 
0.31273927186583234 0.9725904536203052 0.4978398589971711 0.23497240162457472 0.23263541609764976 0.6235407593710297 0.4661229166813421 0.1254598475486513 0.5529872563818142 1.3204775913581916 2.294021846878877 0.3384092100759571 2.3708141282186013 0.653334670051217 1.0857478456933707 0.7397849388327634 0.32200141730480947 0.5808544513378814 0.3656335023736376 0.8939764714410493 0.4886780738612286 1.0986088336983617 0.7821829674073671 0.6001115750963574 0.30376247657105077 0.9884624363653026 0.29953368405932235 0.8030989580318801 0.48122259125171846 0.6329544406963128 
0.31439141291567 1.031706535066447 0.4989535385708236 0.23586174690377432 0.2343260442044948 0.6390876405273256 0.48349287459673485 0.126631065576437 0.5773547252929886 1.3786403990813345 2.383409090567014 0.3440769728756328 2.462707632659312 0.6557610099520672 1.1005456414330155 0.7592449926784077 0.3251428615148873 0.5864906877601503 0.3686599157635267 0.9023243661040821 0.5036878143895909 1.1267333634244197 0.7986225585743938 0.6052259714856201 0.3081208298609169 1.0076046143939723 0.29803635423329405 0.8162758341845581 0.48538374709580934 0.6321052536540688 
0.31594728206376504 1.0913014603093936 0.49989770329022526 0.2367352440047103 0.23619661176776321 0.6552403439219889 0.5004848338333293 0.12787137554212513 0.6019124400970293 1.4351879077247982 2.4696738102533895 0.35002854555507096 2.550031002953217 0.6581950714945604 1.1140257807087546 0.778509845846262 0.32841748778215407 0.5917719129780308 0.371647637493226 0.910146446579436 0.5184660475003614 1.1544471230986941 0.8140809178245831 0.6106087878690473 0.3130449330027935 1.0263759655241984 0.29663694168342064 0.8288766336441892 0.4892930733118991 0.6313494482148297 
0.3174119087713161 1.1511306672533408 0.5006853278224317 0.2376005552090513 0.23824476556672952 0.6719749135844943 0.5170811079582723 0.12917769815557953 0.6266284768861367 1.4901555583863808 2.5528101912551056 0.35625512886385075 2.632838272191869 0.6606315309482036 1.1263100688202223 0.7975719919705665 0.3318224690770127 0.5967173088582037 0.3746044174119082 0.9174733808144331 0.5330224430661659 1.1817254686037668 0.8286243394925902 0.6162591973373333 0.3185396256534223 1.0447940874365529 0.2953363035749381 0.8409476759229164 0.49297016023786383 0.6306840608841041 
20
0 0.01 0.01 0.01 0.01 0.01 0.01 0.01 0.01 0.01 0.01 0.01 0.01 0.01 0.01 0.01 0.01 0.01 0.01 0.01
0.34308965391888946 0.21851164080600755 0.40558694491082226 0.43983129195392623 0.6191949786133125 0.6970728617851211 0.15676098151130244 0.47863869129745196 0.3773003925188608 0.6621312366810498 0.5155075722843325 0.4436628380126205 0.12856620215349718 0.5018151393390349 0.1656677598837526 0.6103244646245333 0.4732720344069047 0.5341129078870414 0.2980253130333831 0.21459766856513468 0.6976341909358124 0.6877228749122242 0.337991026205415 0.2941723833774064 0.5344549209485309 0.5949209063537725 0.30027503159581903 0.45271549619079743 0.38144525480843916 0.5841837451898493 
0.34315274401165824 0.218732312615205 0.4338975581871582 0.44453895502527757 0.613726733481467 0.6997570714302053 0.1659244144139694 0.474971225567341 0.3840699160871472 0.7127550156515808 0.5315890409067326 0.44293904802116507 0.1482209281652146 0.49961977456115664 0.31506750996223604 0.6197884785781338 0.4743788933881618 0.5367186892730035 0.3025136711561868 0.22289150711509867 0.708610544911751 0.7066833247516546 0.4080952141389709 0.3004080998364452 0.5293695132714221 0.6148375748941325 0.2990313788510678 0.4776801298182877 0.38573107671134854 0.5831277585976112 
0.34469673472688656 0.21929164470146853 0.46187354438632844 0.4491809535925082 0.6083757377675961 0.7023760352308352 0.1752266311937248 0.4715984083933321 0.3919898750292549 0.763136543461716 0.551727247780894 0.4422239403452231 0.168005255518881 0.49792464023428434 0.4498469090104966 0.6297892330315695 0.4743710316791044 0.5415580664474595 0.3067196194948058 0.23644358939446417 0.7194165694510519 0.7257019050577046 0.47483033570176564 0.30637242956363153 0.5243588803744309 0.6344818929893944 0.2978238823243933 0.5010542604787577 0.3890644369923587 0.5821359029570536 
0.34745440646939685 0.22021998431289722 0.4895139872988946 0.45375478558513876 0.6031439413794681 0.7049413415845087 0.1847728096630446 0.4685215220142918 0.40101413549384146 0.8134902776347466 0.5746648282733555 0.441522552188655 0.1881468998071115 0.4966899691403063 0.5695528104930154 0.6402017068539911 0.4737848509654528 0.5477817755805354 0.3106834222626564 0.2543126005904545 0.7300048411703209 0.7448155315759072 0.5369953466528913 0.3121003043572072 0.5194222896775151 0.6537206503265578 0.2966527795895609 0.5230171956667129 0.39167409394657604 0.5812105424627163 
0.35122064383327145 0.22155004023151276 0.5168045375047862 0.45825644982284564 0.5980333075237804 0.7074649052505534 0.1946356328814287 0.465737088862019 0.4110937758054525 0.8639282609432487 0.5996647355901057 0.44083973314012653 0.2087988913927849 0.4958710741376387 0.6748022724881175 0.6509160146011482 0.47284379273177396 0.554870407656663 0.31443648690104925 0.2756668393564476 0.7403383310022914 0.7640427149564558 0.594057107081096 0.3176212177662208 0.5145594369664517 0.6724573847330209 0.2955183891078322 0.5437150315465921 0.3937197859403297 0.5803517321970817 
0.35582601840775646 0.2233144562976326 0.5437203601677173 0.4626806807150599 0.5930457639160965 0.7099591668084785 0.2048616010134354 0.46323833351252885 0.4221771176148255 0.9144694971082384 0.62622990728867 0.44018024200302996 0.23005813003553832 0.49542265500556515 0.7668184261884261 0.6618366821196427 0.47166872728511 0.5624816101189581 0.3180040566304672 0.2997816935333614 0.7503890727246351 0.7833926260357642 0.6459547277250475 0.3229607739180243 0.5097703503208186 0.6906240770758998 0.29442111472816124 0.5632699572105699 0.3953168913685265 0.5795581283056908 
0.36112672322824857 0.22554454503058133 0.570228682875118 0.4670212138746422 0.5881831642975862 0.7124371358453953 0.2154770742383017 0.4610163879300006 0.43421067157141474 0.9650643995912399 0.6540024493846119 0.43954880090027637 0.2519794146147558 0.4953014402230962 0.8470701208487027 0.6728818412147387 0.47033456461269124 0.570380920911623 0.32140701901279006 0.3260365582829761 0.7601369943989844 0.8028687367205006 0.6929129269746738 0.3281416910034116 0.5050553285154076 0.7081752216950691 0.2933614470510447 0.5817864756653508 0.39655118987370813 0.5788275049145251 
0.36699902282010866 0.22826969717593246 0.5962910528195462 0.4712710607855241 0.58344726354049 0.7149123453563254 0.22649349892480325 0.45906116163846594 0.4471403058220014 1.0156200700142912 0.682714946490784 0.43895012404491435 0.274586647699134 0.49546756828809096 0.9170441755366844 0.6839822147516043 0.4688919021089967 0.5784040637082282 0.3246630877511853 0.3539063212637934 0.769568778844595 0.822470686498342 0.7353020619780792 0.3331844663970618 0.5004149018725962 0.72508314649162 0.2923399612239154 0.599355502850442 0.3974880998218618 0.5781570829571328 
0.3733354689614559 0.2315171544240382 0.6218653575789527 0.4754227778013195 0.5788397032898939 0.7173987600545438 0.23791159880629448 0.4573619233723706 0.46091227743159924 1.0660210226983304 0.712162645355994 0.4383889298948442 0.29788152099516146 0.495885130800509 0.9781247828815689 0.6950799514215176 0.467377056965624 0.5864342932849482 0.3277875719820973 0.38294985930032516 0.7786767796759266 0.8421953817263528 0.7735475497834979 0.33810782784725374 0.4958498080431102 0.7413342099683482 0.29135731167276596 0.6160570974862202 0.3981786531963561 0.5775437507800161 
0.38004208106390136 0.23531196208071087 0.646907634517038 0.4794687198466796 0.5743620048788816 0.7199106640108512 0.2497245741747784 0.4559076712798127 0.4754740040321472 1.1161442262652923 0.742185874086899 0.4378699417451762 0.3218500339914325 0.496522219354167 1.0315428438716203 0.70612739376037 0.4658173259558373 0.5943879661263058 0.3307938847720843 0.412797975375596 0.7874580279235069 0.8620377037358458 0.8080774151046485 0.3429290464410425 0.4913609774922139 0.7569256953534371 0.2904142243944202 0.6319623371993771 0.39866346607736364 0.5769842162059234 
0.3870361884511468 0.2396770030208493 0.6713736768824337 0.48340127246667797 0.5700155669992809 0.7224625420828927 0.2619204689807365 0.4546873611717315 0.49077457574485267 1.165869092192767 0.7726582165199317 0.4373978800458448 0.3464672753540685 0.49735071039980927 1.0783649463311809 0.7170858488110403 0.4642339903685291 0.6022049849924603 0.33369389002374467 0.4431421843324932 0.7959133486784298 0.8819909943220946 0.8392951028163318 0.3476641582371225 0.4869495250350987 0.7718632809045302 0.28951148741327337 0.6471346688854505 0.39897544092006554 0.5764751128362744 
0.3942447702857341 0.24463306335945523 0.6952204353761136 0.48721305798599884 0.5658016663575598 0.7250689630979085 0.2744838887712356 0.4536900444850666 0.5067650544582222 1.2150835494061403 0.8034782307333587 0.4369774488256836 0.3717008803678619 0.4983459320062505 1.119502121702075 0.727924410115685 0.4626441447419035 0.6098422873777282 0.33649814963374824 0.4737249374239609 0.8040465929046487 0.9020474040973474 0.867567519237627 0.3523281243231924 0.48261674490532686 0.7861589896803561 0.28864993996657357 0.6616309326260176 0.39914164670029606 0.5760130748243969 
0.40160317531678014 0.2501989065647791 0.7184072102932111 0.49089711304430106 0.5617214601215 0.7277444690596511 0.2873972326366439 0.4529049508866994 0.5233986161589279 1.263687316832681 0.8345634855422593 0.4366133180930913 0.3975135109846272 0.49948629414173124 1.1557268544545622 0.73861886144421 0.4610618650735912 0.6172693064004713 0.3392161083302721 0.5043313963333447 0.8118639804109019 0.9221981511083223 0.8932216071896449 0.3569349487131766 0.4783641076626685 0.7998295371045732 0.28783046093886744 0.6755021769344858 0.3991846544304608 0.5755947894683484 
0.4090541275265297 0.2563913459708354 0.7408966299690731 0.49444703599503 0.5577759893706815 0.7305034725967605 0.30064156972010153 0.4523215378499575 0.5406305851473489 1.3115932796635927 0.8658461764250209 0.4363101037474274 0.42386462759858756 0.5007529253219063 1.18769224480958 0.7491506787019883 0.45949898431111996 0.6244647462160061 0.34185623846835084 0.5347826354143931 0.819373545098285 0.9424337178906174 0.9165453593259558 0.3614977671061331 0.4741932578270556 0.8128950069116258 0.287053957016625 0.6887943339965708 0.39912350456089657 0.5752170339648699 
0.41654694210685256 0.26322531193610704 0.7626554148908719 0.49785710374553116 0.5539661830409024 0.733360163728799 0.3141972590081398 0.45192952095501976 0.5584183979808741 1.3587276454569202 0.8972698497522201 0.43607234627336705 0.45071175259214846 0.5021293358997115 1.2159503932181774 0.7595061365428257 0.4579656234915327 0.6314142537135391 0.34442615797675935 0.5649300641673862 0.826584671526572 0.9627440046789135 0.9377909048598286 0.36602891544924526 0.47010601152690196 0.8253777968821127 0.2863213509762814 0.701548795024795 0.39897442082427415 0.5748767007245632 
0.42403689231801633 0.27071391268324385 0.7836549322225791 0.5011223586194292 0.550292862037362 0.7363284263766066 0.3280443847658976 0.45171889312400365 0.5767215245600248 1.405029359211634 0.928786922358746 0.43590448926035386 0.47801137071751776 0.5036011158059465 1.2409687943772374 0.7696755195321718 0.4564705651186464 0.6381087133176591 0.34693272932430697 0.5946508497167177 0.8335077114144016 0.9831184504619368 0.957178367866276 0.3705399845501526 0.4661043537234989 0.8373017853072632 0.2856335704537757 0.7138029096585847 0.39875134628170883 0.5745708143550592 
0.43148468191381123 0.2788684889586472 0.8038715514857102 0.5042386667230467 0.546756743313205 0.7394217646544154 0.34216305977518185 0.45167993754064495 0.5955013653666844 1.450449104675009 0.9603567822841977 0.435810858576596 0.5057195701272581 0.5051556680248921 1.2631444036646795 0.7796524334397685 0.45502152152318975 0.6445429824163339 0.34938214429655434 0.6238441400892201 0.8401536691465933 1.0035461299144712 0.9748998170465097 0.3750418651365828 0.46219043475695876 0.8486916773742138 0.2849915374738763 0.7255904243089537 0.39846635256893015 0.5742965425374617 
0.438855989795034 0.2876986629912899 0.8232868177913815 0.507202750060185 0.5433584437898178 0.7426532387307051 0.3565336336619522 0.4518032368961309 0.6147211375972277 1.494948108521463 0.9919443206922726 0.4357956428294987 0.5337924979015429 0.5067819759191239 1.2828154505638698 0.7894332097076721 0.45362533151004203 0.6507149431405314 0.35177999760930945 0.6524279216155995 0.8465339462483942 1.0240158319220918 0.9911229777514924 0.3795447864565267 0.4583665660809478 0.8595724976911747 0.2843961589467396 0.7369418693392278 0.3981299572532217 0.5740512024095199 
0.4461210633426939 0.29721238225682156 0.8418874636407202 0.5100121952294362 0.5400984840473804 0.7460354098719897 0.3711368328982885 0.4520796803498812 0.6343457584657615 1.5384968862100825 1.023518787944403 0.43586287556428654 0.5621866825395911 0.5084704011756562 1.3002712427071783 0.7990163948138835 0.45228810697116056 0.6566247843923809 0.3541313513723899 0.6803363772030069 0.8526601358395951 1.044516123888302 1.0059945688207532 0.3840583505693692 0.45463521513271427 0.8699692010851701 0.2838483182708224 0.7478849021771575 0.39775137357829465 0.5738322636376597 
0.45325434460381525 0.307415958477225 0.8596652834908367 0.5126654419345178 0.5369772917481246 0.7495802941593861 0.38595385145735545 0.45250046887326567 0.6543417308587046 1.5810740148847102 1.055052896242696 0.4360164194929703 0.5908592607682807 0.5102125087612448 1.3157602523421645 0.8084023157457664 0.45101534394602855 0.662274453534152 0.35644079182908467 0.7075176419898181 0.8585438591585389 1.0650354049726753 1.0196432276431704 0.3885915637880924 0.45099899933519166 0.8799063787428051 0.28334886811853044 0.7584446118482681 0.3973387097303415 0.5736373490516938 
20
0 0.01 0.01 0.01 0.01 0.01 0.01 0.01 0.01 0.01 0.01 0.01 0.01 0.01 0.01 0.01 0.01 0.01 0.01 0.01
0.3924161007100353 0.6278396447547642 0.20055482627309457 0.5569856523255432 0.1404038425675636 0.6369434937556141 0.24488501890939385 0.37361581824349355 0.2547473150017818 0.4123921216796116 0.4767532899500365 0.5570438819487491 0.6942102901494468 0.41856050074002293 0.4512189235193803 0.2517898428024843 0.3170509000810812 0.3680681303514959 0.14387295797633398 0.6464354307893108 0.5359705875572942 0.42308735714808565 0.6999367876134054 0.28384259722725225 0.5130942001070372 0.3799125862640508 0.5737062445747384 0.2423252778657155 0.4451706139036068 0.6910322985967163 
0.39015563850197693 0.6426508432563264 0.2110343462309629 0.5548156876632392 0.13941023185265958 0.6639954311033177 0.2598382923908263 0.37075552362311975 0.2590990523978577 0.545843172651469 0.7482539735871556 0.5568644478334439 0.936001963448763 0.4231903730362482 0.628282950189435 0.2587863653174036 0.32630750075416814 0.3853787266693855 0.146051269440168 0.65760178771047 0.5447083160239281 0.4609474932258299 0.7327801060085882 0.3032319620602105 0.5099310098137905 0.4033583578888261 0.5688203962490599 0.2580975805217084 0.46867879966427833 0.6886916581367237 
0.38826617447542694 0.6616078358199629 0.2211216382379059 0.5526560923684057 0.13852630818920797 0.6909510600137241 0.27447241220030966 0.3680251704993267 0.26382742108957635 0.6678195374326892 1.0403455021782246 0.5566830916746532 1.1608181553038772 0.4279642264068954 0.780607525195482 0.266105562889172 0.33387665802348876 0.4047335983655994 0.1477564842355464 0.6722352714457267 0.5534064324497524 0.4976276831028451 0.7633052288923087 0.32234602980128896 0.5072318304272324 0.4265507340466809 0.5640149142946773 0.27124042841186213 0.4901489993641882 0.6866783367470688 
0.38666700120149944 0.6840787074749934 0.2308120736419431 0.5505022641523795 0.13775801202154062 0.7179749856759754 0.2888938287199113 0.3654232177162778 0.2688936102503339 0.7793611186648565 1.3455181149317632 0.5565337155209034 1.3720317987962138 0.4328808186375657 0.9143646203687479 0.2736590921635737 0.3403358994610033 0.4250793478552583 0.1491837327869304 0.6891543388451224 0.5620805990377002 0.5333132198242245 0.7915630044604957 0.3413463999261782 0.5049742060883227 0.4494248564922278 0.5592902918992674 0.28269473504053405 0.5100081993961562 0.6849926735978055 
0.38529844019049014 0.709596605285824 0.24010135264554305 0.5483509922823409 0.1371118083618252 0.7451860792931673 0.30316131750522385 0.3629477748283697 0.27426900653833425 0.8815550807885228 1.65916246301507 0.5564421478643996 1.5718955182221173 0.4379360467946969 1.0333391687301956 0.2813873044233297 0.3459977656637209 0.44580467202380625 0.15043500839095791 0.7075243108492519 0.5707384636135656 0.5681224540879523 0.8176498583011604 0.36034002098468826 0.5031485338480656 0.47194895574919465 0.55464713631725 0.2929689470920562 0.5285441005746462 0.6836302820180288 
0.38411413002095185 0.7377971642132303 0.24898857426230447 0.5462002711104146 0.13659419753527696 0.7726723743861396 0.3173072800324482 0.3605965336857586 0.27993055851828297 0.975403512306164 1.97812149702769 0.5564285077560903 1.7619781802163748 0.4431248064966561 1.1401230517103265 0.2892473246189933 0.3510580107861136 0.46653515065198914 0.15157053556412922 0.726745676854596 0.5793841340712774 0.6021355940890647 0.8416869237342897 0.37940257941441996 0.5017525881443288 0.4941102806861525 0.5500861382238516 0.3023713399829792 0.5459635593980209 0.6825838514460575 
0.3830771746214267 0.7683824113956454 0.25747671018686497 0.5440491174997498 0.1362115105304959 0.8004993146146008 0.33134803926405704 0.3583668169371642 0.2858586703865503 1.061790379902779 2.3000736420766072 0.5565086844338237 1.9434027984660545 0.44844176645449574 1.2366197442648026 0.29720708075920915 0.3556499712602079 0.4870351427769212 0.15262891926752098 0.746384588028687 0.588020034773011 0.6354087155217962 0.8638060107069648 0.3985897275019895 0.500788573185173 0.5159072463535278 0.5456080582376691 0.31110398809693474 0.5624216818255721 0.6818442348040599 
0.3821578499806699 0.8010986865771266 0.26557222504872874 0.5418974044098289 0.13596981504403224 0.828714871448439 0.34528957946177696 0.3562556529049719 0.29203612233309756 1.1414829586495794 2.623222361175358 0.5566953182562039 2.116989268713393 0.4538817159028897 1.3242931964746427 0.30524193428078683 0.35986946994685565 0.5071550235548186 0.1536364165473027 0.7661263275015979 0.5966477751077551 0.6679816428146764 0.8841406815635942 0.41794320875215485 0.5002613573704252 0.537344856887476 0.5412137219230372 0.3193070706359424 0.578038248452876 0.6814011421996621 
0.38133206808685716 0.8357226510336179 0.27328444197804463 0.5397457136110422 0.13587487050851105 0.8573529832247084 0.3591310421555277 0.354259849771655 0.2984474600410097 1.2151443796600017 2.9461222914613483 0.5569984801565533 2.2833453338681062 0.4594397140809998 1.4043055891268281 0.3133326092126607 0.3637879578365624 0.5268005608302041 0.15461170292641657 0.7857430099711203 0.6052685833114799 0.6998828115665354 0.9028208860740996 0.4374945180954907 0.5001773326033551 0.5584319577492204 0.5369040192725044 0.3270821098964915 0.5929078194707306 0.6812435991256077 
0.3805802646515287 0.8720522160552308 0.28062488049509304 0.5375952073681005 0.13593210657568833 0.8864360117761131 0.37286698490336756 0.3523760609311676 0.30507861788588614 1.2833484990213275 3.2675745210910105 0.5574261595890324 2.442927138275712 0.4651111407768642 1.477600751156581 0.32146383556885355 0.3674601584051515 0.5459141656804823 0.15556853247879382 0.8050706599077542 0.6138835290944349 0.7311324676385349 0.9199699645278776 0.45726724636079935 0.5005436343657176 0.5791795503173871 0.5326799065694358 0.3345051624872338 0.6071063481440514 0.681360256479705 
0.37988655214414435 0.909900580172278 0.287606653546855 0.5354475178017107 0.1361466133943125 0.9159765863170276 0.38648890390755725 0.3506008397700682 0.31191666708029625 1.3465938873156469 3.5865602439743993 0.5579846260546808 2.5960809516685748 0.47089169642830253 1.5449583562812677 0.32962341566843434 0.37092883845140195 0.5644629499697507 0.1565173199147418 0.823992688384301 0.6224936368420705 0.7617448746716082 0.9357031713599953 0.4772786681565915 0.5013675851820885 0.5995997419412064 0.5285424094220174 0.3416347807401512 0.6206957143590596 0.681739603986975 
0.37923805393730464 0.9490922928534617 0.29424395254350777 0.5333046522295177 0.13652313800725274 0.9459790457703445 0.3999862945846332 0.34893068439154135 0.31894963501473095 1.4053159563220956 3.9021972410505614 0.5586787045104752 2.7430727586678625 0.47677737725129404 1.60703111597896 0.3378015560537809 0.37422794702372314 0.5824308855133852 0.1574661306749919 0.8424278347105519 0.6310999398132251 0.791729894771601 0.9501271437889642 0.4975408687520679 0.5026562849833536 0.6197050853958388 0.5244926262276778 0.3485170593839882 0.6337269454964468 0.6823701189038758 
0.378624370185303 0.9894606743561329 0.3005516241904265 0.5311689126767396 0.137066084003474 0.9764406070138346 0.41334741043684164 0.3473620735148314 0.3261663677230197 1.459897104821065 4.2137106689292985 0.559511990544365 2.884109767074421 0.4827644392447979 1.6643714067271356 0.345990374362237 0.37738476698123724 0.5998135321678294 0.15842132697414668 0.860321276116054 0.6397035018948597 0.8210941542774736 0.9633399364745222 0.5180615768097312 0.5044163034644991 0.6395081618578149 0.5205317315957466 0.3551889659120621 0.6462425704557192 0.6832403703763673 
0.3780371438637854 1.030846162983106 0.3065448322412573 0.5290428277792889 0.1377795129637415 1.0073523393936727 0.42655981863872716 0.34589149491554355 0.3335564200780165 1.510675075965465 4.520413173501274 0.5604870224515848 3.019356374946928 0.4888493586717227 1.7174509671618077 0.35418352606182957 0.3804214388225992 0.6166144253888682 0.15938800434341996 0.8776380161399824 0.6483054215256562 0.8498419242973317 0.9754313782583285 0.5388448022944596 0.5066534469066233 0.6590213188055384 0.5166609794223103 0.36168061345626257 0.6582783800563325 0.6843390928221851 
0.37746970527481355 1.073095306739018 0.31223879329000476 0.5269290954105668 0.13866714696890667 1.0386999979175577 0.43961081486274783 0.34451546768452973 0.34110996487876527 1.5579498026460057 4.821691250745801 0.5616054218502791 3.148946232569605 0.49502879312815773 1.7666758454127078 0.36237591603206815 0.3833560692885031 0.6328425631693916 0.16037029551267729 0.8943579311569326 0.6569068260687413 0.8779757986897783 0.9864835970902073 0.5598913413289385 0.5093725819293187 0.6782565078923861 0.5128817054198869 0.36801685679808804 0.6698647686681786 0.6856552373154812 
0.37691677924627875 1.1160602065139147 0.31764857487276754 0.524830534511772 0.13973237182778284 1.0704647502577778 0.45248773807643594 0.34323055942308206 0.34881771551932644 1.6019890128122902 5.11699586343026 0.5628680109112482 3.272991477807925 0.5012995453281774 1.8123979733983075 0.3705634718615863 0.38620355626264075 0.6485106367339675 0.16137158744102045 0.9104720357539936 0.6655088614079087 0.9054972239759114 0.9965716180873458 0.5811991878177222 0.5125775045857027 0.6972251880620396 0.5091953289787837 0.3742184408405275 0.6810277730318277 0.6871780071281207 
0.37637424307838996 1.159598275053502 0.32278894477179715 0.5227500447720104 0.1409782408878225 1.1026238216044175 0.46517821234899237 0.34203339932067456 0.35667085890143607 1.6430328320645162 5.405835974258159 0.5642749119023946 3.3915898707423766 0.5076585305949727 1.8549242764368319 0.37874296307930644 0.38897621452916264 0.663633773353203 0.16239467982700595 0.9259796521180388 0.6741126795358865 0.932406918098293 1.0057639775747007 0.6027638782723385 0.5162708468310024 0.7159382715872737 0.5056033542894595 0.38030284475027615 0.691789887494728 0.6888968817281692 
0.3758389259215722 1.203572213184588 0.3276742616562391 0.5206905729737541 0.14240747939753248 1.1351510740662683 0.47767033388502017 0.34092068790234237 0.3646609963960877 1.6812975799497722 5.687774065622252 0.5658256331271406 3.504830326260134 0.5141027484022609 1.894523939885175 0.38691185524095717 0.3916842584967382 0.6782286370948433 0.1634419031853815 0.9408862552908795 0.6827194257281841 0.9587052036533869 1.0141233200646074 0.6245787877869322 0.5204540146260576 0.7344060984769596 0.5021073706932755 0.38628491402637494 0.7021707111686865 0.6908016322961404 
0.3753084421785758 1.2478501297932838 0.33231839862254153 0.5186550849815018 0.1440224894383706 1.168017532328494 0.48995281572975546 0.3398892040938752 0.37278009134665785 1.716978918428997 5.9624229849863335 0.5675191442050306 3.6127971948336417 0.5206292579494926 1.931434271502337 0.3950681909047238 0.3943361801287721 0.6923127829552077 0.16451520836205927 0.9552018273407877 0.6913302261969767 0.9843922737903927 1.0217069602765494 0.6466353895592912 0.525127153316252 0.7526384296368055 0.49870905225719436 0.3921773415677129 0.7121874667383453 0.6928823309751913 
0.3747810529637076 1.2923057495594106 0.3367346925971613 0.5166465425009468 0.14582535546007946 1.2011918638196724 0.5020150987780022 0.3389358101354529 0.38102042203613523 1.750254478767698 6.229443638948865 0.5693539428395475 3.715573543759235 0.5272351575621359 1.9658654770093191 0.4032104916467175 0.39693904874107294 0.7059041923133043 0.1656162354724706 0.9689395971895403 0.6999461767002992 1.0094684039807686 1.0285674016635766 0.6689234866102302 0.53028913677458 0.7706444523635462 0.49541015658910836 0.3979910391539424 0.7218554198909246 0.6951293554859864 
20
0 0.01 0.01 0.01 0.01 0.01 0.01 0.01 0.01 0.01 0.01 0.01 0.01 0.01 0.01 0.01 0.01 0.01 0.01 0.01
0.41312048286545633 0.27394985236251956 0.3968001340397713 0.3787506890400719 0.323726523607229 0.23281955748489253 0.5408624129978233 0.5379599907908587 0.2195532664166933 0.31662775502278195 0.16043545403193255 0.6129696617634387 0.6354002917433591 0.3789445613276987 0.5553639318066276 0.16435311463147245 0.4357894570632391 0.44763137851285506 0.2792516467167907 0.21657729623979302 0.5103191500897074 0.4064570133881389 0.10902079219512645 0.2957352008616463 0.19340344573850682 0.3624191977621205 0.6192972721313218 0.32900618302280793 0.38837046216250903 0.13045486820086513 
0.41457706069883216 0.2923808597592981 0.41665406261092064 0.3766471986371349 0.3211678992245289 0.24469133933245316 0.5561469832902862 0.532990548880686 0.22088723010745823 0.37270632462954073 0.2692037343049161 0.6098880126156327 0.7069446688732453 0.3769149593252354 1.0019905352846508 0.17845269491327215 0.436692853887589 0.5019033449540792 0.27964500746772775 0.24452027104788704 0.5159997374028569 0.42783728955527267 0.18728669554846267 0.30073861904583354 0.1926039893801297 0.37724616142390566 0.613339053716431 0.3859029666129873 0.41797627120937947 0.14070896078749034 
0.41777438895111313 0.3124522701028592 0.4343286848971292 0.37458519980197585 0.31877098523856445 0.25715121741664126 0.5725530283391194 0.5283143999718052 0.2233772797427406 0.42554745570017594 0.39200009245509426 0.607034949203107 0.7807431287736567 0.3756611378314732 1.3506468836756427 0.1939997597427211 0.4366051844725517 0.5604113369652268 0.27997305721937216 0.2803464065054235 0.5216702734023637 0.44987449316665895 0.25999472253895795 0.3055546733964873 0.19196593753852398 0.39155690396889886 0.6074647949026853 0.43402148153368025 0.43952446531603484 0.15153784752491842 
0.4220566039617255 0.33431660862430745 0.4501973178781505 0.37256437665762177 0.31655096862071697 0.27022640611100185 0.5901566710775773 0.5239388099191522 0.22691844552845528 0.4756698924135347 0.521228934139925 0.6044236991549964 0.8571007829096827 0.3750507313908158 1.6237138405652063 0.2105041647603893 0.43603067126130374 0.618511585642346 0.28029985381581013 0.3192848974053547 0.5273026898351778 0.47259516917481303 0.3256425104895988 0.31032664409644356 0.1915036939975427 0.40529045904560296 0.6016762064033297 0.47547964286462485 0.4566896841772912 0.1627806065924276 
0.4270071303314136 0.35803324271767933 0.46450667558285197 0.3705824700798893 0.3145195223890372 0.2839444204747399 0.6088834118196025 0.5198618222109909 0.2314195439875935 0.5233564408924494 0.6531352759221776 0.6020639535340706 0.9357159867580804 0.37496858230819624 1.8406573893991576 0.22761119033455374 0.4351809322046724 0.6743912386778933 0.2806633296363378 0.35881525392601327 0.5328791892950042 0.49598852577796315 0.3846296331928291 0.31514608194628724 0.19123315798213267 0.4184583124802415 0.595974939814309 0.5117101218862847 0.4710889193935928 0.17430083492956971 
0.4323480699327756 0.3836027158488523 0.47743823797562013 0.36863652260368984 0.31268645858060345 0.29833065873466097 0.6286018622913806 0.5160766565262401 0.23679977731941063 0.5687814771522158 0.7856898785882086 0.5999626599607059 1.0160803478426013 0.37532174987622113 2.015879042805309 0.24506282883445982 0.434169749036981 0.727313723545178 0.2810872854669524 0.39762397917380493 0.5383887667749266 0.5200237875204653 0.4378138566430925 0.32007712377148484 0.1911709377996851 0.431094573393074 0.5903625810536473 0.5437375286562605 0.48358003582086195 0.18598981802467082 
0.4378889848213637 0.4109882794571487 0.4891360760397032 0.3667235914770851 0.31106042444880266 0.31340694435137234 0.6491649451467681 0.5125739803088724 0.24298758022531136 0.6120750255460251 0.9177526571762363 0.5981245692261105 1.0976457663187742 0.3760367995647845 2.159606766592737 0.2626708476313152 0.4330665098638301 0.7770253976885471 0.2815872330540015 0.4350426304179681 0.5438250588351534 0.5446590684593715 0.4860499452904532 0.32516757986488565 0.19133390731388195 0.44323913904130385 0.5848406543925669 0.572322272382506 0.4946733662828443 0.19776365389428888 
0.4434974331827899 0.44012721344420314 0.4997206145598669 0.36484112993834505 0.30964925124589576 0.3291906953901943 0.6704269279908097 0.5093431207520521 0.24991956596021306 0.6533476233568061 1.0486708274680046 0.5965526098085738 1.1798900345950138 0.3770558716195521 2.279098848006924 0.28029771892858335 0.4319169575218351 0.8235057690559543 0.2821735177220093 0.4707526817327449 0.5491849200336657 0.5698464646214815 0.5300711373833599 0.330454647002517 0.19173891335777382 0.4549316101841617 0.5794106295801343 0.5980440234154871 0.5046971522348461 0.20955876721632297 
0.4490808612221573 0.47093701969477614 0.509295918675248 0.3629871669750544 0.30846015028796697 0.3456944708121942 0.6922499205692192 0.5063727471006189 0.25753945750924984 0.6926992099825913 1.1780676515753796 0.5952481446438559 1.2623395446096153 0.37833322152954263 2.379576344814057 0.29784300724992135 0.4307528745276607 0.8668495109356831 0.2828531147057885 0.5046285900423635 0.5544674428748261 0.5955351064448633 0.5704780619002446 0.3359681129409654 0.19240254758520797 0.4662091144260608 0.5740739290868215 0.6213540638796425 0.513874777018688 0.22132757600411768 
0.45457489081032676 0.50331923099788 0.5179537953308975 0.3611603673044146 0.3074998327808448 0.3629257536294381 0.7145058838169552 0.5036512750796367 0.26579708572049987 0.7302221977934457 1.3057252574157805 0.5942111522986425 1.3445741848275832 0.37983249925189433 2.4648638994843526 0.3152335873555855 0.4295971723857272 0.907206717081701 0.2836307221045919 0.5366522449431259 0.5596732669572742 0.6216730211019125 0.6077566527477982 0.3417322695343202 0.19334094755892128 0.47710564175939163 0.5688319346502252 0.6426099047114356 0.5223648553396467 0.23303484673584532 
0.4599354235012583 0.5371621255781063 0.5257762545647449 0.35936002256242155 0.30677458755790815 0.38088689307749357 0.7370767983090493 0.5011671165778121 0.27464750174520125 0.7660025863312935 1.4315172705555836 0.5934403622333674 1.4262251629368927 0.38152467555525 2.5378170919158376 0.33241656657265894 0.42846680124557585 0.9447513347341733 0.2845094554619276 0.5668650779624762 0.5648040854849815 0.6482082741425987 0.6423004238809533 0.34776711125090637 0.1945696142419301 0.48765198192384485 0.5636859931024696 0.6620990460683306 0.5302837758689446 0.2446547981961815 
0.4651331401601553 0.5723429493132864 0.5328370966545182 0.3575860052921464 0.30629033348682794 0.3995751601736514 0.7598541516035664 0.498908838032597 0.2840502145392818 0.8001205003208915 1.5553691335312507 0.592933363691231 1.5069703757887558 0.3833864683134288 2.6006074522949323 0.3493541272518269 0.42737452351788363 0.9796641148613963 0.2854913048220345 0.595340619378767 0.5698622905029405 0.6750896662510317 0.6744301646868273 0.35408911612495686 0.19610324246923905 0.49787589721334274 0.5586374216755101 0.6800557501654428 0.5377191980704609 0.2561688574067835 
0.4701495719223389 0.6087299312176546 0.5392030187785354 0.35583870504026754 0.30605265543132637 0.4189828881619202 0.7827382469404721 0.496865262159057 0.29396854566759006 0.8326506088835187 1.6772343900969362 0.5926867005157848 1.586529297602681 0.3853991410167171 2.654914770935562 0.36601974104403556 0.42633005167263965 1.0121233853006826 0.2865774442178354 0.6221684899854782 0.5748507174136481 0.7022671528699833 0.7044097446582309 0.36071177256615794 0.1979555648110753 0.507802377499604 0.5536875129852653 0.6966731498750213 0.5447385523845542 0.2675639382343541 
0.4749742402879958 0.6461842258679233 0.5449344479800863 0.3541189581002256 0.30606682882343733 0.43909767889275003 0.8056375406030464 0.49502553302615254 0.304369086810776 0.8636625524081902 1.7970804478025786 0.5926959593633341 1.6646581854512215 0.3875475764542412 2.7020589586388684 0.3823953699800795 0.425340809687541 1.0423001753323846 0.2877684463124253 0.6474449646697964 0.5797724612896189 0.7296920909448583 0.7324583640594082 0.3676459469528948 0.20013921066413504 0.5174539122345517 0.5488375398387149 0.7121121556167673 0.5513946211158637 0.27883112380489616 
0.47960254641412553 0.684561837784178 0.5500862104816718 0.3524279775544203 0.3063378359278722 0.45990266168062266 0.8284680809459432 0.4933791566339089 0.31522124421899567 0.8932213923731569 1.9148801031350589 0.5929558556282282 1.7411458768433181 0.38981955482887437 2.743092044189995 0.3984693825129853 0.42441246139047056 1.0703558113291347 0.2890644343051927 0.6712674035089773 0.5846307453994599 0.7573173784551754 0.758759945697833 0.37490014968804075 0.2026655827608104 0.5268507520321107 0.5440887599452369 0.7265081142664049 0.5577293324512025 0.2899646559377279 
0.4840341976731441 0.7237155386156268 0.5547080964280205 0.3507672872321432 0.3068703758146092 0.48137679435990605 0.8511530611871998 0.49191602471040874 0.32649685556797564 0.9213880680179535 2.0306066380690675 0.5934603193587021 1.8158102217387413 0.3922051852596909 2.778863480578083 0.41423499137971703 0.42354928887666365 1.096440929905025 0.2904651913043365 0.6937310035265848 0.5894288278073954 0.7850975284043543 0.7834703309870453 0.3824807360740115 0.20554475313524823 0.5360111491859975 0.5394424205615439 0.739975859419142 0.563776416956126 0.3009611568616381 
0.4882720264356956 0.763496761923092 0.5588453521044842 0.34913866134741317 0.3076688694569269 0.5034951980493244 0.8736224715704293 0.4906264268183012 0.3381698666592118 0.9482198398769529 2.144231162873562 0.5942025821087056 1.8884950932756526 0.39469645373188667 2.8100672802559576 0.42968907511748783 0.42275447136071 1.1206953026938025 0.2919702402361568 0.7149269635096521 0.5941699357561329 0.8129887037470785 0.8067228178096502 0.39039206557646294 0.20878538017716874 0.5449515740132085 0.5348997630613754 0.7526135913562988 0.5695633151828984 0.31181902695265096 
0.49232109915240524 0.8037574453014427 0.5625391173637941 0.34754407047931546 0.3087374610216248 0.5262295180936154 0.8958128265815894 0.48950105423193485 0.3502160574687167 0.9737707045382149 2.255721385278905 0.5951752647944307 1.959067886318788 0.3972868605319838 2.8372765719273763 0.4448312836991596 0.42203029603247144 1.143248117606945 0.29357890295918704 0.7349415173926849 0.5988572203116331 0.8409487299844823 0.828632450811407 0.39863663504083807 0.2123946478578575 0.5536869072753665 0.5304620273948458 0.7645058930476231 0.57511257767639 0.32253797663201406 
0.4961880425898346 0.8443517822555772 0.5658268184770364 0.34598563392695253 0.31008001620307024 0.5495483041397554 0.9176669411332358 0.4885309979977756 0.3626128089153043 0.9980917707592237 2.365041287829407 0.5963704660510625 2.027417407166244 0.3999711272720265 2.8609693083625665 0.45966335606637304 0.4213783212924464 1.1642185057433683 0.2952903444604057 0.7538555033359332 0.60349372575892 0.8689370958379077 0.8492993706304169 0.40721519621424956 0.2163782275955001 0.5622306103575119 0.5261304563854542 0.7757260998514997 0.5804429120189911 0.3331186613867452 
0.499880533855335 0.8851378448125025 0.568742522726539 0.3444655781313783 0.3117001183121906 0.5734174025720601 0.9391337318846662 0.48770774289299285 0.3753389033097944 1.0212315920779824 2.472151379201411 0.5977798502261688 2.0934520653357347 0.40274495864586035 2.8815476525973995 0.4741885967818845 0.4207995058447198 1.183716188068705 0.2971036061990376 0.7717442618427935 0.6080823697065039 0.8969149482900806 0.8688114491575175 0.4161268644141349 0.22074026258818596 0.5705948753993326 0.5219062998029906 0.7863381798748987 0.5855699788182238 0.34356239685452794 
