# Supplementary material for: Comparison of evolutionary algorithms in gene regulatory network model inference
Source: BMC Bioinformatics. 2010 Jan 27;11:59. doi: 10.1186/1471-2105-11-59 (PMC2831005; doi:10.1186/1471-2105-11-59)
Supplement: Additional file 5 — Data sets. An archive containing the datasets used for the experiments presented here. [file 1471-2105-11-59-S5.ZIP › SS50GeneratedData.txt]

50 5
25
0 0.01 0.01 0.01 0.01 0.01 0.01 0.01 0.01 0.01 0.01 0.01 0.01 0.01 0.01 0.01 0.01 0.01 0.01 0.01 0.01 0.01 0.01 0.01 0.01
0.5390533959232539 0.5784908937877665 0.10492642445916711 0.17892371516223882 0.3006333265380091 0.2567351322405256 0.5002650796851502 0.16426836758197322 0.49601940914646225 0.4320364129872165 0.30913160769068265 0.19830747155254916 0.41225634635678765 0.6366091999911299 0.13649364423164503 0.4413274362742976 0.5311857201946237 0.42887010262726877 0.3367980331955732 0.6895220903451803 0.5798178126885453 0.49699632947425976 0.1597107820702434 0.4345355147380213 0.3745021806383063 0.2358527777753623 0.4232952422619849 0.5457112365740144 0.3776895223747486 0.37989886408860285 0.17316720963422172 0.5809989087074721 0.4265072884197848 0.11980332384579728 0.22347053028903435 0.14946132796796788 0.1765512838695429 0.4693624551891109 0.5565714295012003 0.5590672000310623 0.2322247857222511 0.6819345303820878 0.28317431876773785 0.18794728795779975 0.1066368748255252 0.6419701138416484 0.23311683147965223 0.41553330564220103 0.6695011055965018 0.3773353279688071 
0.5342636370194729 0.6163049201273734 0.47275394733774956 0.18409754278691975 0.31414481805753586 0.3660832098001278 0.5036895736359106 0.18894740224533774 0.49690310015319583 0.43040890630658396 0.30774108106496373 0.2852542566786114 0.42612932775951723 0.681468603097296 0.14402345062618918 0.44376153006482016 0.5933296746616362 0.4368191695385494 0.33877456540479756 0.6843046136385775 0.6229812674272831 0.542700882560582 0.18743865723805014 0.4319924533602569 0.37894038873429936 0.23792703214957264 0.4305523629182404 0.5497014695495456 0.3911777575064448 0.4000619855066558 0.18359720469624027 0.5924410607470667 0.5091833052068643 0.1920196970918958 0.33896296903307244 0.1573055329407299 0.19248618823403266 0.4748340994461651 0.5641139990388531 0.5621141282137021 0.23864014151831667 0.7537747376852569 0.3829900455383366 0.20658577670916464 0.10678676494544187 0.6383378965850119 0.2553854709080932 0.4123819133337283 0.6652069008329917 0.3779658346202221 
0.5296960811620435 0.6507986996490457 0.6342179595554007 0.18977275290944717 0.32760092440798116 0.4608337510851812 0.5062205804565839 0.21484734050577814 0.4977467795065724 0.4292065932784218 0.3067310793504989 0.35136471089708393 0.43918276299027814 0.7158382663191756 0.15179391066887898 0.4461056717726033 0.6566951328313952 0.44386179926665864 0.3408655973271243 0.6799120830722483 0.6380581093743511 0.5839081160414231 0.20241713199920242 0.4295862009919631 0.3836900685263539 0.2412188515892239 0.4367063171199057 0.5529131841694965 0.404179311088853 0.415093735886152 0.19440129810302767 0.6049141204676953 0.5868071399522987 0.2503957863904654 0.41053923904535666 0.16512087694646685 0.20897558843546654 0.48025206817364063 0.5704505273718801 0.5648338149564642 0.2453246759656253 0.828868680687259 0.454121004309782 0.22526078879821823 0.1072460170761329 0.6350244093064606 0.27783221886878223 0.4092860369026645 0.6612571885989872 0.37856682493383803 
0.5253323695239553 0.6831589886073853 0.7606707689591309 0.19598317147021935 0.3407768327345358 0.5464437372178296 0.5084589023518741 0.24183939106237018 0.4985599918574131 0.4281922973513339 0.306018483261486 0.4055589064782587 0.4514834915297472 0.7439741469107961 0.15977862795946882 0.4483864917932371 0.7208914224739883 0.45029787163449597 0.34306202292429644 0.6760225688757796 0.648396882747628 0.6211653133653207 0.21496059177762736 0.4273190673001533 0.3887420354393157 0.2454315846465575 0.44197583129439627 0.5554676153591169 0.4167394739407135 0.4272296559801186 0.20559437803067776 0.6178832818446908 0.6595734375606848 0.30105262867250077 0.46646789822201173 0.17289986897862925 0.22583098724421585 0.4856077205312961 0.5758385137104474 0.5673438991873365 0.2522252085750563 0.9051779288674151 0.5094527480029035 0.2439021270888862 0.10795180737565756 0.6320311695511032 0.3004214831819547 0.40624854656975345 0.6576119216289769 0.37914062887931643 
0.5211606986075945 0.7139354824994004 0.8668981700098582 0.2027350004877268 0.35361828809834145 0.6250410489588044 0.5104873876347042 0.2698083907287926 0.499349425077681 0.42732734309984416 0.30555518030845596 0.4518019807896378 0.46308915344719276 0.7678325390546452 0.16795369111649708 0.4506204057521506 0.7855903952703831 0.4562912693214847 0.34535629263620693 0.6725473590363049 0.6560547100399154 0.6549538500011352 0.22608928424439337 0.42518963244645597 0.3940638676425178 0.2503808441091444 0.4465164520642238 0.5574635631475113 0.4288966432206469 0.4374640455708901 0.21711013403521182 0.631100847506314 0.7277129450206171 0.3462544093465362 0.5119965639287336 0.18063592960584865 0.2429227239876376 0.49089453525682236 0.5804671944064943 0.5697110837402598 0.25930184353023655 0.98145743691002 0.5543906006366653 0.26246170394402774 0.10886801292969496 0.6293581048981136 0.323118954430682 0.4032719331096642 0.6542362702144464 0.37968947363706085 
0.5171729263642355 0.743444760612233 0.9592934298241221 0.21002861506969 0.3661042175896564 0.6979078529611273 0.512346711463194 0.29865032610096903 0.5001200262027979 0.42659360295436005 0.3053077664891392 0.4922648335310666 0.47405267294102565 0.7885113684901025 0.17629761826484208 0.45281885936347943 0.8505078624493949 0.4619367681520586 0.3477418292483735 0.6694339076108974 0.6619288429083328 0.6856899388088306 0.2362560263123401 0.42319572299598984 0.3996288901234939 0.25593800114375953 0.45044560955341434 0.5589811815773295 0.4406834272798334 0.4463381776340787 0.22886874901603627 0.6444331289981586 0.7914722216875907 0.387247220721802 0.5499351531565804 0.18832325646682868 0.26015386239986005 0.49610729590471647 0.5844794753084381 0.5719778266502471 0.2665226114664867 1.0569858776072536 0.5918609179199157 0.2809069469877312 0.10997090968663123 0.627004046102603 0.34589234214302705 0.4003584688519421 0.6510997258800036 0.38021567587984445 
0.5133632321952569 0.7718919561304362 1.0413359948731284 0.21786109325014738 0.37822797037335487 0.7659125891118449 0.5140615746773951 0.328270836907803 0.5008756083825744 0.425980859026926 0.3052507520077687 0.5282843968747748 0.48442294035547884 0.8067007957651174 0.18479118269698372 0.45499047341408355 0.915394406649569 0.46729569021146755 0.3502127465406537 0.6666460078702721 0.6665104691872026 0.7137309376104564 0.24571083875379218 0.4213348660897595 0.4054148584328601 0.26200674243100336 0.45385513850018666 0.5600861114831934 0.4521278070961801 0.4541834294498567 0.2407934918769409 0.6578014100252768 0.8511017712658444 0.4248192003112669 0.5820482793198297 0.19595671157840536 0.27744865056360657 0.5012416821752963 0.5879855967862627 0.5741731261237373 0.27386100093692634 1.1313174175670517 0.6236685543741383 0.2992160136424933 0.1112436969571924 0.624967001442651 0.3687114238397201 0.39751028848440123 0.6481754485415419 0.3807216237363733 
0.5097273958903037 0.7994204387687772 1.1151795131614732 0.22622724758866902 0.38999004571542845 0.8296875589848146 0.5156489314866745 0.3585841246819961 0.5016192064426127 0.4254826029029923 0.30536355354332534 0.5607510684346686 0.4942451720324793 0.822868836707788 0.19341720452807185 0.45714208536164735 0.980029911525314 0.47241076456949765 0.3527636888540041 0.6641563990014151 0.6701044200340236 0.7393831448573849 0.2546097055309552 0.4196044310261345 0.41140274434296237 0.268511474823777 0.4568186075019318 0.5608326411216632 0.46325400775471554 0.46121917451660627 0.25281555423640184 0.6711564211638065 0.9068487701412777 0.4595139533073268 0.6095416755230518 0.20353172497479216 0.2947463264447643 0.5062940546526327 0.5910721018811534 0.5763177253247186 0.2812945817524367 1.204166748039829 0.651021086415056 0.3173746437489694 0.11267386610413199 0.6232443363359277 0.3915479070641721 0.39472943686240386 0.6454397551229129 0.381209743373012 
0.5062623597008875 0.8261358898064097 1.1822738676849134 0.2351201630530314 0.4013947126872971 0.8897166406805803 0.5171213873296189 0.3895120365834814 0.5023532978720462 0.42509425616889357 0.30562893103236993 0.5902922237091213 0.5035611815284022 0.8373507553487076 0.20216033771890185 0.4592793189021634 1.0442198526909214 0.4773133802928395 0.35538972759721515 0.6619433140702679 0.6729157726350238 0.762909383012705 0.26305799364346955 0.41800169323638314 0.4175758988880187 0.27539084260607427 0.4593960298623811 0.5612660935588334 0.47408316204621653 0.46759903112829104 0.2648751823993382 0.6844657484899671 0.9589526001009083 0.49172956971070525 0.6332841237168639 0.2110442148739819 0.3119973505148641 0.5112613280147096 0.5938079480844684 0.578426947161392 0.2888041347921681 1.2753487348844572 0.6747729209501875 0.33537398671998886 0.11425174771305743 0.621832903191279 0.41437526523906626 0.39201789917283236 0.6428717023500385 0.38168246618980345 
0.5029659400111696 0.8521193671131734 1.2436553207905583 0.24453152627972938 0.4124482706363341 0.946383902666114 0.5184888513389915 0.4209832538112875 0.5030799469494164 0.42481230393798713 0.3060320823533053 0.6173691889813842 0.5124096179745641 0.8503969531755056 0.21100686682378866 0.46140692236048947 1.1077925367127415 0.48202753208243687 0.3580862891555902 0.6599886349547854 0.6750905165100298 0.784535768279763 0.27113099635697685 0.4165238705370676 0.4239194861073511 0.28259378125753587 0.46163707534854104 0.5614246387941052 0.4846338257985123 0.47343523602352505 0.27692146137145557 0.6977070796464323 1.0076421928180572 0.5217707109638355 0.6539252683461074 0.218490522088612 0.3291609078813737 0.5161408906627994 0.5962487924826472 0.5805123749553412 0.29637305229145045 1.3447438979354198 0.6955538242192181 0.3532090620920842 0.11596963241471576 0.6207291404583982 0.43716859149690274 0.38937762061587344 0.6404527381770412 0.38214220085374667 
0.4998366261006731 0.8774349954518087 1.3000986404594839 0.2544518520301848 0.42315809613012284 1.0000028185007326 0.5197594351898683 0.4529325625761844 0.5038009025766491 0.42463383377151376 0.30656007539691166 0.6423327676466288 0.5208261877439723 0.8622007082360009 0.21994451999390835 0.4635289825103454 1.1705968986840334 0.4865721436218621 0.36084910200883136 0.658276811318092 0.6767370217837879 0.8044575217728521 0.27888482666947095 0.41516814647953243 0.43042009232538264 0.29007695904705233 0.4635833507176923 0.561340681836099 0.49492238527036925 0.4788125637291284 0.28891159360311797 0.7108643662490818 1.0531345751931567 0.5498785470216466 0.6719645800564865 0.22586735615522174 0.3462031458978196 0.5209305508371758 0.5984400662494835 0.5825829139448698 0.30398689806711965 1.4122774019261772 0.7138427668555882 0.37087765313563786 0.11782120349400328 0.6199291505472242 0.4599044792816686 0.3868105193557207 0.6381664061255979 0.38259131100438293 
0.4968734333147894 0.9021347799825955 1.3522039042586733 0.2648706532320212 0.4335320997002316 1.050834923619477 0.5209399840800556 0.4853002001257964 0.5045176669673882 0.42455627551805386 0.3072014688054572 0.6654570593211669 0.5288438643610576 0.8729152369773746 0.22896230058537542 0.4656490662813763 1.2325006529211298 0.4909625209290814 0.3636741564883438 0.6567941833136651 0.6779383732363823 0.8228438617857081 0.28636269159576594 0.4139316864986109 0.4370654493991307 0.2978030355138457 0.46527006840722823 0.5610419368083631 0.5049633841900093 0.4837967826968138 0.30081001381699846 0.7239255507617604 1.0956342166369846 0.5762491438456131 0.6877945680040992 0.233171750945638 0.3630958726569818 0.5256284986156469 0.6004192240286373 0.5846454955132839 0.31163307010890434 1.4779056557654382 0.730013211870268 0.38837950513654795 0.11980115318617045 0.6194287623043909 0.482560927468652 0.3843184948821335 0.6359980919482938 0.3830320982968595 
0.49407579210948477 0.9262617679909021 1.4004493214238545 0.2757765773700491 0.44357840875911525 1.099102311819265 0.5220364110210767 0.5180312717317862 0.505231545279518 0.4245772488719127 0.3079460455233543 0.6869610945584935 0.5364930879620996 0.8826647022729274 0.23805033749965127 0.46777031831766913 1.2933886807284773 0.4952113059231477 0.36655767330804223 0.6555285348624729 0.6787599267336899 0.8398420830985039 0.29359874096716004 0.41281164955563615 0.443844233602286 0.30573942891661915 0.46672729650306194 0.5605522665861001 0.5147697897425788 0.4884400517732042 0.31258748825765 0.7368811778288593 1.135332909214649 0.6010453587776441 0.7017292479972501 0.24040102790983195 0.37981556277679557 0.5302332776779409 0.6022174178473427 0.586705563131753 0.31930053299182554 1.541607441799338 0.74436233154866 0.40571574165261326 0.12190491404432455 0.619223581756332 0.505117264876917 0.38190343309210856 0.6339348049943191 0.3834667900572532 
0.49144346178545173 0.9498522081090676 1.445225047031185 0.2871575213256663 0.45330518055417596 1.144996335454449 0.5230539182478978 0.5510752345252915 0.5059436823774668 0.4246944721299547 0.30878461754927256 0.7070232405241993 0.5438019544173759 0.8915515983642538 0.24719975325075372 0.4698955302655186 1.3531615864500055 0.49932912671491647 0.3694960784356214 0.654468786719338 0.6792541786623273 0.8555809442231342 0.3006205488472384 0.4118051967614596 0.4507459160183489 0.3138574156217365 0.46798091308384016 0.559892345607752 0.5243532113413969 0.49278450540550095 0.3242202638306784 0.7497235260630313 1.1724099960444867 0.6244048653004863 0.7140236340761479 0.2475527654581005 0.39634257846290943 0.5347437631052563 0.6038607616660818 0.5887674186163037 0.32697960042673785 1.6033778623557544 0.7571306339954212 0.422888438364107 0.12412846593765457 0.6193090337192273 0.5275540889977377 0.3795672089379279 0.631964988517865 0.3838975307473935 
0.488976461820002 0.9729370730648944 1.4868557337964055 0.29900073147736317 0.4627204921050639 1.188683860156314 0.5239971500573753 0.5843854432750087 0.5066550906530698 0.4249057072541588 0.30970887770270605 0.7257911181083939 0.5507963939069477 0.8996618693046781 0.25640254823263825 0.4720271912795315 1.411734379678683 0.5033250554500222 0.37248598268994576 0.6536047784111143 0.6794640346640662 0.870173477180087 0.3074507792925917 0.41090949789023784 0.45776064889983015 0.32213145426707873 0.46905334661448905 0.5590801879937478 0.5337240823161503 0.4968647166901557 0.3356892941684657 0.7624460558401123 1.2070328203580416 0.6464457577756211 0.7248874999368197 0.2546247732918352 0.41266054744187775 0.5391591428587124 0.6053712996394843 0.5908344754943629 0.33466175533532394 1.6632241008799311 0.7685155902449835 0.43990031167161786 0.126468194689535 0.6196803961879105 0.5498532145914742 0.3773116872152836 0.6300783544185109 0.3843263764870699 
0.4866750161164071 0.9955431629715454 1.5256160904690532 0.3112928930666082 0.4718322766533216 1.2303118851289976 0.5248703020028171 0.6179187525302342 0.5073666714788094 0.4252087271729043 0.3107112836591248 0.7433886240344927 0.5575003387553039 0.9070685561426028 0.26565149948104116 0.4741675256652598 1.4690352572730805 0.5072069393990029 0.37552416494708085 0.652927108903263 0.6794250791061193 0.8837193204407575 0.314108342637533 0.41012173638238425 0.4648791777224677 0.3305386670113421 0.4699641583115504 0.558131572058987 0.542891812085123 0.5007094382104134 0.3469795509641022 0.7750430537947061 1.2393573069487474 0.6672705824885184 0.7344953421837646 0.2616150707356656 0.428755858823808 0.5434789014231824 0.606767756599054 0.5929094485566689 0.34233949894723953 1.721162386128589 0.7786813599526525 0.45675449126926726 0.12892078706920454 0.6203328289543804 0.5719976287946309 0.3751387218971162 0.6282657387878716 0.3847552919791274 
0.4845395069782329 1.0176939233356554 1.561741925263102 0.3240202112621534 0.48064828857852765 1.2700110364383344 0.5256772012066899 0.6516351692248668 0.5080792320262386 0.4256012970183686 0.3117849648947558 0.7599210244802108 0.5639358804610536 0.9138344586112624 0.27494007223117056 0.47631852148586745 1.525004468495781 0.5109816458920718 0.3786075581543495 0.6524270173415587 0.6791671960315382 0.8963066601164685 0.320609221114001 0.4094391132476266 0.47209277197760025 0.339058433556008 0.4707305057601447 0.5570603843808543 0.551864914559568 0.5043428627711485 0.3580794196706804 0.7875094021998414 1.2695286151998313 0.6869693109184336 0.742993747470609 0.2685218683171678 0.4446172498232628 0.5477028046448047 0.6080661262275066 0.5949944983258838 0.35000622293048844 1.7772157737676175 0.7877658963928827 0.47345435440939915 0.13148315201373453 0.6212613975787761 0.5939714502746642 0.37305015431113275 0.6265189752922558 0.3851861492905695 
0.48257043657033394 1.0394100637421477 1.5954381771593136 0.3371684854432468 0.4891760858381228 1.3078982619980952 0.5264213669194232 0.6854975498465663 0.5087934986448067 0.4260811642256511 0.31292364639125797 0.7754787278627704 0.5701234160157033 0.9200141186264355 0.28426234267542944 0.47848195268732907 1.57959325263675 0.5146552470909901 0.38173323756240984 0.6520962918909692 0.6787157551953372 0.9080138498727196 0.3269670727857409 0.40885885015844065 0.4793931698813086 0.34767206803339196 0.471367515964541 0.5558789008472361 0.5606511172126452 0.5077855559529931 0.36898017420746426 0.7998404288797247 1.2976818221922628 0.7056215815681849 0.7505069391100239 0.27534355199286936 0.4602354638453868 0.5518308851505608 0.609280136731859 0.597091342891433 0.35765610017372557 1.83141249531368 0.7958862419400436 0.4900034056209955 0.134152361155531 0.6224610935933383 0.6157598907018627 0.3710478103877418 0.6248307839238739 0.3856207280440644 
0.48076839426026685 1.0607100339880806 1.626884880596079 0.35072317767861333 0.4974230231753644 1.344078947666112 0.5271060571802025 0.7194713365353383 0.5095101276435433 0.4266460543042897 0.3141215849340139 0.7901401308622572 0.57608178375165 0.9256553259470403 0.29361293047163767 0.4806593964949881 1.6327628422977154 0.51823316175542 0.3848984107303333 0.651927198735273 0.6780924981406395 0.9189107673047047 0.3331936826662184 0.40837819194261793 0.4867725335881072 0.3563625580387617 0.4718885884204683 0.5545980179156123 0.5692574542763206 0.5110551588205838 0.3796755233784918 0.8120318096751341 1.3239426080093082 0.7232984233940367 0.7571410189386336 0.2820786695393872 0.47560296548465963 0.5558634279824541 0.6104216229886019 0.5992013456142894 0.3652839909111273 1.8837847084367483 0.8031425442041963 0.5064051899905954 0.1369256037874406 0.6239268516358447 0.6373492173743576 0.3691334971567232 0.6231946730493629 0.38606071666285535 
0.4791340286643229 1.0816103961668968 1.6562416775948856 0.3646694760494062 0.505396251870374 1.3786486047879987 0.5277343054575753 0.7535243268977222 0.5102297140810678 0.42729367023269366 0.31537351510330286 0.8039738002639286 0.5818283890790347 0.9308002801024796 0.3029869397123754 0.4828522473144341 1.6844835278992196 0.5217202656345299 0.38810040896150666 0.6519124258355797 0.6773162123099844 0.929059953799972 0.3392993059205094 0.40799440862682745 0.4942234124478369 0.36511435111482543 0.47230564348697857 0.5532274442200906 0.5776903468042845 0.5141669261821086 0.3901612211222611 0.824079505489759 1.3484279249526254 0.7400636037678141 0.7629872563567415 0.2887259187232163 0.49071370146043986 0.5598009562455464 0.6115008265224495 0.6013255846530365 0.37288536162301206 1.934367536214435 0.809621148850624 0.5226632312607625 0.13980015276358626 0.6256535640667571 0.6587267162566511 0.36730899863723665 0.6216048530031739 0.38650771438651316 
0.4776680235224225 1.102126119426483 1.6836512872314626 0.37899235326466196 0.5131027233696347 1.4116942345998993 0.5283089499095375 0.7876264728309951 0.5109527990067786 0.42802169413580804 0.31667460288803845 0.8170401698064781 0.5873793205604734 0.9354865004439396 0.31237990722390274 0.4850617280236836 1.734733780425621 0.5251209785549356 0.3913366799030486 0.6520450376845116 0.6764032521608027 0.9385175760964722 0.34529293322918053 0.40770479714241 0.501738712499393 0.3739131780592174 0.47262932755233167 0.5517758603589168 0.5859556717881226 0.5171341449428747 0.4004347328416617 0.8359797221993127 1.3712466391318605 0.755974699190198 0.7681246700091618 0.2952841369375323 0.5055628989894967 0.5636442166823402 0.6125266392555139 0.6034649085681788 0.380456214677803 1.9831983178662023 0.8153970138986537 0.5387809882913321 0.14277333876719742 0.6276360935131117 0.6798806550015384 0.3655760712418066 0.6200561597339002 0.38696323383595854 
0.47637107673942497 1.1222708163339807 1.7092422127635838 0.39367662089711025 0.5205491951071727 1.4432954449345483 0.5288326571037841 0.82174970419039 0.5116798754823314 0.4288277903593701 0.31802040541046145 0.829392876930215 0.5927494568336099 0.9397475485419218 0.3217877572103325 0.48728889930797414 1.78349943026177 0.5284393339233098 0.39460478109716907 0.6523184383805959 0.675367947762627 0.9473342405687574 0.35118249894866954 0.40750668277518765 0.5093116708547376 0.3827459052247971 0.4728691837487761 0.5502510529635513 0.5940588220902542 0.5199684635414392 0.4104949505595795 0.8477288856862343 1.392500137606093 0.7710839576941706 0.7726220766418904 0.30175229205375703 0.5201468949084216 0.5673941651613646 0.6135068030471728 0.6056199811105251 0.38799302707451955 2.0303160167348464 0.8205356173439835 0.5547618251037235 0.14584253102993944 0.6298692836945892 0.7008002457455346 0.36393643879753573 0.61854398722711 0.3874287039553471 
0.4752438820846119 1.1420569345083962 1.7331308822109468 0.40870697949538987 0.5277422374513066 1.473525374232056 0.5293079415091848 0.8558677736632226 0.5124113936315627 0.4297096093493609 0.31940683563468736 0.841079828137815 0.597952564927812 0.9436136086621699 0.33120676139167227 0.4895346675244757 1.8307729004082005 0.5316790347708095 0.3979023743152118 0.6527263410865645 0.674222929256549 0.9555556854727754 0.35697504652587436 0.40739742041948 0.5169358339551416 0.3916004099504474 0.4730337949586214 0.5486600278383504 0.6020047586274191 0.5226801544398143 0.42034195030843857 0.8593236268384935 1.4122828975236192 0.7854390022519052 0.7765397333533555 0.30812947428295523 0.5344629902174343 0.5710519521160323 0.6144480741830096 0.6077913175007954 0.39549269694377276 2.075760747006619 0.8250944809774748 0.5706089909590403 0.1490051230544386 0.6323479688178842 0.7214756076203077 0.3623917872749445 0.617064227608136 0.3879054731976058 
0.47428711315415667 1.1614959135410923 1.755423361740687 0.42406806478721826 0.5346882411085371 1.5024514636274102 0.5297371817100365 0.8899561197133663 0.5131477649084757 0.4306647919410153 0.32083013120217957 0.8521440570595382 0.6030013905377136 0.9471119594283646 0.34063350390195735 0.49179979146777786 1.8765524925322905 0.5348434993679311 0.4012272205377933 0.6532627424479628 0.6729793874552531 0.9632233717019242 0.3626768614892292 0.4073743956805751 0.5246050389200927 0.40046547466845733 0.47313090435656746 0.5470091059575346 0.609798055979222 0.5252783255141116 0.42997678587833177 0.8707607730411923 1.4306830159419979 0.7990834110682234 0.7799306659040447 0.31441488888000285 0.5485093257556766 0.5746189079984986 0.6153563598566288 0.6099793139426869 0.4029524966972224 2.119573391458972 0.8291243997130834 0.5863256078280927 0.15225852223212097 0.6350669817704455 0.7418977290242676 0.36094375930512623 0.6156132179795295 0.38839481285141797 
0.47350140928528506 1.1805983146632115 1.7762167427097224 0.4397444901651325 0.5413934245725717 1.530136107800176 0.5301226340453691 0.9239917449146271 0.5138893657299569 0.4316909737934007 0.32228682673074255 0.8626244222421914 0.6079077408170993 0.9502673610033742 0.35006485031634754 0.49408488832271835 1.92084172431978 0.5379358986657446 0.4045771754700521 0.653921900910674 0.6716472853203064 0.9703749888391326 0.3682935795115305 0.4074350258580756 0.5323133973850604 0.40933069625883967 0.47316751760609077 0.5453040053344603 0.6174429423904687 0.5277710919522491 0.43940131375534286 0.8820373438124895 1.44778270051059 0.812057201280726 0.7828417520405127 0.3206078495539153 0.5622847755251282 0.5780965288279262 0.6162368321095205 0.6121842717048575 0.41037003189898863 2.161795290036674 0.8326704423096167 0.6019146632831341 0.15560014250059612 0.6380211613008434 0.762058429762669 0.35959394855840726 0.6141876931758131 0.38889792043185206 
25
0 0.01 0.01 0.01 0.01 0.01 0.01 0.01 0.01 0.01 0.01 0.01 0.01 0.01 0.01 0.01 0.01 0.01 0.01 0.01 0.01 0.01 0.01 0.01 0.01
0.45940614734717844 0.34199176394184094 0.20065523700519833 0.35199229413746624 0.19411374674890042 0.11010657685467576 0.1697526864391179 0.20621813583953558 0.4945500240067764 0.22325674245346916 0.20935587508553122 0.31291121607268796 0.3616952657166258 0.22637760352201802 0.6390914514548947 0.5136501372710681 0.30016784676861 0.2837861732432498 0.13270687383502505 0.28703875582025606 0.32006548050124145 0.1484934166576298 0.497797673363213 0.18448715903805074 0.6558197467293584 0.5721184668633443 0.259654531523148 0.6449460532849983 0.19575908340256243 0.35276190157667764 0.40610857065494155 0.2702289675478528 0.3783799898498922 0.16018754482233014 0.259433377199059 0.5064241066547338 0.517380772161753 0.6134042000931503 0.5942917796636394 0.434514653459501 0.5673171934047695 0.2152312130207159 0.6173950377280282 0.42469370500375236 0.6352935140733859 0.47167373054880646 0.6649719906431201 0.15397696658030902 0.28140778510230413 0.6409256492940101 
0.45605178593452866 0.3980631536028472 0.36761101435473487 0.3515187139976329 0.20318063527626612 0.1697031772534656 0.18979508518575328 0.2125575965125648 0.49464190006502234 0.22400202967552185 0.20889967745687157 0.4112718246332536 0.5498829061327618 0.3148988373048111 0.6453653931915334 0.516160386618865 0.31706386753660576 0.29496022382125714 0.1380944288822174 0.28661101206575273 0.34580584894762467 0.1642874561831548 0.5148323986079147 0.18536804774579246 0.6569380496557408 0.5713249489434352 0.27349456540215583 0.6437962684843141 0.20903137148659354 0.3941155669770008 0.40443579401124596 0.32722072305332667 0.3900101321081029 0.18458779918161022 0.32447243152340616 0.5155819419295505 0.5324474095479447 0.6093017050794445 0.5985106474663023 0.44985047678798173 0.572117701479601 0.2663903917581423 0.7004877386029607 0.4405677470288761 0.6320724523345455 0.47029165182408095 0.6644735363507571 0.1803860546583333 0.28009829247627244 0.6515024455634004 
0.4531718792634642 0.4496668259612103 0.47285696827872636 0.3506203871677479 0.2126100105624558 0.22430316341184692 0.20661066239605352 0.21873633841263118 0.4947825788060109 0.22508208414564423 0.20894932171946273 0.48186947563764115 0.7111881734297675 0.38163732646426096 0.6518056370400049 0.5175141656181572 0.33203738880733574 0.30489400870576033 0.14374838810766022 0.2869022273155963 0.3621659946273741 0.17944380397674162 0.527121396752315 0.18660146674457254 0.6600500451742591 0.5712225781427456 0.28558306770784153 0.6430441388044373 0.2182418022831292 0.4240863399158149 0.4027731507966397 0.384706114320575 0.4032234184897938 0.20727482123492358 0.3755793582505081 0.5245672468085049 0.5501552867318593 0.6054263031407806 0.6021310409649928 0.46079340190107987 0.576839610320414 0.31587467651000894 0.7647078897442429 0.4568744342813234 0.6292246215638969 0.4689461741383518 0.664085479563805 0.20451246022041167 0.27872638571056224 0.6615244666507343 
0.45071597289262777 0.4978290686645413 0.5539214011803588 0.34953452120886963 0.22219944781171178 0.27524111569271237 0.2214154150403831 0.22479790197336078 0.4949677824396019 0.22636960111154417 0.20943742747965197 0.5376105258587552 0.853900300735883 0.4361432589847632 0.658411326961081 0.5181361183102923 0.34549405326712757 0.3139099944738098 0.14957723440867718 0.2876676458589742 0.3748355269542263 0.1939473634545019 0.5375630601659573 0.18816335797665162 0.6647205075692045 0.5715333695312438 0.29650837110381456 0.6426049467062201 0.22537650461842965 0.4477852774318031 0.40114455805873633 0.4419838619420032 0.41774144066803864 0.22861522849806518 0.4191560494723897 0.5333789990966528 0.5696273513621005 0.6017620677947702 0.60525920185551 0.4694819707901893 0.5814706206909777 0.36404520913257116 0.8180224147504185 0.4735565405465007 0.6266777711414341 0.46765200975671656 0.663767816930853 0.22687526896861493 0.2773183505171268 0.6711625270162728 
0.4486459106126751 0.5431635131117571 0.6209498199816748 0.34835265745491 0.2318428813878465 0.3231998426165492 0.23475378209011696 0.2307573382338798 0.495193664070434 0.22781313457964816 0.21031821473704987 0.5838880101760185 0.9825686141418066 0.48256972679493426 0.6651810123646842 0.5182466466562557 0.35772294960859974 0.32220555822953967 0.15552616570001326 0.28879817099009725 0.3853186224299643 0.20780397075984983 0.5469344199875839 0.19003856727266683 0.6706675945746753 0.5721115701018099 0.30655876780364444 0.6424200908034158 0.23122111636686773 0.46740079178727045 0.39956438811996364 0.49863808731503295 0.43333556334891504 0.24882857280113083 0.45743096067259853 0.5420156147693155 0.5903652595135958 0.598298493582521 0.6079690013399924 0.47676338769332577 0.5860121256261153 0.411014406811734 0.8639004589298831 0.4905582891904349 0.6243858126524097 0.4664150359783491 0.6634909394382941 0.24781155739406877 0.2758929599778054 0.6805295950141362 
0.4469305949413636 0.586087046418836 0.6785414955902453 0.3471197242254568 0.24147132179964662 0.3686044811100662 0.24695535795138135 0.23662023553041014 0.49545675209830486 0.22938296567748234 0.2115570594609592 0.6235263162783721 1.1000725196568855 0.5231559905500301 0.6721125961806524 0.517980208897208 0.36893605760672366 0.32991345113957204 0.1615574426914507 0.29022872392460025 0.3942953512661325 0.2210308415624264 0.5555812211494503 0.1922157454668284 0.6776859693009688 0.5728688758462724 0.3159080197470271 0.6424458247678824 0.23617427046559092 0.4840979011221772 0.3980423627653585 0.5543942485673391 0.4498114373462485 0.2680666366514466 0.49159722145444834 0.5504752160589382 0.6120399016095414 0.5950284595385676 0.6103161060626621 0.4830744212028931 0.5904699262293047 0.45684405950493867 0.9042516515947451 0.5078312110035402 0.6223155459101294 0.465237808418902 0.6632327481956006 0.26755519552059437 0.274464072612376 0.6897053068639514 
0.44554359247197256 0.6269043742666153 0.7292444909434199 0.3458608469125376 0.25103573336220336 0.4117499289193473 0.25824325584526775 0.2423884660750406 0.4957539074071014 0.2310591181271499 0.21312610041948407 0.6582090909606481 1.208389560520716 0.5592685580745673 0.679203405637003 0.5174267039442854 0.37929328803730034 0.33712871694646557 0.1676430142751776 0.29191506502006365 0.4021447642619642 0.23365147015033186 0.5636915743990274 0.19468546436242065 0.6856150485772211 0.5737469808348719 0.3246729841121665 0.64264827264031 0.2404686908551641 0.4985800376672835 0.3965854398262912 0.6090616472359771 0.46700023624528214 0.28644204740809365 0.5224125688101536 0.5587558366918957 0.6344151622850112 0.5919470740540215 0.6123444952157215 0.488674794424241 0.5948510139937343 0.5015803075523224 0.9402704772103693 0.5253334802710558 0.6204413589246985 0.4641212883788407 0.6629766649355168 0.2862762211566199 0.2730422368963628 0.6987480013689618 
0.44446182713601373 0.6658493501234153 0.7746429221910522 0.34459128522724625 0.26049964987183716 0.45285573313274197 0.2687783579688139 0.24806235816993627 0.49608228652398795 0.23282692869524083 0.21500199682298304 0.6890293847562775 1.3089547689190277 0.5918124579378963 0.6864502789516875 0.5166500223244066 0.3889183429631868 0.34392249042286765 0.17376102951503344 0.29382467530620043 0.40910518458469664 0.24569261357771174 0.5713805575871005 0.1974393419314746 0.6943233763818625 0.5747051676065693 0.33293783327732585 0.6430005927394509 0.24425326112204498 0.5113088545419343 0.3951987376543663 0.6625047843120042 0.4847532821582829 0.3040422779662793 0.5504068693942995 0.5668555771463456 0.6573126114885263 0.589050965522383 0.6140900295528943 0.49373362944825727 0.5991623695691313 0.5452632220845073 0.9727678410452082 0.5430287082506887 0.6187426038275006 0.46306556010185923 0.6627102363564038 0.30410265274323106 0.27163569866092085 0.7077015724592872 
0.4436647823983446 0.7031078959052263 0.8157996072628315 0.3433208409871918 0.2698352859485069 0.49209378930753545 0.27868169388460196 0.25364162472393686 0.4964393090758923 0.2346749943582715 0.2171646386418536 0.7167413575057954 1.402852291829363 0.6214232129685499 0.6938496445716015 0.5156976244158968 0.397909013732719 0.3503498196428279 0.1798939355947607 0.29593235662085143 0.4153388500354993 0.2571824280375248 0.5787243067527226 0.20046958418194907 0.703699973204224 0.5757139000357004 0.340766141384807 0.6434811711269994 0.24762960396475905 0.5226059749958818 0.3938860587063354 0.714627041156714 0.5029385378693473 0.32093753648996054 0.5759743124409348 0.5747727211371328 0.6805925795942005 0.5863378197882668 0.615582621501729 0.4983682033192595 0.6034105185883941 0.5879299117556491 1.0023266658282692 0.5608849015151903 0.6172021167806875 0.4620701824215415 0.6624241335860718 0.3211335312155263 0.2702510531837413 0.7165996896825548 
0.44313397502151014 0.738831841459023 0.8534676119917064 0.3420560627477607 0.2790212148759297 0.5296038690390523 0.2880471964264776 0.2591257885966697 0.4968226288820998 0.2365940797878891 0.21959634113603596 0.7418897002495324 1.4909269571067874 0.6485672196499405 0.7013975889025811 0.5146059758193965 0.40634406491810615 0.35645443360809603 0.18602733380280156 0.29821782336867286 0.420962637350032 0.26814929987070396 0.5857761260815176 0.2037687289576755 0.7136491298786474 0.5767511873935999 0.34820763241804686 0.6440723923992938 0.25067052470706463 0.5327058070881444 0.3926502168377568 0.7653604879807385 0.5214381903235504 0.33718561441906514 0.5994210340990295 0.5825058211672988 0.7041429536498678 0.5838060643665105 0.6168476522654659 0.5026636728398697 0.6076013914596581 0.6296155999417494 1.0293841011899396 0.5788736459107181 0.6158053058458175 0.4611343815370358 0.6621114203029485 0.33744718964528675 0.2688936804364474 0.7254685427869848 
0.44285258765265434 0.7731478172092257 0.8882029701810471 0.3408014486264242 0.28804085603788715 0.5655030088057869 0.29694955978772697 0.26451438327737703 0.49723010830635694 0.23857647799833828 0.22228131003154494 0.7648821061169051 1.5738535405767826 0.6735987757678189 0.7090899131490338 0.5134038514923857 0.41428796679979857 0.3622718119796384 0.19214923973221712 0.30066426463025814 0.42606439420370384 0.2786211156702253 0.5925749762714722 0.20732949813343454 0.7240870682514498 0.5778003676015611 0.3553022594030426 0.6447597654588803 0.25343018233489645 0.5417853522542386 0.3914932571112051 0.814659073005767 0.5401468997117788 0.35283505030191525 0.6209923828462031 0.5900537589726406 0.7278720481179151 0.5814546450598046 0.6179069472219453 0.5066840734666517 0.6117403081843427 0.6703539985005695 1.0542788334841278 0.5969694777645254 0.6145395514159488 0.4602571655572389 0.6617670080633253 0.35310674629288263 0.2675680437934529 0.7343287022971557 
0.4428052008287377 0.8061632490776558 0.920429712350479 0.3395601474190417 0.29688142551938107 0.599891521461033 0.3054493558952472 0.26980704633726177 0.49765979556927115 0.24061560917511182 0.22520526901520568 0.7860325922435003 1.6521819597531686 0.6967946068763685 0.7169221808859686 0.5121144535216782 0.4217942330591765 0.36783124885499907 0.19824957724312592 0.3032574288268825 0.4307123617950315 0.2886248172338826 0.5991503191788686 0.211144712035398 0.7349396853970325 0.5788486768786368 0.3620828212151903 0.6455312813528019 0.2559500955846935 0.5499821439633237 0.39041661163602176 0.8624938256581897 0.5589704670682848 0.367927289912877 0.6408897480425687 0.5974157854332881 0.7517038134092558 0.5792828635209628 0.6187794753220345 0.5104788925985136 0.6158320131817684 0.7101774314354269 1.0772801351449832 0.6151493974325921 0.6133937922060179 0.45943739681216555 0.6613872450544223 0.3681638922405791 0.26627790012531677 0.7431964237399242 
0.44297759057580594 0.8379705580291975 0.9504797372613099 0.3383343891306858 0.3055331728672581 0.6328570215604153 0.31359650877055956 0.2750035594272939 0.4981099047401153 0.24270575509852274 0.22835519006835064 0.8055887749522652 1.7263679568120476 0.7183758514519123 0.7248897580026611 0.5107568271564947 0.42890782939301814 0.3731572897211333 0.2043198164225617 0.30598501154228197 0.4349609639788651 0.2981861437336164 0.6055250582798715 0.21520724118778312 0.7461409604621518 0.5798862833271866 0.3685767206507908 0.6463769296983359 0.25826288662753977 0.5574056061203596 0.3894212147847415 0.9088493336124341 0.5778247713271508 0.3824982144987962 0.6592815622958228 0.6045915436980794 0.7755744751072698 0.5772902566103701 0.6194818673588616 0.514087218314121 0.6198807276058407 0.7491168752667638 1.0986066352780637 0.6333924891451143 0.6123582280231981 0.4586738396934189 0.6609696018282165 0.38266158354906515 0.2650264507764628 0.752084587635743 
0.4433565711413603 0.868650196072614 0.9786184696125562 0.33712576071907147 0.31398880567246523 0.6644772194058057 0.32143273405752676 0.28010386099007983 0.4985787981341374 0.24484187567665108 0.2317190919092534 0.8237497822634409 1.7967946227683804 0.7385226470352534 0.7329878464297084 0.5093468411140526 0.4356669476569618 0.37827076147593647 0.21035270487961194 0.30883622967881724 0.43885454627865067 0.3073294974500362 0.6117174129790961 0.2195099810665247 0.7576317837775378 0.5809056086948619 0.37480719015703784 0.6472883272161624 0.26039471924181984 0.5641445484258061 0.38850759122882855 0.9537210659234785 0.5966348835989654 0.3965792538104298 0.6763108299857823 0.6115810786778495 0.7994300946804802 0.575476505378871 0.6200288105703038 0.5175404761201521 0.6238902049826064 0.7872019787778685 1.118438959413857 0.6516796204404945 0.6114240995239123 0.4579651934956929 0.660512428719134 0.3966360027474012 0.26381645213343946 0.7610033931264066 
0.4439298698659372 0.8982728997464146 1.005062034567753 0.33593538893623925 0.3222430435784552 0.694821918509789 0.32899329960478074 0.28510804500968645 0.4990649708512821 0.24701947770862273 0.23528588523738458 0.8406784374674872 1.8637879174508596 0.7573841432989153 0.7412115128056052 0.5078978863209782 0.4421043368286274 0.38318952911047727 0.21634206214680304 0.3118015155635525 0.4424298911956739 0.31607789079656934 0.6177421621038167 0.2240458412264894 0.7693590643412697 0.5819008370816742 0.38079417282908484 0.6482584276758939 0.26236694554260237 0.5702722850470532 0.38767592499040016 0.997113282032212 0.6153343007692947 0.410198216632186 0.6921004725610616 0.6183848356100665 0.8232247488050569 0.5738413656512584 0.6204333559847023 0.5208643014503654 0.6278637841990592 0.8244610845943243 1.1369285360455987 0.6699932017508647 0.610583520681587 0.45731011563514606 0.6600147670103264 0.41011801716845325 0.2626502979727199 0.7699608803056328 
0.4446860256060182 0.9269014007072169 1.0299891370480956 0.3347640651387281 0.330292265088759 0.7239544793354266 0.33630832573595365 0.2900163528062398 0.4995670372073375 0.2492345182349971 0.23904525116303602 0.8565097952194896 1.9276281258052084 0.7750855767850209 0.7495557130138795 0.5064213865135547 0.4482483180273254 0.387929063412031 0.22228261830344664 0.31487229125182264 0.4457179686362654 0.32445294623142606 0.6236114968652691 0.22880774341212054 0.7812750262815586 0.5828675495209328 0.38655497198616007 0.6492812922790935 0.2641972527854623 0.5758502328017986 0.3869261147510038 1.0390373615650943 0.6338642619202502 0.4233799234602776 0.7067572412625401 0.6250036500235017 0.8469191383803183 0.5723846147445407 0.6207071624552732 0.5240798608294132 0.6318044376059958 0.8609212591656724 1.1542039108230195 0.6883169919720951 0.6098293484979987 0.4567072384559162 0.6594762008954892 0.42313428124532565 0.2615300817275774 0.7789633305864788 
0.44561430484011794 0.9545917495184231 1.0535495095535687 0.33361233260297907 0.33813422311862157 0.7519329148711498 0.34340376474747364 0.2948291616367134 0.5000837188277675 0.2514833315717122 0.24298754381510926 0.871357275832187 1.9885584879058726 0.7917333945271418 0.7580153133377232 0.5049271794745359 0.45412357010761956 0.3925028747345402 0.228169884558229 0.31804079817279673 0.44874518946577735 0.3324749298535319 0.6293356226998135 0.23378862519999538 0.7933366371257883 0.5838024460932048 0.3921047406282164 0.6503519057418914 0.2659004832085926 0.5809305038991983 0.3862578189062281 1.0795104463950458 0.6521731246801644 0.43614669716668486 0.7203746553704733 0.6314387311078895 0.8704795046500557 0.5711060104890157 0.6208606936348643 0.527204808790071 0.6357148136900962 0.8966083315764631 1.1703753857455763 0.7066359396007974 0.6091550797390797 0.4561551816269263 0.6588967407304266 0.43570808096419616 0.2604576442298351 0.7880155784165801 
0.44670463133364074 0.9813943574446048 1.0758700644447907 0.33248054890427237 0.34576781285885 0.7788107259771195 0.35030215157270933 0.299546972137934 0.5006138341959688 0.25376257302768324 0.24710371098901254 0.8853171715761906 2.0467918163228376 0.8074190449451496 0.7665851088323059 0.5034238070904116 0.45975174584856576 0.3969228497828624 0.23400004755886328 0.3212999660021394 0.45153432555452927 0.3401628056668092 0.6349231943427324 0.23898144692411954 0.8055051304560666 0.5847031306485327 0.39745685721507096 0.6514660274779642 0.26748923355801046 0.5855578146976113 0.3856704927704254 1.1185543213022326 0.6702157873383979 0.4485187495436066 0.7330352570455926 0.6376916402045805 0.8938767701875194 0.5700052597946517 0.6209033792246468 0.5302539968077075 0.6395972745102129 0.931546939485102 1.185538500317113 0.7249360516900365 0.608554767732181 0.4556525614234484 0.6582767305009205 0.44785998787971676 0.2594346107933424 0.7971212573692906 
0.4479475263928185 1.0073548284848972 1.0970594679986672 0.33136893129119294 0.3531928803403666 0.8046375489676292 0.3570231878499164 0.3041703957063342 0.5011562894697554 0.2560691746647633 0.2513852285413096 0.8984720213738364 2.1025156503117106 0.8222218357803261 0.7752598393988269 0.5019187397320526 0.4651519611472588 0.40119951682485366 0.23976988173958033 0.3246433099862261 0.4541051995764104 0.3475343017032805 0.6403816370318054 0.24437920040276076 0.8177455979997766 0.5855679414244588 0.4026232189233408 0.6526200701069957 0.2689743022624004 0.5897709175848871 0.38516341963942835 1.1561944817432188 0.6879531481639986 0.4605144900836976 0.7448123741814081 0.6437642658727695 0.917085847980337 0.5690819947308561 0.620843748591206 0.5332400089438006 0.6434539283839258 0.9657605800028289 1.1997766921799364 0.7432042847908151 0.6080229543531792 0.4551979977568606 0.6576167741795786 0.4596083701279256 0.2584624203774439 0.8062829968638584 
0.44933405752426436 1.032514632585114 1.1172116032662636 0.33027759020868286 0.36041006324981073 0.8294596653151168 0.3635842025223195 0.30870014238570603 0.5017100704013276 0.25840030993615504 0.25582404545757076 0.9108931813573432 2.1558963266621465 0.8362111247040263 0.7840342039523686 0.5004185524108798 0.47034118768450883 0.4053422571941198 0.2454766756722627 0.32806484931847835 0.45647521190684776 0.35460598207435123 0.6457173880534406 0.249974918487768 0.8300266342551132 0.5863958160387908 0.4076144738218328 0.6538109994876456 0.2703650288395089 0.5936036931502181 0.3847357369574001 1.1924593517004773 0.7053515969185613 0.47215077572165987 0.7557715209460197 0.6496587967489558 0.9400850784693542 0.5683357545897249 0.6206895426569795 0.5361735735914421 0.6472866583919837 0.9992716634755193 1.2131633637544665 0.7614284534359332 0.6075546137158172 0.45479011954430104 0.6569176769169692 0.4709697945593121 0.2575423487993888 0.8155025811994518 
0.450855793865057 1.0569116566885186 1.1364082340232031 0.3292065544012426 0.367420657689081 0.8533204085628352 0.3700005194752309 0.3131370095403256 0.5022742352161108 0.2607533649939553 0.26041253734667225 0.922642812717332 2.2070822352607373 0.8494480234197567 0.792902873002393 0.49892906491281663 0.47533457128818307 0.4093594758813839 0.25111816949393057 0.33155904136783715 0.45865974976093377 0.36139332099884164 0.6509360813650305 0.2557616847917304 0.8423200220425295 0.5871861827138719 0.41244020705365964 0.6550362518821978 0.27166955552652994 0.5970859957255116 0.384386458519012 1.227379624239317 0.7223825357489817 0.4834431150947603 0.765971526173069 0.6553776932037275 0.9628557655411847 0.567765972758119 0.6204478084546644 0.5390638848275913 0.6510971472556221 1.0321015684881074 1.2257635106451303 0.7795971527429958 0.607145105015702 0.4544275688333949 0.656180397952371 0.4819593450174854 0.25667552743069755 0.8247810794433444 
0.4525047671388833 1.0805806604902366 1.154721083593751 0.3281557899320562 0.374226506066432 0.8762604935826419 0.37628575418136856 0.317481871425562 0.5028479083242395 0.2631259150902274 0.2651434666877191 0.9337754398726665 2.2562064520611584 0.8619867410077736 0.8018604999060888 0.49745545460682894 0.48014569243562527 0.4132587405418304 0.2566925012417415 0.33512072803018944 0.4606725095656827 0.3679107762200218 0.6560426907634574 0.26173264317415745 0.8546004508951586 0.5879388718452763 0.417109091854372 0.6562936648827414 0.2728950317692394 0.6002443168237211 0.38411449341780773 1.260987703984954 0.7390219279428621 0.4944058373040493 0.7754654537323299 0.6609236586093494 0.9853817901343687 0.5673719674807166 0.6201249796671625 0.5419188566183412 0.6548868990906812 1.064270696796524 1.237635021234914 0.7976996924713974 0.6067901326346501 0.4541090039794765 0.6554060128320199 0.49259087542891444 0.25586295843586904 0.8341189525087759 
0.4542734371771894 1.1035536569047393 1.1722134779760733 0.32712521473927736 0.38082990237714665 0.8983182864717713 0.38245205543764277 0.32173566967616674 0.5034302747549827 0.26551570492679 0.27000994856078914 0.944339186809517 2.303388890293094 0.8738756556495294 0.8109017310074891 0.49600234823424877 0.4847867812153371 0.4170468958217425 0.2621981604577768 0.3387450914799912 0.46252575430682924 0.37417186016349213 0.6610416423519024 0.26788100672187326 0.8668452625676175 0.5886540435714651 0.4216290133161331 0.65758141948326 0.2740477760533319 0.6031023120697844 0.3839186622938756 1.2933172353219338 0.7552498737366041 0.505052232636675 0.7843013614276909 0.6662996108635597 1.0076492854972685 0.5671529357856198 0.6197269457058123 0.544745326334802 0.6586572584795842 1.0957985272367987 1.248829725821261 0.815726040437989 0.6064857120743473 0.45383310209232025 0.6545956830533158 0.5028772118292199 0.2551055273422376 0.8435161421861599 
0.45615466125331555 1.1258602323697637 1.18894165967866 0.3261147098746088 0.3872335119165899 0.9195300285838152 0.38851030413970844 0.3258994046828079 0.5040205752190423 0.2679206321079745 0.2750054208843093 0.9543767689412851 2.348738074390923 0.8851581790104405 0.8200212148369159 0.49457389732352547 0.4892688960902771 0.4207301581852689 0.2676339478052094 0.3424276173022082 0.46423052139400034 0.3801892078336019 0.6659369039209649 0.27420006606446357 0.8790342195423722 0.589332128080705 0.42600717076720085 0.6588979912465158 0.27513340542801706 0.6056812243970678 0.38379771131861234 1.3244027033886407 0.7710502126939215 0.5153946709014159 0.7925229328229249 0.6715086546687874 1.0296463619837386 0.5671079499865518 0.6192591113172712 0.5475492194446893 0.6624094272398227 1.1267036679452669 1.2593942523685178 0.8336667736293255 0.6062281406228215 0.4535985609133276 0.6537506316578858 0.5128303141487118 0.2544040135342936 0.8529721457536492 
0.4581416666340118 1.1475278185700495 1.204955849325145 0.325124128245849 0.3934403030560819 0.93993002476585 0.39447027808589863 0.329974127802286 0.5046181017165122 0.27033873306213324 0.2801236183954085 0.9639262968559843 2.3923526152171077 0.8958734603572549 0.8292136105139637 0.49317384070023945 0.49360207362542796 0.4243141951789692 0.2729989397132985 0.3461640634845954 0.4657967923504246 0.38597464088773964 0.6707320567315153 0.2806831969381966 0.8911492934987912 0.5899737761624977 0.43025016318392595 0.6602421089422742 0.27615694023905585 0.6080002274302508 0.3837503242683525 1.3542790973263017 0.7864101522645015 0.5254447017127243 0.8001700078325619 0.6765540549406446 1.0513628720720058 0.567235956284788 0.6187264482915559 0.5503356840755795 0.666144479210783 1.1570039064476851 1.2693707311009559 0.8515130356811403 0.6060139719027404 0.45340410024428784 0.6528721236072292 0.522461406135805 0.2537590991223403 0.8624860789582477 
25
0 0.01 0.01 0.01 0.01 0.01 0.01 0.01 0.01 0.01 0.01 0.01 0.01 0.01 0.01 0.01 0.01 0.01 0.01 0.01 0.01 0.01 0.01 0.01 0.01
0.2583250396172082 0.3255838032587006 0.23172427621278835 0.6675607874916876 0.2856800128145516 0.5611742326108967 0.5523511612641245 0.1619646014300379 0.5502161500999628 0.36339670399425217 0.20175588492120294 0.18330117543733915 0.539592569986199 0.5663186643583994 0.19075553018941988 0.2763023234158252 0.2314669267680109 0.5051791727203352 0.5356740464950318 0.4979079502891248 0.4524318547805215 0.24451986439145001 0.5899631340212532 0.44927872558134374 0.1544743976153235 0.2051179897090979 0.18313790164904792 0.6019447452025144 0.16349344258506948 0.62526215741315 0.28318349102331575 0.2738455741704538 0.2885895005498987 0.28077879233213177 0.42964319487367486 0.6717596069482392 0.1587714546810953 0.5708345359145665 0.35940358851296406 0.47111264068943237 0.3754040030716752 0.2529068227148434 0.2657466324218953 0.6523980028434765 0.534149540373884 0.5804320943134326 0.593543619185083 0.15543231022799492 0.17933785750813952 0.1605086269034755 
0.26014135256580206 0.35972679748456926 0.2722981119384064 0.6633360486312718 0.2952392329155528 0.5896223941819831 0.5602004353919449 0.20667362873468556 0.5500136620826008 0.3608325738672948 0.20211158299021975 0.2127812096742283 0.6651797811201691 0.5849683301187522 0.21758827561099087 0.28772105388416724 0.2508169716538457 0.5209873747634379 0.5345582591161651 0.4955984282886165 0.47624696228605484 0.2983105302856742 0.6106107202321814 0.44597390026453554 0.16293387199371168 0.20686991316586612 0.1947453391835182 0.6107915504343792 0.17426455600551063 0.6280629917410139 0.2888688839347443 0.28271149714482946 0.3127023068425829 0.28947708015536655 0.48625642347563885 0.6742709102582827 0.2138521925518747 0.5661667726585674 0.3646638443691013 0.46934490366950293 0.3880038436310465 0.2898189944452912 0.3928934121347999 0.6574610648683122 0.5312792982166279 0.5775311341523782 0.5911676007498963 0.15655303047283306 0.1800965783345451 0.18240524106159775 
0.26211132628860784 0.3902711545025083 0.3092144937878607 0.6590185138254766 0.3050995506546669 0.6166648335992122 0.568289401047069 0.24795387470060265 0.5498375598262858 0.35836249506707857 0.20286301906970766 0.24069790292572382 0.7806007945327974 0.6026213015337518 0.24293506931304035 0.29868040715578775 0.27022641288773686 0.5339532076832779 0.5335703553716065 0.4935774901394276 0.4963471963297946 0.33944185361586693 0.6290957940482814 0.44318158405126384 0.17180318549944304 0.20903018481767094 0.20567099789492774 0.6175462201798001 0.18323295621597882 0.6307237723623018 0.29412229770616194 0.2937197349094054 0.3342308561200109 0.29780558930828177 0.5358206713675268 0.6768689503671306 0.2662395759950562 0.5615927947730722 0.3694299018078444 0.4677140909929515 0.4010187451741702 0.32775716599353194 0.4895353509254389 0.6629441750696908 0.5291665153603103 0.5751444431154948 0.5890516599983355 0.1578340072765867 0.1809661999962635 0.20279999441392285 
0.2642258395872089 0.41857554238638683 0.34329917242535796 0.654674085303817 0.3151659920820108 0.6424543829111855 0.5764772955951506 0.28655025508516163 0.5496877000675007 0.3559808151086126 0.20397328196910278 0.26721714214962766 0.8875816326915349 0.6193750764037376 0.2670791606702812 0.3092073070380568 0.28955281316142184 0.5452450872096902 0.5326873085061018 0.49181143697265983 0.5137448735704925 0.3726372031216567 0.6459500432069512 0.4408706745884327 0.18102497638221765 0.21154752268729923 0.21592875315901613 0.6229395635664702 0.19094745745015912 0.6332290226217603 0.29914588045349305 0.3063513505478596 0.3537296422426002 0.3058075524831445 0.5798453804954796 0.679529401091284 0.3166222831195232 0.5571136427109555 0.3737838777896754 0.46621375739222215 0.41427327408042935 0.3654009081398125 0.5665846753512747 0.6687578256212509 0.5276264584336506 0.5732108434581493 0.5871875475275883 0.15927931041906235 0.1819159735196506 0.22187878404380162 
0.26647655867050746 0.4452613558080593 0.3750658358526624 0.650340376991254 0.3253681533936665 0.6671060606752568 0.5846599562920833 0.3229427515186342 0.5495634002021998 0.35368332591659585 0.20541066979304914 0.29247623233252124 0.9873091041849212 0.6353098377632668 0.2902111809699056 0.31932551214735283 0.30868905854437406 0.5553823486737508 0.5318930045394438 0.49027464268658905 0.5290633806228243 0.4003245451459305 0.661517748000784 0.43901986285949507 0.1905574408589833 0.2143771466509529 0.22555587758183715 0.6273698316316578 0.1977319825778083 0.6355747918295395 0.3040123484731353 0.3202733898745484 0.3715766769207655 0.313515588128438 0.6193583177781151 0.6822347118938988 0.3653803460287418 0.5527303035223655 0.3777915665518621 0.46483921848543436 0.4276442337234834 0.4022638642397083 0.6299860712516513 0.6748401935902707 0.5265386166360481 0.5716840496317267 0.5855656710973258 0.16089142556974775 0.18292320205338516 0.23980002809663162 
0.2688558096349239 0.4706792186542943 0.40486686898395313 0.6460405698595811 0.33565178531592 0.690710317005609 0.5927615441057387 0.3574589935636586 0.5494637347061835 0.3514667093130614 0.20714718830946405 0.31659062717562747 1.0806639150121415 0.6504929314858908 0.31246913139886195 0.3290564107646417 0.3275548221544999 0.5646518559040101 0.5311754309958405 0.4889466195978836 0.5427193712584786 0.4239362135975363 0.6760361977827248 0.43761313677058933 0.20036672102171127 0.2174796270350181 0.23459777141602764 0.6310798631155706 0.20379518491402332 0.6377625610990357 0.3087518793467167 0.33524373522507167 0.3880439742629703 0.32095550203846573 0.6551035613312695 0.6849711469920775 0.41274768160568925 0.5484437374343828 0.38150600229067044 0.4635868083102412 0.44104066634146605 0.43815574794679707 0.6833429481743554 0.6811451500455986 0.5258180470916598 0.5705271517295778 0.5841756361290065 0.1626715055945377 0.18397095544431694 0.2566985947586889 
0.2713564732391175 0.4950524441773053 0.4329608350159039 0.6417896735825628 0.34597398701263377 0.7133407120647952 0.6007278617617028 0.3903332198538173 0.5493876828330916 0.3493282384475797 0.20915778209503394 0.33965870727484 1.1683350393666794 0.6649818963861382 0.3339578635119114 0.3384195679486753 0.34609075796913535 0.5732329710143611 0.5305252409348351 0.4878104206179673 0.555007791971385 0.44439594912946373 0.6896769260013875 0.436637598854229 0.21042365875377098 0.22082003231208347 0.24310105000280904 0.6342294954428253 0.2092801206557217 0.6397964176837839 0.3133774021511193 0.3510737986676856 0.40333530808221385 0.3281484309964554 0.6876430586234568 0.6877273478589668 0.45887956544612857 0.5442548921103545 0.3849703041394462 0.46245347294507605 0.45439406891557454 0.47301029914384085 0.729005794008711 0.6876368090854995 0.5254016961924224 0.5697095908190414 0.5830066155528026 0.1646195150904939 0.18504659184106456 0.27268946576247716 
0.27397190144314904 0.5185351069840278 0.4595468174909716 0.6375977101216659 0.3563002056007379 0.7350586809642323 0.6085211153590678 0.4217396537165527 0.5493342051528403 0.34726559735416185 0.21141986649166875 0.36176526075695126 1.2508821461165638 0.6788265963998039 0.3547598629257587 0.3474331176483543 0.36425407070339666 0.5812473404099536 0.5299349339467205 0.48685167766525983 0.5661465489078208 0.46233806545472333 0.7025685857618731 0.4360822348340992 0.22070217010763685 0.22436727710855833 0.25111041129842104 0.636929962412056 0.21428956778412653 0.6416816476917867 0.31789415803101423 0.36761022347686184 0.4176081531003577 0.33511214579157295 0.7174146047393298 0.6904935578103332 0.5038852560910747 0.540164710398545 0.38821985349690846 0.46143653462606227 0.4676525048010544 0.5068180025881048 0.7685928360111541 0.6942865062125544 0.5252409708944953 0.5692053514211507 0.5820476158442386 0.16673433311505978 0.18614072080646485 0.28787094992380524 
0.27669585133989094 0.5412397415691326 0.4847836431786042 0.6334714809501838 0.366602239569888 0.7559166511487088 0.616115870464833 0.4518124894854153 0.5493022837910059 0.34527676349078745 0.21391299897856988 0.3829840786850134 1.3287725429092958 0.6920707666861505 0.3749417529777518 0.3561140498739408 0.3820150055264846 0.5887823683172553 0.5293983509781524 0.48605797947009777 0.5763020555282319 0.4782189456143984 0.7148105286639169 0.43593716824588946 0.23117834684591523 0.22809361028673175 0.2586673151719824 0.6392620421187768 0.2189001031506722 0.6434240048994733 0.32230387806639754 0.38472460331704106 0.43098724258358484 0.3418618919604664 0.7447675543713161 0.6932611726736122 0.5478454382256022 0.5361741339248605 0.3912839435115973 0.4605335491175365 0.4807766332356875 0.5395963688478804 0.8032654258795496 0.7010709146396785 0.525297339688431 0.56899181139099 0.581287669741687 0.169013839904131 0.1872464437598973 0.302327415049977 
0.2795224324463838 0.5632521169812903 0.5088014715382556 0.6294156164974636 0.3768568452227855 0.7759601690000772 0.6234959570729215 0.48065838279199724 0.5492909432911867 0.3433599275269802 0.21661862388448097 0.40337993023830143 1.4024044978377117 0.7047531623388625 0.3945584696996263 0.3644784233108058 0.3993540396811822 0.5959036242759314 0.5289103437488429 0.4854184463444733 0.5856048157650957 0.4923790315660515 0.7264813188024889 0.4361931925186183 0.2418299265819626 0.23197420392690724 0.2658095535090933 0.6412864074686718 0.22317046929429402 0.6450293238868009 0.3266067716696809 0.4023071535418541 0.4435733627624246 0.3484109589599683 0.7699860990474253 0.6960224667190484 0.5908222346297597 0.5322841037699504 0.3941870311387598 0.45974221699830997 0.49373685406395557 0.5713757154519344 0.8338850383749316 0.7079707791775162 0.5255395569805302 0.5690489735473857 0.5807159745705893 0.1714549987949588 0.1883587835118218 0.3161315715867422 
0.28244606421838403 0.5846397919970563 0.531709211994783 0.6254332334225686 0.3870447273879005 0.7952294005985806 0.6306521127817879 0.5083645225454189 0.5492992608027695 0.34151343686070657 0.21951986134631846 0.42301009276993945 1.4721227668217436 0.7169084294644963 0.4136560735414291 0.3725415232285216 0.4162596358986608 0.6026619721576996 0.5284665481186338 0.484923426947503 0.5941594217637112 0.505079699659243 0.7376443140603238 0.4368414720186995 0.2526359665537437 0.23598681664233556 0.27257125649775904 0.6430498966944657 0.2271468173301934 0.646503316928909 0.33080251679258105 0.4202625526913134 0.45544928915170546 0.3547710809820298 0.7933051158887146 0.6987704189652151 0.6328652609559882 0.5284955590161835 0.39694969421156434 0.4590603274797387 0.5065111758284866 0.6021919960765956 0.861108169633372 0.7149700208794146 0.5259418237446406 0.5693589315707172 0.580321989638223 0.17405393818606102 0.1894742492108867 0.3293463646693428 
0.2854614414423336 0.605457392268834 0.5535995089608454 0.6215263643391828 0.397149786682748 0.8137602210381693 0.6375801936135697 0.535003991401034 0.5493263702717779 0.3397357550756742 0.22260132669224422 0.44192555556425905 1.5382294050077692 0.72856777751219 0.43227371677918225 0.38031797839461606 0.4327264507283996 0.6090979366730999 0.5280632227527307 0.4845642746250236 0.602051235387285 0.5165263980316734 0.7483514616899238 0.4378733503129431 0.2635766371826125 0.24011151267170897 0.2789831034110568 0.64458949985063 0.23086613649005053 0.6478514721124066 0.3348907580648882 0.4385070735486405 0.46668393014083254 0.3609527286381948 0.814921338585057 0.7014985997189761 0.6740154359034416 0.5248094337274254 0.39958936969360653 0.45848572252763187 0.5190835870847487 0.6320830681249918 0.8854464637573951 0.7220550807967899 0.526482519800546 0.5699054861202997 0.5800955027922416 0.17680603526054 0.1905905011914807 0.3420265352736637 
0.2885635057601007 0.6257500336799657 0.5745522306704106 0.6176962488648412 0.4071585446087243 0.8315850241057338 0.6442798183305462 0.5606394075359216 0.5493714632360185 0.33802543251720907 0.22584897302400797 0.460171979890793 1.6009915864405826 0.7397595063855501 0.45044506394053635 0.3878218468904197 0.44875391075429455 0.6152445168145413 0.5276971306321839 0.4843331778786945 0.6093510065907563 0.5268838049876564 0.7586459601006709 0.4392802283613223 0.27463308935994823 0.24433042351415557 0.2850726181303064 0.6459349953952751 0.2343585788139075 0.6490790082391078 0.33887134926745743 0.45696652745338406 0.4773353037541573 0.3669653272006364 0.8350014558565796 0.7042010945061559 0.714307454834092 0.5212266527968727 0.40212092871947436 0.45801627400480854 0.5314427936569324 0.6610867272665186 0.9073063150900229 0.729214426187283 0.5271433014216372 0.5706738608236721 0.5800266738395261 0.17970600159628938 0.1917060909129033 0.3542199068797609 
0.29174742202101045 0.6455556364731018 0.5946369947914729 0.6139435366375602 0.4170596957679927 0.8487333364728413 0.6507533425112942 0.5853254479834905 0.5494337877086908 0.336381084831806 0.22924995274007592 0.4777904740171165 1.6606474466191377 0.7505094255666193 0.4681993445400684 0.3950666782343583 0.4643450848415198 0.6211290748556447 0.5273654497155632 0.484223028952871 0.6161181575419332 0.5362861213104129 0.7685641749131084 0.44105348916344583 0.2857873685275879 0.2486275425240131 0.2908644877417134 0.6471107525399847 0.23764908293831855 0.6501908617212825 0.3427444586927761 0.47557474550969575 0.48745273064777594 0.37281742380854166 0.853688121098712 0.7068724517555155 0.7537714367305324 0.5177481270139253 0.4045571288898712 0.4576498693472714 0.5435812296657827 0.689239685247802 0.9270158154211927 0.7364381714497297 0.5279084413923605 0.5716504867304867 0.580106060713127 0.1827479699538372 0.19282025804821454 0.3659684467657777 
0.29500855847416874 0.6649065441581841 0.6139150493170079 0.6102684324938785 0.4268437533143506 0.8652322918569836 0.657005082969314 0.6091106281175942 0.5495126460131171 0.3348013773167578 0.23279249514284944 0.49481822564810923 1.7174105707946987 0.7608411916868568 0.4855621508718749 0.4020655575064764 0.4795057933521961 0.6267746487627643 0.5270657040539486 0.4842273200506306 0.622403175183743 0.5448442719556292 0.7781370495255135 0.44318445362451725 0.2970223589728439 0.2529885454537583 0.29638087331638013 0.6481369984164566 0.24075853777770517 0.6511916912562605 0.3465106001105475 0.49427242711469593 0.4970784860188524 0.37851681821743083 0.8711045007666438 0.7095076457766599 0.792434044280883 0.5143747476387 0.4069089733813276 0.4573844029291592 0.5554942772579669 0.7165770647308864 0.9448436059870814 0.7437177825008305 0.5287643351443313 0.5728228349664407 0.5803246328826547 0.18592558113171215 0.1939327714570218 0.37730914323461157 
0.29834247004607123 0.6838306894107333 0.632440707211636 0.6066708025150954 0.4365027642803527 0.8811070027122747 0.6630407320819435 0.6320385772678503 0.5496073920759986 0.3332850135615205 0.23646579798680542 0.511289023064749 1.771473524806919 0.7707765836523883 0.5025560543049452 0.40883113593484705 0.4942439062256463 0.63220089068434 0.526795709641408 0.4843400600704169 0.6282493911402776 0.5526510761949455 0.7873911640174679 0.4456643575275706 0.3083217476991999 0.2574006317765171 0.30164169844535776 0.6490307308079902 0.2437046351813341 0.6520858919806025 0.35017062384135167 0.513006246953856 0.506249068772584 0.3840706668699345 0.8873577755487371 0.7121020496234296 0.8303192600137638 0.5111073807226765 0.4091859986192892 0.45721777126736396 0.5671796475244141 0.7431321819142591 0.9610123857450826 0.7510458432466182 0.5296991237748268 0.5741792841314846 0.5806737754277501 0.18923206963658842 0.19504380408976205 0.38827473282307456 
0.30174488411904815 0.7023524548541608 0.6502624631145827 0.6031502529198559 0.4460300782517179 0.8963808555025482 0.6688669161990941 0.6541489676206157 0.5497174284791758 0.33183072728375257 0.24025993122988595 0.5272336883472265 1.8230106896798601 0.7803357293508821 0.5192010893871287 0.4153756514755479 0.5085687910934191 0.637424754802008 0.5265535311292853 0.4845557069030578 0.6336943302887277 0.5597850424741534 0.7963495437962339 0.44848434278043575 0.31967000081862684 0.26185238295665275 0.3066649098847016 0.6498063896167803 0.24650250692471504 0.6528776142056956 0.3537256874284598 0.5317281479845255 0.5149961939488702 0.3894855670260163 0.9025418754037973 0.7146514143051912 0.8674489335225193 0.5079468613715677 0.4113965066579886 0.4571478708372527 0.5786368871158288 0.7689364898699336 0.9757087949071878 0.7584158691158208 0.5307024012703438 0.5757090132824353 0.5811452863652165 0.1926603469322785 0.19615383428020913 0.3988943052476492 
0.30521168835290613 0.7204933223897763 0.6674238777537369 0.5997061896949492 0.45542015742463904 0.9110757480155831 0.6744908634287259 0.6754782012399935 0.549842203446791 0.3304372765525275 0.24416575151447228 0.5426804404114173 1.8721805770848 0.7895372943811193 0.5355151397319494 0.42171094219078986 0.5224908803148005 0.6424610123445823 0.5263374467142599 0.48486911173968744 0.6387707491409073 0.5663132081909081 0.8050322865624496 0.4516354582602066 0.3310523476748144 0.26633363481333 0.3114667092677412 0.6504763601203015 0.24916520878600198 0.6535707838411303 0.3571772170732155 0.5503947706956842 0.5233475809909509 0.39476762570708107 0.9167396439809427 0.7171518519960799 0.9038431739295898 0.5048939881096633 0.4135477543642373 0.45717259766711965 0.5898669836183563 0.7940196105396903 0.9890907805385214 0.7658221567983453 0.5317649836458097 0.5774019141259404 0.5817313691840509 0.1962030811462074 0.19726356766480405 0.4091938085693883 
0.3087389201875479 0.7382723722985859 0.6839642889073596 0.5963378642952488 0.46466841921392493 0.9252122820495947 0.6799201545286522 0.6960599262489666 0.549981207870864 0.3291034397960794 0.2481748260997834 0.557655201468642 1.9191277489817595 0.798398640673866 0.5515142496384258 0.4278484546439554 0.5360213321376058 0.6473226444425008 0.526145919288233 0.4852754727943381 0.6435074469327197 0.5722933012248032 0.8134570550254565 0.4551086670197893 0.34245476939446906 0.27083536183634377 0.31606175715068474 0.6510513564464484 0.25170409404250116 0.6541691228159129 0.3605268662327087 0.5689669837239927 0.5313275885701236 0.3999225168804646 0.9300245713312689 0.7195998216690485 0.9395206363546664 0.5019495174725206 0.4156461085581345 0.45728984813748036 0.6008720490063539 0.8184094138731048 1.0012931759544967 0.7732596621860018 0.5328787244376363 0.579248517897882 0.5824246220562281 0.19985277228294968 0.1983738753007498 0.41919647273725397 
0.31232275773701706 0.7557066732565912 0.699919390360883 0.5930444090937965 0.4737711047792053 0.9388099212702014 0.6851625370052424 0.7159254309634364 0.5501339724336427 0.3278280131397871 0.25227936512634813 0.5721818574756956 1.963984429395076 0.8069359610012596 0.5672128786711518 0.43379924904937517 0.5491717663003123 0.6520211467560897 0.5259775724634238 0.4857702965054009 0.6479299073627102 0.5777754102192589 0.8216394688352883 0.45889485760135107 0.3538639895772349 0.2753495718351788 0.32046335171011453 0.6515407181362018 0.25412910558660934 0.6546761685405119 0.3637764749835568 0.5874094908275396 0.5389577320606289 0.4049555294009849 0.9424621954423633 0.721992116102717 0.9744987349812466 0.49911415892642824 0.4176971741021514 0.4574975205833649 0.6116550651482073 0.8421321199756437 1.0124319891238334 0.7807239005158155 0.5340363654599533 0.5812399336601459 0.5832180248206917 0.20360182219279735 0.19948574456101706 0.428923166166618 
0.3159595118414142 0.7728115915931321 0.7153217087169979 0.589824865173767 0.4827251684120584 0.9518871215570477 0.6902257873266523 0.7351039498856041 0.550300064858034 0.32660980872955087 0.2564721612291085 0.5862824808648224 2.0068718724567978 0.8151643939932751 0.582624111816314 0.43957400251632783 0.561954058487479 0.6565667691570757 0.5258311704486841 0.4863493647479722 0.6520608122488851 0.5828032927618397 0.8295934197719473 0.4629848578767025 0.36526746554617634 0.279869209681322 0.32468358478323694 0.6519526425724779 0.2564490072011917 0.6550952919028916 0.3669280320912715 0.6056904960554584 0.5462571097977685 0.40987160758983315 0.9541112465486854 0.7243258495659114 1.0087938047966065 0.4963885701882165 0.4197059003280857 0.4577935174144383 0.6222196788595772 0.8652124102337053 1.0226077422676594 0.7882108641538604 0.5352314147736592 0.5833677956128579 0.584104924556829 0.20744259874868407 0.20060024014877956 0.4383926971916387 
0.31964561908677863 0.7896010397273701 0.7302010000000917 0.5866782043191763 0.491528183876052 0.964461439390357 0.6951176097851213 0.753622905361699 0.5504790873010822 0.3254476537776762 0.26074653563480577 0.5999775221186819 2.047901534433909 0.8230981232525922 0.5977598346017782 0.4451830113965991 0.5743801813107209 0.660968706780895 0.525705601008355 0.4870087069270888 0.6559204570003685 0.5874154124341936 0.8373313277416075 0.4673694503048859 0.37665337909235247 0.28438806917730114 0.32873347795625657 0.6522943693595009 0.2586715687009603 0.6554297135687794 0.36998364072687795 0.6237814137709897 0.5532427573502083 0.4146753858774902 0.9650245894155872 0.7265984457329931 1.0424212271136697 0.49377335299749414 0.4216766699927979 0.4581757475483281 0.6325700366831463 0.8876735393406026 1.0319081035688382 0.7957169545085101 0.5364580459279594 0.5856242176297236 0.5850790203508186 0.21136749388288267 0.20171847315770416 0.4476220699710818 
0.3233776356374238 0.8060876780859086 0.7445845824657319 0.5836033465556986 0.5001782646431696 0.9765496225455653 0.6998455632817423 0.7715081017710687 0.5506706738956766 0.32434039013047805 0.2650962899844767 0.6132859754349619 2.0871760859019792 0.8307504633857941 0.612630880269366 0.4506361934729628 0.5864620820708525 0.6652352541090768 0.5255998609179977 0.4877445760703862 0.6595270898955905 0.5916457699578976 0.8448643505791456 0.4720393878278185 0.38801062602146613 0.28890071228154574 0.3326231012432347 0.6525723282035688 0.2608037156392637 0.6556825185259573 0.37294548817628925 0.641656613647021 0.5599299441814606 0.4193712186085108 0.9752500053366956 0.7288076255573904 1.0753955293015347 0.4912690493750376 0.42361337404844324 0.45864212900912293 0.6427106516393555 0.9095374436994743 1.0404099834868932 0.803238925342458 0.5377110140255957 0.588001753659255 0.5861343476974341 0.21536897531629903 0.20284157655279525 0.4566267026184256 
0.32715223175259117 0.8222830809444173 0.758497618084342 0.5805991742391423 0.5086739956100664 0.9881676864210047 0.7044170093785008 0.7887838842981222 0.5508744884399103 0.32328687420429786 0.26951566321480386 0.6262255227042263 2.124790291939453 0.8381339351809878 0.6272471544214646 0.4559430905044061 0.598211589597817 0.6693739305573377 0.525513043464642 0.4885534282243953 0.6628971915700552 0.5955245759575072 0.8522025574145982 0.4769854098591019 0.39932880408755816 0.29340239505696364 0.33636167665727085 0.6527922587185552 0.2628516514781011 0.6558566689142145 0.3758158195377285 0.6592931932767362 0.5663324236108858 0.4239632058638713 0.9848308457817074 0.7309513949535288 1.1077304659672371 0.48887613838560473 0.4255194748230556 0.45919059158342596 0.6526462957926282 0.930824843808961 1.0481812210883676 0.8107738353402947 0.5389855852349479 0.5904933629498121 0.5872652628586866 0.2194396319722237 0.2039706857922441 0.4654206138786425 
0.3309661868812906 0.8381978739390997 0.7719633523076398 0.5776645434375628 0.5170143743647982 0.9993309786197795 0.7088390765320441 0.8054732709654836 0.5510902222302259 0.3222859771731655 0.2739992929139443 0.6388126592276614 2.1608317821634477 0.8452603317111629 0.6416177413394074 0.4611128714662761 0.6096403440748963 0.6733915838273402 0.5254443276377506 0.4894319045994169 0.6660457071041866 0.5990788004689428 0.8593550730172015 0.4821982579882549 0.41059819910424883 0.2978889998089796 0.339957668712241 0.6529593083853381 0.26482095812877937 0.6559550152414654 0.378596915204415 0.6766707729029832 0.5724626444796415 0.42845521597570835 0.9938065823944308 0.7330280322234433 1.1394390866446718 0.48659503341064597 0.4273980596770108 0.4598190794556951 0.6623819137245922 0.9515553395140378 1.0552819528486228 0.8183190082357679 0.5402774771543208 0.593092379287731 0.5884664274095329 0.22357221320028509 0.20510692357860213 0.4740165835126005 
25
0 0.01 0.01 0.01 0.01 0.01 0.01 0.01 0.01 0.01 0.01 0.01 0.01 0.01 0.01 0.01 0.01 0.01 0.01 0.01 0.01 0.01 0.01 0.01 0.01
0.5795202284139417 0.5484137857251549 0.20662662569324725 0.106647498212128 0.4963270793139082 0.5382415267514549 0.22649547557742414 0.41293312812668526 0.5527043334947368 0.37179688879325656 0.3415459940178388 0.32107139527205475 0.43933401379232806 0.19487992877575344 0.4747598284966208 0.5906709638849914 0.39102821258746157 0.24623639921740545 0.2137965880772039 0.41572042609719184 0.5607060342708213 0.16860260191882126 0.5080931022742654 0.6565909251923936 0.669166843826476 0.11693789409332583 0.2709551925625372 0.27701166562802465 0.10697207863983203 0.13600662807543074 0.1980126668832224 0.3893320345459561 0.1208026398100829 0.4652137189349017 0.31633835550762596 0.31900217579037354 0.6164633458927596 0.6080897995944754 0.5252110576604868 0.2005702574098503 0.4542609375999448 0.17706488218204589 0.6799326406157242 0.21261244178578742 0.29978650425346776 0.49116047704015897 0.204288696337694 0.6478783793193021 0.5241880435442627 0.4649735811862381 
0.5755106113614776 0.5874001578886393 0.42429524051109485 0.10810100991860128 0.5094137655701483 0.5759228943057482 0.23763527889623745 0.43431093354914657 0.5530400241496483 0.3690265790072572 0.3413474502055532 0.35403938769460525 0.8163983140522136 0.22968776616890874 0.4773763651678967 0.5883194261107274 0.42036545941167863 0.25663596365167507 0.21383055322251904 0.4143330565795981 0.5868101607361478 0.1831404227841624 0.535263747976254 0.6521363262761467 0.6645428623626959 0.11935587656546119 0.28013571110617214 0.2774609948856758 0.11795123099117164 0.14081589645924736 0.20233565376689386 0.4145667430098279 0.1601562029582228 0.4821466636335918 0.41653907108933885 0.32003780721509295 0.6322306318491375 0.6137331942422358 0.5282178724941043 0.23429679360002487 0.46573062393076003 0.2404638028522293 0.7195182848907924 0.23984845093299934 0.29849107115911516 0.49199706095410517 0.2182705641727362 0.6444040823269622 0.5199552389755724 0.4677732785821806 
0.5716450050217259 0.6247075049391154 0.5595365621614958 0.10897210947474369 0.5222551725027297 0.6113062219454963 0.24747759034785652 0.4550438587259794 0.5532697483714291 0.3664090210481247 0.3423629172455078 0.38474465075241976 1.1467784685676796 0.26234108232645226 0.48045872532982714 0.5863190804532884 0.4491543519768211 0.26656155740156007 0.21420295642667747 0.41385700891885513 0.6009614340216647 0.19713464104811254 0.5528683522066467 0.647910363023834 0.6604167472034834 0.12206642574382981 0.2884574929415635 0.2779434559829062 0.12455789229214118 0.1454966491373014 0.2075627617738902 0.4381334926349019 0.19864811595802045 0.49799222145397565 0.4877090872004924 0.3210745553542611 0.6493119571417056 0.6192262455800693 0.5302639680116094 0.2627874924379471 0.47716071152561584 0.29918022722965965 0.75361933143303 0.26699493166499966 0.29731829537973786 0.4929847786615139 0.23158136555233858 0.6409523700921814 0.5159466367270311 0.4708153280757986 
0.5679145857001645 0.6605656496400633 0.6648897476698371 0.10960817302428406 0.5347072264186138 0.6449122051053175 0.25658566966514484 0.47536944007278187 0.5534185099008726 0.3639022999981701 0.34437528983578314 0.4135164967792999 1.4439763311771778 0.2931156266939366 0.48397578449316714 0.5845981190358183 0.47746507032850244 0.27604243703515285 0.21485205050867798 0.41396542477167 0.6107707284631179 0.21057599050515383 0.5667889042774545 0.6439063368730542 0.6567534095354265 0.1250444041452479 0.2959285931988764 0.27844813699412985 0.1293102377157477 0.14999535389924282 0.21352472732397823 0.46025148313526115 0.23622737258300447 0.5130095777983184 0.5438152519009264 0.3221136011580944 0.6674173552726617 0.6245771627034806 0.5315782069781226 0.2874851270704979 0.488531062435981 0.3546796276942668 0.7833970361430319 0.29399394582873517 0.2962475212022014 0.49412123685884524 0.24431923988255383 0.6375259156367159 0.5121398431554389 0.4740677741520053 
0.5643124462240998 0.6951416884318278 0.7529386598330772 0.11012512361928065 0.5467299423909096 0.6770028000999725 0.2651563219214474 0.49535209295263904 0.5535026679429704 0.3614919700898698 0.3472485443967361 0.44060486668620047 1.7147282160574715 0.32221489515898144 0.48789883289283825 0.5831077968876411 0.5053512458537556 0.2851200846429616 0.2157346720966869 0.4145174053182822 0.6180705684704335 0.22346586226032436 0.5785494052249092 0.6401183279218278 0.6535308331888868 0.12826802489635342 0.3026323988060946 0.2789680887699757 0.13301155072251358 0.1543027407117293 0.22008401970468217 0.4811022790752284 0.27285336412111927 0.5273263432975883 0.5897703454428095 0.32315570747938616 0.6863141955373934 0.6297937671620465 0.5323247740021733 0.30929837549509903 0.4998247046634289 0.40768031396163773 0.8096502514565521 0.3207888710300129 0.29526487928420037 0.4954037722507402 0.2565614096282406 0.6341269990977966 0.5085167539546955 0.4775018924966581 
0.5608327235781064 0.7285646517535396 0.8292697290628708 0.1105773224030861 0.5583143305943453 0.7077469617402277 0.27329892566908565 0.5150050876304608 0.5535338377044405 0.3591704819180451 0.35088305324435204 0.4662075414238908 1.9632692837697243 0.34979963724030744 0.4922011969416392 0.5818132463814643 0.532854477210556 0.2938329029648421 0.21681774865745862 0.4154289768904977 0.623680270011065 0.23581316755876752 0.588844241978532 0.63654096307879 0.6507319104986885 0.131718080363414 0.30865683286023077 0.2794984741721834 0.13602922774456228 0.1584226274663872 0.22712573903621763 0.5008368542767843 0.3084947912899768 0.5410239888391829 0.6282548591607434 0.324201340536792 0.7058119006420849 0.6348835829894516 0.5326244178466375 0.3288395444120307 0.5110272244593672 0.45861737844563993 0.8329665792556923 0.34733262024194117 0.2943598491929345 0.49682915421017426 0.26837026461268776 0.6307576262660073 0.505062226252704 0.4810922375057848 
0.5574702492818173 0.7609377454556931 0.8969638379174876 0.11099498480939265 0.5694638825412566 0.7372667451397247 0.2810851273671785 0.5343233093938246 0.5535207387797246 0.35693318966729226 0.35519969094707615 0.4904852771940777 2.192590718014782 0.3760016623894029 0.496858013428378 0.5806885483741445 0.5600074774375255 0.30221436101753596 0.21807472599103464 0.4166429422779595 0.6280545533679432 0.2476319985419322 0.5980605438605605 0.6331692443382261 0.6483419531098721 0.13537741442927995 0.314080889829237 0.28003585387485297 0.138564219888825 0.1623633538609105 0.2345523753961471 0.5195814754390964 0.34312864903061396 0.5541611506186964 0.6609677783762476 0.32525075007973087 0.7257524079812955 0.639853880486283 0.5325680266509029 0.34654244863735184 0.5221263854272219 0.5077834380573572 0.8537949398125096 0.3735880523580863 0.29352401024053315 0.498393650034255 0.27979715868435057 0.6274195922828175 0.5017632868411487 0.4848163096569549 
0.5542203688268112 0.7923456631431646 0.9579402868727233 0.11139677470685634 0.5801876144086069 0.7656566188666323 0.28856615558613363 0.5532952925739159 0.5534701841981431 0.35477693852525993 0.3601324728454585 0.5135713215055038 2.4049596016788475 0.4009317998030659 0.5018460670498734 0.5797138643060359 0.5868362916842762 0.3102932755386806 0.21948363899204298 0.4181172195012233 0.6314781634772327 0.2589398772915171 0.6064403379959643 0.6299984294022055 0.6463476742720287 0.13923054315538003 0.3189727510424721 0.28057778108597486 0.1407392520503214 0.16613468895675368 0.24228044881213964 0.5374424242125586 0.37673927493623 0.5667831559562897 0.6890765857946599 0.3263040247142189 0.7460036246585463 0.6447117002173052 0.5322254233782244 0.36272661681441776 0.5331118483499695 0.5553894521121342 0.8724877642903667 0.3995268793023767 0.2927504148914114 0.5000931401082936 0.29088496766042654 0.6241145219814477 0.4986086241749565 0.4886542102968911 
0.5510788331968108 0.8228593261088276 1.0134933927728589 0.1117950908069556 0.5904969863364838 0.7929932141412228 0.29578067975487093 0.5719083116485875 0.5533876582140259 0.3526994277264676 0.3656245919049307 0.5355778331279815 2.602176968684826 0.42468500246564217 0.5071436586779479 0.5788736606707215 0.6133618873981851 0.3180944783050279 0.22102593362471348 0.41981923895104656 0.634143885545987 0.2697564519470724 0.614146784913317 0.6270239508585284 0.6447366928634471 0.1432633719190956 0.3233906785926457 0.2811225355337619 0.14263515205321062 0.16974657257808806 0.2502381607799946 0.5545097379167387 0.40931746178302353 0.5789267348942316 0.713426039609264 0.32736113146648754 0.766454643677495 0.6494638665587743 0.5316512126046575 0.37763481826878165 0.5439749431619074 0.6015954438922972 0.8893276538203252 0.4251282850357117 0.2920332169088773 0.5019232258431368 0.3016698981829988 0.6208438977100726 0.4955882442424862 0.4925883287495338 
0.548041727039943 0.8525391168704181 1.0645462896986617 0.11219862252158777 0.6004044146390735 0.819340841117753 0.302758982438023 0.5901506509851768 0.5532776772935499 0.35069887880033546 0.37162605952119443 0.5566004172215984 2.78572194379338 0.4473438345980033 0.5127304912437277 0.5781555542823374 0.6396013146004036 0.32563947610206273 0.22268569120814455 0.42172287154247495 0.6361896085567719 0.2801025354533302 0.6212959693696659 0.624241362296743 0.6434972622511592 0.14746297880785517 0.3273844690136324 0.28166893661911363 0.14430817205517638 0.1732085826610326 0.2583636366991553 0.5708601660100654 0.4408596364966941 0.5906226504680759 0.734650114188643 0.32842194483384846 0.7870120892703951 0.6541169954639207 0.5308887683562673 0.39145624473003643 0.5547084729266665 0.6465276223439438 0.9045451425809538 0.4503775974351874 0.2913674273725538 0.5038793201959703 0.3121828117051952 0.617609079594996 0.4926932271430935 0.49660306651902764 
0.5451054177647014 0.8814371682360652 1.1117854812965404 0.11261371523073728 0.6099225212321302 0.8447548645847506 0.3095254182880046 0.6080125864759878 0.5531440280071073 0.3487738454829268 0.37809219425958385 0.57672143808082 2.9568392896196776 0.46898095915518784 0.5185875673317953 0.5775495305485112 0.6655685663262466 0.33294701618671463 0.2244490898609824 0.4238065854322094 0.6377180633509026 0.2899994064466721 0.6279739118613672 0.6216463029887962 0.6426181097074142 0.15181744530021338 0.33099685802307527 0.28221620737085057 0.1457991452462228 0.17652971945517443 0.26660354034477646 0.5865595134129816 0.47136710711902124 0.6018972987976537 0.7532379173799844 0.32948626857152846 0.8075972357037996 0.658677499006088 0.5299730191117643 0.40434148627915384 0.5653065407876542 0.690288621859894 0.918331004638451 0.4752651153834179 0.29074874375748383 0.5059567210332524 0.32245021992319683 0.6144113208725345 0.4899155485865342 0.500684595879618 
0.5422665176030312 0.9095990313479834 1.155738333713175 0.11304515610096763 0.619063750968066 0.8692838929114435 0.3160999749939234 0.625486736821781 0.5529899307703321 0.3469230973049486 0.3849825972822875 0.596012502756846 3.1165960523354967 0.48966096934320247 0.5246970956142337 0.577047396323421 0.6912752261862252 0.3400335501258171 0.2263040152618947 0.426052264384461 0.638808240578602 0.29946830951854925 0.6342464211726756 0.6192344752938754 0.6420883356351609 0.1563157216861426 0.33426472586271144 0.2827638732827587 0.147138714743112 0.17971833585605126 0.2749119395057306 0.6016645078272856 0.5008453778626811 0.6127737478233483 0.769575143949273 0.3305538523199065 0.828143684359082 0.6631515881712966 0.5289324346495605 0.41641257139404636 0.5757643954667443 0.7329639697819567 0.9308450469802894 0.49978511267366355 0.29017342459120526 0.5081506697974335 0.3324950497251252 0.6112517798261552 0.4872479448956396 0.5048206488958207 
0.5395218542194447 0.9370649203001471 1.1968206152787828 0.11349665350925013 0.6278401816991092 0.8929712630203945 0.32249932047117796 0.642568096074493 0.5528181566919632 0.3451455448230416 0.3922604252816949 0.6145363627843107 3.2659200906449746 0.5094417713646664 0.5310424046233833 0.5766423860166469 0.7167309622245027 0.34691360921513115 0.22823977014161254 0.42844441094067137 0.6395224245696587 0.3085301059661067 0.6401651566586666 0.6170016307400772 0.6418973475629275 0.1609475185967939 0.3372200904116407 0.28331168608486174 0.1483505044896623 0.18278213652893155 0.28324935239353544 0.6162242974882928 0.5293035308655702 0.6232724469903987 0.7839714481409447 0.3316244044831788 0.8485954606132734 0.6675452747682823 0.5277904708303037 0.42776991134210396 0.5860782928458621 0.7746263564702559 0.9422225525583618 0.5239350103874197 0.28963819438333627 0.5104563980857634 0.34233724185943953 0.6081315292921147 0.484683808125557 0.5090003330427278 
0.5368684472295113 0.963870659517079 1.2353671514442195 0.11397114356136713 0.636263438263491 0.9158560854770205 0.328737535913099 0.6592539057626149 0.5526311135318328 0.3434401899239365 0.3998918546435093 0.6323483962489389 3.405627373189564 0.5283756502599434 0.5376078629966836 0.5763288711182453 0.7419439080663565 0.3536001078189401 0.230246851628142 0.4309695870874898 0.6399107465724186 0.3172050371695264 0.6457715416357349 0.6149435619781265 0.6420348155099357 0.16570321852386802 0.3398909140165864 0.283859565799646 0.1494531371771902 0.18572820879646135 0.2915819316207825 0.6302816609307135 0.556753672033897 0.6334117325550336 0.7966792152695448 0.3326976023321574 0.8689054365273099 0.6718643729729753 0.5265666383991907 0.43849723327970025 0.5962453719978843 0.8153385615402895 0.952579102696103 0.547714698698333 0.28914016962268424 0.512869164410893 0.35199422678708164 0.6050515643703474 0.48221710263167367 0.5132139700036512 
0.5343034889659222 0.9900484173586496 1.2716524071540336 0.11447099376811695 0.6443446631768588 0.9379740030900716 0.3348266465073565 0.675543450945013 0.5524309105899329 0.3418060919847169 0.40784567371527114 0.6494977803223522 3.536441989464704 0.546510106272403 0.5443788056222096 0.5761021414762777 0.7669209602310215 0.3601045892945802 0.2323167767224448 0.43361600862822075 0.6400142527307906 0.3255125714911202 0.6510993901890839 0.6130560986617908 0.6424906410751707 0.1705738028788048 0.34230175702464327 0.28440755643989285 0.1504615703270236 0.18856306694053915 0.2998807577517065 0.6438739911042811 0.5832104374637518 0.6432081997986219 0.8079068315977941 0.3337731000173942 0.889034012532453 0.6761145008136813 0.5252773059870733 0.4486651664002933 0.6062635443825716 0.855155524492033 0.9620142527384091 0.5711259863823416 0.2886767999734341 0.5153842830118833 0.3614813079741813 0.6020128087794194 0.4798422973042936 0.5174529546474703 
0.5318243283971535 1.0156272827763648 1.3059047763951195 0.11499814283541133 0.6520945180578273 0.9593577564749626 0.340777016283306 0.6914378263921599 0.5522194087859538 0.34024234445713 0.4160929639403471 0.6660284311108072 3.659011250672614 0.5638885215722017 0.5513414652494742 0.5759582375755307 0.7916680122734425 0.3664374264927449 0.2344419428374735 0.43637324296348873 0.639867040871716 0.3334713124876245 0.6561767285676833 0.6113351059059879 0.6432549356540728 0.17555079128809112 0.34447430826412884 0.28495579200875526 0.15138801074437802 0.1912927006853688 0.3081212232188195 0.6570341015502542 0.6086905563406666 0.652676985079724 0.8178283026078791 0.3348505349862764 0.9089480087449825 0.6803010817740369 0.5239363119301962 0.4583339020156552 0.6161313950722153 0.8941258515557435 0.9706143782248216 0.5941721570890081 0.28824582075507005 0.517997146228443 0.3708119741984947 0.5990161201682446 0.47755430951282446 0.5217096315729018 
0.5294284574503466 1.0406337246658717 1.338316786257757 0.11555419928980432 0.6595232011754875 0.9800376157691888 0.3465976485620975 0.7069396984016668 0.5519982600517834 0.33874805852010276 0.4246068445181042 0.6819797656984857 3.7739173725271447 0.5805506993391155 0.5584829091923436 0.5758938198441574 0.8161901407578155 0.37260798630164144 0.23661551447491352 0.4392319787321474 0.6394977907221178 0.34109895160900205 0.661027093279949 0.6097764843891307 0.6443180048991795 0.18062619062810978 0.34642781760581687 0.28550447035055104 0.1522425582782124 0.19392262324912263 0.3162824926599907 0.6697908913097799 0.6332124658907243 0.6618319847257721 0.826590373024436 0.33592953316527085 0.928619728243588 0.6844293466105482 0.5225554364071886 0.4675552021052183 0.6258480949446522 0.9322929397794063 0.9784549095287545 0.6168576136002791 0.2878452139970751 0.5207032416591088 0.3799981565770219 0.5960622946135445 0.47534845798883485 0.525977186944495 
0.5271134992109042 1.0650919621616928 1.3690525609352755 0.1161405127383043 0.6666404727950562 1.0000417172181184 0.35229641893986474 0.7220530761039824 0.5517689388313641 0.33732235164515273 0.4333622636871626 0.6973873263633328 3.8816867101731556 0.5965333053067545 0.5657909807807151 0.5759060653518508 0.8404917541029653 0.37862476561526975 0.23883132978222565 0.4421838467766041 0.6389308860448102 0.34841225271982146 0.6656704782906907 0.6083761714568167 0.6456703375498793 0.18579245188410362 0.34817945068988404 0.28605383302534315 0.1530336701359213 0.19645791675324517 0.32434702900158857 0.6821698969055382 0.6567959738411694 0.6706860283892481 0.8343178936553282 0.33700971317549616 0.9480261628309479 0.6885043354313569 0.5211447700509804 0.4763739400547452 0.6354133228317378 0.9696958342949384 0.9856021080310648 0.639187593903596 0.28747317613765827 0.523498165089881 0.3890504419654057 0.5931520704745266 0.4732204226679262 0.5302495536398782 
0.5248771976170732 1.0890242663717389 1.3982533960830223 0.11675822643756588 0.6734556835725618 1.019396330659654 0.3578802588863294 0.7367830993863812 0.5515327676310078 0.3359643396448429 0.44233582503375746 0.7122832965939183 3.9827971954500447 0.6118702337248817 0.573254245234616 0.5759925851118238 0.8645767125247222 0.38449550446163744 0.2410838225029721 0.4452212786381155 0.6381872545389439 0.3554270589738992 0.670124040452996 0.6071301427876276 0.6473025973750527 0.19104243334443827 0.3497445816175922 0.28660414983031457 0.15376850290758073 0.1989032740431524 0.3323001767415242 0.694193753436279 0.6794619638913039 0.6792510187474254 0.8411179309271859 0.338090689783364 0.9671483177432876 0.6925309000515956 0.519713004824124 0.48482929935521146 0.6448271966604469 1.0063698951221578 0.9921144934490197 0.6611679454798778 0.2871280909559959 0.5263776299929966 0.3979782515144442 0.5902861317355704 0.47116621004840364 0.5345213279853043 
0.5227174083668529 1.1124512086694311 1.4260419981453933 0.11740831679240835 0.6799778033211253 1.0381260758216346 0.3633553024498047 0.7511358466267658 0.5512909380024635 0.3346731312295087 0.4515056406672667 0.7266969312014512 4.077684424069586 0.6265929139998462 0.5808619396475622 0.5761513571141729 0.8884484252737942 0.3902272807572847 0.24336795603820607 0.44833739306130677 0.6372850078161669 0.3621583150079635 0.6744026343902236 0.6060344143246466 0.6492056173648876 0.19636936895988577 0.35113703597068024 0.2871557069208224 0.15445316921503902 0.20126303663952796 0.3401297953445475 0.705882582034426 0.7012321398504596 0.6875380457795168 0.8470829576307793 0.3391720767398247 0.9859706362247733 0.6965137066214242 0.5182676658171328 0.49295571812384714 0.6540902126782127 1.0423473250705382 0.9980440021949886 0.6828049465504611 0.28680850668577507 0.529337474246173 0.40678999110684144 0.5874651109382026 0.4691821229979021 0.5387876965817445 
0.520632090823662 1.1353918668558736 1.4525257603161061 0.11809162352132052 0.6862154486871819 1.0562541000172505 0.36872700491008553 0.7651181631251504 0.5510445279624436 0.33344782439221565 0.4608512053961923 0.7406549175304523 4.166746708208451 0.6407305702170544 0.5886039267791263 0.5763806715331463 0.912109929890015 0.39582659018144734 0.24567916717495974 0.4515259037797863 0.6362399367651245 0.3686200992654611 0.6785192245466625 0.6050850442764201 0.6513703955645943 0.20176684093911873 0.3523692938348055 0.28770879772915287 0.1550929334779487 0.20354122888253387 0.34782593671933004 0.7172543172767742 0.7221288043317974 0.6955574814710253 0.8522933610894294 0.34025348912630926 1.0044805083112067 0.7004572385112917 0.5168152976511251 0.5007836419539555 0.6632031919144414 1.077657594343811 1.003436935869978 0.7041051650666222 0.2865131165109258 0.5323736646027145 0.4154931788875598 0.5846895917817516 0.46726473420241843 0.5430443719206431 
0.5186193007564661 1.1578639977677099 1.4777993302194943 0.1188088730331457 0.6921769089925677 1.073802226243429 0.37400023977124486 0.7787375097948241 0.5507945165910497 0.33228750413812835 0.4703532876006096 0.7541816808946671 4.2503493217664206 0.6543104428168445 0.596470652370917 0.5766790854707672 0.9355639571038918 0.4012994139177569 0.2480133176326455 0.45478104372848416 0.6350659003660356 0.37482566265298384 0.6824852071351526 0.6042781350610519 0.6537880921145679 0.20722875583712574 0.3534526604241256 0.28826371606311724 0.1556923634363781 0.2057415884989213 0.3553805615563673 0.7283249853243099 0.7421746681692636 0.7033190591933185 0.8568194367687326 0.34133454529907675 1.0226678508639018 0.7043657994324087 0.5153616156391531 0.5083401302990187 0.6721672330945719 1.1123277869421564 1.008334744239846 0.7250753479517341 0.28624074182712594 0.5354822993460725 0.42409455397858864 0.5819601114555315 0.4654108626409258 0.5472875356602914 
0.5166771837859075 1.1798841829085038 1.5019466481305876 0.1195606967829387 0.697870169920985 1.0907910782327521 0.37917937880184355 0.792001830943757 0.5505417963676057 0.33119124120826227 0.47999383358584863 0.7672996444835076 4.328828105237051 0.6673579795464226 0.6044531057156607 0.5770453852539061 0.958812984203575 0.40665127643868765 0.25036665200767527 0.45809750211523514 0.6337751347013628 0.38078747077602937 0.6863106648977564 0.6036098351157634 0.6564500271792604 0.2127493235375199 0.35439741029949035 0.2888207509061093 0.15625544897576565 0.20786759389395557 0.3627872899562418 0.7391089413902479 0.7613926870279154 0.7108319409041023 0.8607229888810691 0.3424148685038314 1.0405247480529678 0.7082435167670887 0.5139116293285005 0.5156493495758615 0.6809836712892614 1.1463828868837118 1.012774676389781 0.7457223345412238 0.28599031778705586 0.5386596094839424 0.43260016962246595 0.5792771627526893 0.46361755260602017 0.5515137885835063 
0.514803969434517 1.2014679522034166 1.5250425834720498 0.12034764585858759 0.7033029349730955 1.1072401872967996 0.3842683586465956 0.8049194396092393 0.5502871836705248 0.33015809154074166 0.4897558829754093 0.7800294518155749 4.402492555083555 0.6798970012174173 0.6125427832254587 0.5774785547750473 0.9818592790730811 0.41188729506591454 0.25273576101169326 0.46147037168646926 0.6323785013113016 0.38651724778109714 0.6900045710244519 0.6030763405277968 0.6593476795292679 0.21832303864309055 0.3552129099329262 0.2893801825466768 0.1567856964182528 0.2099224884902488 0.3700411823208955 0.7496190734407199 0.7798059219885786 0.7181047745393216 0.8640586272624059 0.3434940882174017 1.0580451432404732 0.7120943450823646 0.5124697442058319 0.5227329776812015 0.6896540416471173 1.1798460174136411 1.0167903259528912 0.7660529893438108 0.285760880747882 0.5419019587730607 0.44101547335237123 0.5766411960059331 0.4618820548923033 0.5557201063874762 
0.5129979656990514 1.2226298898699903 1.5471542623944583 0.12117020269917093 0.7084826447533831 1.1231680845845728 0.38927073668619966 0.81749891876338 0.5500314277716964 0.3291870962787372 0.4996234932599904 0.7923901581644521 4.471628492633894 0.6919498466047715 0.6207316547620904 0.5779777487138359 1.00470493664196 0.417012222696597 0.25511754913333623 0.46489510416640767 0.6308856888349973 0.39202602041162304 0.6935749540833687 0.6026738964653923 0.6624726855996276 0.22394466387890352 0.355907722409932 0.2899422797473624 0.15728620415227615 0.21190930242857917 0.37713854694666343 0.7598669777051266 0.7974374211947531 0.7251457434112639 0.8668748269904228 0.3445718412617256 1.0752245746499614 0.7159220698003615 0.5110398459940336 0.5296105385281946 0.6981800476231826 1.2127386429783362 1.0204120905229566 0.7860741502066967 0.2855515573157106 0.5452058428136235 0.4493453762870223 0.5740526208775293 0.460201809849883 0.5599038005696018 
25
0 0.01 0.01 0.01 0.01 0.01 0.01 0.01 0.01 0.01 0.01 0.01 0.01 0.01 0.01 0.01 0.01 0.01 0.01 0.01 0.01 0.01 0.01 0.01 0.01
0.5951720821048808 0.197552448763951 0.12282366472001655 0.48181723160727685 0.10456832274010493 0.5048979763357129 0.13974030831261414 0.4921247246999031 0.1495315817689628 0.41366914891202855 0.24772794521727567 0.12021714795406442 0.6099595114003353 0.6005420690729244 0.33975343396195523 0.49827548968323 0.32690495442400896 0.4384340712310445 0.437383479608337 0.47585130782338814 0.6108423827053978 0.38894732097067874 0.31536027831531277 0.1764916395528212 0.609736348026109 0.16728981062317905 0.17879843300683143 0.5900465224407311 0.37093905716691 0.16189451855673323 0.31052634506162524 0.5999691991212841 0.358873936855421 0.32357410832694367 0.4308999446952959 0.549411713360346 0.4621416003348203 0.3654160736742771 0.18097134555766384 0.14816035193295454 0.1391144128868497 0.43474046148979095 0.6521996360876148 0.21444800527767746 0.5102654048055101 0.43230920942019047 0.24194581063412088 0.23142232958844886 0.5084072497379184 0.6615936565203894 
0.595790113552257 0.3561307290793454 0.41316923829200203 0.4798830914898878 0.1219239363072002 0.5853816799552821 0.1517592901792534 0.5084974749989492 0.15210466838576261 0.4106516448450028 0.24749073664287552 0.18197387776924104 0.8728372809364215 0.6224016127081485 0.3455176220246072 0.4947691017005833 0.3385039270026349 0.44742888434456307 0.4353065621912717 0.47245042792054964 0.6365980019443986 0.3966721420555473 0.3417920448435704 0.17849811301047463 0.6180445040702026 0.16820228124806993 0.19469485887954768 0.5862926672037923 0.3763819371766352 0.17990975676129037 0.3183108848886038 0.6632091458412042 0.4117421968964131 0.3323160891853063 0.5476725969631333 0.5617768344073741 0.4997778157735489 0.36470123311292263 0.19375746630564297 0.15059335135125235 0.14763174964839967 0.4836244450844933 0.7313142634471314 0.23349486311981077 0.5093486202241493 0.43408808118628983 0.2517056382268668 0.24721454692559355 0.5043116702584308 0.6644210138972039 
0.5971721460987103 0.5027812530613114 0.5537673948558458 0.4775339608108072 0.13894202013802934 0.6587192101654392 0.16197267849442282 0.5243547753041274 0.15470340597648652 0.40786213330119364 0.24782991910780183 0.23543772248694225 1.1112911169224216 0.6414591481220273 0.3516070958540973 0.491244923500943 0.34929478469795466 0.45401503689542894 0.43330690197053834 0.46966556321337843 0.6465182320934466 0.4036255313141763 0.36094325969808333 0.1810394731733642 0.6272107314818489 0.1698896845868611 0.2098960222113959 0.5826721704359166 0.3796481336926247 0.1956155197187954 0.32665285973972635 0.7241635632123148 0.46551255093160104 0.3407956654243846 0.62724862819935 0.5736051063308542 0.537700651008117 0.3641378462210045 0.20439521297696348 0.15297366867250467 0.1583582024218062 0.5317515703227783 0.7837357777645716 0.2575071131884961 0.5088013339984089 0.43598390091235545 0.2607687023032329 0.26228787628096795 0.500326822022475 0.6676049918083475 
0.5992239725349856 0.6400876223930264 0.6599112257071449 0.47496804724136416 0.155392553653748 0.7262711906741957 0.1713549577278077 0.5397489171867544 0.15731082117312933 0.4052168767100964 0.2486859348239602 0.2827530892014016 1.3302335636962037 0.6583929937654603 0.3580919973633733 0.4877162973430278 0.3594022820263675 0.4593077507765204 0.43137794449387223 0.4672645372792884 0.6528427835941811 0.4099013394161558 0.3789156322752735 0.18405360330667267 0.6370391111237409 0.17217948246531392 0.22444372417083905 0.5791664276503289 0.381704791510879 0.20954188673714597 0.3355341167998817 0.7816097906035973 0.5196651818890579 0.34902062551669105 0.6907888021578119 0.584933592636621 0.5756966409651668 0.36372717350916506 0.21323633556964997 0.15532235722385732 0.17059710278854764 0.5789560536094787 0.8227925816612814 0.28491991936553795 0.5085116851923708 0.43799134076339935 0.26906999800014475 0.2767136724049883 0.49645297413620815 0.6712731232723282 
0.6018663612862274 0.7695382457657264 0.7467390438950704 0.4722747109705912 0.17120905214450163 0.7887606859224334 0.18016005143384015 0.5546877519326389 0.15991459739806702 0.4026951807087182 0.25001597952251786 0.3252959301542877 1.5326679931614522 0.6736456367682381 0.3650050946789355 0.4841935363674605 0.36893193933905927 0.4637717675242886 0.42951523744675724 0.4651712934707882 0.657134526810472 0.41557943209572334 0.3962532647538434 0.1874992609529984 0.6473738302851927 0.1749480761907387 0.2383844381134586 0.5757636865878596 0.38298736564995556 0.22204607129654505 0.34490257122698503 0.8352064174943843 0.573745460708131 0.3569641245345663 0.7430656181542623 0.5957902468263765 0.6136050540309737 0.3634704022140216 0.22061159853842063 0.15765483272859596 0.18394413119921857 0.625121176571158 0.853652015724075 0.31478173954081706 0.5084160669063122 0.4401051608807388 0.276626620873734 0.2905464412835515 0.49269066060190564 0.675491358404632 
0.6050312365714633 0.8921490448378232 0.8207226852805448 0.46950286503334304 0.18637879317475073 0.8467267675632284 0.18853353896663486 0.5691654098764848 0.16250589268245116 0.40028619599620224 0.25178621565976506 0.36400874857874765 1.7207314767904007 0.6875248681569189 0.37235734269561305 0.48068485224366153 0.3779690311462463 0.46765188638630495 0.4277154238763063 0.4633420087083494 0.6600676538294142 0.4207278688624041 0.4131485880202903 0.1913439744585395 0.6580948104684784 0.17810296425726369 0.25176170681972493 0.5724554615166133 0.3837316255467006 0.23337957838363504 0.35469599483418685 0.8849922111023459 0.6273609077193276 0.3646080766869622 0.7867840694540255 0.6061967817194687 0.6513024876078343 0.36336859715356856 0.2267984857475934 0.1599827925939691 0.19813395931169853 0.6702049851329829 0.8789084896412481 0.3464421604855294 0.5084724612697227 0.4423200773213302 0.2834908280308029 0.30382919267105685 0.48904037730765265 0.6802911834205082 
0.6086592093635139 1.008675750058926 0.8853647468836265 0.466682415983785 0.20091378930813095 0.9006046655756224 0.19657294255970154 0.5831728247647108 0.16507838491316135 0.3979830532994981 0.2539681830288499 0.3995686925227221 1.8960544242120934 0.7002549527932189 0.38014638128758227 0.47719693009719905 0.386581823533676 0.4710955200168944 0.42597581268255974 0.46174720608773295 0.6620127919847417 0.4254048416352062 0.42968945517391566 0.19556015147451572 0.6691059996261167 0.1815727699945794 0.26461460664791986 0.5692353887129408 0.3840805605776393 0.24372707522122314 0.364850224075964 0.9311698856116303 0.6801781608454607 0.37194372764864786 0.8237564551438352 0.6161708497663747 0.6886932438633888 0.36342266492063147 0.23201997914630607 0.1623153410632767 0.21297930005461807 0.7142029241312355 0.9000652013089093 0.3794268129896752 0.5086506189870547 0.4446307543259648 0.28972678028735666 0.31659682740858225 0.48550247617559295 0.6856828865420627 
0.6126979485005044 1.1197112022768403 0.9428207588808855 0.46383307704156973 0.21483752750604887 0.9507603291869625 0.20434886929533685 0.5967017529414937 0.16762756660210731 0.39578087607571666 0.25653693979327313 0.4324804034749257 2.0599377864433954 0.7120051704304899 0.3883615982916965 0.473735309814451 0.39482516258352846 0.4741993731926999 0.4242941590906144 0.46036518889966566 0.6632019146502738 0.4296603241554275 0.4459219521465636 0.2001234264654995 0.6803286174991627 0.18530116858691606 0.27697780794160914 0.5660986055693122 0.3841278692081699 0.2532288312134849 0.3753027920027683 0.9740040199644548 0.7319192115921848 0.37896948669393155 0.8552880766165137 0.6257275281880912 0.7257027253963151 0.36363333115526797 0.23645245613670024 0.16465969287204674 0.2283411889581731 0.7571295755507718 0.918078204044023 0.4133754356879026 0.5089275209388417 0.44703183220609877 0.2953994463009899 0.3288784013441665 0.4820771346608108 0.6916631863926092 
0.617101004276506 1.2257375004355153 0.9945311143886506 0.4609685699334259 0.22817831579536713 0.9975090436122305 0.21191493338720133 0.6097462833826939 0.17015023957902256 0.3936759111251876 0.25947001460286295 0.46313111271291546 2.213452767633037 0.7229069449579286 0.39698728796092914 0.4703046506905728 0.4027435003387387 0.4770307985250617 0.4226685374576008 0.4591789982393673 0.663792469331434 0.43353744192996796 0.461872511536423 0.20501181261354573 0.6916970105085718 0.1892429444659865 0.2888820510244772 0.5630413580088222 0.3839385121817091 0.2619944026381424 0.3859947069955097 1.0137721727457192 0.7823569756332964 0.3856887863458358 0.8823567607848813 0.6348802914710014 0.7622726761156666 0.36400112546969315 0.2402349969925976 0.1670216377935533 0.24411268656605342 0.7990093642166682 0.9335969857672191 0.44800690377486196 0.5092849654115136 0.44951796335161787 0.3005697029675664 0.34069867966381934 0.4787643545028166 0.6982199440521357 
0.6218269127419987 1.3271570010512996 1.0415154431702789 0.4580988469085081 0.24096584379315875 1.0411268482838907 0.2193132134819822 0.6223032807829921 0.17264415602536198 0.3916650885370926 0.2627467782244124 0.49182515645372715 2.3575019559546524 0.7330646991631037 0.406004681767526 0.4669089214297647 0.41037325264727254 0.4796388309719213 0.42109726089452826 0.4581747943397352 0.6638973993854365 0.4370735978872965 0.477557297350835 0.21020520105812787 0.7031559195456549 0.19336130763573367 0.30035468395194126 0.5600607322937075 0.3835595044848363 0.2701113718166561 0.39687132011183723 1.0507421052700665 0.8313104338120612 0.3921084133740837 0.9057140809695913 0.6436416331153124 0.7983576451659513 0.36452637201990173 0.24347762839387052 0.16940586110526235 0.2602091910993637 0.8398715932439969 0.9470849977513551 0.4830976271885616 0.5097081555945918 0.4520838468682099 0.30529251253415646 0.35207922624252436 0.4755639712208343 0.7053352115439807 
0.6268384897645954 1.4243121634486628 1.0845270308260502 0.4552313605787312 0.25322941037323304 1.0818581723506602 0.2265775612521165 0.6343723566332733 0.1751077631417693 0.3897457769793797 0.2663480472258782 0.5188065536268028 2.492859239082788 0.7425630336663074 0.41539328160031835 0.46355154025396805 0.4177445880440908 0.482060410835263 0.4195788271362833 0.4573409111557716 0.6636010455923752 0.44030139385226225 0.49298671501461 0.21568503294628755 0.7146585618512993 0.19762599825577343 0.31142015591476885 0.5571544632779882 0.3830260450822687 0.2776511469036738 0.4078826881668308 1.0851620433232732 0.8786395914558501 0.3982372962360586 0.9259489122983996 0.6520234539810491 0.8339223042060286 0.36520918468840524 0.24626795798891774 0.17181617284694 0.2765623186437016 0.8797476982229864 0.9588857721826117 0.5184673017843162 0.5101848117085191 0.45472425867227056 0.3096165744277258 0.36303917890354936 0.4724756668589583 0.7129872693568179 
0.6321022608790663 1.51749898152176 1.1241410524803035 0.452371835004195 0.26499704395383955 1.1199212687448203 0.2337357423687929 0.6459556357570106 0.1775400204490395 0.38791563853822625 0.2702558226341841 0.5442743104320251 2.6201971958730153 0.7514716425949687 0.4251317469790217 0.46023548051542207 0.4248827761724902 0.4843241338335894 0.41811188028623264 0.45666726541649205 0.6629683456676476 0.44324938497726735 0.5081677808252024 0.22143406773430552 0.7261652116557703 0.20201190761934612 0.32210044079111805 0.55432079312816 0.3823652179370581 0.2846729379377094 0.418983639332855 1.1172574375671407 0.9242404668690962 0.40408564990814877 0.9435299281467326 0.6600372973397256 0.8689393813973874 0.3660494661246463 0.24867630566335297 0.17425567691556587 0.29311584454935685 0.9186696981229 0.9692617935094251 0.553969032088937 0.5107045813307027 0.4574340762903178 0.31358464199571384 0.37359580747615495 0.46949898304059157 0.7211520208915992 
0.6375879923161543 1.606976476959222 1.1608083665254756 0.4495247573860662 0.27629510759836784 1.1555122679177998 0.24081088842013298 0.6570574450140344 0.17994026800406515 0.38617253854745803 0.2744531103387794 0.5683931102053427 2.7401066763964192 0.7598487781735245 0.4351984896353917 0.45696335178848735 0.4318092067522951 0.4864526318342628 0.41669518274916173 0.45614496758680106 0.6620505195693253 0.4459426988569098 0.5231054526579167 0.22743621013245166 0.7376421042847446 0.20649805007178215 0.3324153918133347 0.5515583649495559 0.38159833882817173 0.2912265593725378 0.4301336589895762 1.1472308899028882 0.9680402698960693 0.40966438224568835 0.9588351694145278 0.6676944842213631 0.9033880524034296 0.36704690998532224 0.25075960771112077 0.17672689906079045 0.30982290217614966 0.9566693178831678 0.9784186389434283 0.5894822171001011 0.5112586301192416 0.46020829855771456 0.3172341017876667 0.3837649189850645 0.46663333328787604 0.7298039633248151 
0.6432682997339095 1.6929736448567552 1.1948900287087056 0.4466937044936157 0.2871481675710511 1.1888083146151025 0.2478225174448583 0.6676839855961558 0.18230813049693065 0.38451448765419916 0.27892379274059864 0.5913009736818206 2.8531112838201733 0.7677437530229659 0.44557207202427973 0.4537374631213149 0.43854216481577085 0.48846414925627385 0.41532759402399816 0.45576605500626377 0.6608887670930071 0.4484035454260056 0.5378034164183414 0.2336763753992719 0.7490605613273711 0.21106678081043206 0.3423830361137216 0.5488661413525273 0.38074250452680114 0.2973544535694374 0.4412966681252511 1.1752635348236726 1.009992882539169 0.4149846866231156 0.9721731971941884 0.6750061846831547 0.9372526763539283 0.36820100577346504 0.2525643728815757 0.17923188593924827 0.32664398391588967 0.9937774992831558 0.9865206531856898 0.6249072706067808 0.5118393472644454 0.4630420607593882 0.32059762072142856 0.3935611538485177 0.46387801433572523 0.7389168716781077 
0.6491183180356547 1.7756946806815004 1.2266803701543747 0.4438815668192383 0.2975790028401718 1.219970066401691 0.25478727212322216 0.6778430183928671 0.18464344683304182 0.38293960364993473 0.2836525335330832 0.6131148712597791 2.9596783980668855 0.7751987857870638 0.45623147226106764 0.45055987304629397 0.445097425688938 0.49037362381123917 0.414008054300792 0.4555233025948493 0.6595167723338872 0.4506516387133356 0.5522645694497688 0.24014038115097844 0.7603962742558714 0.215703190448534 0.35201981917792824 0.5462433412726647 0.37981165040466225 0.30309318298517685 0.4524407407713191 1.2015169999507445 1.050074711270937 0.42005776574563247 0.9837985468622071 0.681983448643922 0.9705217958427479 0.3695110457312836 0.25412892324895997 0.18177228323979952 0.34354547404836305 1.030024140862432 0.9937015090287724 0.6601616093324242 0.512440126969892 0.46593064584833654 0.3237037715856233 0.4029982036441988 0.46123221646556767 0.7484642843732452 
0.6551154201151633 1.8553230068862774 1.2564229646854712 0.4410907069868082 0.30760868695433824 1.249143730365824 0.26171946660842293 0.6875435757143425 0.18694621797847463 0.3814460858455731 0.28862470452914735 0.6339349152434371 3.06022777338559 0.7822503874815662 0.46715625689436124 0.44743242959059637 0.45148871601167684 0.49219344939177256 0.4127355715346071 0.45541008477112044 0.6579624569622657 0.4527045473133388 0.5664913266635747 0.24681485833044864 0.7716287065290575 0.22039462947698124 0.361340808340787 0.5436893904041934 0.3788172933620565 0.3084745513634803 0.46353779106058624 1.22613550508562 1.0882809465996468 0.4248946473826886 0.9939232144068485 0.6886372119521555 1.0031873412016932 0.3709761333032239 0.2554851006737715 0.18434939831349034 0.36049854592349273 1.0654379745321598 1.0000715473559982 0.6951765464245181 0.5130552020929752 0.46886949236270237 0.3265775999180098 0.4120889720716085 0.4586950329777902 0.7584198489010007 
0.6612389753884946 1.9320244364220722 1.2843219983183483 0.43832307449404917 0.3172567037663763 1.2764627545290779 0.26863149992206975 0.696795704307011 0.18921656801469974 0.3800321976230675 0.2938263275682503 0.6538475453321346 3.1551383827211654 0.7889304196890312 0.47832668950821344 0.44435680261855326 0.457728074453172 0.49393402816468907 0.4115092111060257 0.4554202723040566 0.6562492417111505 0.45457798702307145 0.5804858186614206 0.25368717651936584 0.7827405875732869 0.2251303300066157 0.3703598630115523 0.5412038819400127 0.3777690666756449 0.3135264604161571 0.47456325016596645 1.2492478870774562 1.1246222395598746 0.4295060643800868 1.002725320040142 0.6949782880296926 1.0352439941794347 0.37259519274970004 0.2566595746228341 0.18696425108913275 0.3774783159298507 1.1000465239485666 1.0057230162415443 0.7298948490111772 0.5136795146459378 0.4718541996043083 0.3292411210454396 0.42084569460364457 0.4562654689344467 0.7687575674818008 
0.6674701410879834 2.005949700119911 1.3105505657115744 0.4355802906246344 0.32654107548106703 1.3020492537788966 0.27553417405809194 0.7056102402969378 0.19145471483501533 0.3786962544287407 0.29924402702192987 0.6729279861669499 3.2447539615279886 0.7952669138552934 0.48972379440572666 0.44133451021381415 0.46382613666553707 0.49560417878839863 0.4103280874512303 0.4555481536624178 0.65439697524695 0.4562860663667199 0.5942500217933264 0.2607453803014924 0.7937174801851963 0.22990110156884963 0.37908977788408504 0.5387865452133485 0.37667511335126075 0.3182735743802197 0.4854957464180128 1.2709694569942847 1.1591217861966865 0.4339023795504155 1.0103557280892925 0.7010173518625433 1.0666886768883566 0.37436697955477816 0.25767485186359806 0.1896176159668241 0.3944631829984089 1.133876111354866 1.0107338974760578 0.7642687936730875 0.5143086130257507 0.4748805305704038 0.33171374814201227 0.42928002802208765 0.4539424492871524 0.7794519703921859 
0.673791680819856 2.0772364951729094 1.3352568535555311 0.4328637124738372 0.3354784912245682 1.3260152267641867 0.28243694262734886 0.7139986145466427 0.19366094794076086 0.3774366154470165 0.3048649899505296 0.6912421692223754 3.3293875642620754 0.8012847137656808 0.5013293888043082 0.4383669403725868 0.4697923624835902 0.4972114439525512 0.4091913572216191 0.4557883739568487 0.6524226317995813 0.45784149357266535 0.6077858441041528 0.2679781343455506 0.8045474080345953 0.23469908410871587 0.38754240415020386 0.5364372204619715 0.37554238088365205 0.3227378426768607 0.49631679711775833 1.2914036576070325 1.191812798575869 0.4380935418243846 1.016943164775926 0.7067649207090451 1.0975201397770777 0.3762900913299754 0.25855006208942355 0.19231005664725329 0.4114343050984021 1.1669518924395823 1.0151707580485896 0.7982586020650864 0.514938569070465 0.47794441305930535 0.3340126573241313 0.4374031179749394 0.4517248264811625 0.790478236490606 
0.6801878060141047 2.146011166395125 1.358568834781868 0.43017448202951036 0.34408442992316146 1.348463604811118 0.28934810795740207 0.7219726859200097 0.19583561150928414 0.3762516777941011 0.3106769319320175 0.7088482542919042 3.4093253559708616 0.8070059852070809 0.5131260930213947 0.43545536896796966 0.4756352186876096 0.49876232591607284 0.40809821365115373 0.456135886780706 0.6503408441938977 0.4592557518655659 0.6210951820238269 0.27537467550634204 0.8152205332858037 0.2395175457038949 0.39572875272170815 0.5341558383803283 0.37437684582608804 0.3269389161679551 0.5070105172453584 1.310643519988747 1.22273633312402 0.44208906408733784 1.022598217220193 0.7122313342790374 1.1277386282844182 0.3783629789696706 0.2593015740619465 0.1950419553480848 0.42837517882286125 1.1992979065484914 1.0190909129215566 0.8318311711524474 0.5155659101213688 0.4810419393052503 0.3361530975380269 0.4452256504943169 0.44961138760403746 0.801812274929812 
0.6866440367451012 2.2123901013286513 1.3805978903870904 0.42751356435236343 0.3523732744918842 1.3694891634934399 0.2962749793287861 0.7295445995850306 0.1979790914070325 0.37513987245270125 0.3166680672065962 0.7257978473932454 3.484829800671688 0.8124506245449344 0.5250973254017874 0.43260097471980186 0.4813623272618885 0.500262469552398 0.40704788189082775 0.45658591568231643 0.6481643172981124 0.46053924859251055 0.6341799572880121 0.2829247706705759 0.8257288766024095 0.2443507156507648 0.4036590826579804 0.5319424034462357 0.3731836874296744 0.3308944825147789 0.5175633479639801 1.328772932470868 1.2519394430244835 0.44589801595146317 1.0274164891576107 0.7174267360518881 1.1573456122917438 0.3805839578607085 0.2599434826455594 0.19781353750223357 0.4452712978575484 1.2309371343954167 1.0225440913508534 0.8649590346417435 0.5161875626490897 0.48416936444011144 0.33814865309798997 0.4527578918176601 0.4476008611288059 0.8134307781945326 
0.6931470790536334 2.276480899194048 1.4014416441523707 0.4248817776677457 0.36035841616523456 1.3891793202418905 0.3032240014883016 0.7367266674531733 0.20009180517657243 0.3740996614170028 0.3228270821886265 0.742136985527391 3.5561423666066676 0.817636589442675 0.5372272868270053 0.42980485173853195 0.4869805866239837 0.501716806465201 0.4060396151267766 0.4571339229467498 0.6459041530230705 0.4617014426404876 0.6470421403039048 0.2906186793729946 0.8360660733653593 0.2491936457937251 0.4113429773574802 0.5297969802447104 0.3719674236934933 0.33462053924287394 0.5279638062324807 1.345867741017558 1.2794736199767354 0.44952902669594624 1.0314811140329851 0.7223610566762105 1.1863435658989243 0.3829512189895424 0.26048799675568596 0.20062489277725723 0.4621098727059783 1.2618915584255774 1.0255737387975907 0.8976195077580161 0.5168008049371614 0.48732310402988777 0.3400114661164586 0.46000971968975013 0.44569192328751683 0.8253112538898414 
0.6996847164093538 2.3383833588441507 1.4211862097675036 0.4222798173626361 0.3680523488257254 1.4076148362119623 0.3102008601346508 0.7435312679948091 0.20217419428063263 0.3731295356817751 0.3291431116689632 0.7579069402762821 3.62348583931149 0.8225801689616717 0.5495009382916376 0.4270680200879109 0.4924962715000803 0.5031296697885261 0.4050726913396569 0.45777558400635165 0.6435701088556035 0.46275095376080405 0.6596837641238564 0.2984471204228879 0.8462271610638274 0.2540420946082676 0.4187894105689902 0.5277196821870352 0.37073201924470817 0.3381316182716056 0.5382022557631185 1.3619967014593517 1.3053934910593243 0.4529902950021371 1.0348647734188532 0.7270439999154589 1.2147357876746199 0.38546283982500107 0.26094575068537135 0.2034759930686383 0.4788795986059689 1.2921822228863398 1.0282180469833089 0.9297939787342434 0.5174032269648042 0.4904997308915852 0.3417524251891367 0.46699064846872484 0.4438832041009631 0.8374320407661421 
0.7062457133541441 2.398190320233995 1.4399079925847642 0.4197082753260212 0.3754667537357696 1.4248704368663563 0.31721056935238784 0.7499707628916416 0.2042267180698225 0.37222801382056364 0.33560571721459154 0.7731448791180119 3.687066312578088 0.8272962059939261 0.5619039740599462 0.4243914347179495 0.49791511579335473 0.5045048866050504 0.4041464105931015 0.45850676624315995 0.6411708057348469 0.46369565674665436 0.6721069318694074 0.3064012419383727 0.8562083936626002 0.2588924297607654 0.42600680388303436 0.5257106621552735 0.36948097181391204 0.3414409722134215 0.5482706988461803 1.3772223032286002 1.3297557380859577 0.4562896030966334 1.0376313310558802 0.7314850312933091 1.2425262535681787 0.38811679488398226 0.2613260557358101 0.2063667079814893 0.4955704618010384 1.3218292918689625 1.0305107781502825 0.9614673186138067 0.5179926960886044 0.49369597136041593 0.34338132578196895 0.47370984973141517 0.4421732930833767 0.8497723130635776 
0.7128197296878382 2.4559883861434635 1.4576751491562356 0.41716765568653913 0.3826125753509084 1.4410153629298823 0.3242575447415402 0.7560574282389658 0.2062498490743178 0.3713936409739748 0.3422048673988274 0.7878844138913216 3.747074912172419 0.8317982818694964 0.5744227922132144 0.4217759930483135 0.5032423818029278 0.5058458530621033 0.40326009276162367 0.45932351125934545 0.6387138968272486 0.46454276287542695 0.6843138195793785 0.31447259430344815 0.8660070794017976 0.26374154577954556 0.4330030770518659 0.5237701047028877 0.36821738224097017 0.3445607302523347 0.55816258810774 1.391601482473834 1.3526182092307708 0.4594343336148124 1.0398371655918486 0.7356933693973693 1.2697194962596605 0.39091096591166796 0.26163710499459936 0.20929681821116256 0.5121735766549406 1.3508521043549202 1.0324819314619234 0.9926273871155823 0.5185673274519604 0.49690870114730196 0.34490700691252885 0.48017616961140147 0.44056074463625866 0.8623120762328986 
