# Supplementary material for: Comparison of evolutionary algorithms in gene regulatory network model inference
Source: BMC Bioinformatics. 2010 Jan 27;11:59. doi: 10.1186/1471-2105-11-59 (PMC2831005; doi:10.1186/1471-2105-11-59)
Supplement: Additional file 5 — Data sets. An archive containing the datasets used for the experiments presented here. [file 1471-2105-11-59-S5.ZIP › Ann10GeneratedData.txt]

10 3
20
0 0.05 0.05 0.05 0.05 0.05 0.05 0.05 0.05 0.05 0.05 0.05 0.05 0.05 0.05 0.05 0.05 0.05 0.05 0.05
0.38336073515311797 0.3086394821499531 0.3086317847693166 0.15889207593380977 0.3610134628236724 0.1900528439722804 0.26623382558741604 0.25740008389765356 0.24013448102695442 0.2581602891896204 
0.30982530738927144 0.43959548203643567 0.5212001443856162 0.26637634849892183 0.7010195477449817 0.5297815367783244 0.3622694471129067 0.6619704933665629 0.6234831009166119 0.4646592577026569 
0.16239717910362186 0.7300670152937387 0.6463200209543098 0.10480144110264908 0.867504911627542 0.6129189898442976 0.20916056497782623 0.46023115444639506 0.8366908089480076 0.35272569581242263 
0.22227868203986464 0.6959100957964026 0.7893741570465934 0.09560420638228709 0.8884281937944922 0.561124150881158 0.12322144504283886 0.48378416249396516 0.8171251357266106 0.3662308076977581 
0.2120732985001369 0.6922532384358113 0.7762128711801897 0.09555070225992962 0.8943268439343616 0.5692792305448733 0.10438868933316982 0.502871144922785 0.7942112289609923 0.34653903437196365 
0.21714019209948843 0.710092154557986 0.7731825222384893 0.10328934955575837 0.89906694075231 0.5794180105824509 0.10026064677783318 0.48670111009054623 0.8006204840754948 0.3398066870039971 
0.22326744743969953 0.6988760312389807 0.7780835841343576 0.10377765620954481 0.8986973004241111 0.5746191752703483 0.0983925516132384 0.501282207613228 0.8018067322332636 0.34279716959911033 
0.21964829752298007 0.7048611615438244 0.7775509592509423 0.1029115439659005 0.8999922848911407 0.5793389953769085 0.09820664318287758 0.4966009565246531 0.8021872001110922 0.33879541999793833 
0.22203170313581758 0.7037725403865955 0.779048403017242 0.10374570574703619 0.9000216743047571 0.5782676051785979 0.09790217764257218 0.4975691411367503 0.8033738361128118 0.3399056504023745 
0.2214727617976005 0.703304744349166 0.7791613617109955 0.10330711798251788 0.9000507222475325 0.5784382304552391 0.09783383909818937 0.49851095916879606 0.803039839449371 0.3395518607916175 
0.22143074436897472 0.7041109511376447 0.7791420038529132 0.10343874737137275 0.9001836035242936 0.5788268109757054 0.0978278546974263 0.4976270405534111 0.8032805409164414 0.3393242133704506 
0.22168335497166405 0.703615426090765 0.7793168754386909 0.10345161917487249 0.9001297403883869 0.5785452975396275 0.09779338148310102 0.4981644154016842 0.8032865682633821 0.33952990214384754 
0.22150910334205115 0.7038194621648266 0.7792502533805302 0.10340439811888179 0.9001626278469331 0.5787054224269599 0.0978007051322394 0.4979899000087681 0.8032577577857306 0.3393904518112927 
0.2215927918095103 0.7037948480386013 0.7792851335406988 0.10344023253221533 0.9001601292585704 0.5786643439874817 0.09779524480636564 0.4979948793872889 0.8032968380124773 0.339436494692684 
0.22157551052412713 0.7037609475907307 0.7792857226746213 0.10342370428944964 0.9001568418452779 0.5786590307450323 0.09779423235212867 0.49804331228891746 0.803278935232841 0.33943229139482295 
0.2215679386601356 0.7037970032106793 0.7792797732232065 0.10342747277086356 0.9001617570473428 0.5786769525546245 0.09779523209562346 0.4980031680398404 0.8032854560274729 0.33942104321939903 
0.22157961090761308 0.7037768863195188 0.7792862194277401 0.10342896617260564 0.9001591673621518 0.5786643329182919 0.09779415183499879 0.4980236060421832 0.8032860253242068 0.3394308298367234 
0.2215722379046847 0.7037836973476539 0.7792831705376416 0.10342667786051903 0.9001601734987426 0.5786701303897263 0.09779456362253178 0.4980180509094172 0.8032841189227178 0.33942554729306806 
0.22157519287096264 0.7037837103467697 0.7792841585523621 0.10342816508378844 0.9001601478281339 0.5786689544182765 0.09779444215394696 0.49801705299177845 0.8032856955360469 0.3394270948659818 
0.22157482733634526 0.7037818216125274 0.7792842868547483 0.10342756828697865 0.9001599225551896 0.5786683607707893 0.0977943967422751 0.49801946779568856 0.8032849758729632 0.33942723934682645 
20
0 0.05 0.05 0.05 0.05 0.05 0.05 0.05 0.05 0.05 0.05 0.05 0.05 0.05 0.05 0.05 0.05 0.05 0.05 0.05
0.2252698425707315 0.1319960289546178 0.3560916570487538 0.20681980244457773 0.10852983531432174 0.27650267893744696 0.2898444649061912 0.26682157789427385 0.17502318024612512 0.26038679826942746 
0.3117298190698042 0.5274693813892145 0.481614970825817 0.28889744724049676 0.5830516490458157 0.5282926642109533 0.5293741298756058 0.5674733422329015 0.7329003806732978 0.47026004979942293 
0.17462392022525006 0.6544460938016474 0.7030312036794302 0.08722777363609754 0.8198278405439708 0.5794942385701666 0.31739721721496794 0.5134927403127879 0.8370306556535041 0.4006094574229451 
0.19323041490975218 0.7096064122621812 0.7746099055435925 0.08611513112513763 0.8808479992577575 0.571921481248096 0.15931788402666255 0.4563839275261166 0.8179895412607207 0.37136678357171454 
0.2135648463365331 0.6851041649299447 0.7751624991594188 0.0944339225232683 0.8892264003398298 0.5581131225242745 0.11200377134748116 0.49957159631707687 0.7956127949828324 0.35959412077078434 
0.21218283177224323 0.706697081772919 0.7693649125208578 0.10020716037584437 0.896758661240847 0.5762488438721685 0.1025897988211301 0.4873429403104777 0.7954999962431629 0.3418349688957345 
0.22204118594995043 0.7012263385775678 0.7753020972870439 0.10414464970895113 0.8981783958229066 0.5745993545586509 0.09932701040872587 0.4967693488932373 0.8007801093543925 0.34330038376521743 
0.220205177870916 0.7026768761089823 0.7769660208329366 0.10296659025577626 0.8993689143580419 0.5776724653537917 0.09844820366735997 0.49822340208457766 0.8014591942510716 0.3401260713881751 
0.22120678568811905 0.704442041445853 0.7783054072107479 0.10356397837892875 0.8999828485546769 0.5786516444903752 0.09807816719251952 0.4967320453624663 0.8029750331897069 0.33958170547453426 
0.22173212671636838 0.7031661615963006 0.7791076106113138 0.1034437310048343 0.8999766651590304 0.5781921486412877 0.09787139286485742 0.49846544892119454 0.8030777415058816 0.3398101467128982 
0.2213405255626146 0.7039644633773577 0.7790714786782612 0.10337512294941387 0.9001459925266072 0.578772267628543 0.09784694299719535 0.4977870073054821 0.8031688932636672 0.33933982266982243 
0.22164510466576726 0.7037468829837024 0.7792660164423721 0.10346589998685832 0.9001388143458168 0.5786005127382312 0.09780615946878597 0.49800085418915 0.80329486718186 0.33949927077630865 
0.2215501372950964 0.7037398482231647 0.7792640182785002 0.10341001705949794 0.9001489162362278 0.5786518919640513 0.09780005559920295 0.49806433883012274 0.8032534175546734 0.3394327456274819 
0.2215631410574179 0.7038199532806025 0.7792692027966399 0.10343144133792262 0.9001625072524343 0.5786845233198374 0.0977981806675742 0.4979720763533597 0.8032870080819545 0.33941814306366813 
0.2215862817927331 0.703760589428276 0.7792878526212387 0.10342938677474485 0.9001561652679952 0.5786537257547324 0.09779429562471025 0.49803892545257505 0.8032839826551612 0.3394389584356064 
0.22156631754620082 0.7037896264359479 0.7792796153240439 0.10342518112212358 0.9001606710635224 0.5786743764629524 0.09779526480677021 0.49801218041024053 0.8032823137320743 0.33942187748924196 
0.22157758415890688 0.7037828585634794 0.7792846513738474 0.10342927668434362 0.9001598752903535 0.578667427744407 0.09779445948345915 0.49801694969968463 0.8032865696882886 0.33942876399250554 
0.22157423179743907 0.7037806908112779 0.7792840875183366 0.10342705619359124 0.9001597386766591 0.5786680714082082 0.09779443609503259 0.49802091670658405 0.8032842868057152 0.3394272220196869 
0.2215740453188982 0.7037845030952017 0.7792836662403344 0.1034277626707523 0.9001602534257381 0.5786697220390168 0.09779451579767004 0.4980164696265006 0.8032853040116511 0.3394263535560229 
0.22157520293702312 0.7037819864633306 0.7792843747687486 0.10342779670100788 0.9001599334485259 0.5786682661976779 0.09779439197179006 0.4980191297729748 0.8032852154879528 0.33942741700884455 
20
0 0.05 0.05 0.05 0.05 0.05 0.05 0.05 0.05 0.05 0.05 0.05 0.05 0.05 0.05 0.05 0.05 0.05 0.05 0.05
0.36616673509972253 0.35083936473887134 0.34661478098749704 0.2952707747023374 0.23832182836923319 0.3939978973919265 0.15144648831923818 0.1343634070260643 0.3024488644676616 0.174403891970903 
0.39844881175331215 0.38005914822886194 0.5963677795210369 0.2863414167611107 0.6263615911617028 0.49254139077223963 0.3866202313217589 0.7425904118868505 0.7475783946107264 0.4735207541057702 
0.15067141782209093 0.7344784147621044 0.7074411565658221 0.08447727087989948 0.8597263739879523 0.6398946598907765 0.24932136259144155 0.4710293615477893 0.8434788278819271 0.3302410164414081 
0.2283778743775878 0.7030860079264791 0.7994989962237297 0.09934684753557411 0.8899047712627861 0.5680290738765125 0.1331287766739244 0.4749143653841035 0.8314528962664112 0.37008006925313464 
0.21221334075634032 0.6829980035594696 0.7809046128102888 0.09269270352320712 0.8933122504537825 0.5650664352047781 0.10539528794691688 0.5134956989273158 0.7956969972927366 0.3496898765865755 
0.2138869569876508 0.7159979937984498 0.7727387037942155 0.10234737256836288 0.8997979817214629 0.5826921470523698 0.1007106664248354 0.4800819810255025 0.8006747263302467 0.3372648369430496 
0.2253697282557075 0.6963946491852679 0.7789620795988683 0.10434251123289158 0.8982997385190672 0.5726519579191123 0.09830805082934327 0.5032922950519535 0.8020626012565408 0.3445225536867359 
0.21864362732261733 0.705101572465017 0.7770751814180813 0.10248706334996405 0.9000088850461058 0.5797944707668302 0.09827361662761074 0.49658655795671397 0.8016799928486562 0.33826972087884455 
0.22222107762078697 0.7042056169727547 0.7790166603471924 0.10394486193499833 0.9000615951825915 0.5783437107807511 0.09791749612041602 0.4969550398149802 0.8035810214141256 0.33994711570383707 
0.22157288137520711 0.7028599957308626 0.7792326663933961 0.10326519433313217 0.8999888559001401 0.5782128424796367 0.09782215010647012 0.49900060008278907 0.8029614122959977 0.33969597814903296 
0.22128589005642982 0.704352581148609 0.7790614756250847 0.10341881085620057 0.9002143159532218 0.578979681837481 0.09784145276465951 0.4973819100569284 0.8032707158983472 0.33920489994491665 
0.2217724773297337 0.7035358048186927 0.7793528603709067 0.10347998522476866 0.9001177449071985 0.578476062943029 0.09778865862880763 0.4982278957542983 0.8033101895883318 0.3395935374027931 
0.22147414856628928 0.7038171398157416 0.7792386213353172 0.103386384981709 0.9001625895236608 0.5787183634414315 0.09780215412291228 0.498004161875491 0.8032384215445071 0.33937266907889596 
0.2215964552572706 0.7038186195705823 0.7792831592113835 0.10344728440295883 0.9001629568418437 0.5786721650089404 0.0977958721441581 0.49796475960496106 0.803305381170902 0.339434213890142 
0.22158201850260964 0.7037416900712619 0.7792899964688565 0.10342286696648495 0.900154288612494 0.5786486266556711 0.0977935048774887 0.4980641536691065 0.8032768684847263 0.33943942211255834 
0.22156142704097917 0.7038063181155494 0.779276533970156 0.1034261984559695 0.9001630071057166 0.5786833040640829 0.0977957384285202 0.4979941667807657 0.8032846479468584 0.3394158582319748 
0.2215831763387849 0.7037744959453138 0.7792876263228975 0.10343025831484244 0.9001588085274221 0.5786619127711137 0.09779396380400703 0.49802523830999146 0.8032872185121966 0.3394331907547359 
0.2215710796828204 0.7037830756539931 0.7792828689175695 0.10342595918151691 0.9001601102454271 0.5786703519666867 0.09779459020020526 0.49801919382475074 0.8032833310022572 0.33942504809423135 
0.2215751557541875 0.7037848910009801 0.779284002426603 0.10342840172341854 0.900160295658636 0.5786694390190767 0.09779447706322306 0.4980156423775709 0.8032860090252469 0.33942685708529946 
0.2215751796455389 0.7037810124278949 0.7792844953181244 0.10342757214240628 0.9001598154160053 0.5786678934764481 0.0977943620633987 0.4980203194140716 0.8032849319353639 0.33942757877263485 
