# Supplementary material for: Comparison of evolutionary algorithms in gene regulatory network model inference
Source: BMC Bioinformatics. 2010 Jan 27;11:59. doi: 10.1186/1471-2105-11-59 (PMC2831005; doi:10.1186/1471-2105-11-59)
Supplement: Additional file 5 — Data sets. An archive containing the datasets used for the experiments presented here. [file 1471-2105-11-59-S5.ZIP › Ann20GeneratedData.txt]

20 3
20
0 0.05 0.05 0.05 0.05 0.05 0.05 0.05 0.05 0.05 0.05 0.05 0.05 0.05 0.05 0.05 0.05 0.05 0.05 0.05
0.2703225095833095 0.2707493173533827 0.26997724444532734 0.27914053281836004 0.34323338400170733 0.30506599358923187 0.3583203796127915 0.384252619358466 0.1610643393997382 0.22956265245196317 0.1389080005877109 0.34215200602163254 0.33227995309111447 0.2238746489937497 0.10730016184042736 0.11665015896424674 0.2759979571023701 0.2780622474923854 0.11268452214040828 0.27447716295667385 
0.1629195194446838 0.6540471736773149 0.30816522547898856 0.6021020601294326 0.3290213211178999 0.5250221303495708 0.6218290383119935 0.2704462692545032 0.3102596692387176 0.7700795623405026 0.4588120085643309 0.6869789921958073 0.7493671222835321 0.847392953118896 0.35656358380197767 0.5721441377147586 0.296360709811449 0.31345638425416295 0.4951353239934062 0.4828714226369772 
0.07449977804106829 0.7144106149158966 0.13868614925606393 0.7364095363657354 0.29273672453927485 0.5296957522618813 0.7516744219187417 0.21578603884463238 0.10711380144776039 0.8535248474720754 0.5016242880149643 0.6745561288992734 0.92488566675933 0.9898806482502517 0.16813839992879254 0.5800549532022995 0.20262856385142225 0.24682397459234987 0.5890541971774653 0.21618546632720986 
0.10351192950772854 0.7747595377699381 0.1968410273618347 0.7786129491724693 0.3506786293134938 0.5855689260351009 0.6625923837963834 0.2056154540575842 0.09434609364342907 0.7908371555591389 0.527309940542945 0.5882713391920762 0.9226202957413546 0.9953898935110035 0.1468408320971823 0.5749804693722221 0.32701776912435415 0.25194870618704657 0.827965583693247 0.20173374263647023 
0.08884675985466774 0.7783151289158555 0.20461036006084077 0.8123217127800828 0.40049600852499107 0.7093695729939646 0.658245823453513 0.1803326225411647 0.10760806627064659 0.80648520522968 0.5573090835598907 0.6822117450944769 0.9190791308608303 0.9945317979914623 0.13861180606258763 0.4800549040901461 0.25721895061886485 0.21256790446823642 0.8332360957972736 0.2063072639316195 
0.08803443166522833 0.8186893253649667 0.19313735718779512 0.818625615653355 0.32801585851411813 0.764396441654728 0.6654159437872281 0.1609430159620677 0.10713548433455702 0.8025248172224875 0.5658022074488499 0.6599860409648199 0.9055696842144885 0.994783416555936 0.14906269446260945 0.4787601374866929 0.2902752444507907 0.2371825011023173 0.8301506784002689 0.24547377607085016 
0.08431010921559619 0.8166434688887539 0.1930633059478564 0.8193049476109013 0.3389748535408661 0.7655328285908157 0.6665917259512874 0.1812619603513596 0.10594202164719138 0.8032342705665635 0.5605247905243389 0.6853407696796997 0.9047104198303801 0.99452982515188 0.1438044213875571 0.5032700055850889 0.2554076639477445 0.23040524987468208 0.8081697582911359 0.24794495278484244 
0.08793141740284009 0.8085227414659297 0.19343707729044063 0.8174468592375496 0.3249474827045806 0.7444020158643975 0.6658675999008368 0.17782416761502393 0.10641724727537105 0.801776285823741 0.5590360472748248 0.6610107551763373 0.9077822891716467 0.9945289372501893 0.14318295468753514 0.513644855041976 0.27770897263788646 0.24276165205456784 0.8067100897707513 0.23542227623503237 
0.08705692814915657 0.8032695957572059 0.1935892498092461 0.8169821476732716 0.340646285275806 0.7384675653369278 0.6658369462092555 0.18238311604850382 0.10572695798931855 0.8044977888607453 0.5563912108332256 0.6735815115880807 0.9096807655952035 0.9945501172695826 0.14452518147632815 0.5099254636426861 0.26855893204597375 0.23379556368988225 0.8135553169624298 0.23179242133173322 
0.08695824470390782 0.8056637545406582 0.19365634084748362 0.8176416408859878 0.33371608954791093 0.7424792366533824 0.6652870265930046 0.17766345316660462 0.10585711758481907 0.8028863648005138 0.5590572694957135 0.6663045134465039 0.9093557647191465 0.9946206579012051 0.144799207708347 0.5034506732345396 0.27572575660958576 0.23636185292416328 0.8158668034149997 0.23278405574648026 
0.08658242968964504 0.8079560018288963 0.193696406414294 0.817918191321915 0.3373508223935747 0.7470861057360596 0.6654449531440179 0.1796671342786893 0.10599088078463172 0.8032895682409646 0.5588456119015122 0.6723664917292606 0.9082023997270883 0.9945920678981459 0.14494947783423953 0.5035526181566999 0.2704819208064593 0.23403944809721436 0.8153073140850775 0.2359961868137643 
0.08671975521007652 0.8081892775008314 0.19356403807014566 0.8179239977835672 0.33361815616201473 0.7467688646345066 0.6655943736137971 0.17852149852813592 0.10609622907601204 0.8028349319024743 0.5592348300607506 0.6690692254386584 0.90820715241653 0.9945811125760889 0.14442646470383982 0.5051018822768865 0.2727644422355311 0.2362290723782485 0.8134494495059605 0.2357435794604836 
0.08677474980583241 0.8073136838934486 0.19356521123265505 0.8177315598613333 0.3355353347046296 0.7453671126339172 0.6656578955812841 0.17965477760235737 0.10601802073888791 0.8032191127801415 0.5585600863775166 0.6707096565149414 0.9083945061586268 0.9945741333239824 0.14449557333978177 0.5062100810179224 0.2713489361838793 0.23543702905606126 0.813564887983986 0.2351923963079221 
0.08681360039533782 0.8069716185114667 0.19358033523212725 0.8177251774068051 0.33474700422614584 0.7447375393320654 0.6655851508916669 0.1791002366024122 0.10600031329478085 0.8030892379494228 0.5587323682502893 0.6694140459941954 0.9086127327916365 0.994582609001326 0.14451046885373764 0.5056686818159067 0.27253430699696024 0.23585016039214646 0.8138807289258848 0.2346183120469554 
0.08676881393753763 0.8071408335943941 0.1936025955213304 0.8177497383373196 0.3355000162873094 0.7451609592582276 0.665564345783641 0.17934085614394837 0.10599354456298372 0.8031714149104981 0.5586910302684964 0.6702411674597939 0.9085244859832066 0.9945839424380235 0.1446197767650109 0.5053146408230638 0.2719494261963299 0.23537262913561693 0.814217609633702 0.23490583055978062 
0.08675748017799056 0.8073377352915161 0.19359413299055037 0.817788801002878 0.3349978024795872 0.745456932696154 0.6655667450329084 0.17910825913852457 0.10601442759575191 0.8030831304626324 0.5588293814158737 0.6698597106885744 0.9084767389098074 0.9945839071370488 0.14457031492914835 0.5052299871695772 0.27223033530989427 0.23560468450671274 0.814056570898807 0.23503225555064516 
0.0867597054071052 0.8073422757330772 0.1935899509482431 0.8177765735101187 0.33518696162517936 0.7454624988121168 0.6655847502197328 0.17925509174429544 0.10601467464140668 0.8031210759407835 0.5587624953007215 0.6701203012301362 0.9084512707938852 0.9945818785108985 0.14456501524395285 0.5054229068771936 0.2719880599728251 0.2355259986549082 0.8139824863889416 0.2350884479858905 
0.08676968697435092 0.8072750486808934 0.19358718318915863 0.8177689064919792 0.33504688710879305 0.745326042204719 0.6655849007973529 0.179199405493885 0.10601317308816688 0.8031065314126032 0.558768571247899 0.6699306711975501 0.9084843231164738 0.9945820509364729 0.1445487255839248 0.5054644128071167 0.2721335758339416 0.23561625170569195 0.8139480122678077 0.23499233210244494 
0.08676967208215766 0.8072480941292497 0.19359023809087633 0.8177638417433155 0.3351634437797699 0.7452936207451967 0.665581763251417 0.17924313435558753 0.10600893713640822 0.803123877392233 0.558746190002149 0.6700226412229224 0.9084900679439443 0.9945823192361196 0.1445645676277901 0.5054456908536366 0.27207240170343566 0.23555500501730964 0.8140031694529858 0.23498045851324903 
0.08676758127014499 0.8072631199457835 0.19359082768738137 0.8177689180722554 0.33511402923548983 0.7453199317668681 0.665578582863867 0.17920845335308466 0.10601012865818589 0.8031134515549309 0.558765476380517 0.6699708677740714 0.9084896102641693 0.9945826669905883 0.1445640664047154 0.50540184343533 0.2721188068349912 0.2355739263529837 0.8140105842688352 0.23498462807042894 
20
0 0.05 0.05 0.05 0.05 0.05 0.05 0.05 0.05 0.05 0.05 0.05 0.05 0.05 0.05 0.05 0.05 0.05 0.05 0.05
0.2513613768624896 0.35055220055831304 0.10349215206875852 0.33267373214354956 0.3884890654796328 0.2325855942740541 0.21217571466889945 0.2736451474899996 0.13853092872557007 0.3266152215426337 0.21537737988781616 0.373943485619908 0.2094751342935858 0.25381045979615946 0.26577251805351587 0.34899667421087255 0.10035078299990198 0.18541771325130202 0.3988088308417054 0.2940303713989324 
0.23455436923733725 0.4839587288628151 0.29959156137440146 0.6587246814696591 0.29699322318164395 0.5509220006285047 0.6142409765179755 0.24229066506700075 0.2801770241867726 0.680704968551352 0.5148147032340109 0.6179561026422841 0.8335197184490212 0.8405653359516592 0.28598585048931074 0.47742060066497277 0.37669502854608095 0.42780602049765953 0.4082316573816518 0.32716476180116616 
0.06961642288622347 0.75928621289551 0.15171805227014226 0.7376300393287624 0.3116128012510987 0.5591076211419727 0.7323810298256208 0.21727752623819266 0.11813725508069399 0.862386115902982 0.4672620308434365 0.755135269519049 0.9129299668040726 0.9899204193003387 0.2588681127158635 0.533260757016253 0.20249024766812493 0.1957125309861312 0.7356333756537917 0.2765096301496177 
0.08753231589160851 0.7979932682206964 0.1909104672926564 0.7961579192952464 0.31279546611706627 0.6758703086421861 0.6700282601057634 0.19911906621759495 0.09634653407704664 0.7850840243632268 0.5565692689217544 0.5633112497494613 0.9169435133199308 0.9953520688336911 0.13092139659333116 0.5226897969701657 0.3061545619925597 0.25708223962685933 0.7963574277984873 0.21805024980596296 
0.09885815174946928 0.8026051569463734 0.20230217691464852 0.811786488259056 0.40603893215281767 0.7291914857850965 0.6601384693073277 0.18945010453373548 0.10836716549653332 0.8047267598043385 0.552201435212244 0.6885981653254278 0.908767898514618 0.9943865952429636 0.14444250593646887 0.5097166049036366 0.2622953756263414 0.22177877406701255 0.8244427878424191 0.22864455931370845 
0.08567767875839429 0.8067254635474629 0.19304944582443823 0.8178127150385035 0.3258068746260763 0.7460600390884414 0.6666584137330755 0.15947473809744594 0.10682688612010209 0.803502047234926 0.5628457001415123 0.6597646378242018 0.911267684817213 0.9945999529365412 0.14285182941180938 0.49683751437568907 0.281675170409217 0.23870806641147627 0.8169394452497529 0.23291472012196282 
0.08634238073633846 0.8082992732328176 0.1931857967180604 0.8179439769483732 0.34009218431666577 0.7514507035361244 0.665997197572755 0.18206316921724466 0.10563524141222727 0.8036593222061412 0.558517808565258 0.6784036447105691 0.9071095673847748 0.9946312131368625 0.14546676094199537 0.5036133673469965 0.26375725170101316 0.2316796146410971 0.8159368840377281 0.23919280685357844 
0.0872205937293922 0.808526964170687 0.19367846776779715 0.8180004513424226 0.32999439086663396 0.7469215633295245 0.6654195664144156 0.17768830822037773 0.10621239680836367 0.802159720618073 0.5597847588073714 0.6647505055642969 0.9082240894761487 0.9945700512803775 0.14455798449787116 0.504993600893011 0.2759763808333505 0.23883155650545612 0.8116063974978439 0.2355184556011519 
0.08679512784691726 0.8072365190599963 0.1935771288206643 0.8175495127354797 0.3380417791994924 0.7447969810130219 0.6657308155972309 0.18074972972885786 0.1059510242785696 0.803760494276203 0.557804968177763 0.6730108387749142 0.9083743322891698 0.9945640391205827 0.1446543617376598 0.5073521477451377 0.2694686790795606 0.23432430476064786 0.8136723275145065 0.23547855817225094 
0.08684246380574813 0.8066066821848125 0.1935727169551086 0.817722447900031 0.3335742306909943 0.7440701933848973 0.6655460630842694 0.17836693940350176 0.10597402604318479 0.8029107277964594 0.5589673175458387 0.6677821339541982 0.9088498926495668 0.9945903359954336 0.14432140822944636 0.50556934818721 0.27370645827165646 0.23651306529676544 0.8137447602570318 0.23400263124572984 
0.08678776718538882 0.8070822109909549 0.19363337969788535 0.8177288763801848 0.33644186017548733 0.7452042997193031 0.665538117634569 0.1796982743249515 0.10597778779342185 0.8032948714307703 0.5585417582376446 0.6711004975904827 0.908491896317743 0.9945848197155736 0.1447519114941073 0.5051857762494708 0.2713525770600314 0.2348956502272237 0.8145795043820733 0.23500441913148004 
0.08674335999938683 0.8074489260118916 0.19359030752318526 0.8178246031660551 0.33451419178319336 0.7456318254641984 0.6655563614107487 0.17882534496095392 0.10602640560323406 0.8030031314743905 0.558970840823738 0.6694002173038771 0.9084772580408591 0.9945852796401002 0.14454602216695245 0.5050065563983878 0.27260116158861497 0.23581752240806114 0.814000482687737 0.23505831013162828 
0.08675505934465824 0.807403216924431 0.19358917172464338 0.817773895070429 0.33542456978362145 0.7455772805108459 0.6655951122046943 0.17939684490136948 0.10601431411904645 0.8031574689789377 0.5587129673283548 0.6704366678061137 0.9084064112182599 0.994580715329495 0.14457759854869168 0.5055135608513112 0.27171837150509537 0.23540185670503094 0.8139709685290936 0.23520802786905665 
0.08677608723968329 0.8072539908733453 0.19358378434149875 0.8177687278138434 0.334866152524937 0.7452673775191283 0.6655867583341449 0.1791275852978555 0.10601562824867607 0.8030829297168094 0.5587917517705483 0.669735436445409 0.9085013089716558 0.9945819193785602 0.14452454386780333 0.5055039610005013 0.2722731251714302 0.23572304735398095 0.8138780175437862 0.2349401801655968 
0.08677197883439336 0.8072195403282523 0.19359167834141175 0.8177562577095586 0.3352772650649827 0.7452515436679028 0.6655823263516758 0.1792981198325235 0.10600536000522714 0.8031435824048809 0.558715938299117 0.6701223008319536 0.908493769867268 0.9945822142050336 0.14457536573336144 0.5054709469784971 0.2719973711706089 0.23550151301416253 0.8140327487542117 0.2349704604449502 
0.08676734409739412 0.8072596104250409 0.19359115793637868 0.8177712279839637 0.335062447653351 0.7453132215565338 0.6655756718724211 0.17917498465334 0.10601023349989354 0.8031044351712758 0.5587799215795004 0.6699056905411007 0.9084961722390831 0.994583014872742 0.14456232066531866 0.5053705973152028 0.27217451107884266 0.23559800639089026 0.8140164164166859 0.2349689641105691 
0.08676462427008935 0.8072876448845105 0.19359149501426495 0.8177706615886222 0.3351754666377274 0.7453684469436878 0.6655797239333434 0.17923805700975587 0.10601072953169964 0.8031210439082087 0.5587586412696561 0.6700544794213117 0.908475901892893 0.9945824738714356 0.1445696953118821 0.5054011827280117 0.27205236363408525 0.23553752333348393 0.8140179587217294 0.23502285011018514 
0.08676652022498305 0.8072827041673523 0.19358958022377357 0.8177713355843252 0.33508972672452825 0.7453498571403461 0.6655809306893521 0.17920378145080956 0.10601214790418537 0.8031096792172998 0.5587708581454092 0.6699668373236096 0.9084820026462885 0.994582418254413 0.1445587154196846 0.5054157540111325 0.27211542685706763 0.23558589508863959 0.8139864087643295 0.23500376417406993 
0.08676745071031355 0.807271041034052 0.1935900852344203 0.8177680127500381 0.33514016757732545 0.7453328324803667 0.6655815098851103 0.17922974711206954 0.10601067327314466 0.803118382629721 0.5587571760063714 0.6700130187269282 0.9084829457237592 0.9945823371646949 0.14456305685000023 0.5054296623596037 0.27207972701974814 0.23556227459217388 0.8139971931670362 0.23500072111573744 
0.08676755530067183 0.8072684682242408 0.19359018176259807 0.8177688244256276 0.33511612820899417 0.7453275661626192 0.66558031103512 0.17921490751724875 0.10601072594687207 0.8031143524941121 0.5587632608346665 0.6699824877188404 0.9084862261193659 0.9945824802219873 0.14456204151649524 0.5054175834775223 0.27210563805847265 0.23557399330698878 0.8139989018545524 0.23499250596577434 
20
0 0.05 0.05 0.05 0.05 0.05 0.05 0.05 0.05 0.05 0.05 0.05 0.05 0.05 0.05 0.05 0.05 0.05 0.05 0.05
0.18934056749704706 0.34418906227711166 0.37136898142538777 0.3013310363145683 0.37106396751874593 0.2454318132279765 0.3900686537976973 0.35577579468672804 0.17491280684144087 0.24244639686102448 0.23446034348593997 0.35420709351600943 0.12981688229730393 0.20820986194935778 0.2748468984589817 0.25975757931363086 0.3711886024446991 0.12412718256029417 0.12571738035110275 0.38963274087947763 
0.12460652356613752 0.5369958071757234 0.2947754238728882 0.6065757642002774 0.2823450266113801 0.46856442707454016 0.6311493858092537 0.2549518175023417 0.33440998557165647 0.7759119981878021 0.4914394721717183 0.7951373514857475 0.7689440712785321 0.7650583798790159 0.29466821041621927 0.5984371595618764 0.2060042663479316 0.32232646588610814 0.30037210368688233 0.367845782758753 
0.07558028718277296 0.645283793432013 0.12994435523072667 0.7106847980777634 0.195989479461539 0.42012059828998205 0.7542696008949455 0.23174896801925096 0.10509376767015792 0.8516643249477143 0.47437819207721177 0.6722142822864247 0.9233818003713556 0.9905996860347237 0.20081188922053136 0.6169634621301977 0.28067307828487786 0.26952855759386096 0.678785060608063 0.20266073186434805 
0.0844058557514084 0.7584814042111363 0.200871056073576 0.7838318605125014 0.36257124258267154 0.6014263714582437 0.6591260252529932 0.24498713106177109 0.09308255338756699 0.7924658789212538 0.5344476740397882 0.619753775611645 0.9270118107173962 0.9953012910808456 0.1563612454825791 0.4911957001110203 0.28786478935012516 0.22058219951244923 0.8331070127212123 0.18820649413207513 
0.09254277568421089 0.8231335190567617 0.20440445455477313 0.8136644546577042 0.37672933655630664 0.7545021971081352 0.656983202569986 0.17595957020072542 0.10973466250889141 0.8012093450776826 0.5641981640188546 0.6633122522412661 0.9045988930102077 0.9946350724424012 0.14459262067793718 0.46819941923051567 0.2910994722037686 0.223973271328838 0.8401550315292872 0.2403901942360392 
0.08348853620896816 0.8232257679771532 0.19261275472941014 0.8193581151205066 0.3373908263408748 0.7736879824616792 0.6681175740818788 0.16749721875041035 0.10734433169282186 0.8043530413305154 0.5644330854879545 0.684856986486476 0.9037243985178521 0.9944839832841244 0.14069842497096963 0.4997629925663611 0.259268843350133 0.23055171857053558 0.8101403811604059 0.2524452899211639 
0.08707612708968032 0.8080905183003914 0.19269722535311085 0.8175340165204865 0.32384879639767555 0.7477030150427944 0.6668404892830797 0.1782954116312024 0.10614002774268817 0.8017750886820793 0.5592611635250654 0.6659717476772742 0.90728160563165 0.9945312396544562 0.1420470094250704 0.5162564463932474 0.27146492889579005 0.24195419597187479 0.8042482813035928 0.23701664344714812 
0.08763921521061564 0.8021305987739838 0.1937016591332924 0.8167504707166617 0.33744446641971626 0.7362322120291153 0.6656743425248991 0.1827087723498166 0.10580214130935414 0.8040417893207669 0.5562338348881367 0.6699596903646142 0.9099124748653812 0.9945425066845573 0.14484521154249838 0.5110222068738502 0.27162499993331807 0.23605657362538982 0.8126543746629542 0.2304561241226805 
0.08688834892304279 0.8052055422358606 0.1936973773720503 0.8175124472166869 0.3360341568687204 0.7415507463183391 0.6652867539276661 0.17866676765749942 0.10577219860091752 0.8033780198164007 0.5584917688653123 0.668067160804178 0.9095490195006793 0.9946167162481258 0.1451032959127494 0.5032890666906167 0.2744880287307195 0.23517112034347293 0.8165447711075442 0.2324883504832938 
0.08655780445385872 0.8081737464097798 0.19369605756806027 0.8179760480237646 0.3364460262296147 0.7473134234638505 0.6653834091267451 0.1789813535897289 0.10597930246093883 0.8030987034543479 0.5591696459401742 0.6712518494221738 0.9082311761653377 0.9946023938800927 0.1448761688236152 0.5029436923051749 0.2714584794080328 0.234412076737555 0.8155089714080193 0.23597687410265386 
0.08669131543514512 0.8083699856925735 0.19358291172172393 0.8179454485853659 0.33420345743789215 0.7472089884861468 0.6655965256175325 0.17878728769124907 0.10610665927196115 0.8028949530438233 0.5591868185875917 0.6698690968345216 0.9080903725687213 0.9945787065459025 0.14444772172051554 0.5051160444703414 0.27209282971159376 0.2358921556637938 0.8134685919473016 0.23605568026068338 
0.0867882866274684 0.807345023145329 0.1935518776405466 0.8177390805502887 0.3350507766882733 0.7453577342748348 0.6656696008256426 0.17947336454140717 0.10603295125573599 0.8031582748447668 0.5586295066258854 0.6702730547856732 0.9083996091251457 0.9945733069335314 0.14444605338143432 0.5062981303334694 0.2716749139289632 0.2357055417123089 0.8133819805572013 0.23515818835024008 
0.08681529546576432 0.8069045966932374 0.1935793751024959 0.8177066610032022 0.334994872978989 0.7446366572284931 0.6655941438976725 0.17924640000570133 0.10599163349669108 0.8031368075663738 0.5586554129234621 0.6696572386713436 0.9086197775546523 0.994581758043336 0.1445240297791584 0.5057824025646509 0.2723280239855017 0.23573614135928375 0.8138979528736002 0.2345983262848764 
0.08677367337852206 0.8071100370384484 0.19360343543623587 0.8177500821517047 0.3353749229280272 0.7450968738199402 0.6655573202158939 0.17926823390635316 0.10599264685708154 0.8031513608016649 0.5587159087087509 0.6700663145320144 0.9085472731832192 0.994584752469369 0.14461483078414322 0.505268878352055 0.2720991699642589 0.23544004486116518 0.8142291291662019 0.23484415381170118 
0.08675380536439571 0.8073483021642798 0.19359661433544073 0.8177892557818001 0.3350986773697921 0.7454887946661749 0.6655652462382148 0.17914622322126522 0.10601316936653711 0.8030960689858166 0.5588174726747716 0.6699663221808667 0.9084683602373932 0.994583947595725 0.14458257595821386 0.5052069923683159 0.2721524749084357 0.23554596645986442 0.8140925216142916 0.2350591442750289 
0.08675883271701582 0.8073583007250869 0.19358908310341552 0.8177805398977135 0.33512453054619784 0.7454853834623086 0.665584451924333 0.17922435342790213 0.10601664711436189 0.8031104663620549 0.5587788009895736 0.670065381940649 0.9084490238058622 0.9945819511781346 0.1445594231951434 0.5054097513845295 0.27203023642192764 0.23555557667671023 0.8139673703274296 0.23509452057372154 
0.08676962310617038 0.8072765779734102 0.193586997958303 0.8177677186379423 0.3350754484941885 0.745329771436594 0.6655865167366172 0.17921779330671206 0.10601305181138256 0.8031115247203113 0.5587607437878239 0.6699668450795098 0.9084809143835715 0.9945818594562926 0.144549543040078 0.5054811761261296 0.272102151289591 0.2356027432590567 0.8139444695055315 0.2350006465340449 
0.08677054348900232 0.8072430669670849 0.19358989464962542 0.8177634945616093 0.33514351916296925 0.7452824904352569 0.6655817388933842 0.17923462759878636 0.10600898567278425 0.8031213966393606 0.558748417018887 0.6699985728904776 0.9084931158994998 0.9945823418758138 0.14456240338310095 0.505448395523886 0.272090822285114 0.23556678588723548 0.8139981995525715 0.2349715869948431 
0.08676758565172168 0.8072606557995747 0.19359110780269745 0.8177682965772926 0.33512830278491956 0.7453171183571563 0.6655784345951447 0.1792145623566211 0.1060097018661471 0.8031156520819441 0.558762494296877 0.6699834644249867 0.9084898230730462 0.9945826747540808 0.14456570846295652 0.5054017030953654 0.2721097252874847 0.23556658555335355 0.8140156734898262 0.2349843148844134 
0.08676585223947912 0.8072791216361906 0.19359086681755247 0.8177705323363231 0.3351328762422925 0.7453495153586018 0.6655794537919525 0.1792184722588073 0.10601091346856359 0.8031153683769294 0.5587647886881546 0.6700039956709336 0.9084818698358522 0.994582544362273 0.14456525536749293 0.505402148688181 0.27209123068458796 0.2355615627039309 0.8140087632027441 0.23500593772137232 
