# Supplementary material for: Comparison of evolutionary algorithms in gene regulatory network model inference
Source: BMC Bioinformatics. 2010 Jan 27;11:59. doi: 10.1186/1471-2105-11-59 (PMC2831005; doi:10.1186/1471-2105-11-59)
Supplement: Additional file 5 — Data sets. An archive containing the datasets used for the experiments presented here. [file 1471-2105-11-59-S5.ZIP › Ann30GeneratedData.txt]

30 3
20
0 0.05 0.05 0.05 0.05 0.05 0.05 0.05 0.05 0.05 0.05 0.05 0.05 0.05 0.05 0.05 0.05 0.05 0.05 0.05
0.3130416824486173 0.15751229565643837 0.3640013497047272 0.14413652411999678 0.13239986976076396 0.1921757555794127 0.2763964764039698 0.3158771459909766 0.13410800793235533 0.23108564185312824 0.381957659990119 0.3711179411074239 0.3820285982133135 0.3165332755158756 0.10494474511712132 0.27014019947960044 0.19735332926258048 0.31157505605248415 0.14860929955136523 0.1902625493949816 0.23638000518266408 0.356736679106858 0.2431596083896875 0.33381346854965566 0.26860134929139945 0.2580557455910426 0.11057662623117909 0.24388115378178762 0.3813235101320087 0.37650367872711965 
0.23672665607213383 0.6567813105194293 0.48212543197661023 0.5613213856640732 0.34296583717649454 0.42912606925711066 0.17603042331314003 0.6820338851800563 0.4375230486655422 0.6383469447255353 0.5538720971986422 0.49639819570264104 0.5179117594585656 0.3457134428905456 0.47898428543563876 0.40303993077787803 0.7801362658269484 0.5588611644829091 0.7345855038705376 0.39102307990770196 0.49795670656944385 0.39887100330883923 0.29718715993925066 0.6320370376028589 0.15552094093893248 0.4879753434992511 0.5056618271510119 0.5922922648547025 0.6192398239249354 0.6886457543877964 
0.2167628774767152 0.8040447774668336 0.40760762304078113 0.6180384383079165 0.20288978187691373 0.33630792333580806 0.13763968519351405 0.6631195001564401 0.27491574929288115 0.7567611816644604 0.3873787302138409 0.46526638534500103 0.5320972442766468 0.19769948466525097 0.2828538164022421 0.39628697595332746 0.8971850626758834 0.5129620951518785 0.9549449737457161 0.31084098934439575 0.3649514619752231 0.29314004829737983 0.15505130471004439 0.6455005156552345 0.04906786445796601 0.4608427289642409 0.48294619394310023 0.6159326480444816 0.7674901146813362 0.7435938777323033 
0.23154014376841506 0.7391860345157183 0.4170883506450836 0.6106156369914078 0.2800639865640783 0.3212684662317651 0.1833699373625364 0.6345123330027805 0.27519921258866065 0.7013777100341423 0.2757403467776142 0.31831826458860496 0.5294674903508655 0.24621962828322483 0.2604306470332953 0.3723507275369325 0.9036837887334626 0.516300781326245 0.8755078207507521 0.3078568407955431 0.35266850521328236 0.2899352206330795 0.24467797674468647 0.6243641438857297 0.06136035777418763 0.4753651711296385 0.5264293422518811 0.4847039067490844 0.7399756194215099 0.8339946996457465 
0.21265066006341998 0.7320727567549431 0.426285130991935 0.6079131764941068 0.28713717130195027 0.29624678205801197 0.22773528679313937 0.6364495809550408 0.27520789518890504 0.6892527065277103 0.3842644548982761 0.33263861667959005 0.5296588349126627 0.2538275568341153 0.28945868297183086 0.3825610740598019 0.9022250341162246 0.5242678504188693 0.8901453779323993 0.31297485443392825 0.35959778797454567 0.3204720580342628 0.24540658110478672 0.621242992575356 0.06535071957583596 0.4753398115570888 0.5492619525385072 0.5529363475104935 0.7659290064440659 0.8258955441542914 
0.19610551824466452 0.7358698312717769 0.43310987498637143 0.6081360244919907 0.28398086534895245 0.306026910376077 0.20979132531586517 0.6418284437983408 0.281295162611149 0.6929678693862689 0.35688693242301706 0.3394473050243694 0.5301154029529347 0.26810040853890066 0.3115277844875625 0.3784753284544139 0.9075539994019678 0.53409550811565 0.9007481909029358 0.31427776602794455 0.37249075187827785 0.3097455539301089 0.2372713577393382 0.6244189814438489 0.06440123396160477 0.475339034784698 0.5564362577315145 0.5617413126636909 0.767512252206206 0.8421239604387136 
0.20311610149544376 0.7430163413940729 0.4308898198322233 0.6086380697496591 0.2769501718038528 0.29804853412712257 0.21222446151785118 0.6416063134667211 0.27814843963687425 0.6989086637154595 0.3473883704426634 0.34482350261152006 0.5306785260510005 0.26246211019011206 0.3016472356561657 0.3811390388833964 0.9097580792570934 0.5278459209258923 0.9058095987093271 0.31387311252612204 0.36151863010869356 0.30865029741962613 0.2372862222640412 0.625121532046886 0.06251299724356346 0.47479447851386264 0.5561552691393735 0.5586247257183117 0.7645464374800951 0.84010099901188 
0.2018447183540178 0.7369994244646365 0.4301871233381682 0.6086715675727853 0.2828849518324733 0.2995644875019879 0.2112338544458676 0.6403329745672063 0.2797338792778307 0.6943719513135381 0.34845324867992006 0.3395384899283855 0.5303204347309113 0.26708467734480684 0.30247653385234163 0.3795535989008481 0.9082271135198768 0.5288741879896282 0.9015578743376651 0.3135087216865242 0.3646797225078581 0.30886999154261646 0.2390307604122108 0.6248615462344851 0.06363561775272589 0.47507597143125196 0.5585461479438196 0.5524809735026174 0.764551957628822 0.8411229545555545 
0.2021757884078634 0.7387300226444892 0.4307727326370107 0.6086016388846839 0.28117186386561105 0.2986834633741001 0.21266857715263862 0.6408513102144772 0.2796465176213515 0.6955111770190463 0.35222425718666256 0.3411008365963719 0.530379354939709 0.2661930193850138 0.3021272650713846 0.3804752930880005 0.9084282130008853 0.5286349086460843 0.9031510434557745 0.31360945762748377 0.36404777459252563 0.309960399294975 0.23823835304654334 0.6248876484660043 0.06344446667520359 0.47493414251950344 0.5582149108393308 0.5573366353118732 0.7656931356395285 0.8406620788568933 
0.20167994112883098 0.7383839413172845 0.4307678854581595 0.6086158386008704 0.2815410669090797 0.2991877010319373 0.2117532425062216 0.6409183577687384 0.2798248485232009 0.6953068828160336 0.34972455252084583 0.34050022085978354 0.5303656441911081 0.26670984555856675 0.30278781929648085 0.3800802095989124 0.9085069457895931 0.5290651864529876 0.9026647305518887 0.31359410243961106 0.36472295357563655 0.3091579576657608 0.23799105000688553 0.624973081763374 0.06346275264938114 0.47494195753924723 0.5584330539021458 0.5559834671358355 0.7653370163895141 0.8413311739563573 
0.2020147265014098 0.738757589836539 0.43064323041440294 0.6086237003919531 0.28115823768698245 0.2987977348251046 0.21227530953479867 0.6408783707633046 0.2796941420547171 0.695574273992096 0.35009294356556514 0.34089612857751 0.5303902991524477 0.2664178322503355 0.3023212875066902 0.3802722788386496 0.908560516815324 0.5287523266751966 0.9029202025594047 0.31358453487052307 0.36413530321878834 0.3093942218886698 0.2381202777076596 0.6249303839279068 0.06338625958063339 0.47492600479252656 0.5583862933779563 0.5562423420966066 0.7653278206544293 0.8410614027269532 
0.20180990979433383 0.7384336722198573 0.43066034450421176 0.6086178418357973 0.2814826527624667 0.29899654284307514 0.21205858783346546 0.6408418649101129 0.279774310808895 0.6953357208408206 0.35007175696234494 0.34064224986561414 0.5303723722706208 0.2666441727653547 0.30258466721842053 0.3801726738374886 0.9084965798363507 0.5289076160333896 0.9027070491322882 0.31358707601338887 0.3644475008232167 0.3093461095497807 0.23811838951112385 0.6249250658845786 0.06344969207215582 0.4749376972489207 0.5584701736498389 0.5559426967872046 0.7653170458165967 0.8411628911739527 
0.2018956136193862 0.7386053117206652 0.4306802680648464 0.6086175298557799 0.28130917794037363 0.29890635282533046 0.21215242780994903 0.6408696361585461 0.2797379443457383 0.6954604664766187 0.35019604891635103 0.3408057501964857 0.5303812703688641 0.2665285798160373 0.3024854794085593 0.3802264465357931 0.9085266924319633 0.5288412714449724 0.9028531209858133 0.31359374316152355 0.3643182670580863 0.30940082714105255 0.23809400720437343 0.6249293413707784 0.06342131559323404 0.4749305256827444 0.5584204675964131 0.5562013353799639 0.7653531357967899 0.8411056267825326 
0.2018611637231295 0.7385343151099738 0.4306749884141774 0.6086187553598514 0.2813820171603396 0.29895160341304866 0.2120805258035025 0.6408614641860177 0.2797544219065375 0.695411517374999 0.35007339170197305 0.34072490506233594 0.5303774688186125 0.26658111335139895 0.30252755508153223 0.3801984412086366 0.9085170037860418 0.5288721059637546 0.902786966923459 0.31359041719753256 0.3643821622543017 0.30935549953419306 0.238096388910009 0.6249326729805592 0.06343183781788521 0.4749337788753015 0.5584408548756055 0.5560638670156971 0.7653265220146297 0.8411431081154718 
0.20188749473064968 0.738569492158541 0.4306724059181011 0.6086187567669058 0.28134557645366637 0.29892285245026773 0.21212424149755973 0.6408626955449217 0.27974565157382 0.6954357187612535 0.3501309030994904 0.3407604255731724 0.5303792356394569 0.2665547732991356 0.3024924013299225 0.3802126250788113 0.9085204634319456 0.5288504525461774 0.9028147737103349 0.3135904334449931 0.36434176693440473 0.30937881171892956 0.23810072777089247 0.624930197881149 0.0634261049884021 0.4749323048609739 0.5584323118161771 0.5561200769055674 0.7653362501539168 0.8411212545185129 
0.2018709270567404 0.7385472338473358 0.43067385732162095 0.6086184810391537 0.2813684292819356 0.298939522630764 0.2121036295922267 0.6408613758967335 0.27975173801778197 0.6954197015945129 0.35011101261563193 0.34073879044112354 0.53037799489666 0.2665714776247575 0.3025139724454308 0.380205418121726 0.908517084010201 0.5288639054986037 0.9027969955297895 0.31359040237011426 0.36436664524368156 0.3093691239985566 0.23809863309211565 0.6249306947904016 0.06343013222879053 0.47493308941855167 0.5584381176200037 0.5560921817937189 0.7653327093327625 0.841132385236766 
0.20187886051603976 0.7385609318147184 0.43067382503571383 0.608618533282843 0.2813543975742298 0.2989310364643449 0.2121142442110217 0.6408627506480404 0.27974838662962814 0.6954295772380281 0.3501210667334074 0.34075227561972843 0.530378765752102 0.26656179584945594 0.30250409712906223 0.38020933814036645 0.9085194594168948 0.5288573637869962 0.902808020388825 0.31359069923683547 0.3643537119999707 0.3093741062524754 0.23809837429954467 0.6249305272617169 0.06342771738278084 0.47493254495051374 0.5584344546128277 0.5561099997628741 0.7653348812205828 0.84112673448869 
0.2018748380393023 0.7385538175902037 0.43067363505406975 0.6086185477171149 0.28136170007034456 0.29893552600593776 0.21210806544083674 0.6408619329317444 0.27974996762454224 0.695424546208114 0.3501135491235901 0.34074525696509206 0.5303783909114285 0.26656673208955656 0.30250914367331316 0.38020719422527655 0.9085183589390862 0.5288606267248777 0.9028021565845432 0.31359053866702225 0.36436018905353823 0.30937097983464895 0.23809860969996488 0.624930665412706 0.06342890037287356 0.4749328447517932 0.5584363222969114 0.5560990039021881 0.7653331091742683 0.8411297571051303 
0.2018771549652693 0.7385573810102869 0.4306736482685738 0.6086185452405394 0.28135801436304647 0.29893305174167106 0.21211151521094015 0.6408622372487807 0.27974910463483016 0.6954270535933249 0.35011820785467057 0.3407489109666509 0.5303785778780717 0.2665641199833209 0.3025061881524916 0.3802083254863249 0.9085188341126242 0.5288587365491653 0.9028051836194074 0.3135906061655232 0.36435661914449824 0.30937287364079885 0.23809870341091424 0.6249305498687048 0.06342831701178012 0.4749327033225454 0.5584353405957128 0.5561046836379103 0.7653340663578965 0.8411279350369689 
0.20187585915573464 0.7385554155488078 0.43067371278252714 0.6086185398372379 0.2813600480194117 0.2989344487784364 0.2121095998927638 0.6408620985139389 0.2797496028316549 0.6954256617589823 0.3501159547121598 0.34074689020208004 0.5303784695708291 0.26656555830559653 0.3025078552369945 0.3802077245834857 0.908518548390954 0.5288598164114933 0.9028035493154494 0.3135905766931062 0.36435868104542024 0.3093718891573926 0.23809860285605786 0.6249306208519146 0.06342865300399556 0.4749327805220253 0.5584358515270604 0.5561018379503703 0.7653336286049188 0.8411289290937586 
20
0 0.05 0.05 0.05 0.05 0.05 0.05 0.05 0.05 0.05 0.05 0.05 0.05 0.05 0.05 0.05 0.05 0.05 0.05 0.05
0.20526219488798136 0.11306713652785104 0.23927780395533535 0.37466767662317524 0.15268444044270968 0.15474739478371297 0.32681073820816237 0.33428826936407674 0.21824390111472602 0.11249719350038895 0.29623307304406477 0.387837930232533 0.295517414259221 0.21136298776968607 0.13878005434222557 0.10879100774788904 0.20684555839715046 0.30456734092770377 0.28438093270248405 0.3785750568338404 0.3599128294378926 0.34100987888134837 0.2230568975350423 0.19340855641976445 0.10152853834310685 0.3725799311910356 0.12426285849057578 0.2913198372704179 0.2542498770194163 0.13582357219381794 
0.25094174649343537 0.7352803442055051 0.5246132058839578 0.5668217147644218 0.27188970753754627 0.5254005986446023 0.16796477415129288 0.5874665834143666 0.42730086744271195 0.6956491153436267 0.5173985963731973 0.46665500429457774 0.5175092346640167 0.3639959248382146 0.5796456690727348 0.4891905516304551 0.7527625722530665 0.5638773438864725 0.8200771814191182 0.43547745605312793 0.5084611022265083 0.40803332126983016 0.25877464562506036 0.5757014030137775 0.14759263908903442 0.4804376021832354 0.47190284037937746 0.7118333826671861 0.5946008665925848 0.6099515927440287 
0.2378949074447027 0.8088830969174253 0.47644814952665354 0.6167069379638577 0.19244664413810333 0.3670937568728028 0.1457845533670839 0.6562880374805615 0.2515008346451019 0.7595505200112244 0.3159919409821524 0.48035781766572494 0.532384537234737 0.15663506401793914 0.3035402961050388 0.3576822156883901 0.8925831135968255 0.5020316725639478 0.9620402179670848 0.3253154432351815 0.36320370762451426 0.2820498913293954 0.15672695095522599 0.6509006553138275 0.054544897703746924 0.46175397440168264 0.43395466277777767 0.5551350822284042 0.7028966288625154 0.7052638629213707 
0.22479207918153796 0.7381030065357832 0.4129538992091634 0.6128345121006906 0.27982735570741646 0.3356992113461159 0.18122369117087544 0.6281844873393808 0.2692737326239633 0.7013087274598145 0.29902669705761165 0.3240075488520229 0.5288409929397889 0.22966821549963418 0.2617416684591325 0.38435319983355853 0.8929988628125081 0.514218407429693 0.8816891199075582 0.3059233824188283 0.35668999118164696 0.29589205345533287 0.2589604178653134 0.627366977538055 0.06205074354316242 0.4774603740170876 0.5080937119908515 0.479406457746419 0.7337432418022524 0.797603243702443 
0.21273653181709193 0.7343151301822037 0.42774978982790707 0.6080336116928194 0.28361415153402847 0.3072481424693537 0.22394705591144773 0.6359174660717515 0.274199136901325 0.6912904087089532 0.3975291941307576 0.33134845528970525 0.5295394923041055 0.24572365013160197 0.28719287892743534 0.37639731768317247 0.9005882246724495 0.5243936349798526 0.8901090049787895 0.312364409316788 0.3615982444867344 0.31842892003418566 0.24660156525604654 0.6221716932903834 0.06551862114800587 0.475869951032549 0.5371491736997721 0.5540674200824813 0.7628447535540996 0.8206693215045424 
0.19749382017511521 0.7369803389485299 0.43247222030662014 0.608171869365912 0.2830581879745896 0.30716872856772176 0.21067727705388753 0.641486838809362 0.2790264555599731 0.6937856979144735 0.35738563361468 0.3385904178414737 0.530122610874191 0.261735821605953 0.3093117898253806 0.38080438506144215 0.9069491086641621 0.5338884375566108 0.8991808740383017 0.31403245191000834 0.3711408416738424 0.3090506624852257 0.2382759972067903 0.624484909680918 0.06424225686249929 0.4754292822323104 0.5515872433211965 0.5595786291377933 0.7654375891290417 0.8380182601539911 
0.20267174908274738 0.7422794279909958 0.4305226729733067 0.6086180115273114 0.2774414013360874 0.2995576254784494 0.21297112164957466 0.6412512240214221 0.27799971407605223 0.6982831396093212 0.34898041398117263 0.3444297827978825 0.5306666617441007 0.2618041465719472 0.3020327186714906 0.3797665976810547 0.9094783779086183 0.5282218658693805 0.905001136588549 0.3138200831734039 0.3616254954807886 0.3087300998535512 0.23851807349919554 0.6248935364197925 0.0626833623907222 0.474997426130874 0.5549649742932901 0.557893355236203 0.7644279431099005 0.8392514302839009 
0.20156410571653952 0.737055259174003 0.43034455492179663 0.6086400681761578 0.28290906387798004 0.299912092626459 0.21122374156808849 0.6403954234936459 0.27939481256331594 0.6944005966546747 0.3495994686364205 0.3399226241987435 0.5303419766592924 0.26620111565007076 0.3029270473486611 0.3800929230731152 0.9082602231597093 0.5290412380091386 0.9017686538922035 0.31357978596187525 0.36467548372888575 0.30898334415273093 0.2390786181308152 0.6248486276337798 0.06365463629245326 0.47508927620269503 0.5578566921357184 0.5531064758319454 0.7646105897248184 0.8406341898387637 
0.20219824346349713 0.7387272761620596 0.430779865792348 0.6086081426088179 0.2811414394380461 0.29883818634649184 0.21253540624632067 0.6408680473012615 0.279552789753857 0.6955269849476677 0.3520025189151214 0.3412120950048701 0.5303889269081187 0.2659915254283704 0.30212822465439787 0.3801882905942999 0.9084633203299297 0.5286291807503519 0.9032828610297431 0.3136200654650197 0.363995159347506 0.3098344805165061 0.23836532914203162 0.6249173340644977 0.06343705266747252 0.47496447412228454 0.5579996256731424 0.557340645491925 0.7657228474056894 0.8406360242942065 
0.20172947870637437 0.7383549350358852 0.43076929306393696 0.6086203544489531 0.28159246856266285 0.2991726531579497 0.21175530520490493 0.6409189801307518 0.2797828751179294 0.6952890044384744 0.34980550205919114 0.34046200450724057 0.5303653159811101 0.2666187502145207 0.3027123049425931 0.38018379204654174 0.9085037520005836 0.5290315082575344 0.9026593238519875 0.3135857609460553 0.36466730170631445 0.30914936562242407 0.23806760363744134 0.6249836354317629 0.06346582830710588 0.47495034206807685 0.5583741337390336 0.5559803194452759 0.7653437854829066 0.841286206335009 
0.20201132393129811 0.7387267085713236 0.4306408004806376 0.60862395039463 0.28118364966849396 0.2988102766274149 0.21229841612097447 0.6408807085824243 0.2796996759561366 0.6955482065627274 0.350146105820523 0.3408687228123457 0.5303883693938314 0.2664260902678767 0.30231760032465904 0.38022175133702246 0.9085535667286546 0.5287612307596148 0.9029119950546953 0.3135804988830175 0.3641494347063063 0.3093897307117985 0.23814195817446268 0.6249311008407339 0.06339224822898844 0.474929759555584 0.5583828726075999 0.5562774656717469 0.7653629138541375 0.8410741522838271 
0.20180081584128856 0.7384413774948436 0.4306650507614368 0.608617470589399 0.28148002170702097 0.29899454653485796 0.21206559598238872 0.6408493963730599 0.2797727331350421 0.6953406361638147 0.3500729079180664 0.34064323785337663 0.5303728824762131 0.2666367207760218 0.3025951774499001 0.3801947535754494 0.9085016942472266 0.5289141697049988 0.9027116004526551 0.31358697619177467 0.3644469357017736 0.3093411662905422 0.23811701511869232 0.6249267016850232 0.0634482262153998 0.4749372022085863 0.5584682607143393 0.5559681305071258 0.7653241534625729 0.8411689022141513 
0.2018928830238827 0.7386050294631963 0.4306774242052879 0.6086177021165321 0.2813084373433888 0.2989061826333093 0.2121559123720155 0.6408699268758957 0.27973756700001506 0.6954602649915731 0.3501844902992366 0.3408084517074797 0.530381645894583 0.2665297602499173 0.3024880409517327 0.38021691060021484 0.908529001011274 0.5288418807134767 0.9028551535292271 0.3135935496618691 0.36431540083727143 0.30939681227241184 0.23809604104495796 0.6249292038532296 0.06342069675127827 0.474930666814842 0.5584223210540018 0.5561975753224637 0.7653545400556917 0.841110043640338 
0.20185962977787622 0.7385327401444182 0.43067504838038395 0.6086187182861875 0.2813843921622872 0.2989508055133601 0.21208082804823367 0.6408613698808386 0.2797539741224033 0.6954103891842853 0.35007606980796435 0.34072529304120647 0.5303775037297629 0.26658120434769195 0.3025292482245167 0.3802023893828211 0.9085172891968215 0.52887227632768 0.90278741143481 0.3135905235044017 0.364381598382327 0.3093563914393581 0.2380976227012929 0.6249326264135272 0.06343207473949448 0.47493381263109186 0.5584417650517379 0.5560637313939036 0.7653270647112469 0.8411430125470105 
0.20188737432636714 0.7385691748110239 0.43067262679866125 0.6086187634411083 0.28134566680585793 0.29892283254621416 0.2121239954179963 0.6408628785247747 0.27974578403663597 0.6954354902246142 0.35013176479990776 0.34076094527793827 0.5303792454013238 0.26655523293975025 0.30249256345771214 0.3802108956280436 0.9085205802565355 0.5288504535883388 0.902815796783761 0.3135904851397659 0.36434196875539027 0.3093788374256381 0.23810069953730706 0.6249303421331338 0.06342616897050149 0.47493234491788167 0.5584325713654743 0.5561216432672523 0.7653373104386053 0.8411218930919737 
0.20187103563766767 0.7385473443140315 0.4306740085256469 0.6086185029996649 0.2813684929596332 0.2989392597719427 0.21210333417621047 0.6408615495388181 0.27975173499042905 0.6954198136765554 0.3501103560091443 0.3407385530929816 0.530377994956376 0.26657148702668465 0.30251379353789604 0.38020616800296597 0.9085171864459112 0.5288638668410691 0.9027970670712849 0.3135903677489062 0.3643666007328298 0.30936888362358855 0.23809856504937182 0.624930827120132 0.0634300942896938 0.4749330775689768 0.5584382475722978 0.5560923528351784 0.7653327484182889 0.8411326476716229 
0.20187895896164307 0.7385609079529133 0.4306737179182538 0.6086185442474695 0.2813543749347104 0.2989309104698264 0.21211447973155276 0.6408627384759106 0.2797484450000205 0.6954295468760713 0.35012094347470035 0.340752186002356 0.5303787635370217 0.2665619484844816 0.3025039003705866 0.3802090244401958 0.9085194618489602 0.5288572990716279 0.9028079845073321 0.31359066183431145 0.36435361040649894 0.30937406658361577 0.23809843912024795 0.6249305189197153 0.06342770801736158 0.4749325452213281 0.5584345967405479 0.556109965995277 0.7653349711272748 0.8411268596189182 
0.20187473947033688 0.7385537615042318 0.4306736460856119 0.6086185425962445 0.2813617849992182 0.2989355260155315 0.2121080891980919 0.6408619408386453 0.2797499971915457 0.695424497696703 0.35011360615298204 0.3407451919528611 0.5303783872032317 0.2665668049387562 0.3025092576880096 0.38020733706150245 0.9085183558765865 0.5288606873232706 0.9028020948475728 0.3135905383123901 0.3643602578923052 0.30937099454170064 0.23809859317158039 0.6249306578172098 0.06342891260507054 0.47493283953021986 0.558436390294714 0.5560990090917916 0.76533312297653 0.8411297977019877 
0.20187714679948554 0.7385574188896556 0.430673646584094 0.6086185443491323 0.28135796596641743 0.29893303951344957 0.21211153887998083 0.6408622447630895 0.2797491044150742 0.6954270806826203 0.3501181948942865 0.34074897280556216 0.5303785813503653 0.26656412025266446 0.3025062026321577 0.38020827040640676 0.9085188499291078 0.5288587337617662 0.9028052331990697 0.3135906106911166 0.36435659914683594 0.30937287690799337 0.23809868585669722 0.6249305485597312 0.0634283094230284 0.474932700677604 0.5584353484131916 0.5561047399088531 0.7653340845030293 0.8411279492780963 
0.2018758508040619 0.7385554046295384 0.4306737143803014 0.6086185401968812 0.28136006431374594 0.29893445086759635 0.21210957526686042 0.6408620974832449 0.27974960244441593 0.6954256558645239 0.3501159189653503 0.3407468812416118 0.5303784694111109 0.26656556551648125 0.3025078669026448 0.38020774781293504 0.9085185498317788 0.5288598196953607 0.9028035420526801 0.31359057724577816 0.3643586880060933 0.30937188139203187 0.23809860209567013 0.6249306228301984 0.06342865409973387 0.47493278054168375 0.5584358585304312 0.5561018029413382 0.7653336169204625 0.841128934713139 
20
0 0.05 0.05 0.05 0.05 0.05 0.05 0.05 0.05 0.05 0.05 0.05 0.05 0.05 0.05 0.05 0.05 0.05 0.05 0.05
0.3108593649438542 0.16860677206254737 0.31279715725403945 0.17991034013853463 0.2216472263582572 0.11583683777865061 0.2153950226021607 0.1721221250917139 0.37051839815647425 0.2362017705270921 0.3902317723936609 0.29323912711269573 0.2812728136541601 0.21363107558264322 0.10916271004914742 0.1382251043161572 0.24502193856793586 0.3745333350502803 0.2595919775398243 0.36251642299512876 0.11184594976069828 0.13537423816963362 0.27115085184725524 0.16099692589615444 0.28999243330320623 0.1485150129263889 0.10634921695769764 0.13539277781588463 0.38440072517989377 0.35082477971492554 
0.31483493905353854 0.5718388027511605 0.6394497676262061 0.5612147221803351 0.4375730764471448 0.4270352406465769 0.29842835449235167 0.6916380679096161 0.4250144352416531 0.573069775251478 0.6158999789789787 0.46210545752864873 0.5215269929949781 0.40549236249729315 0.5353649406244139 0.5036769972820319 0.8144090275233282 0.5463894171460794 0.830766849723872 0.44206176378874956 0.3951542795679283 0.45931782468140714 0.242050566301803 0.6519872177170826 0.2592497693472797 0.46682027431253953 0.5275806295107252 0.5653533984116029 0.6501732055914153 0.7051025456340164 
0.16260306333981128 0.7512963353533274 0.43057593783744375 0.6258840408263294 0.24966497216112962 0.34758178181901644 0.1309864201535979 0.7116107493199407 0.27067865424759985 0.7141216009316131 0.35724337874152073 0.4580484936030603 0.5313828547866671 0.19959077042199883 0.3317469959767819 0.35218291422597087 0.8972335394956331 0.5351874996871941 0.9726596221082953 0.30369242016423476 0.411912366570379 0.2940805373742308 0.14785239432508865 0.6953692081627966 0.0573956135104838 0.46195783115754907 0.48689527183326936 0.6709898958239846 0.8276086220188733 0.7683736680867056 
0.22343186092999603 0.7641506366627122 0.3994467652369751 0.6153881428007 0.2601290638961826 0.30858754941861366 0.182221685597667 0.6465282637707455 0.2779548357624726 0.7209495421644727 0.25275407868380206 0.3315764104982478 0.5307410921847427 0.24002819493675742 0.23816844036871213 0.39010609279890407 0.914355372509649 0.5100747447096752 0.901015644522391 0.29644982871398784 0.34134141853686173 0.2729553657081245 0.24642567366791224 0.6296388609872084 0.053256743636374296 0.4757442508655234 0.5272849023878956 0.5261286276982062 0.761952022405454 0.8494432554363259 
0.21292505849772767 0.7258259911463145 0.4193275098623438 0.6072275329685822 0.29389036080323816 0.2928617945789284 0.23282682968392227 0.6356981696896918 0.27671027112119867 0.6848474449667363 0.3674220517988052 0.3170066594023084 0.5293020054560303 0.2609775130784959 0.2866745731695358 0.3756723758336271 0.9032803274874649 0.5251846965434932 0.8756297361357851 0.3118067985668345 0.35811020845207503 0.31362343506426027 0.24869355928946868 0.6205155670020247 0.06543034322753556 0.4750932909580253 0.556673753953309 0.5352224667812109 0.764646775526289 0.8382960325081408 
0.19375323400717503 0.7350377584182313 0.4327615229150868 0.607923632348355 0.2852331581916349 0.30258813806938994 0.2173103265981355 0.6416909661754402 0.2818321294835697 0.6915912316916213 0.36624176749605525 0.3426305130725593 0.5301679413437893 0.27008275678502247 0.31428515176939553 0.38165385558764986 0.9077543041188394 0.5348762176903007 0.9014916979185696 0.3144611712078702 0.37140269629873374 0.3134708540256599 0.23838262229356283 0.6229491524994741 0.06467326712004981 0.475204629366523 0.560004717379802 0.5665566779158903 0.7703190760917915 0.8420204866058759 
0.20039281587841584 0.7424141589371558 0.4316719164717675 0.6084937666915973 0.2775234524419802 0.2993257770958129 0.2097810940126518 0.6421126781490629 0.2787876402141004 0.6985816434409013 0.34619675194471305 0.3456693990388267 0.5307232572452414 0.2644429027002091 0.30582748999406845 0.3799211354864036 0.9103091758421585 0.5294274354261493 0.9068123572192296 0.3143184723040594 0.3636051588443357 0.30819863501273415 0.23606008850108395 0.6253112087442788 0.06263321455498501 0.47474644525710236 0.5573342107294829 0.5597382460288204 0.7652858743209368 0.8421060730934928 
0.20286363184019524 0.7381556091846808 0.4302475505215637 0.6087426681667928 0.28180890533629316 0.29847578321222484 0.21108924538099108 0.6404889998310441 0.27932776681556537 0.6953235537016349 0.34713675491048734 0.34084828172225307 0.5304110559398109 0.26634830536003895 0.301249708719688 0.3801628956925732 0.9086380337067386 0.5280000528913624 0.902842767117443 0.313529273802582 0.3633252848460424 0.308774265811239 0.23885388611672284 0.6250151038951718 0.06336330694311965 0.475018789884295 0.5584874737217275 0.552853859645288 0.7643893440436442 0.8410003780654605 
0.2022103980280385 0.7379850239887726 0.4306546844374469 0.6086211580735181 0.2819002747594823 0.29877168808430743 0.21234629054032167 0.6407036788894414 0.27984704184567294 0.6949794122555865 0.3519193062753336 0.3402537992347805 0.5303292666222766 0.26682554750294674 0.3019919052278226 0.380159492899786 0.9082360588465415 0.5286673376194468 0.9025813917399763 0.31354305371354485 0.3644054540626184 0.3098608324269386 0.23845157628899624 0.6249075366343096 0.06356623466903451 0.47497047179861596 0.5585705699147104 0.5563914452175142 0.7656673147225441 0.8409026288931875 
0.2017887895512963 0.738579572918568 0.43081957302761126 0.6086106379731206 0.28135509684358284 0.2990084309579075 0.21203971663238463 0.6409709646170969 0.2798448445108988 0.6954242342880684 0.3502635016525545 0.34061504310669444 0.5303675023796887 0.26665689731466313 0.30262800494305486 0.38024614218104374 0.908509565967875 0.5290015694087029 0.9027954978112527 0.31358800991491415 0.3646171437507683 0.3093178197531418 0.2379246100838559 0.6249646966030703 0.06344267588629543 0.47492401947304375 0.5584486605119676 0.5565680332224369 0.7654875046751038 0.8412805480863681 
0.2019095405939907 0.7386994180834379 0.4306434519737138 0.6086220783572343 0.28121683464094666 0.2988757386080452 0.21217888256338535 0.6408895769868529 0.27973676895761096 0.6955333303376774 0.34981379927188005 0.34079648353260483 0.5303866538987935 0.266522425523709 0.3024591609735213 0.38020735881182677 0.908565127253533 0.5288394110265415 0.9028335430464888 0.31358392353647246 0.36426325987972114 0.309300426639811 0.23806885262492772 0.624935576246321 0.06339313562500275 0.47492421603715707 0.5584389923805126 0.5560970010846348 0.7652977245793181 0.8411674009413844 
0.20184599241701004 0.7385044304495221 0.4306468824111648 0.6086183556681144 0.2814116408167175 0.2989429462200288 0.21212747897813014 0.6408409422857585 0.2797547515877187 0.6953870550503419 0.3500949008018859 0.3407205365958877 0.530377362216436 0.2665991509360184 0.30253719891495806 0.3802065250873093 0.9085121737646762 0.5288686405753759 0.9027563563616661 0.31358842794835745 0.36436367915438767 0.3093744109480777 0.23812342310412113 0.6249189578020292 0.06343544900952433 0.4749338840206708 0.5584634201413229 0.5559861553823999 0.7653103335969108 0.841129657119738 
0.20186892455350242 0.7385591769792109 0.4306798927095818 0.6086169962087358 0.281354696523253 0.2989332384002641 0.21211761815346145 0.6408621590159934 0.2797472449995535 0.695427441910268 0.350180684814125 0.34077309084194657 0.5303790370724127 0.2665597741618293 0.3025204467833976 0.38020935294909214 0.908518344878777 0.5288598813666132 0.902824071026869 0.31359441092599954 0.3643576714280514 0.3093932509182206 0.23809558571060974 0.624928530875728 0.06342978475558038 0.4749322753690657 0.5584327363941395 0.556144432842367 0.7653465525139269 0.8411181563416169 
0.20187470755623158 0.7385559676870518 0.43067816030092376 0.6086187391993341 0.2813601169529482 0.2989386789824227 0.21209292243016875 0.6408644725666928 0.27974943238573824 0.695427233353116 0.3500979715033067 0.34074683226178265 0.5303785351689748 0.2665654728898684 0.3025116048132937 0.38020697691047717 0.9085200128533452 0.5288617025476186 0.9028070012929555 0.31359131670627677 0.36436441956136256 0.30936543948355755 0.23809408656065226 0.6249331827209064 0.06342848670089837 0.47493294687728727 0.5584339026751435 0.5561000037289793 0.7653320142390615 0.8411333289764862 
0.20188300414020605 0.7385597333654058 0.43067226138756537 0.6086189145840513 0.28135553100048716 0.29892945671553117 0.21211351506619447 0.6408618977242978 0.27974826973157535 0.6954289745124714 0.35011461412651423 0.34074843695627927 0.5303786395228128 0.2665622912354214 0.30249798386023935 0.380208300272467 0.9085188913673922 0.5288549929221811 0.9028055549031893 0.3135899512311374 0.36435164724503094 0.3093723899320006 0.23810041271784874 0.6249308791971654 0.06342763521167837 0.4749327512027884 0.5584349303176511 0.5561027796570894 0.7653331106731478 0.8411267926588941 
0.20187489006432904 0.7385526754428103 0.43067341756529126 0.608618503477739 0.2813628520332121 0.2989353041598627 0.21210996458546164 0.6408616543415033 0.2797505122060611 0.6954234675184776 0.3501178651813629 0.34074363254171663 0.5303782550606492 0.26656763481126367 0.3025086468627368 0.3802076241237731 0.9085176698993558 0.5288607896589339 0.9028007485124269 0.31359033988607954 0.3643607309538689 0.3093720506541815 0.23809911659738087 0.6249303763911306 0.06342920882092404 0.4749328552090083 0.5584368838310262 0.5560998909692461 0.7653338367843326 0.8411294411092929 
0.20187643972652575 0.738557674742175 0.43067388675723806 0.6086184905869354 0.28135771706273505 0.2989334048010224 0.21211156727276706 0.6408624783353459 0.2797492685670721 0.6954272156807577 0.3501182538946255 0.3407491325973013 0.5303785872142082 0.26656424772704623 0.30250720532477754 0.3802082384844362 0.9085189494913386 0.5288592894473515 0.9028053030008761 0.31359068040672555 0.3643571954288795 0.30937277626556153 0.23809816903209705 0.6249305322363479 0.06342829881684162 0.4749326546065423 0.5584353570036543 0.5561056957185416 0.7653342968233109 0.8411282707395938 
0.20187586572490218 0.7385557351902676 0.4306736555576599 0.6086185461678091 0.2813597362014152 0.2989343717837823 0.21210956875383982 0.6408621214612105 0.2797494903028016 0.6954259237535491 0.3501151789414739 0.34074724565279946 0.5303785012519465 0.2665653566943755 0.3025078874035028 0.38020778591640547 0.9085186920620323 0.5288597455388357 0.9028037492794289 0.31359059972991904 0.3643584077463195 0.3093717530310927 0.23809855273362004 0.6249306256476455 0.0634285700075709 0.47493276585732686 0.5584357932055354 0.5561016064258439 0.7653334340048568 0.8411289207987853 
0.2018765909146562 0.7385564011137079 0.43067363692129945 0.6086185476145681 0.2813590181813897 0.29893369739481684 0.21211058758053364 0.6408621291467653 0.27974931571435335 0.6954263667047329 0.3501170980893524 0.3407479624107239 0.5303785273860308 0.26656479162731195 0.3025069099515418 0.3802080056468333 0.9085186893023983 0.5288591930088788 0.9028043982106899 0.31359059008941165 0.36435753184716757 0.30937241961842393 0.23809872015798625 0.6249305774985257 0.0634284794750416 0.47493274602176816 0.5584355815745192 0.556103145360932 0.7653338096403995 0.8411283603176466 
0.2018762081256845 0.7385559177707799 0.4306737117484022 0.608618541136557 0.281359529432746 0.2989340919441169 0.212110078245985 0.6408621384905824 0.27974947682398843 0.6954260169433878 0.3501165947458792 0.34074739722598996 0.5303784957260131 0.2665651826734694 0.30250740848067326 0.3802078893667917 0.9085186134875917 0.5288595360989634 0.9028039735567227 0.31359058399862505 0.36435816458351306 0.3093721524543669 0.23809862502733983 0.6249306070399067 0.06342856991954057 0.47493276163972664 0.558435708533151 0.5561026172939842 0.7653337556657592 0.8411286656416481 
