# Supplementary material for: Comparison of evolutionary algorithms in gene regulatory network model inference
Source: BMC Bioinformatics. 2010 Jan 27;11:59. doi: 10.1186/1471-2105-11-59 (PMC2831005; doi:10.1186/1471-2105-11-59)
Supplement: Additional file 5 — Data sets. An archive containing the datasets used for the experiments presented here. [file 1471-2105-11-59-S5.ZIP › Ann50GeneratedData.txt]

50 3
20
0 0.05 0.05 0.05 0.05 0.05 0.05 0.05 0.05 0.05 0.05 0.05 0.05 0.05 0.05 0.05 0.05 0.05 0.05 0.05
0.14381040793415997 0.3963489183587374 0.26170704742504725 0.18354530512563122 0.14900821851620713 0.15885104927931482 0.18113158854575057 0.28772628182756055 0.3406085347400404 0.3239345033740002 0.3797700242203166 0.38726432317883985 0.12057662096521153 0.1957734989336341 0.2468077426228226 0.2511684937276297 0.34314455932089877 0.1612718980494591 0.164046457661652 0.2781402574724122 0.15154218938984965 0.35917863486785495 0.22987870229437507 0.16989535185465288 0.3120782178622177 0.2875286324470375 0.3204669747171839 0.25487009162219043 0.3227169469208663 0.14186204142401 0.17538037866112954 0.19104443648623465 0.2677295631864719 0.3422023334757598 0.12531257148865213 0.31557886013173786 0.13130763236357795 0.19417571469176492 0.10675110366299809 0.11980216313125172 0.17120983078654617 0.3389321424942039 0.2325891477892317 0.3108018817685103 0.388571858762942 0.37768011074572483 0.3086669079357903 0.1754591416898641 0.3119427104868884 0.20967507695982354 
0.5131944014988186 0.6827976681763632 0.3639706890630169 0.7405329311119484 0.2580893656832323 0.3209106949809641 0.3764884991496627 0.6361230723266907 0.7126329114788496 0.6939780013790494 0.4661816093062554 0.3134265706401821 0.8146645264719828 0.5104123704288527 0.6888311789273159 0.3852870285402608 0.6647523693120976 0.5365193349720515 0.6248813275181966 0.5185579593571737 0.7880672498999592 0.6045880130966793 0.7167999727535068 0.17212317643801203 0.6089947962763699 0.32160474519297083 0.49852359332407953 0.23084251083357374 0.19407735993791742 0.5379398197440595 0.7104392739938844 0.899661949506294 0.43953928427679406 0.25404169225012285 0.7854012129395819 0.3240756927684598 0.4970207110083607 0.16595177241115336 0.5116928986777776 0.4096872326037822 0.5743885087917789 0.8018283065801662 0.4120498663169081 0.5490038095626573 0.5888737650473418 0.24786361053373934 0.46649855950954683 0.3109481382151101 0.7117868144120216 0.5220202041750671 
0.21079119759720388 0.8692775481071793 0.20965583676443192 0.9199230376024763 0.16388848947190518 0.32044987584833673 0.23563916801042495 0.9465424824025537 0.9435322886085816 0.6449680551520905 0.6688576398788313 0.0862337122361115 0.9487920631427892 0.8361873463803141 0.9054413888123177 0.17438751360024124 0.5185846012043068 0.3798834320978403 0.3035069881781574 0.2630609837474593 0.9348080124905799 0.9249082484332479 0.8088992187251485 0.05669235304566799 0.6100517680452877 0.1637559505496175 0.5747575783300769 0.14971788620038368 0.18185794430896618 0.6198169276263116 0.30070894888464306 0.9742278714562039 0.46040944334566003 0.0848434201928965 0.9209594058866934 0.5094609557198958 0.8051284598533015 0.04708319351823452 0.5941427560175543 0.6808226672696952 0.8112817375139171 0.8028242592669764 0.5969237058777426 0.8080607867808233 0.7671600918793305 0.15123063004749127 0.6886990559865547 0.10708523389905114 0.6814683000249078 0.3718422611407504 
0.16414399890230633 0.9152535463044823 0.5114642801498789 0.8820593906966332 0.0872671796775957 0.2829023959690548 0.19729318251245137 0.9617328437727224 0.9826666325535769 0.36540847668671206 0.6457687403034298 0.045876392496722845 0.9339177475416967 0.8123642962948927 0.9577945013015317 0.3431796089839961 0.5032338866968367 0.46472365941729765 0.48419079885016086 0.4157557068329741 0.8782798487073168 0.9726548888421319 0.7757824670831147 0.06623537961622519 0.5375484269828729 0.13950520759299662 0.2855916717060905 0.19970398422937824 0.2307219071085157 0.6682434186735486 0.11258945029014664 0.9892154091186727 0.7487629162537475 0.1482675980514181 0.9194681257092304 0.39135179557191413 0.8978583607155641 0.024447215200340208 0.5983107616873939 0.9005505539761005 0.8486269043850527 0.6872774388423281 0.8572755033339738 0.8794973084169996 0.8967438822778975 0.3095736729229863 0.29403898897252745 0.13357013175716023 0.7288039799244509 0.5787131017699979 
0.17152664340257712 0.9156310191640882 0.6674722516955224 0.913093280759816 0.13506271951641224 0.35820385619917244 0.32108509503204846 0.9715645512145505 0.9655367006684402 0.2278027113973708 0.6691037472218433 0.03767503718245931 0.95626934253448 0.8433035025923284 0.9291689792235496 0.5844014804238786 0.5247694242398687 0.4595820458772525 0.6147101744694189 0.2549086611560814 0.8776404198288418 0.9670030460135635 0.7219699223787719 0.0229753163699166 0.5891858782883418 0.08736534797821834 0.4240491684309371 0.19356097540193734 0.2603993032181445 0.6702064235516303 0.08247604548396514 0.9880690786064533 0.825743698514421 0.11913012203455722 0.9153247977105609 0.3682193603895034 0.9515881085408898 0.02483742810906479 0.6568739040137757 0.9436775672586561 0.8488427925585653 0.7708280770656929 0.8492652960212673 0.9273034709028596 0.9238431988040093 0.2293401276624626 0.518558734283137 0.11881533533581932 0.627035074584754 0.4624180518424004 
0.16198347512324135 0.9183508195724324 0.6561453417506772 0.9458360853149619 0.1328643012247646 0.30960817387717404 0.22717278230219773 0.967382946113644 0.9776805461911724 0.2782367907298945 0.6604355528123943 0.03369617075885384 0.9501886549438469 0.8068041675151997 0.9315413056670578 0.5725202680599074 0.583266013968148 0.4926433896559878 0.6241444410972611 0.16453264679448512 0.8628063585474616 0.9755624202063773 0.761000774846049 0.03925228304810136 0.5607248343910953 0.07144080967127953 0.33126180473140515 0.21698636893366718 0.2728128554169207 0.626722224365079 0.10786858518966036 0.9902312012235395 0.8461974928317103 0.10097562593843612 0.923815136071286 0.370260661922028 0.953430723604134 0.02302667389894656 0.6449067219273394 0.9490714151530422 0.8678058545994863 0.7502963329642713 0.8572992841200434 0.9188981536842425 0.9364366239815143 0.3315649829722605 0.4125380135854134 0.12320983849356712 0.6010272087501051 0.5200586344286504 
0.14707265220531276 0.9181184869685984 0.6458500774174881 0.9355168478025965 0.1388647182379542 0.33363694527054705 0.24900424905556381 0.9723404215103978 0.9724534501170123 0.2313129823068766 0.6609548047452825 0.03170951054876782 0.9400404109162125 0.8000318366145378 0.928412014751666 0.5995064832581104 0.5548921986889083 0.4558665390212634 0.6264052770609841 0.18619103102458096 0.8581796151661963 0.9753424819528717 0.7450308842609591 0.029680106460508542 0.5530125983373738 0.06932192967220194 0.35416102928939447 0.228604672559493 0.29509112981878244 0.6285821570131833 0.09402597104343077 0.9899235540041572 0.838707162814539 0.09630017438850205 0.9107191947522438 0.3774768520226523 0.9518959862926908 0.023196239960416337 0.62561475812346 0.9505515055191793 0.8648600521362438 0.7612059180771025 0.8614737744941764 0.9257997847229823 0.928293676503762 0.3750239691872705 0.42080648490501 0.11526117611140456 0.6049971096682337 0.5252779685885075 
0.1537447269538268 0.9165389934183886 0.6493564916491772 0.9367954049144287 0.1371660397606106 0.33410654057732886 0.24481323208315459 0.9735095425270028 0.9710775495944152 0.24791784607185807 0.6629596726211876 0.03326724850028493 0.9403165221845438 0.7952702725041151 0.9325642783261894 0.5822541417523698 0.5743995918782964 0.4731247950208955 0.6463615765434089 0.1806514126578576 0.8532750450579343 0.9747980911542823 0.7437168156789028 0.030602691178017227 0.5476775387303955 0.07171646269573984 0.3577811920313057 0.23544308668552094 0.2794875336030306 0.6253067625136557 0.09772363822800656 0.9901650077727947 0.8437628364557541 0.09654691094247551 0.9094916257060175 0.3801329362287684 0.9525976149565584 0.023491976200109174 0.6320159862347732 0.9508506515749208 0.8588834062995195 0.7954472959407575 0.8619380904959774 0.9227577093993438 0.932410373993744 0.36752741150125007 0.4070013073473238 0.12481983251026958 0.6218623036187081 0.5311292835532173 
0.15234631210366367 0.9173298229016815 0.6352590133886776 0.9385280129694871 0.13913203371477006 0.3372468996758459 0.22999636576219443 0.9730544416089256 0.9702138524454943 0.24006267576001636 0.6600215079176334 0.03350788554351952 0.9401702886957973 0.8002194832756182 0.9381065399265355 0.5812786238506586 0.5803147900447163 0.46127028719986013 0.6465860098837828 0.18816539388436693 0.8570074789570833 0.9746674928687634 0.7458131241648304 0.028227523708890565 0.5502891584887819 0.07021526859590482 0.35825617771047413 0.2351763686263287 0.27789496435223887 0.6246396639465708 0.09773957280466428 0.9908909354683116 0.8418625041317941 0.09044920065134536 0.9077326994718851 0.3793126287314748 0.9544816268070654 0.021514122326170344 0.6279571381430289 0.9504545118317126 0.8607526162379977 0.7921611259050831 0.8598811060041885 0.9219928333606674 0.9321127369602619 0.37028603845425156 0.4083958138847414 0.12053397921520105 0.6081326147586423 0.5249943547886404 
0.14896788851061904 0.9167369680816643 0.6373850885201099 0.9369034458199795 0.13806193193232447 0.33763212540649734 0.2285626623943295 0.9732435755505071 0.9707856555202111 0.2321828790315892 0.6619992930424426 0.033341542724074066 0.940207090675759 0.7988291712168393 0.9394709642119935 0.5793014226366755 0.5777151444917307 0.45887456974508806 0.6473551035522176 0.1881822126971187 0.8550477348795775 0.9748887973844859 0.7442431279268468 0.028874886473258046 0.5464159768661815 0.07095106876609295 0.3549822816095287 0.23859337784635096 0.27647145415985647 0.6279820279453968 0.09461254434807277 0.9907531992970915 0.8425721263927616 0.09066599399860209 0.907899273157419 0.38430423117752854 0.9531336291111592 0.02167373434514536 0.6288765003127795 0.950436567017232 0.8595198521668814 0.7940921513254321 0.8619067939596436 0.9222576008793305 0.9325000400700875 0.367168139254742 0.4038755356567461 0.12396070674270723 0.6135640560130216 0.5318727716766445 
0.15103912503839984 0.9165876132380815 0.6383300312452251 0.9369316505505894 0.13787665257421458 0.33869527775946134 0.22985927953610702 0.9730103422690678 0.9699657442281794 0.2310242849946859 0.6601755891953064 0.03343220955849703 0.940094903536478 0.8023586675912661 0.9393768722422684 0.578632791954478 0.5783495093534361 0.45952072134457106 0.6512196906925697 0.1897602967473441 0.8563405240864771 0.9746487870255067 0.7450895755042707 0.0279151124539381 0.5472836014769232 0.0712315630306173 0.36047227881826405 0.23821051616541547 0.27553956083345454 0.6292632759854088 0.09367937658649231 0.9908557347778278 0.8437948227228322 0.0896402593349978 0.9075675888436374 0.38269773856054917 0.953699153960663 0.021531031269651817 0.6304582600135101 0.950407053484942 0.8597701737465852 0.7935793672719953 0.8613882245957499 0.922313699023806 0.9329136121907097 0.36679995839519 0.4030436726059203 0.12477368527033743 0.6104978045281172 0.5327080727098223 
0.15095458483530283 0.9165870005563473 0.6396418856461099 0.9374676303681964 0.13824249999792615 0.3392466534235686 0.22994874067443713 0.9730994691664602 0.969953890908729 0.2313330635514344 0.6604336332432797 0.03336078248926223 0.9404787431131977 0.8033458976036142 0.939213854037021 0.5792830788918387 0.5808178807698207 0.4593094266939004 0.651731497459908 0.18880444220704706 0.8564939949310321 0.9747154752060264 0.7452639663998971 0.027741802788857576 0.546857832241727 0.07091865173652738 0.36136329159460895 0.23849697748913545 0.27587651286914544 0.6292148945555559 0.09374310813660269 0.9907975434775119 0.8442275071413193 0.08899963419737365 0.9079292334860878 0.3845307962320386 0.9535843095774887 0.021523264037580207 0.6307340000605547 0.9503399249440206 0.8602521650428528 0.7939067496377048 0.8613765660553224 0.9219187083644935 0.9331709446887043 0.3664017079330413 0.40154861708027145 0.12474731057824501 0.6097570998223407 0.5336479207274213 
0.1502484133556501 0.9165925527973625 0.6396172055245488 0.9375571815714286 0.13775915344321285 0.33986423623545853 0.2299096074304367 0.9731047068248138 0.9698715442409241 0.2315594055439556 0.6599181696275115 0.033299613055557835 0.9402268731093268 0.8034623419815297 0.9390616381685895 0.5782263160802376 0.5815509931595872 0.4592488190993069 0.6520085135866166 0.1894362287555426 0.8564621346645187 0.9747769893794127 0.744998030729653 0.027648045177001514 0.5465082119791235 0.07086456224444172 0.3618186015705758 0.23864411808131789 0.2761543872964461 0.6289503993643901 0.09377931319360201 0.9908137159081594 0.8443925526423268 0.08865845355981801 0.9077701373962345 0.3845910712592287 0.9535749760782859 0.02151037323669262 0.6305919353720105 0.9503404871735297 0.8603359812852013 0.7937187410155127 0.8614534434529237 0.9217985060038535 0.9332168795642992 0.36706049556368836 0.4005655226252739 0.12483838938382466 0.6093216528307601 0.5354801856097507 
0.15007290744101798 0.9165644850889628 0.6397690115319975 0.937568596572696 0.1378164187184921 0.34017594298544257 0.23039211506580282 0.9731615408830278 0.9696981057977363 0.2316184897329055 0.6599363438169487 0.033298897978490824 0.9402399774323881 0.8037571162540901 0.9390276999345346 0.5777835404986694 0.582063220033007 0.45891217056639155 0.6522060417503046 0.18992832941649435 0.8564038300233926 0.9747869875697167 0.7448583708933629 0.027441323068168537 0.5464088279882054 0.07084111619701358 0.36287577353062356 0.23885209272475247 0.2759903015938353 0.6288181682038032 0.09380129901358165 0.9908008798091181 0.8443750441629152 0.08855188754810096 0.9076386419207291 0.38504453127031263 0.9535624484744721 0.021501367994059894 0.6304845762827549 0.9503415116765629 0.8602900634558235 0.7942249552995375 0.8615057673278906 0.9217286605080185 0.9332784182199673 0.36674024994748533 0.40038576196138675 0.1248839999806747 0.6094097397745886 0.5357692327178745 
0.1499587155402713 0.9165493730133173 0.6395974638729068 0.9376549097652261 0.1377117703192389 0.34032019161516786 0.23020602690773273 0.97314430028483 0.9696631844072179 0.23178789769872019 0.6598358323454891 0.03330727457375417 0.9402304276798675 0.803831913957265 0.9390966354856134 0.577397092938859 0.5827371270980901 0.4592119114745702 0.652317538952169 0.190311404327343 0.8564154173594026 0.9747876470759615 0.7448620692631547 0.02738580785799218 0.5463908697267109 0.07084017985302879 0.3629708722738922 0.23892440437304935 0.27586893522654704 0.628643806749601 0.0939286658159377 0.990811118018907 0.8444343839699713 0.0884410758914143 0.9075873015917971 0.3851161382317764 0.9535864880684759 0.021470713554783895 0.6304319145115841 0.9503328668038188 0.8602538908162375 0.7942099844678935 0.8615066231441734 0.921605855444908 0.9333058027840534 0.36656484332469735 0.3998221086133885 0.1249995001025155 0.6092042913309347 0.5361474652801789 
0.14981302559265233 0.9165572305765909 0.6395576770947918 0.9376481830485602 0.1377112118880733 0.34050101490710244 0.23027882955764734 0.9731413825210389 0.9696290498157912 0.23165535018229488 0.6598351476059842 0.033304774448150325 0.940237080609118 0.8038969146288087 0.9391164587251352 0.5772198129925056 0.582817048655853 0.45884968414126304 0.6523005641014049 0.19053595784905972 0.8564400092179096 0.9747879464523186 0.7448077651932563 0.027330984442544018 0.5463692210565273 0.07081493869606265 0.36315175812250683 0.23898251828280115 0.2758031041129369 0.6286211836301117 0.0939211452440052 0.9908085334568821 0.844424831939832 0.08839448722904805 0.9075486252676779 0.38524079270224587 0.9535756659044732 0.021465711622166636 0.6303508391214317 0.9503270388649616 0.8602356799776864 0.794164562504723 0.8615276383674839 0.9215924751522359 0.9333064522053214 0.366370025864437 0.4000726424218412 0.12492051396572781 0.6091847368566512 0.5363234759225087 
0.14976716161179027 0.9165404003143739 0.6395969433387575 0.9376615689115718 0.13766439834234215 0.34045783326862766 0.2303423411909912 0.9731327883416606 0.9696110190846564 0.23166851850129871 0.6598268130553581 0.03330724071681121 0.94023563938799 0.8039599633005615 0.9391140683479569 0.5770456308982808 0.5829434312504072 0.45900628749392725 0.6523344826574677 0.19065551737321787 0.8564112007124051 0.9747924069998586 0.7448279561594949 0.027307131625800084 0.5463644899604267 0.07083207689848324 0.36326575447678255 0.23901793255846782 0.2757157144914114 0.6285961880482648 0.09394014111896508 0.9908079486248431 0.8444558429002073 0.08837858742628818 0.907537002109263 0.3852692585363304 0.9535776302106607 0.02146502942814446 0.630362991918021 0.950326786279301 0.8602100456673785 0.7941580440243272 0.8615386166444693 0.9215722461501278 0.933325222552128 0.3662681676512286 0.39982398889099324 0.1250282300365221 0.6091488037879473 0.536442526403846 
0.14977015796717272 0.9165448149428097 0.639585139399367 0.9376743736524046 0.13767533264025272 0.34053782215332734 0.2303697707241941 0.9731276122004859 0.9696001235943564 0.23166942744182825 0.6598119069300158 0.03330614459984315 0.940243866760334 0.8040053696192323 0.9391083182983391 0.577064249829161 0.5830188485425052 0.45897441935783895 0.6523410121739532 0.19073263146643735 0.8564459437564339 0.9747868364827297 0.7448285714019601 0.02728514926114591 0.5463761829441842 0.07081898362200442 0.3633321713001758 0.23901824352801931 0.27574193050289353 0.6285682328384719 0.09395894588272183 0.9908075318247046 0.8444630983029665 0.0883618887871744 0.9075309591207699 0.38528688716561404 0.9535787478375042 0.021461951617324015 0.6303465312918688 0.9503234226823566 0.8602132969078512 0.7940920843122097 0.8615384751761943 0.9215570213773598 0.9333184227182376 0.36621098890437886 0.39989135708854034 0.12498756172735721 0.6090716090597316 0.5364944430497983 
0.1497339489214061 0.916544042122719 0.6396108009078632 0.9376788221210227 0.13765949776128483 0.3405309510555018 0.23040729848370908 0.9731266090222604 0.9695964034094698 0.2316929559442303 0.6598170136537272 0.03330521117049626 0.9402439934370868 0.8040021122361983 0.9390989317673439 0.5769885658128351 0.5830538883227043 0.45895847974990206 0.6523353938583792 0.1907472770851444 0.8564303217225829 0.9747911342577268 0.7448242300299829 0.02728201647217897 0.5463664016518092 0.07081745090806471 0.36335783844108344 0.23902871128701872 0.2757113343773034 0.6285516882362616 0.09396969932724618 0.990805927195182 0.8444695884204998 0.08836030920550658 0.9075277323896422 0.3853070538609478 0.953573812136667 0.021465587617853707 0.6303361987024564 0.9503235367259035 0.8602081166316521 0.794095350921368 0.8615425166110664 0.9215522250000978 0.9333243662124735 0.36617775946019226 0.39988727811429936 0.12499589185318567 0.6090980704696356 0.536554068356758 
0.1497288916583622 0.9165425640201408 0.6396012202301176 0.9376838474629867 0.1376575398988869 0.3405349211588161 0.23042310966379617 0.9731245855826416 0.9695906218041555 0.23170076716238416 0.6598114917479333 0.03330571133372689 0.9402423293602173 0.8040211079219355 0.9390960358483051 0.576982641799624 0.5830804852484803 0.458994441313582 0.6523305003649272 0.1907865792994651 0.856433270448245 0.9747902362510746 0.7448280948251153 0.02727298232706241 0.5463744639193985 0.07081746742289372 0.36339063089056073 0.23903045947308058 0.27571783289201734 0.6285353915668745 0.09398067814007068 0.990806192138171 0.8444691719215174 0.08835618492281624 0.9075226317784374 0.3853041765414569 0.953577376678207 0.021464027574411782 0.630330205793502 0.9503233066539336 0.8602048395383082 0.7940759725800224 0.8615421653249722 0.921547164262456 0.9333220121363526 0.36617087240576107 0.39985312346214563 0.1250015218061426 0.6090636268898807 0.5365562985541207 
20
0 0.05 0.05 0.05 0.05 0.05 0.05 0.05 0.05 0.05 0.05 0.05 0.05 0.05 0.05 0.05 0.05 0.05 0.05 0.05
0.2041009014399961 0.189234339624132 0.24241935351012486 0.29740346786084515 0.1980054864318665 0.21035007490535265 0.28243536466345304 0.2694818085123766 0.2368321693646335 0.2702325575908297 0.3933175901879826 0.19044259849038053 0.34504817569259066 0.31316249275445107 0.2961586021263056 0.36710612983060764 0.13724694605174503 0.1520513553961059 0.24686129781403635 0.12363964295138294 0.28202936612568735 0.39309882617645087 0.27939551059798107 0.3616825893549469 0.36711548541522987 0.33980188333671113 0.22136514650248396 0.32806916165128963 0.11114270223261964 0.31637608773048376 0.3429180083004718 0.14070656398019624 0.16047744237467995 0.2521142540339438 0.10383894991750955 0.17306982310732485 0.19911342931904036 0.14154759329085906 0.314350651111553 0.16955125998683723 0.38635078807787726 0.14048942376034546 0.32270492270306894 0.2575552277599711 0.2204462642203504 0.37513104824921695 0.2870810373390881 0.33775586537627417 0.3067959886149278 0.13032464289499301 
0.6291334059889626 0.6940206153949862 0.3722547190029384 0.7517989443008363 0.344570900487018 0.23475271778100498 0.493337795962968 0.6079397498289305 0.7644087783047527 0.631739635300213 0.4593150394896169 0.3954535232032127 0.8478726337553512 0.6688651151145679 0.6031388145713722 0.25301143437966583 0.44077514369269416 0.5055503026189735 0.5797617917488296 0.2741222966189741 0.8965909734773579 0.6934171889135364 0.7763057931164126 0.22515462263819833 0.611815924110885 0.37851878492874397 0.5114753543618127 0.2708515531455743 0.19081363503375579 0.5708252090252175 0.6015072502102383 0.8028362300155406 0.4220529907187119 0.23082824694460402 0.833469021608377 0.22150850208109943 0.46956559746412635 0.33866468894716695 0.5607403346200559 0.5065131796534738 0.7049307428301649 0.7641950696621012 0.4516599395416973 0.6488813446152827 0.51264626508003 0.23592164184122683 0.5396567064408659 0.3495912478572812 0.599314963891885 0.3554830949406329 
0.3038149061026264 0.8702995828257731 0.2944575881804782 0.9229713636138613 0.196101128025704 0.2880543272151874 0.20291405589696357 0.9489294356322938 0.9648875424945771 0.6571149530776292 0.6751067714050851 0.08128179162841122 0.95694940474267 0.7997002939772704 0.9102155446691385 0.2522844049889979 0.4955204247823058 0.4839912606946487 0.4163577558661635 0.23695917722302268 0.9474890620776011 0.9206117418087667 0.8315373875433743 0.06343316817481909 0.5724930732094893 0.17586706574156857 0.4909448000700215 0.11574350487905845 0.20875384992001983 0.6037755766896244 0.45147776377291177 0.9711022385373024 0.5267007594966724 0.10141887661839084 0.9237620279345635 0.5130716709160643 0.6965449528196195 0.051853120258014834 0.619029346093087 0.6945649725258762 0.8319536426887587 0.725478982645702 0.6052615509662153 0.8174703054880503 0.74230347537868 0.225919463220364 0.5545591741535001 0.10366136042496438 0.6771907853861487 0.3367682634972295 
0.16515715764336336 0.9209100872390068 0.4319367175329268 0.8853965060905252 0.08725996116016825 0.33898899486575274 0.22719210158104097 0.9649970411823741 0.9827721888177805 0.3472724100369694 0.6399873312593243 0.04751786543837887 0.9364222624403602 0.7849839757208973 0.9376708348694203 0.2841066771894672 0.5046219309740477 0.39415985548437404 0.3738281091352451 0.3905226065795336 0.8820234942804188 0.9735530837320099 0.7454294232035675 0.07688057063386401 0.5416785400935156 0.12625164475324493 0.25619796122300825 0.18944520183157196 0.26402166140351174 0.6627445918733808 0.10710290500811566 0.987846929797648 0.6827239246648402 0.11360591545633904 0.9093810398806056 0.37653799802118587 0.909371858940124 0.031003501287977967 0.5824997190072729 0.9061788007017604 0.8568638354885207 0.7089177253526971 0.8062035284034557 0.8736661494505591 0.8595747210663776 0.32038894775080207 0.4096758566569979 0.10022139190560639 0.7050546517572587 0.5832076623276513 
0.15874612355399897 0.9127715474397167 0.6667849216553484 0.8990019966249005 0.1338240455486131 0.31794163205858683 0.3050257882127098 0.9724463926902362 0.9651111689031968 0.2502524679352774 0.676729648417171 0.0405692090710183 0.9527013128046309 0.8349685470479222 0.944706746763456 0.5336238854912805 0.4699062867329558 0.47278386348322593 0.622781506311528 0.27201540698726495 0.8662448135065196 0.9704049479265361 0.7278331285571935 0.02480269233550459 0.5641758701504629 0.10199293915087482 0.42590801677053647 0.21486081950838784 0.23908345386445315 0.6659665350350953 0.08987996879801734 0.9882367807531174 0.821750952717262 0.15572351618139868 0.9134874455211472 0.38216123361685356 0.9405062964993743 0.025095673924485393 0.6588895267357158 0.9449312055424633 0.8437002710307927 0.7973500254402246 0.872659872185448 0.9303561409064539 0.9305948776514226 0.23623788301244228 0.47536564572203677 0.13377999690438622 0.6804211004582793 0.45625801541462746 
0.18457356926391438 0.9186451978796302 0.6381042510659687 0.9452311931875838 0.1356887552186987 0.3209313558393236 0.21857190956462677 0.9663819776533357 0.9765074095505486 0.26065650334009133 0.6546258706644547 0.03470446722128947 0.9525358708644326 0.8092107679907077 0.9357744054013057 0.5942616773551442 0.6069268981300635 0.5024893397207661 0.6241914690021069 0.1854405081832071 0.871181386272966 0.9727535920947737 0.7609041222473759 0.03473233700070086 0.5843662076846209 0.0718915875326884 0.3250563933544063 0.2007014030503764 0.2664338970218779 0.6336863688060144 0.10510442331189607 0.9910733750562382 0.8450733064209731 0.0944949315493638 0.9201090587969476 0.35335252974359527 0.9576286820883828 0.020650046362951268 0.6419291200926192 0.9485457605761874 0.8683442488980692 0.7416945351581847 0.8435173686293941 0.9176340745229945 0.9313767327001339 0.3210725979986578 0.4144412718109024 0.12054945963870478 0.5783388080141783 0.5036654548933891 
0.1392769129971089 0.9187052530621467 0.6524098893503844 0.9341956548133724 0.13891206233293676 0.3339855148220246 0.2466859789214424 0.9721272174434806 0.9749494724666582 0.22494146120759898 0.6674497118326553 0.031771263864212 0.9423453480812328 0.8002657994968009 0.930474467766596 0.597566852794575 0.5347289906938949 0.43670902518593574 0.6183783955477004 0.17026635957377861 0.8575370383202747 0.9756723712175862 0.7427271702326055 0.03385885779221207 0.5487443233302706 0.06877982200141533 0.3477889134789233 0.2319018631961829 0.2943507152711361 0.6337384223604678 0.09112705994811482 0.9893877073226981 0.8388094968436197 0.10019271669212845 0.9165139620201438 0.38530222533378133 0.9497142930156566 0.0242920255857604 0.630647740516861 0.9503891663987295 0.8637879895803409 0.7621090806507883 0.8641619870982932 0.9274884534398901 0.9299966668532902 0.36517515310047016 0.44840746121649044 0.11200578280366026 0.6154833070232792 0.5257788838710057 
0.15851990271599836 0.9158670072307404 0.6504446913840854 0.9363112282648284 0.13510822062327946 0.3255289772712235 0.2457980503601798 0.9731116506310918 0.9709706238401964 0.24711780614750267 0.6595490343436091 0.032963220145756075 0.9391062578018551 0.7980844203693429 0.9313161300091749 0.5810150235329153 0.5729385925479648 0.4843166975607187 0.6486754705784743 0.18248863991480535 0.8529258677764777 0.9751239776169475 0.7480791541960987 0.030074258209266472 0.5501225207081042 0.07304272169306777 0.3598098146737873 0.23214772580065496 0.2776839592935787 0.6274706642073813 0.09638923374930478 0.9903917960822642 0.8446687271669205 0.09697012362595012 0.9094644284545855 0.373493737424038 0.9532915916989586 0.023288482523877278 0.633392931936989 0.9510062672367106 0.8605329099742065 0.7917295408395755 0.8612929366575502 0.9233193509188009 0.9327852548731426 0.37462791399841955 0.3877608874607077 0.13055909426722292 0.617383824434737 0.5302905680519746 
0.15433965479496758 0.9176310008809931 0.6370824324247679 0.938646939177405 0.1416075316907967 0.342571005450861 0.2311966964924979 0.9734495622980206 0.9704747978225627 0.23985053124001737 0.6613527301117894 0.03338244327258125 0.9410590354778327 0.8010704287082316 0.937437680616312 0.5908531468718374 0.580065298992592 0.4600676233717089 0.6452835257657462 0.1848858303440652 0.8585937798960228 0.9741780074766847 0.7442404384353497 0.02840525543211613 0.550790813139091 0.06951216822982852 0.3586372722870972 0.23448937387381222 0.2829703318976035 0.6251606952051924 0.0974510300042186 0.9907189333668122 0.8416460463527173 0.09083965057063786 0.9087304045213885 0.3813866300867936 0.9542105669085056 0.02163083268213979 0.6288646043817865 0.9503793232705378 0.861168145680637 0.7919158945442917 0.8596667965082724 0.9218986328609278 0.9313978512028686 0.36949364131596835 0.41554303864555914 0.11761962810536095 0.6072411459725623 0.522695050087864 
0.14806416566430136 0.916870761061557 0.6380495384677678 0.9368798362626923 0.136806105040285 0.3357723143281252 0.2280350449743945 0.973276004528194 0.9710598686956954 0.23462503358313186 0.6614761828668718 0.0332867693619724 0.9397921345938974 0.7969385467887727 0.9391611941322939 0.5744832313400517 0.5773578115361846 0.4568183592044208 0.6476209484042247 0.18599151016671814 0.8541595484239026 0.9752371689162581 0.7443174034256979 0.029598210748699037 0.5457555742797734 0.07097838366194253 0.35337046292689067 0.2382556683690937 0.27444313518586433 0.627791287537448 0.09478554943634977 0.9907773497793897 0.8427400853375017 0.09103911349749083 0.9080808705053508 0.3831618053009651 0.953023911699572 0.021869362901558945 0.6288006404057401 0.9505146239433876 0.8598045285344427 0.7958474325845087 0.8618980338301991 0.922350114247617 0.9330888719887349 0.3690039629192945 0.40376078995294556 0.1240991912911457 0.6164466110108967 0.5338475783619844 
0.15120500171475676 0.9164232091872502 0.6374804560392566 0.9369273335563927 0.13840765441945244 0.33840288486949277 0.22976553719709353 0.9731136131853673 0.9697799843701368 0.23006156504134284 0.6603414728956403 0.033450134139591234 0.9400053975096357 0.803429224070308 0.9395659421636512 0.5806472121815347 0.5780195012599175 0.4618499479010198 0.6504628798001644 0.19083278370140802 0.8563577500384384 0.9745868809793564 0.7451337685359165 0.027549993935798406 0.5479555059070259 0.07138276684131244 0.3616692832246362 0.23810252571710627 0.27646600742920596 0.6292836306739521 0.0935820287311145 0.9908842342363 0.8432856273066346 0.08949712027242436 0.9074228185963753 0.38270747543091027 0.953942382806899 0.021351199729709166 0.6303793311163968 0.9504308297450555 0.8597486434535818 0.7935966924211358 0.8612464855912737 0.922397590404586 0.9326970297624824 0.36769038305591667 0.3999044297168518 0.12547660036794323 0.6086301154567705 0.5300777552181004 
0.15128166253849046 0.916708618500117 0.6395363152756085 0.937333054218335 0.1382389239671033 0.34021961734671874 0.22908203271010616 0.9731131597070439 0.970204899585854 0.23157224526991316 0.6604604222224368 0.03334139314624098 0.9405834105190221 0.8023108644370852 0.9393584954326472 0.5794063942598988 0.5808512536990821 0.45790383591679146 0.6519701297436276 0.18812787551112434 0.8566953534963357 0.9746668707665699 0.7449260195154439 0.028081397000245728 0.5464415257588117 0.07081635588899554 0.35964314722900514 0.2385045636060438 0.27592563457325653 0.6293099633827318 0.0937188597266959 0.9907939152489181 0.8443028097784449 0.08928362995329925 0.9080837927204194 0.3845812304077646 0.9533809625994044 0.02156458067443168 0.6307541666565644 0.9503173998215564 0.8602301659511081 0.7941824176811313 0.8615429529381211 0.9218228587486297 0.9331546991154114 0.3659724033080646 0.40368796942253826 0.12404216763410761 0.6109483915048696 0.5347514360800657 
0.14999908113199042 0.9165419555688885 0.6396842853941748 0.9374999453081914 0.13768634691200454 0.3391554433446083 0.23017564708332983 0.9731097647774621 0.9697629794109459 0.23117627602867227 0.6599325373610504 0.03331665335332683 0.9401488457041355 0.803814981737631 0.9390963311813224 0.5775381687221899 0.5809123222500254 0.45908119503798417 0.6519211686808748 0.18941888282197455 0.8562613604309428 0.9748330846059662 0.7451185408346596 0.027565800964329798 0.5467536089094163 0.07097193841003699 0.36256268818318604 0.2385640324346281 0.2755451100593983 0.6292083951242781 0.09357146955743167 0.9908237661940137 0.8443266567458445 0.08857293640682516 0.9077003172371845 0.38438045439606716 0.9536727658778665 0.02150160085473293 0.6306336328627405 0.9503663029834654 0.8603377179681544 0.7939917302777147 0.8613137925702318 0.9219807961901922 0.9333224408245466 0.3672711395679146 0.4000598896759753 0.12523408181695467 0.6092644734361229 0.5347661836337081 
0.1503878384142214 0.9165448487936074 0.6396931488630275 0.9375968552436555 0.13791469200612483 0.3403203530242249 0.23007101813056788 0.9731556448286826 0.9697689520275807 0.23152433698838437 0.6599489375304198 0.03329653060065652 0.9402898687180432 0.8038375337314193 0.939080938925422 0.5785227208720592 0.5822781988081235 0.45961911625593627 0.6522286031306928 0.18991898620567793 0.8565369351556534 0.9747457716649547 0.7449262364633813 0.027470896013220853 0.5463922868299379 0.070847103441615 0.36252050235414857 0.23886191226424083 0.276389994348091 0.6288376581881762 0.09381492082170893 0.9908043028544898 0.8444020348776714 0.0885825086307855 0.9077370479578218 0.3850968747599881 0.953555497241846 0.0214719765939837 0.6306219201370952 0.9503292281030193 0.860305568228687 0.7940489226669202 0.8615577878387957 0.9216476125058504 0.9332303750276494 0.366795970942274 0.3997408561270167 0.12495980994479952 0.6090442849232892 0.5356865750404294 
0.14991168926415166 0.9165888066521084 0.639686946869053 0.9376104173723248 0.13770024944813783 0.34049685557052023 0.230233554384267 0.9731544375382901 0.9696737699473651 0.23178000858718234 0.6598121798088152 0.03329407557482486 0.9402283020113744 0.803687182582729 0.939069718292152 0.5772415723686305 0.5825203816666777 0.45849744869480746 0.6523783312656939 0.1901053486916127 0.8564369817913224 0.9747959505344548 0.7447659568223657 0.02742243760526805 0.5463448101790264 0.07080503097619362 0.3629088501159447 0.2388711232793481 0.27577220731093716 0.6287270880084147 0.09385670821930658 0.9908078464414475 0.8444484645893537 0.08845406899278417 0.9075860510176368 0.3850900689437173 0.9535511164186299 0.021492932570606593 0.6303991380833454 0.9503334457012839 0.8602953525898193 0.7942845438152549 0.861493910673653 0.9216552152303641 0.9333214063420877 0.3665539856859082 0.4006313226807495 0.12478284526323066 0.609503159717163 0.5363685103728433 
0.14979929449996815 0.9165252924943429 0.6395991940648541 0.9376636355835253 0.13769118226862548 0.3402639693144518 0.23032945388348772 0.9731450571023726 0.9696088741672404 0.2316359447103855 0.6598522431140423 0.03331091883486169 0.9402215289771926 0.8040293416410248 0.9391161605655183 0.5771535282412231 0.5828291882330494 0.4592102457291306 0.6522758670651931 0.190544953992951 0.8563718673656724 0.9748000292011908 0.7448714062074668 0.027310957477614084 0.5464094047396308 0.0708538700845423 0.3633281928047549 0.2389974199578254 0.2757487073086706 0.6286377336014376 0.09390917887017858 0.9908102452249893 0.8444208253483996 0.08837506354365225 0.9075525809720757 0.38523559107261063 0.9536046672032045 0.021458584037950867 0.6304068026150226 0.9503335345197531 0.8602257721041856 0.7942488061125823 0.8615113998600912 0.9215982630623486 0.9333330077257646 0.36647106902106524 0.39947607439388505 0.12513127390444814 0.6090676236157738 0.536133916583597 
0.14983650532833667 0.9165539359161029 0.6395416667542809 0.9376626332432145 0.13769699057559293 0.34062690827809944 0.2302382768141352 0.9731333384199369 0.9696293176643688 0.2316720528691846 0.6598039626361094 0.03330257606756006 0.9402466202678205 0.8039222066878762 0.9391251700679619 0.5772317222610985 0.5829975477935185 0.458959083671153 0.6523597103447967 0.19066045616777055 0.856478866312771 0.9747784963318685 0.7448028763113125 0.02731609574540322 0.5463460580364318 0.07081071929388298 0.3631399569380898 0.23900482857082778 0.2758388794714549 0.6285848404350672 0.09394969821311497 0.9908093052351123 0.8444579299175647 0.08838420049462363 0.9075487111745919 0.3852734648571997 0.953566765099067 0.021459131713878025 0.6303552096827064 0.9503214950306655 0.8602276026238193 0.7940981159722432 0.8615514328058741 0.9215511446668542 0.9333024666509006 0.36627394720809825 0.3999665796879557 0.12492923541339246 0.6091076828569654 0.5365130819342175 
0.14971750331007666 0.9165454084108715 0.6396272765565223 0.9376632111695877 0.13765680636729707 0.3404980257015135 0.2304130490683949 0.9731322711284157 0.9695941397123957 0.23166354789758944 0.6598241079721374 0.03330567226746386 0.940238184956313 0.803985318952889 0.9391032931075518 0.5769286552535013 0.5829619303445085 0.45883971609127394 0.652339921042424 0.1906859972989398 0.85641081191473 0.9747963757027149 0.7448123937312721 0.027289823702639597 0.5463673805005296 0.07082253508063305 0.3633733675823542 0.23902114271406158 0.2756543318507651 0.628591566119529 0.09393741942677074 0.9908061052203281 0.8444622017021881 0.08836169362350849 0.907524604469321 0.3852956819330384 0.9535746970623821 0.021468720868668426 0.6303415420913221 0.9503262617789602 0.8602105611490972 0.79416431023662 0.8615325438866956 0.9215747206174515 0.9333352295785328 0.36620312558196194 0.39996862345286943 0.12499663296580517 0.6091723326609414 0.5365123874376707 
0.14975567485444177 0.9165367028790404 0.6395893907833844 0.9376862313194159 0.13766232477271054 0.3405064887340248 0.23038608648393816 0.973124758036085 0.9695940694208254 0.23168269286355864 0.6598099188407719 0.033307032659706755 0.9402419939809792 0.804043240260266 0.9391061389413875 0.5770321222823236 0.5830843989575368 0.459095230097613 0.65233552892115 0.19078248771108264 0.8564355061457926 0.974788634518282 0.7448443498139448 0.027274147012177015 0.546380511270551 0.0708250846562943 0.3633772826359282 0.23903065894377742 0.27573707200914205 0.6285468905734831 0.09397479140292384 0.9908076747560829 0.8444691959246922 0.08835383488445153 0.9075298182240827 0.3852975720208432 0.9535832481047024 0.021459344480298452 0.6303506381007945 0.9503234294793075 0.8602066401602797 0.7940795106758872 0.8615416427051668 0.9215446951852786 0.9333225134758067 0.36620262045580304 0.3997178227769715 0.125038369573555 0.6090182643519185 0.5365079677419061 
0.14973338708187264 0.9165486073011416 0.6396024516335946 0.9376798019087088 0.13766423175166803 0.34058419721085803 0.230410536842552 0.9731258368609307 0.9695954433827647 0.2316992383015672 0.6598116836745801 0.03330379842132561 0.9402468378227749 0.8039965569551402 0.9390964787571402 0.577000034581031 0.5830768353756928 0.45891181717101714 0.6523376574231099 0.19077010374367212 0.8564454224088548 0.9747884894940382 0.744812922334464 0.027278082672275637 0.5463631798935283 0.07080949045159757 0.36335770470800993 0.23902799944945527 0.2757274648701191 0.6285392487586003 0.09397730337094713 0.9908055335654707 0.8444704873929147 0.08835975006846361 0.9075248419662536 0.38531429792879446 0.9535699788734406 0.021465598537537222 0.6303232775068317 0.9503221046471929 0.8602092832055429 0.7940743025966798 0.861545727119096 0.9215464903454271 0.9333192066761437 0.366154501657988 0.39996446328369706 0.12496180898980042 0.6090944151995694 0.5365942784402744 
20
0 0.05 0.05 0.05 0.05 0.05 0.05 0.05 0.05 0.05 0.05 0.05 0.05 0.05 0.05 0.05 0.05 0.05 0.05 0.05
0.18061612539021427 0.1713381002453162 0.38645823574720983 0.1440274569202899 0.31657626503825365 0.3423194131690449 0.25494480855105484 0.16759684088566218 0.3657356953168388 0.1542023163667864 0.27220573603740983 0.25621512274067837 0.16996473251132116 0.12323458553683739 0.1326030212563868 0.23018841056138725 0.334836123465833 0.25545709354355917 0.3284153156907442 0.19620322254435021 0.10974269444662466 0.14149585515962815 0.20203654158677942 0.23783959400597493 0.13657795894463742 0.27170775509681255 0.14052742587532832 0.37672922920979157 0.16746499174128032 0.16481644178311416 0.22155020701465472 0.3697120756519706 0.11832731947641612 0.21557738150488664 0.17196264698752534 0.34318463690525447 0.23827924005935905 0.10128831720004022 0.24946875629150786 0.17354795127802303 0.13487165444588556 0.24311380592716933 0.3037196718739801 0.20225333251742902 0.10216292869769 0.19621973886576766 0.2161291758617109 0.32540853775317147 0.2523930204057925 0.2426162648926094 
0.5720584673691703 0.6448984573945494 0.36042571750827945 0.7402795538463253 0.3484113792396467 0.2898562365209382 0.44582479208344056 0.6342577667857443 0.5660971896067698 0.6442328100380995 0.4643212990923442 0.40754038212174315 0.7809197638396757 0.6019120732131397 0.552171255473394 0.14392950860033232 0.5317360554758326 0.3137985035255215 0.6784901994118218 0.5358659338659536 0.8457490703827276 0.6149667712009322 0.7553604957155606 0.14308324049692994 0.5805778446808698 0.3736122462875373 0.5921770589041746 0.3289020903688835 0.17299627493002606 0.49760230738074357 0.576026551850214 0.7998399509062677 0.4600529137435421 0.15684383649418704 0.6788555641516519 0.42424613222599483 0.43406947999742923 0.34427576714273517 0.5118881380562333 0.5035202372940744 0.6578929729667243 0.8591541345597447 0.4700567712694593 0.6289131613053781 0.7292719522168629 0.2565199640398297 0.703598041532278 0.2715288931093199 0.5024617195579951 0.5544091798423743 
0.25306643372807935 0.856881088727322 0.2753304236233027 0.9478542155588345 0.12555696721055207 0.27666576254413655 0.19012206421072247 0.9282237482291276 0.9198244040230459 0.6019736946130242 0.6265067593588961 0.07330919946106954 0.9576058078359192 0.8319955660754146 0.9382949801494739 0.2587798948087664 0.575925164630899 0.6204649592457785 0.48927806440467436 0.4534914487073371 0.9321516754456894 0.9270706749909039 0.8431741362980728 0.024948356561507987 0.5439689934024061 0.18665682941609638 0.5774883657438145 0.17378737266354724 0.20120020299574082 0.5769897574911426 0.46669706913470943 0.9776951562353245 0.5547485297547775 0.05761972695568708 0.9048851443723617 0.5628877407872794 0.6944120246665005 0.024011830889835606 0.5860936800490985 0.6526697015443821 0.8125425383429035 0.7663922895913043 0.596188636979773 0.7678906507405927 0.7659902897118713 0.15450619392994636 0.38288101475411346 0.22349245096477566 0.6609820468991994 0.5636570653031587 
0.18152081179722446 0.9225731316040148 0.41942541984227905 0.8982268956930806 0.0937537857599451 0.4094234118700996 0.25902927326920966 0.9623106644508852 0.9644559708263185 0.36221621788257713 0.6345096059522937 0.04703355577780029 0.9431665132464523 0.8374933427467977 0.9412881110368558 0.2775932130588396 0.5851632873935169 0.32314200270665905 0.41844582837435795 0.44810669568631156 0.9084535967741698 0.9652504326731216 0.767505399078888 0.03502725765160869 0.5346427240332166 0.1097838193301533 0.3955593523063904 0.20323051894525276 0.27078874534132186 0.651940303555955 0.1065910919871348 0.9874872096936419 0.7053751371131678 0.08998786657019742 0.8952515156331342 0.43217513616126774 0.9184539365970726 0.027943392851165084 0.5745063372786798 0.8904076777539092 0.8464779506104174 0.6525348980968132 0.8086200954522895 0.8526305618758756 0.8546047469721596 0.22981277700350633 0.5656589384733356 0.07619285587197352 0.6992667132368594 0.6405069083418052 
0.1313704518335069 0.9105249189584307 0.6971565487871135 0.9128559095615998 0.11517591801531098 0.29544183769933124 0.3582182572295874 0.9685586981433206 0.9575656166959001 0.27749551404029377 0.6690867924991089 0.0421110235913346 0.9492211408220942 0.8460093695087301 0.935227743569005 0.4569391397313289 0.5639445404521191 0.49008921580734527 0.634327254967149 0.31431481957123747 0.8541756752429306 0.9742492112445668 0.7492863809560014 0.019249535169401085 0.5534891027317138 0.09845894131575725 0.46015782660255106 0.22900938465520584 0.2154330495056605 0.6542112107566379 0.09883517783603855 0.9867376439277942 0.8413379458839071 0.1323906105866621 0.9086333156019148 0.4039941394509407 0.9466096742196062 0.028654320545050998 0.6534104759217126 0.9427282621344059 0.840806184368459 0.7819376131289665 0.8760460359130351 0.9187712819209278 0.937862699047178 0.22798470518480807 0.39596158816903626 0.15710601990501605 0.6871678638042571 0.5187965999260242 
0.1660130426621173 0.9179322164482351 0.6377550114984881 0.951636961418533 0.13576331623341398 0.34478753293354675 0.24244923187250844 0.965614733060757 0.97117454534019 0.281664022759102 0.6480462506656606 0.034790341683253165 0.9522802463098046 0.8267428368149712 0.9281146673572103 0.5999146403047539 0.6368517336344426 0.5359355487161176 0.6294341793274243 0.22602574465980665 0.8754015964041457 0.9713012094086487 0.756885457472699 0.02365841431908951 0.578420059771978 0.06815594786731763 0.36163404306374597 0.2104213871839227 0.29123841178036913 0.6122524855132272 0.12202183734123538 0.9906948034718847 0.846501759610864 0.08609041278371765 0.9151213614780952 0.36782800123805015 0.9601270738670744 0.019975399993158182 0.6373867801397584 0.9472568947669323 0.8665159508191846 0.7186145997961709 0.8500266137352497 0.9122433981583807 0.9274557749504688 0.3009291186300777 0.4116637852746672 0.11732939728239643 0.5453895232848379 0.5185500289731787 
0.1306253793183706 0.9202724703512848 0.6520872394361674 0.9372255336747439 0.13499413255758455 0.33990578381253744 0.2590566922259198 0.9716351101950341 0.9733364026661422 0.24544983577798307 0.6655275876646255 0.031626494932367556 0.9430860114995941 0.7882832434453356 0.925797796346683 0.5645090552194656 0.5600128136805036 0.41311957681152867 0.6203458848606197 0.18280927462340257 0.8549843438850618 0.976571594864396 0.741338387106031 0.03196776843619425 0.5411911595828958 0.06571098932860095 0.34860561612986035 0.2368123911383056 0.2842709801003753 0.6201721205717036 0.10024433528716674 0.9887212695934051 0.8400125233835832 0.0977770718786515 0.911476756439734 0.3951333602551739 0.9473022844004156 0.02586206189885912 0.6197159121387024 0.950066645908062 0.8624082685284209 0.7605128407882131 0.8662454850090361 0.9238613478070007 0.9303902527394817 0.3476231504617158 0.47957096344871253 0.10302285979577597 0.630490338039519 0.557439191075578 
0.14890682063592345 0.9145493514946335 0.6465325899427015 0.9384506446589672 0.13234760773321277 0.31849171333795795 0.2566868510587877 0.9722065641289767 0.967553710152612 0.2496331205941065 0.6591334406519226 0.03367639307780838 0.9377755738337573 0.8050849371369874 0.9309655718188347 0.5684285986620689 0.5813193095507692 0.5022874853297321 0.6444626244886202 0.2029060562181623 0.84997512265743 0.9753857961285146 0.7507526784900354 0.025814729802512912 0.5525029463534925 0.07422266613485815 0.37616626328680813 0.23604148138633452 0.2746970401519371 0.6198291091475485 0.10172948330231844 0.9903925221067567 0.8438221197317027 0.09381546485037695 0.9052938703727257 0.37573490521227015 0.9550242072484916 0.02283663192682551 0.6291244520854284 0.951100560062146 0.85706795763014 0.7850191557291587 0.8611607734778848 0.9223634155076432 0.9320908495762338 0.3682541733372442 0.3706325255405741 0.1379252035017261 0.6082250537154442 0.5298314742926051 
0.15492464956082772 0.9182345008802095 0.6348970229262184 0.939401531718956 0.1419524342897397 0.3488605879758923 0.2334943658806697 0.9727836529367037 0.9703979094382479 0.2438823631179461 0.6613401917819209 0.03353135528313099 0.9421821704634209 0.7986570168291254 0.9370830247118704 0.5917120132861228 0.5881396407594596 0.4585547684885598 0.6454638153824115 0.19247368446426158 0.8607044737521758 0.9734826187800327 0.7442563352563503 0.02765298568749212 0.5492100918878792 0.06828648161349447 0.3561637962949233 0.2363873008519466 0.2857765310320969 0.6202044067554211 0.1014869875178156 0.990546818524856 0.8419914426716838 0.09139077738688675 0.9079101982462898 0.38411470813089577 0.9535104867755217 0.021782220883810394 0.6260216994814564 0.9500021910325424 0.8598693411941775 0.7853376308043489 0.8612543232334763 0.9198841450154593 0.9299088794976424 0.35985002451234854 0.4284695167641754 0.11274077507563893 0.6075399331587334 0.5305280747995217 
0.14432399727185774 0.9168925771102232 0.6389159804785606 0.9372318151329331 0.13537330722005206 0.3327914862128156 0.23340780984083573 0.9728749688665494 0.9702594225731166 0.23684912769182173 0.661776844785495 0.033447266752805675 0.9395964501450477 0.7965347514787736 0.9382521163657271 0.5661308520790806 0.5780469145120434 0.45468546703412105 0.6464318367096641 0.18905704995057496 0.8525996591661563 0.9755566045832442 0.7448475009103822 0.02889994353817402 0.5462221050539674 0.07099564020319882 0.35703334159144695 0.2387585670739522 0.2703281889535802 0.6258756722841733 0.09621854055009832 0.990668485380201 0.8428454403048647 0.09069687748719253 0.9068701514052129 0.3831529910316288 0.9531325492308773 0.022271840744035296 0.6269261478849608 0.9505565509378036 0.8588946291641956 0.793965613229199 0.8616046786084601 0.9226350677554372 0.9332118605241944 0.36495059767981364 0.40852547942814404 0.12421179085133253 0.618724858193373 0.5357560668532136 
0.15124707071230925 0.9162384882372233 0.6367459426232179 0.9375339874180768 0.13847177089008603 0.3373399138374782 0.2314943391305837 0.9727855444670969 0.9695652312714877 0.23118231407827466 0.660513094684992 0.03358964350982573 0.9401345612906318 0.8045326398482322 0.939218238021747 0.5820643446960716 0.5803722680820813 0.4678564530503943 0.6493539852740282 0.19413843379605392 0.8564817311752494 0.9744266505135631 0.7461558517756424 0.026999298596936627 0.5484691804605365 0.07141144025672501 0.3625947902300239 0.23863726476831948 0.2780293412635009 0.627390781541989 0.09512162435018931 0.9908549168801459 0.8432134456165458 0.08951749207338577 0.9072031242685128 0.38283919201494243 0.9542122961766597 0.021295060941512785 0.6299578919132677 0.9503793208797422 0.8591774529893649 0.7904222064547348 0.861483373279055 0.921847955640448 0.9321671155461789 0.3662710248419067 0.3965203368721319 0.12612434305980225 0.605607515317627 0.5290729700461186 
0.1508647856447369 0.9169842309899964 0.6395768879343414 0.9373628745425882 0.1382109033419886 0.34140579868631715 0.23013404988018546 0.9729994295667257 0.9702869838646413 0.23295758889953885 0.6605415604142432 0.033319553689524856 0.9407363379605427 0.8007892702218666 0.9389376565209008 0.5790298014677104 0.581164074827227 0.45551510890567637 0.6517059128244114 0.18847650594695547 0.8568863202659027 0.9746181641163307 0.7445479169056806 0.028198150588038925 0.5461287600800202 0.07044725093887912 0.35845726904157266 0.23849153482274418 0.27610827231648066 0.6283727352885997 0.09446248856782206 0.9907314675802753 0.8443318520627847 0.08962694853215113 0.9078848136650726 0.38464553356271675 0.9531065451277225 0.02175838306092456 0.6298608535685986 0.9502735072462696 0.8601032403551773 0.7928797069912625 0.8617119496380755 0.921740378529165 0.9328464965145316 0.36433339561137634 0.40956673483495865 0.12220681690231557 0.6124761305316324 0.5365678295529799 
0.14933034973138296 0.916449389651689 0.639812156182727 0.9376172112106412 0.13742092444132253 0.3375351184988164 0.23148555692561867 0.9730323270727782 0.9695762057462793 0.23175955070888435 0.6601466624699339 0.033386442128468426 0.9400461215425856 0.8039853327486914 0.9388626554531513 0.5761567319867767 0.5807831072223198 0.46030968078608253 0.6513022679439328 0.18998203338489963 0.855700735663959 0.9749199162655544 0.7454745901307097 0.02742778503042431 0.5470672619727363 0.07110641513758795 0.3635429397699785 0.2386810075287346 0.2748469111889514 0.6287101669412705 0.0939596876403447 0.9908063823434631 0.8442051957095095 0.08860277412646253 0.9074842793698126 0.3841454510395134 0.9538172748980517 0.021567128826943446 0.6303938029071134 0.9504060115337081 0.8600625007295659 0.7937394897456509 0.8612030483905596 0.9220817287449388 0.9333397093482951 0.36700111005507857 0.39921118017015084 0.1258515224452056 0.6092728493891716 0.5338979841027387 
0.15068380876876436 0.916579519806099 0.6392754146330669 0.9376851813971444 0.13807118125200502 0.3405794737424961 0.22999723613815273 0.9730911242375597 0.9698410146279457 0.2318927865969286 0.6599697610205816 0.033312221583449424 0.9403584704272492 0.8036103467104795 0.9390487559683279 0.5795571348974552 0.5826754343420755 0.46051970342351795 0.6519979120099388 0.1903964461003165 0.8567599119755924 0.974664086468129 0.7450304856556224 0.027472168188377905 0.5464376126735548 0.07077348779376404 0.3618438046606987 0.23887036701703804 0.2771111114037502 0.6283901423083074 0.09420074471321956 0.9908014355220722 0.8443378048420143 0.08872021866958145 0.9077334866200768 0.3850068861209267 0.9535484905030045 0.021460193302260684 0.6304340502815472 0.9503045348173267 0.8602366353887014 0.7932073982768229 0.8616458963153041 0.9215069898501549 0.9330066483978816 0.36654071241841696 0.400109479637952 0.12460228680801227 0.6086151409658171 0.5355518796214453 
0.14967556202468663 0.9166426103549714 0.6397856573342818 0.9375596752617563 0.1376478876443436 0.34040572602569535 0.23059066492159935 0.973142242640149 0.9696835358795743 0.23199908789446788 0.659915601323318 0.033297911320998935 0.9402304621004451 0.8032696026651346 0.9389789704679204 0.576787626664854 0.5821602844139487 0.4576621159853927 0.6522260358564507 0.18993417739856341 0.8563206505119779 0.9748180221762794 0.7446749597590252 0.027488934009156564 0.5463085767436212 0.0707655800007906 0.362706885105103 0.23885176347502096 0.275499204319745 0.6286462865069682 0.09392319638334984 0.9907921262495001 0.8444098896424478 0.0885602131137392 0.9075266885805501 0.38503205224282205 0.9535011624255718 0.021557917995393763 0.6302110939732346 0.9503398572822455 0.8602377178580252 0.7942442690854893 0.8614845089050165 0.9217418095276081 0.9332997275971615 0.3662722101327018 0.4021043515288354 0.12447101380557779 0.6101795591508762 0.5364932286336335 
0.1498137132213281 0.9164868288115294 0.6395325042823449 0.9376997546471381 0.13767456319736746 0.3398266751268871 0.23046418530982735 0.9731205961894493 0.969590752717781 0.23171088496130215 0.6598890755216754 0.03333262479819866 0.9402025693728352 0.8041364579236683 0.9390991123908802 0.5771965351866634 0.5827999779251612 0.45996764233721704 0.6521358285181011 0.19069067154910938 0.8562922737866139 0.9748017539237344 0.7450250426557927 0.027287341751610822 0.546520977235301 0.07090770909656413 0.3634168573628675 0.23900854868270469 0.2757614781846222 0.6285425260601892 0.0940010100249975 0.9908128071383987 0.8443848643485513 0.08839667347099978 0.9075365059422398 0.3851116646803753 0.9536612266928248 0.02145318526193131 0.6304230446606467 0.9503407629362844 0.8601690666570546 0.7941036810646992 0.8614914374837601 0.9216051494662534 0.9333111545922586 0.3665350637226756 0.3988288374443238 0.12536503976168697 0.6088292315773021 0.5357032633582779 
0.14992700124055583 0.9165854722005958 0.639474967395231 0.9376561151298095 0.1377574664028692 0.34080549182725567 0.23018215743691958 0.9731257631008797 0.9696689731347242 0.2317372973183664 0.6598187821102501 0.033299562463107876 0.9402744907000824 0.8037559179192946 0.939114874640314 0.5775288061942404 0.5829637694064617 0.4588112508775379 0.6523288026349215 0.19061944225645538 0.8565575527050028 0.974757275342158 0.7447744736621104 0.027351150794282977 0.5463220182357992 0.07077067730122513 0.36283919796976394 0.2389797884549866 0.27601211583286256 0.6285342317808035 0.09400009564413116 0.9908061494967412 0.844443746715862 0.08843807948935974 0.9075608206853109 0.38525801832517137 0.9535395804371408 0.021467262552361432 0.6303016414621174 0.9503142122346072 0.8602339186850974 0.7939310533945549 0.8615728117853588 0.9215413553727545 0.9332456536055701 0.3662012418445846 0.4005291859489493 0.12470417386510284 0.6091791201804565 0.5365537441740985 
0.14964899503843646 0.916544096851548 0.6396783812737633 0.9376516105868024 0.1376246288766809 0.34033288621495167 0.23051946674604304 0.9731309274187157 0.969589181466335 0.23169918064251196 0.6598528939221293 0.03330986917455386 0.9402255935645519 0.8039335945325996 0.9390811242916951 0.5767558874262549 0.582825431046488 0.4587754930094314 0.6522970113763736 0.1906129918081979 0.8563414194936956 0.9748101460745701 0.7448222687463475 0.02730476379157292 0.546377456122274 0.0708356791430941 0.3633936829315158 0.23901679608046345 0.275539362362495 0.6285994570896193 0.09393367305958114 0.9908037349861762 0.8444519154522362 0.08837962547361007 0.9075122935844148 0.3852558993778751 0.9535777877684553 0.02148328091631095 0.6303297551916891 0.9503323140518233 0.8601941695264484 0.794207644786987 0.8615174945530869 0.9216106595092293 0.9333469950957514 0.3662078805962426 0.40007231555218625 0.1250257564452538 0.6093101314462526 0.5364424268305215 
0.14980870470450766 0.9165316751235738 0.6395476222588119 0.9376956614291742 0.13768201050087042 0.3404672745246799 0.23036364506048307 0.9731200364301511 0.969599220787864 0.23169202674443057 0.6598108023281378 0.03331048616177328 0.9402438128148642 0.8040632581569991 0.9391087140537804 0.577171354577752 0.5830933928378109 0.4592945857262844 0.652314441952914 0.19081149745367346 0.8564503051763909 0.9747813463457358 0.7448772249257152 0.027272260161320127 0.5464022150881063 0.07083025355873142 0.3633403385381764 0.2390263310994401 0.275815122192059 0.6285256511089476 0.09399717259146312 0.9908091074461047 0.8444597208964314 0.08836181178478497 0.9075350289450649 0.385270199545981 0.9535940618665263 0.02145382973396156 0.6303600681162346 0.9503227883741754 0.8602036283998828 0.7940167935633669 0.8615423392109753 0.9215376472731096 0.9333050644671466 0.36623732678362336 0.39958584646885315 0.12505854030028485 0.608922143534681 0.5364021276456553 
0.1497358559198369 0.9165585843519022 0.6396071468524726 0.9376716200696743 0.13767082442664383 0.3406203941581412 0.23040631098103076 0.9731268230401231 0.9696054910045411 0.23171526953180882 0.6598190491751472 0.033302212256184155 0.9402513328957215 0.8039344271615134 0.9390916441498267 0.5770180911737937 0.5830367718880268 0.45879278360090214 0.6523352264383142 0.19072241144695823 0.8564513345446164 0.9747874203733545 0.7447942824329064 0.027293303957672207 0.5463481772580306 0.07079950968155967 0.36328314178951904 0.23902071488754675 0.275734370374136 0.6285417077496245 0.09397693336642934 0.9908041154427737 0.8444680780962521 0.08837397375676632 0.907526696755981 0.385313250272056 0.9535594502419431 0.021471424989236033 0.6303090030325795 0.9503214755508591 0.8602124061352426 0.7940695651577493 0.8615484425512492 0.9215529922113889 0.9333126564776468 0.36613847264037475 0.40016789039096223 0.12490012626032829 0.6091716664179831 0.5366236970764857 
