# Supplementary material for: Comparison of evolutionary algorithms in gene regulatory network model inference
Source: BMC Bioinformatics. 2010 Jan 27;11:59. doi: 10.1186/1471-2105-11-59 (PMC2831005; doi:10.1186/1471-2105-11-59)
Supplement: Additional file 5 — Data sets. An archive containing the datasets used for the experiments presented here. [file 1471-2105-11-59-S5.ZIP › Perceptron5GeneratedData.txt]

5 3
20
0 0.05 0.05 0.05 0.05 0.05 0.05 0.05 0.05 0.05 0.05 0.05 0.05 0.05 0.05 0.05 0.05 0.05 0.05 0.05
0.23579869789054822 0.18321219941076394 0.16949315291412836 0.2395955292863907 0.3454570375103333 
0.49838232272387223 0.6157617687963317 0.4543246430158245 0.49838232272387223 0.6175568368448654 
0.5722635615195315 0.7304219939891148 0.3507459835809155 0.5722635615195315 0.7304219939891148 
0.4927679976860332 0.7585098543392228 0.3251021305734407 0.4927679976860332 0.7585098543392228 
0.47295003810057895 0.7282052967009891 0.31896988035686424 0.47295003810057895 0.7282052967009891 
0.4774489258536421 0.7202899032262567 0.32558868619155346 0.4774489258536421 0.7202899032262567 
0.4827287414828425 0.7220991080136222 0.3273291474600879 0.4827287414828425 0.7220991080136222 
0.4831461842083996 0.7242131525118255 0.3269309126239751 0.4831461842083996 0.7242131525118255 
0.4824194185638364 0.7243798716808951 0.32646589359428696 0.4824194185638364 0.7243798716808951 
0.4821455735466157 0.7240895741925016 0.32642923545808755 0.4821455735466157 0.7240895741925016 
0.482199749890895 0.7239801411336759 0.32649306730867866 0.482199749890895 0.7239801411336759 
0.48225894920661483 0.7240017930397727 0.3265171315857217 0.48225894920661483 0.7240017930397727 
0.4822655600383275 0.7240254512053159 0.3265123702694657 0.4822655600383275 0.7240254512053159 
0.48225727527939444 0.7240280930523992 0.3265071678118982 0.48225727527939444 0.7240280930523992 
0.4822540176967705 0.7240247822613234 0.3265065868693643 0.4822540176967705 0.7240247822613234 
0.4822545542465598 0.7240234804453811 0.3265073149128579 0.4822545542465598 0.7240234804453811 
0.4822552428538599 0.724023694865091 0.32650760118262345 0.4822552428538599 0.724023694865091 
0.48225533227105233 0.724023970050916 0.32650755403164794 0.48225533227105233 0.724023970050916 
0.4822552400154506 0.7240240057843961 0.32650749351818575 0.4822552400154506 0.7240240057843961 
0.4822552008747098 0.7240239689166124 0.326507485660381 0.4822552008747098 0.7240239689166124 
20
0 0.05 0.05 0.05 0.05 0.05 0.05 0.05 0.05 0.05 0.05 0.05 0.05 0.05 0.05 0.05 0.05 0.05 0.05 0.05
0.23472122164826378 0.2209245372398904 0.3854846063656785 0.2515690416311931 0.32613332810313433 
0.6094107200637038 0.6152517817100899 0.44499241648250426 0.6094107200637038 0.6231965085246752 
0.5663042740410333 0.771856078280677 0.3508621283299746 0.5663042740410333 0.771856078280677 
0.48247422734180095 0.7563199760749014 0.31607773609222833 0.48247422734180095 0.7563199760749014 
0.4689986922728186 0.72411147347329 0.3194457719115929 0.4689986922728186 0.72411147347329 
0.4787079020702793 0.718694960992197 0.32648825177708723 0.4787079020702793 0.718694960992197 
0.48357629626430465 0.7226041078492241 0.32768042612740783 0.48357629626430465 0.7226041078492241 
0.4831955176308329 0.7245515854303224 0.32681979859291027 0.4831955176308329 0.7245515854303224 
0.48227942798952456 0.7243995704427703 0.3263914813336213 0.48227942798952456 0.7243995704427703 
0.4821034965744624 0.7240336349678262 0.3264249042432901 0.4821034965744624 0.7240336349678262 
0.48221155411999594 0.7239633240902721 0.3265053682031363 0.48221155411999594 0.7239633240902721 
0.48226929088592674 0.7240065105324124 0.32652082972648366 0.48226929088592674 0.7240065105324124 
0.4822662288930735 0.7240295839817719 0.3265113328840486 0.4822662288930735 0.7240295839817719 
0.4822557253469051 0.7240283603419436 0.32650625901402697 0.4822557253469051 0.7240283603419436 
0.4822534971320399 0.7240241628678917 0.32650652809238667 0.4822534971320399 0.7240241628678917 
0.48225467954840023 0.7240232724136315 0.32650745111766666 0.48225467954840023 0.7240232724136315 
0.48225536281292297 0.7240237449390577 0.32650764692888745 0.48225536281292297 0.7240237449390577 
0.482255342612651 0.7240240179897365 0.32650754302036417 0.482255342612651 0.7240240179897365 
0.4822552225471328 0.7240240099171729 0.3265074829764224 0.4822552225471328 0.7240240099171729 
0.482255194578574 0.7240239619358092 0.326507484751582 0.482255194578574 0.7240239619358092 
20
0 0.05 0.05 0.05 0.05 0.05 0.05 0.05 0.05 0.05 0.05 0.05 0.05 0.05 0.05 0.05 0.05 0.05 0.05 0.05
0.2194776779337811 0.10055453604766569 0.38258891222769664 0.24398482937269309 0.15147637046561124 
0.6487846907023838 0.6080100848299747 0.4748825264364121 0.6487846907023838 0.6196280193290196 
0.581792718840341 0.7854256297141198 0.3525132579922079 0.581792718840341 0.7854256297141198 
0.47991104168342796 0.761983596988593 0.3131517183516543 0.47991104168342796 0.761983596988593 
0.4661319007797809 0.7230861818362828 0.31821576084382747 0.4661319007797809 0.7230861818362828 
0.4783498808840436 0.7175343359706536 0.32671374701716127 0.4783498808840436 0.7175343359706536 
0.4839787759917136 0.7224605561342303 0.3279361698617875 0.4839787759917136 0.7224605561342303 
0.48335909424458096 0.7247122074478721 0.32685138199243374 0.48335909424458096 0.7247122074478721 
0.4822550948296989 0.7244648800990057 0.3263561679484343 0.4822550948296989 0.7244648800990057 
0.4820695560888082 0.7240239108965315 0.32641054466184 0.4820695560888082 0.7240239108965315 
0.4822068113592914 0.7239497585215834 0.3265075065262557 0.4822068113592914 0.7239497585215834 
0.4822737458318672 0.7240046151212219 0.326523812869581 0.4822737458318672 0.7240046151212219 
0.4822681918452947 0.7240313642703573 0.32651174968829527 0.4822681918452947 0.7240313642703573 
0.48225548897495696 0.7240291447812994 0.3265058675288271 0.48225548897495696 0.7240291447812994 
0.4822531057732493 0.7240240684074232 0.3265063555941839 0.4822531057732493 0.7240240684074232 
0.4822546169933091 0.7240231160160073 0.32650747188955576 0.4822546169933091 0.7240231160160073 
0.48225541223594753 0.7240237199403708 0.32650768132078906 0.48225541223594753 0.7240237199403708 
0.48225536602874397 0.7240240377404853 0.32650754851758457 0.48225536602874397 0.7240240377404853 
0.48225522036081303 0.7240240192748637 0.32650747863322593 0.48225522036081303 0.7240240192748637 
0.48225519007323475 0.7240239610620979 0.3265074826938225 0.48225519007323475 0.7240239610620979 
