# Supplementary material for: Comparison of evolutionary algorithms in gene regulatory network model inference
Source: BMC Bioinformatics. 2010 Jan 27;11:59. doi: 10.1186/1471-2105-11-59 (PMC2831005; doi:10.1186/1471-2105-11-59)
Supplement: Additional file 5 — Data sets. An archive containing the datasets used for the experiments presented here. [file 1471-2105-11-59-S5.ZIP › SS10GeneratedData.txt]

10 3
20
0 0.05 0.05 0.05 0.05 0.05 0.05 0.05 0.05 0.05 0.05 0.05 0.05 0.05 0.05 0.05 0.05 0.05 0.05 0.05
0.2794697369813893 0.5085149554089826 0.31145207251311446 0.6117322366576442 0.66262816242571 0.4269844617821561 0.4607761937742809 0.616390576115253 0.692098225344838 0.6555523468091803 
0.36190641594510986 0.4998913115429653 0.3092564326973452 0.6827119844546703 0.6691270939575944 0.45503059264456186 0.5116266865855682 0.663365370114134 0.7343950130040734 0.677700643381471 
0.4405515529165355 0.49238913084588126 0.3084575723980121 0.7457668119120319 0.6773576848818329 0.47762431571912567 0.5539196856612184 0.7061705509024269 0.7733635775215549 0.6968187423647213 
0.5153482466624576 0.485859007507452 0.3088413033174129 0.8022592544930575 0.6869361395677798 0.49584890509284446 0.5899366311876507 0.7452013939181846 0.8091401037643423 0.7134222152795073 
0.586288566415924 0.4801968665969456 0.3102503774397106 0.853113942852645 0.6975629487217037 0.5105332042726856 0.6210774862484794 0.7807986242831454 0.8418742488755795 0.7279249927832185 
0.6534015099268028 0.47532543025669 0.3125635293197156 0.8990120751292876 0.708997065475234 0.5223251341448749 0.6482823389343563 0.8132607417432293 0.8717239900204351 0.7406637654590166 
0.7167441262021584 0.4711844322538805 0.3156836897653955 0.9404852985041054 0.7210405207571171 0.5317402049238635 0.6722235286047524 0.8428525265372089 0.8988515945959776 0.751915352367743 
0.7763947091066687 0.46772494063877684 0.3195307460634773 0.9779664738453835 0.7335284634630483 0.5391946583871381 0.6934048102766616 0.8698110840800941 0.9234204383869595 0.7619093879303416 
0.832447475305227 0.46490583607947494 0.3240368130675921 1.0118194473041215 0.7463223100134098 0.5450287719427424 0.7122173330128444 0.8943502723039077 0.9455925187523282 0.7708377917933126 
0.8850083649671594 0.46269151684240317 0.3291430054483755 1.042357612537331 0.7593048094968534 0.5495236521613125 0.7289734619792244 0.9166640427004877 0.9655265490912834 0.778861969256328 
0.9341917174865138 0.46105034660521677 0.33479716410677374 1.0698560528735028 0.7723763565509871 0.5529135961797655 0.7439283382877045 0.9369290348656806 0.9833765376228217 0.7861183744917454 
0.9801176396290509 0.4599535750324416 0.3409522193797457 1.094559798405847 0.7854521539666683 0.5553953610883358 0.757294232738906 0.9553066457828379 0.9992907649362919 0.7927228695443825 
1.0229099252518854 0.4593745717735395 0.347564996359142 1.116689625793116 0.7984599754789379 0.5571352294785454 0.7692504528912194 0.9719447204151412 1.0134110852710059 0.7987741824196409 
1.062694415085638 0.45928827548662843 0.35459533716306196 1.136446246701511 0.81133836564083 0.5582744741852819 0.7799503925707875 0.9869789624161656 1.0258724867895372 0.8043566809722453 
1.0995977071543737 0.45967079472669187 0.362005456321966 1.15401340758716 0.8240351663838226 0.5589336405125783 0.7895266809119184 1.0005341327647703 1.0368028559962226 0.8095426201698911 
1.1337461457812001 0.46049911875748156 0.36975947101348594 1.1695602353915113 0.8365062932892398 0.5592159416909447 0.7980950296876166 1.012725083718879 1.0463229005834764 0.8143939791091046 
1.1652650311460708 0.46175090957358633 0.37782306426956486 1.1832430497988722 0.8487147065035606 0.559209980302288 0.8057571659563193 1.0236576618589974 1.0545461931388251 0.8189639749481646 
1.1942780028193816 0.4634043549124597 0.38616325012743624 1.1952067913169075 0.8606295360117647 0.5589919510965525 0.812603107400177 1.033429504774291 1.0615793052235867 0.8232983198747255 
1.2209065600999296 0.4654380676355107 0.3947482171025153 1.2055861683546025 0.8722253312087843 0.5586274403668867 0.8187129558360077 1.0421307496196768 1.0675220073500233 0.8274362718413852 
1.2452696896994517 0.46783102063971344 0.40354723157979716 1.2145065959347356 0.8834814119416824 0.5581729083229103 0.824158331217254 1.04984466737018 1.072467515411138 0.8314115184090044 
20
0 0.05 0.05 0.05 0.05 0.05 0.05 0.05 0.05 0.05 0.05 0.05 0.05 0.05 0.05 0.05 0.05 0.05 0.05 0.05
0.2558323572126895 0.217879154553351 0.26061757902367 0.6103909052346178 0.1411729377256883 0.22903978893582225 0.32402366801691784 0.605002871196254 0.261593893158866 0.6293938267802988 
0.6523938197476843 0.22030334578854968 0.2601566964761836 0.6935322919479449 0.1734011879075547 0.2637928748567563 0.3531275839628814 0.7367388235462604 0.5114519553608511 0.6501368526079427 
0.9791903089411793 0.2230794567721347 0.26058426712675364 0.7578847147854088 0.20639260506273346 0.27961090066576777 0.3778159106119242 0.84581074476819 0.7089176237934068 0.657411697353568 
1.2515121795642195 0.2261463692922624 0.26176231381680226 0.8116943802559299 0.239543340192482 0.28836735072934133 0.40015814436343256 0.9379027205577651 0.8679316183161407 0.6595189557437021 
1.4802372834572226 0.2294693768668618 0.2636005320004335 0.8580499365334389 0.27251580845004303 0.29349344206319306 0.42074193672731114 1.016593087227006 0.9976033002862186 0.6590782881532231 
1.6733376556722241 0.2330245183322454 0.26602879643280336 0.8986098581194616 0.3050888232154726 0.29648484655993146 0.4398596094520295 1.0843781785758002 1.1042334021650366 0.657272783546761 
1.8368381729373635 0.23679382521831982 0.2689890601458211 0.9344232651981967 0.337107681886575 0.2981353466975358 0.4576970724712934 1.1430981940453588 1.192368600330152 0.6547362838509376 
1.9754159562328901 0.24076309809007138 0.2724315995973646 0.9662217395113201 0.3684607509936269 0.2989188603373869 0.47438955108448283 1.194161330174213 1.2654021270128908 0.6518440349516991 
2.0927849745943967 0.24492063894258537 0.2763128487211459 0.9945498584954747 0.3990664535719782 0.2991412920537851 0.490043583572604 1.2386756553424738 1.3259364615678704 0.6488327038367105 
2.1919508811332764 0.24925644837232136 0.28059398857782 1.0198324559810654 0.4288652388924814 0.2990112125680907 0.5047474328458661 1.2775323099118785 1.376012889135081 0.6458577914228416 
2.275385190236942 0.25376168583372977 0.2852399619479452 1.042412816452682 0.45781425781888097 0.2986765985665102 0.5185766806054565 1.3114607042771758 1.4172626344261507 0.6430240825395103 
2.345147737306339 0.2584282941529899 0.2902187551927343 1.0625759665328345 0.48588364203625667 0.29824556586092477 0.5315975310220025 1.3410666000702474 1.4510097638783819 0.6404030852226408 
2.4029749780988436 0.2632487335604491 0.2955008613817559 1.0805636779725853 0.5130537979817057 0.2977988392417557 0.5438689104942045 1.36685923153852 1.4783433091097566 0.6380436312958694 
2.4503451011999515 0.26821579213413116 0.3010588727796935 1.096584562062562 0.5393133759350764 0.2973976440759492 0.5554438830690753 1.3892711418840078 1.5001691092984202 0.6359786334364503 
2.4885270094426066 0.27332245128385096 0.30686716885617826 1.1108211082798285 0.5646577068233197 0.29708891284127736 0.566370651574308 1.4086730236097023 1.5172479091242599 0.6342295622809833 
2.5186178272348245 0.2785617917832358 0.31290167643710043 1.1234347417707586 0.5890875739054989 0.2969088414270813 0.576693294593257 1.4253850400362678 1.5302239083625897 0.632809509526442 
2.541572081674017 0.2839269301357994 0.31913968511236224 1.134569552419994 0.6126082309323324 0.296885390649319 0.5864523275160256 1.4396856102883664 1.5396465304216211 0.6317253407353546 
2.5582247319151428 0.28941097785303826 0.32555970529783573 1.144355107595355 0.635228606005174 0.29704009075809223 0.5956851420025753 1.451818328187393 1.5459872792918767 0.6309792432218428 
2.56930957875905 0.29500701811627417 0.3321413593142263 1.1529086173353367 0.6569606481857635 0.2973893720111922 0.6044263586787526 1.4619974832252969 1.5496529754133648 0.6305698608294521 
2.575474153306582 0.3007080956210305 0.33886529798288084 1.1603366322055446 0.6778187857742717 0.29794556491786794 0.6127081161605734 1.4704125172767724 1.5509962788299858 0.6304931398319191 
20
0 0.05 0.05 0.05 0.05 0.05 0.05 0.05 0.05 0.05 0.05 0.05 0.05 0.05 0.05 0.05 0.05 0.05 0.05 0.05
0.484795672759437 0.251916594400308 0.3419557001658321 0.3505025675320754 0.5400890062245408 0.4371789621982378 0.27358371692544076 0.29542631051887214 0.1026059649756945 0.6030895591123131 
0.6275114507915052 0.2537207049883616 0.3369255924642728 0.42168211375686576 0.5437928108963336 0.5484313839413819 0.28434474236186674 0.3656193367444432 0.18793035151565893 0.7373563694387535 
0.7615593479762731 0.25558107735261265 0.3324587019690701 0.4858388763633842 0.5499207267069292 0.5987972374304085 0.2976313234524982 0.42465578358891726 0.2653188391944231 0.8187781316302465 
0.8869481472421488 0.25753797481691154 0.32859589590942656 0.5442494360391839 0.5579505219741335 0.6250923513887117 0.3119454075353211 0.47641802227535995 0.3362821938285838 0.8744537178839912 
1.0037935265069464 0.25960588357616515 0.3253354470750949 0.5977682355754661 0.5674897295891775 0.6387046682321748 0.3266192104542992 0.5226630125889377 0.401581926294539 0.9145244127241208 
1.112294530630048 0.2617883511078958 0.3226574892263936 0.6470150675322986 0.5782307062489608 0.6446873807527557 0.34130331184603124 0.5644128583191542 0.4617276823825687 0.9440943564297647 
1.2127128751860798 0.26408403366264477 0.3205341537511424 0.6924652535572131 0.5899254560195574 0.6457326251080444 0.3557990135954815 0.6023494256396545 0.5171182866137137 0.9661561440913158 
1.3053554661621336 0.2664894743808042 0.31893439290812053 0.7344984743179843 0.6023701268606585 0.6434448012199292 0.36998839724652893 0.6369692459293917 0.5680946874212404 0.9826376633359099 
1.3905599933917214 0.26900044751656377 0.31782643570761027 0.7734275484085998 0.6153947866541135 0.6388550313034326 0.3838005750841036 0.6686563263870747 0.614962824134761 0.9948626543553486 
1.4686832879252403 0.27161261317224555 0.317179068795655 0.8095165149895495 0.6288563208140237 0.6326625866665916 0.3971936931036137 0.6977206746263697 0.6580043331062682 1.0037825304561396 
1.540092078597996 0.27432182239509945 0.31696229316510127 0.8429925804938112 0.6426332928060444 0.6253608605637416 0.41014459973746337 0.7244205037568193 0.6974818378890607 1.0101047905090172 
1.6051557798149487 0.27712424027014265 0.3171476351973904 0.8740543374097736 0.656622100996194 0.6173085397137321 0.4226425691025194 0.7489759078155996 0.7336416963451861 1.0143694597563004 
1.6642409661424358 0.280016374109697 0.31770826217237147 0.902877609997771 0.6707340265628502 0.6087723872395661 0.4346853125681594 0.7715777516995544 0.7667155282178797 1.016997224276167 
1.7177072259285724 0.2829950535638231 0.3186189869785563 0.9296197298125947 0.6848929146407727 0.5999542730155467 0.4462763510430664 0.7923937212517521 0.7969211621939076 1.0183211407453225 
1.765904127521563 0.28605738831562433 0.3198562113953246 0.9544227378431719 0.6990333183111181 0.5910089631625304 0.4574232319065917 0.8115726084196375 0.8244633176622371 1.018608314428239 
1.8091690727410286 0.28920071749903337 0.321397837305532 0.9774158321978482 0.7130989891394742 0.5820562335664915 0.46813628942926544 0.8292474554809521 0.849534176120796 1.0180751845620342 
1.847825850332619 0.29242255853407584 0.3232231634630237 0.9987172726533744 0.7270416326400388 0.5731893595670514 0.4784277657258999 0.8455379357625629 0.8723139158003543 1.016898588143011 
1.8821837359014468 0.29572055941262954 0.32531277837231803 1.0184358859961529 0.7408198699747713 0.5644812143874101 0.4883111771992752 0.8605522072601854 0.8929712414254241 1.0152239496278819 
1.912537013876243 0.2990924563695462 0.3276484554965675 1.0366722725869435 0.7543983627763793 0.5559887440588408 0.4978008519492685 0.8743883918191122 0.9116639199852244 1.0131714618373975 
1.9391648215269304 0.30253603767405657 0.3302130543080143 1.0535197857439003 0.7677470688256692 0.547756312398686 0.5069115885965699 0.887135781170232 0.9285393231879907 1.010840830307768 
