# Supplementary material for: Comparison of evolutionary algorithms in gene regulatory network model inference
Source: BMC Bioinformatics. 2010 Jan 27;11:59. doi: 10.1186/1471-2105-11-59 (PMC2831005; doi:10.1186/1471-2105-11-59)
Supplement: Additional file 5 — Data sets. An archive containing the datasets used for the experiments presented here. [file 1471-2105-11-59-S5.ZIP › SS20GeneratedData.txt]

20 3
20
0 0.05 0.05 0.05 0.05 0.05 0.05 0.05 0.05 0.05 0.05 0.05 0.05 0.05 0.05 0.05 0.05 0.05 0.05 0.05
0.5631500769296021 0.4713774908852566 0.48370065361458914 0.2853611270055296 0.22786877061491917 0.3472805770710315 0.5529211158437597 0.25538396684760567 0.6925155781912306 0.4743184280881565 0.25674623433702387 0.41651376345690094 0.3592139226175284 0.2276623792029328 0.2915795841599946 0.39529502702350416 0.580107446123111 0.24145002801415022 0.4821172998859834 0.5542737928149744 
0.6222782713562474 0.5475375328506419 0.5009084119682801 0.2812977903858135 0.348900309104612 0.3529837251076644 0.67918758481968 0.2605184853945702 0.679545628347962 1.1871748972052605 0.2858416799715408 0.4858324766165542 0.5041023065934472 0.26050781192091954 0.30408874244641776 0.8657761690515199 0.5777987036360525 0.4952847924156837 0.6068429068516532 0.5513035645796809 
0.6515719162733098 0.6165645021509718 0.5141910693814171 0.27823263935401615 0.45980720616396353 0.36091833743837287 0.7411871779738116 0.26949939105390236 0.6661366052313027 1.729007893314482 0.3244672475072018 0.540369522741906 0.6167176622745244 0.3041133723349767 0.31809926460412047 1.223516952975925 0.5758522542912591 0.6176962361584082 0.7224809908376973 0.5533058748759112 
0.6704858249568759 0.6743009137898273 0.5275520736004435 0.2759061612335226 0.5627441952055037 0.3709569004669029 0.7769822083780225 0.28130832657793897 0.653669365333639 2.153652319581007 0.36964622628864824 0.5858934113451294 0.7036435270383166 0.3501366808341043 0.3336193338402861 1.5127797727403145 0.5743427781408498 0.6951400867378554 0.8327364684004457 0.5579816986910111 
0.6841076779540588 0.7215447913042405 0.5414895328076189 0.2742296491798093 0.659039962724845 0.38288389698241343 0.7987514222564241 0.2954333934135154 0.642310005889119 2.491371514194965 0.4193643386769209 0.6250505377824479 0.7716374675433082 0.39525076534809606 0.3503710858971708 1.7515506934990894 0.5733397138459922 0.7486949191350186 0.9389710549345371 0.5645045850165561 
0.6946275541629218 0.7599664151263901 0.5560676877458571 0.2731701629535957 0.7495817682949593 0.39653195412873987 0.8121398751172071 0.3115189692412568 0.6320520721099485 2.76184106697419 0.4721977986049152 0.6593276060235052 0.8256616206377456 0.43807244325540173 0.3680351195400157 1.9500610050581126 0.5728886154913645 0.7873323339354107 1.0418358638614567 0.5724091988580985 
0.7031995161590553 0.7911509354581571 0.5712527244036418 0.27271843596584283 0.8349920749731546 0.41177101516309855 0.8202235978083123 0.32929219793976533 0.6228470252956156 2.978632978645064 0.527094208890284 0.6896757401661451 0.86918579872134 0.4780661374110218 0.3863209405685281 2.115200810178793 0.573017987977082 0.8157954285592783 1.1416506429775006 0.5813736924576 
0.7105084649244671 0.8164190464139979 0.5869839611074453 0.27287650786051487 0.9157185297540555 0.42849496874329546 0.8248573805324215 0.3485290367331594 0.6146370340294749 3.1515517627897784 0.5832414479296508 0.7167600319889754 0.9046566303133307 0.5150920498535573 0.4049833550626849 2.2520863281113863 0.5737443952508502 0.8369249480996297 1.2385444966933918 0.5911491096246774 
0.7169936913487291 0.8368363762317564 0.6031931403363665 0.27365212917025855 0.9920858342597936 0.446612104332827 0.8272408976259686 0.3690346754871545 0.607365446811428 3.287963595347447 0.6399883683458566 0.7410752160152196 0.9338375739874426 0.5492028285819959 0.4238218979684424 2.3647469330837017 0.575075644980754 0.852568223993194 1.33252293071996 0.601531283796475 
0.722952280780647 0.8532597029046292 0.6198104271863472 0.2750559530018684 1.064328895073188 0.4660385961871295 0.8281904681079617 0.39063155884363765 0.6009803594324812 3.3935888698224312 0.6967958948793367 0.7630055798375491 0.9580299191114813 0.5805454257781952 0.4426754521981394 2.456474129918879 0.5770128034131979 0.8639990408083424 1.4235062508454077 0.6123480464151453 
0.7285926195510232 0.8663821191729575 0.636766441136796 0.2771000111820617 1.13261586302282 0.4866940391230658 0.8282826305943526 0.41315206669051163 0.595435650314387 3.472994168316357 0.7532063810328671 0.7828588861738598 0.9782147468367896 0.6093110288912241 0.4614160960356091 2.530020453778522 0.5795515287662409 0.872135023543912 1.511355073682484 0.6234526047710134 
0.7340645201302042 0.8767694943876821 0.6539929889471191 0.27979682787482946 1.1970652350396551 0.5084983856438235 0.8279357574722314 0.4364342426685551 0.5906909937195695 3.5299091181900084 0.808824239308783 0.8008870625504997 0.9951455190808953 0.6357084328616825 0.4799434550068447 2.587723966996744 0.5826829999356331 0.8776600095564571 1.5958893477319853 0.6347195715064228 
0.7394773444880098 0.8848883355131607 0.6714233547091696 0.2831588644950477 1.257759181601192 0.5313698792217474 0.8274592242926699 0.4603195813371124 0.5867114451078332 3.567437459480571 0.8633036853798298 0.8172996426862729 1.0094098927797184 0.6599494801024728 0.4981798751867462 2.631592341602766 0.5863945978922178 0.8810975081326081 1.6769037197993908 0.6460421933554051 
0.7449115078563526 0.8911267626056076 0.6889924454255607 0.28719814077404227 1.314754277646704 0.5552237278284792 0.8270844732751801 0.4846522195292728 0.5834668546459504 3.5882020167821924 0.9163410231729767 0.8322729825437488 1.0214720350146724 0.6822409979018225 0.5160664093217836 2.6633631809753653 0.5906704320635269 0.8828571095498788 1.7541805480107109 0.6573301614025175 
0.7504261119516021 0.8958103096198623 0.7066369018795442 0.2919259495699986 1.3680903028969877 0.5799713489961988 0.8269854354819778 0.5092790746384827 0.5809312260843114 3.594447084465975 0.9676698227979015 0.8459568761952501 1.031702305792647 0.7027803639754269 0.5335595097931597 2.684549361886622 0.5954917677585153 0.8832650510605646 1.8275011459359902 0.6685077397332322 
0.7560642024696094 0.8992139123884333 0.7242952153773127 0.29735262049172323 1.4177975009726482 0.605520068158536 0.8272924254752063 0.5340505968323489 0.5790820766771445 3.588112594072148 1.017057905405464 0.8584794930125846 1.0403985635811626 0.7217531574384524 0.5506283066693091 2.696474337947975 0.6008373897356293 0.8825850570860889 1.8966554945483864 0.679512102182408 
0.7618565070764662 0.901571095091135 0.7419078634543517 0.30348730782870637 1.46390253507454 0.6317731811592378 0.8281018867118206 0.5588218856345214 0.5778998249467889 3.570889104348276 1.0643054056005534 0.8699511833495438 1.0478017880484853 0.739332035083967 0.5672523604559373 2.7003003546140363 0.6066839243290371 0.8810329696701285 1.9614504945232045 0.6902918315376179 
0.7678241663814621 0.9030810889635008 0.759417465768017 0.31033778995342354 1.5064332961260065 0.6586303087079196 0.8294834195312807 0.5834539810928928 0.5773672189946603 3.5442594545642927 1.1092434178183435 0.8804674908756399 1.0541077648875607 0.7556763386406968 0.5834197974109628 2.69705143684833 0.6130061344961861 0.8787872797709387 2.0217167655603805 0.7008055613027933 
0.7739807764079374 0.903914413061941 0.7767689558812853 0.3179102743020521 1.5454226776607118 0.6859879806046962 0.8314849841276613 0.6078151853236711 0.5774688110033702 3.5095309467535185 1.1517328951564956 0.8901115879765593 1.0594759873932593 0.7709321416984946 0.5991257532385463 2.6876323848544867 0.6197771968053605 0.8759968740843769 2.077313988467848 0.7110207490961458 
0.7803339470912217 0.9042173010192556 0.7939097620233306 0.3262092062909997 1.5809114134374156 0.7137403940047807 0.8341368512375559 0.6317823068371861 0.5781904799945616 3.4678606724386962 1.1916635842458616 0.898956277081955 1.064036554457161 0.7852325611329024 0.6143710663883974 2.672844636843124 0.626968965704596 0.8727868429102242 2.128134804864474 0.7209125729609958 
20
0 0.05 0.05 0.05 0.05 0.05 0.05 0.05 0.05 0.05 0.05 0.05 0.05 0.05 0.05 0.05 0.05 0.05 0.05 0.05
0.565969890866922 0.11669222806606461 0.5160115279016765 0.5325461927306308 0.11048263062665103 0.6831578855277977 0.22930572807453645 0.5934310678136704 0.10033942831021113 0.49140228784635753 0.6244229450785678 0.4256474060257337 0.21551848960640427 0.4999718805796639 0.2335426438643769 0.20511924957440208 0.20199067792762965 0.10543583759335172 0.3150065559725882 0.6790232603126727 
0.6735424046131481 0.18072048227348964 0.5257614279103999 0.522739127650447 0.18686116513009726 0.6736343324496685 0.5931840769400504 0.5711473500030699 0.12110991805165161 0.7257622843974519 0.6163122183073365 0.5445109151611962 0.39803857255897307 0.49705972862944614 0.25903120883809594 0.8009926879995981 0.22267235451501846 0.6863984905588891 0.49769320944595424 0.6662332957499904 
0.7045642637702663 0.26137513024125536 0.525923930373837 0.5165347530880444 0.25486982767793 0.6668162666540862 0.7294117656453932 0.5532465328014186 0.13891573372421867 0.8861516657951801 0.6178626265582989 0.614260987361316 0.537045101035621 0.5084477601565707 0.28324428518770955 1.1420761946808242 0.24000868759622504 0.8650030973951051 0.6554781496318687 0.6598447460245429 
0.7198675728563261 0.34327947873782994 0.5272236402643579 0.5118895411675223 0.3170861082167433 0.6625428411906932 0.8057233845793697 0.5391404678447597 0.15663428895768658 1.019262851493018 0.6258409267300026 0.6655044911490826 0.6429930640634187 0.5290884798312231 0.3066733874814644 1.4002741513922379 0.2556728778045066 0.9722765312369642 0.7980025500372905 0.6570618318950464 
0.7277746217618623 0.420856608128933 0.5298580008161202 0.508209866108733 0.37474132992059295 0.6603308245398225 0.8527152581807065 0.5284110345125674 0.17421760005793532 1.1336023330504517 0.6382613381438001 0.7057918701773601 0.7249573480029201 0.5558366803535683 0.32962494381682705 1.6085852217029843 0.27015356923359973 1.0439057909854421 0.9287381322369321 0.657082114893908 
0.7316291026256141 0.4917642329355897 0.5337171570759847 0.5052309892883503 0.42861152776395545 0.6598386540536793 0.882640437865697 0.5206684779602945 0.1915824449545644 1.232881093596196 0.6538026543283089 0.7385599080482229 0.7890506601230118 0.5863132603511888 0.35229829938785096 1.781211399272159 0.28371854650894945 1.0939699281540667 1.0496930331412326 0.6593800136718723 
0.7331236553247363 0.5552277794013882 0.5386554374880682 0.5028160232487281 0.47924636750802313 0.6608143445448964 0.9016627831870941 0.5155703235866046 0.2086589924262432 1.3193910280044099 0.6715431527135023 0.765754065451864 0.8395023503629712 0.6187643011681961 0.3748020055124859 1.9260352694414904 0.2965484564153168 1.1296267451796855 1.1622068686528173 0.6635544966511594 
0.733230134051002 0.6112698407733103 0.5445361492494242 0.5008884995696459 0.527059900397984 0.6630642695192612 0.913327365193563 0.5128220355058534 0.2253946029055428 1.39482892253766 0.6908180359343419 0.7886207094126548 0.8793502654367149 0.651936177778342 0.39717984545187934 2.0481163775917977 0.3087781072004142 1.155059609166249 1.2672419620779014 0.6692781225370422 
0.7325524289168559 0.6603014596301597 0.5512387161195685 0.49940375312384516 0.5723754201140232 0.6664346695951735 0.9198605627518208 0.5121709896091546 0.24175167512789664 1.4605593351933746 0.7111354761604817 0.8080251258730148 0.910840823566493 0.6849548056211747 0.4194337547159452 2.1510294042703713 0.3205138782680818 1.172941969569535 1.3655206137760363 0.6762741579537618 
0.7314862140257634 0.7029014156171899 0.5586577797359904 0.49833498431524675 0.6154509385346261 0.6708001086911034 0.9227495343218984 0.5133988900507269 0.257704928959074 1.5177195782029884 0.7321239487620502 0.8246026537397897 0.9356727707061175 0.7172242382082008 0.441540655247712 2.237475772871849 0.33184257662587985 1.1850918713147574 1.457600494423274 0.6843044917707384 
0.7303003007232066 0.7396992626892116 0.566700770807069 0.4976658422638931 0.6564951472505663 0.6760558995558641 0.9230335787389901 0.5163146459185005 0.2732390365701162 1.5672733265827938 0.7534977578267705 0.8388391854078805 0.9551541454911676 0.7483485762687396 0.46346387351320023 2.3095978842236744 0.34283654813010944 1.1928032442593397 1.5439206545814224 0.693162451610057 
0.7291817211508695 0.7713156856733163 0.5752855511759465 0.4973862373905541 0.6956781856791914 0.6821129240899787 0.921464213489947 0.5207483790398927 0.2883466937394067 1.6100446972832547 0.77503378269304 0.8511177681378578 0.970307611334253 0.7780745183546238 0.485160549088295 2.3691549416414457 0.3535569036444342 1.197029412573739 1.6248318834817876 0.7026680544622794 
0.7282623738522974 0.7983341216256108 0.5843384740367766 0.4974898800791896 0.7331393363882407 0.6888939701523009 0.9185993006523187 0.5265466654877322 0.30302706751369585 1.6467431659582294 0.7965554307805619 0.8617473737766355 0.9819432955901083 0.8062500241651479 0.5065862889940587 2.4176282074342015 0.3640556946566499 1.198491971994722 1.7006179849187322 0.7126645382201799 
0.7276356007655524 0.8212891364067914 0.5937928708406577 0.497972793383887 0.7689927811341637 0.6963310689829223 0.9148614397876391 0.5335688928333847 0.31728454109957704 1.6779830809093947 0.8179213514002389 0.8709816043066797 0.990710342406286 0.8327948323691142 0.5276979974549135 2.456287728489822 0.3743774566169467 1.1977489847332976 1.771511407054981 0.7230156072190699 
0.7273669456356947 0.8406635567005395 0.6035878924275107 0.49883239686463954 0.8033320656979986 0.7043635162768407 0.9105757997303331 0.5416845484139367 0.33112768970812667 1.7042993990962103 0.839017361637772 0.879031388460745 0.9971341087276283 0.8576794606206349 0.5484555207570903 2.4862368460780857 0.38456034843607734 1.1952396101081915 1.83770515164849 0.7336031085554666 
0.7275013909270114 0.8568899865840387 0.6136676253918684 0.5000669341218698 0.8362336651277629 0.7129363744812691 0.9059955246170303 0.5507712516260794 0.3445684364787278 1.726160529566621 0.8597505755966809 0.8860739205199434 1.0016434561420717 0.8809102063599445 0.5688225327521513 2.5084432957583784 0.39463702178630844 1.1913143930399281 1.899362101187867 0.7443249979274571 
0.7280683796071019 0.8703543447172939 0.6239804173500497 0.5016751104705813 0.8677598973203803 0.7219993226871074 0.9013193183359824 0.5607133649947763 0.3576213502455047 1.7439788754116017 0.8800450666914981 0.8922591556205292 1.0045910808424714 0.9025183835597781 0.5887669395944429 2.5237618756400857 0.40463530293429867 1.1862564558269348 1.9566224676457398 0.7550935247749191 
0.729085397058604 0.8814001632224931 0.6344783598011527 0.5036558599642129 0.8979613483024547 0.7315057633504267 0.8967039333157829 0.5714010466880154 0.37030305637781863 1.7581195183369207 0.8998386107423726 0.8977146623202087 1.0062688687411867 0.9225525583270832 0.6082609846907245 2.5329516072631906 0.41457874080269885 1.1802967152195696 2.009609815087736 0.7658336010646589 
0.7305605901764191 0.89033299576343 0.6451168900532147 0.5060081918433018 0.9268789205922785 0.7414121226507915 0.8922732405344447 0.5827296339695135 0.38263173885032264 1.7689073964699815 0.9190802010711799 0.9025493384547957 1.006919642339549 0.9410729196339763 0.627281170929882 2.5366891645733793 0.4244870575389394 1.1736250559965151 2.058435957722942 0.7764813339435739 
0.732494726543763 0.89742461361937 0.6558544834820235 0.5087310851201152 0.9545455828416477 0.751677299523589 0.8881249468829707 0.5945992702594614 0.39462671676052014 1.7766332565787073 0.9377281226174008 0.9068563204013084 1.006746254467752 0.9581471809022873 0.6458080756329327 2.535579681691404 0.43437652694054235 1.1663986959349633 2.1032049423449006 0.7869827090604291 
20
0 0.05 0.05 0.05 0.05 0.05 0.05 0.05 0.05 0.05 0.05 0.05 0.05 0.05 0.05 0.05 0.05 0.05 0.05 0.05
0.6208130775368952 0.5392614927468748 0.48894856095577777 0.38193586710435923 0.44298655322813396 0.42566829166315934 0.18064838606869404 0.6359296426506553 0.4686356290265131 0.15846200330446314 0.6461635168038651 0.5222102395626166 0.10199868051733185 0.11246808401048339 0.6045985820618056 0.14137773398837097 0.31039623076799183 0.15655009681637716 0.39492586867408996 0.4026382745207482 
0.7182758639563357 0.7143782186844284 0.5023804508829393 0.3723949505449327 0.51050724039176 0.4352565293018333 0.6205518746140646 0.6174742800100238 0.47641329218508544 1.2101881975818902 0.6336057096771759 0.6212719389266655 0.3436623018404989 0.16016101500970606 0.5881205277151305 0.6349502506334942 0.324974613798401 0.4342752082997175 0.5405328248729087 0.43270918620343757 
0.7488727022754684 0.8695851489978075 0.5150313341937004 0.36581246805570444 0.5744813893138483 0.4452674699884687 0.7468832602215189 0.6056632542641758 0.4817667058782974 1.7454913243671704 0.6350019086265597 0.6699138611874146 0.4919406317307524 0.22122508317733305 0.5773066977085946 0.9094592018956524 0.33688414201495315 0.5703204859573777 0.6715100563055585 0.46459575834949696 
0.765890090874933 0.9836788602843932 0.5280490700359171 0.3608229527160617 0.6362090696727485 0.45623113326409 0.8104753566704392 0.599513495105256 0.4861540452362751 2.1073809904239784 0.6455381617850743 0.7062825823861161 0.5904179670064575 0.28167995362008497 0.5710017624484041 1.1215316368938517 0.3481566630156467 0.6626505832199757 0.7938810789862256 0.49491498103006326 
0.7769395252811109 1.06766561344082 0.5409984615895763 0.3570639068432567 0.6959588664991041 0.468207371343804 0.8474732730846395 0.5982496907720531 0.4900501784526828 2.370359603250164 0.6626741600319161 0.736222108206594 0.660731643273166 0.3386455967369392 0.5682745142435512 1.2948311073377352 0.3591220257401897 0.7303108403518404 0.9093687595455395 0.5230117701290601 
0.7847251623068636 1.1300761055752244 0.5537498454167498 0.35435431628665465 0.7537750529563981 0.4811872471600534 0.8702006289666265 0.6011992493177257 0.49368882058373775 2.568010884865889 0.684744139455743 0.7619705950903265 0.7133207115100981 0.3914384046126639 0.568385992566931 1.4397830448483788 0.36990519739211447 0.7816637628669059 1.0188184386982777 0.548862954027922 
0.7905442003074631 1.1765970766173046 0.5662792322249949 0.35258326180146454 0.8096282214874174 0.495139877225711 0.8843307558692551 0.6077641892436338 0.4972064834288467 2.7187730693160073 0.7105219123151663 0.7846624900067568 0.7538635192847588 0.4400323586685536 0.5707516949487723 1.5624263349018868 0.3805669937409268 0.8213544164246688 1.1227290651632398 0.5726296752374346 
0.7951266735856369 1.2110902450690284 0.5785976616128605 0.3516755861151381 0.8634631563219405 0.5100249592264328 0.892946590877751 0.6174059553184553 0.5006915661514186 2.8340200676997713 0.7390463637361642 0.8049694653178364 0.7857705078624685 0.48462813359787504 0.5749056590715351 1.6667714975876766 0.3911416757120053 0.8523035002687561 1.2214218742008336 0.594517726830123 
0.7989255121860999 1.2362769307738775 0.5907257022139392 0.3515773191000557 0.9152173339139251 0.5257970307007084 0.8979099110924161 0.6296367021337637 0.5042056141553769 2.921349877394485 0.7695368463125022 0.8233316552881697 0.8112483311332406 0.5255046922640841 0.5804730593791436 1.7557099023934746 0.4016506231220351 0.8764950835456186 1.3151127687780897 0.6147294078060023 
0.8022401772736073 1.254143249169333 0.6026837968588834 0.35224820916446126 0.9648289364378682 0.5424070687225058 0.900429317276506 0.6440135846237897 0.5077939325300951 2.9861431091329496 0.8013459211271446 0.8400589520097828 0.8318071462738732 0.5629612918828112 0.587150054861502 1.8314430474677932 0.41210819334059307 0.8953501475858794 1.4039498278652458 0.6334475176823025 
0.8052772708092447 1.2661826211399894 0.6144886713260641 0.3536573937036127 1.0122406403074637 0.5598031130761937 0.9013309407593222 0.6601345476250312 0.5114914070586601 3.0323840578954484 0.8339300152141624 0.8553814246587107 0.8485257786209222 0.5972931833554193 0.594688890506375 1.8957132619984878 0.42252449470723774 0.9099262127306321 1.4880355940574397 0.6508315231459711 
0.8081833915243716 1.2735460772126075 0.6261522223598739 0.3557806633504648 1.0574015708630558 0.5779305218786687 0.9012011072436902 0.6776349592518803 0.5153259105303625 3.063128775206725 0.8668296991497277 0.8694768252193191 0.8622010320163593 0.628781270805163 0.6028867079960719 1.949939458558536 0.43290678754997924 0.9210335026612265 1.5674417782509522 0.6670183820891985 
0.8110643551830037 1.277138974744679 0.6376814549583866 0.3585986196751451 1.1002684146750243 0.5967321072480914 0.9004674925934284 0.6961847843391699 0.5193203874401393 3.080788808991201 0.8996556077240747 0.8824866890668143 0.8734370067962239 0.6576879937545318 0.6115769947162842 1.9953026218703895 0.44326022520822655 0.9293070032350974 1.6422197591964953 0.6821250074822957 
0.8139971325669411 1.2776854448572164 0.6490788603208436 0.3620953713954399 1.1408061174770667 0.6161482584052438 0.8994481543963725 0.7154861403337326 0.5234941684697435 3.0873118888891797 0.9320779073202579 0.8945263170657154 0.8827012626893381 0.6842561141698758 0.6206229406876795 2.0328025926842335 0.45358826184379536 0.9352534463152541 1.71240851326531 0.6962511256612611 
0.8170376337821141 1.2757726974624308 0.6603429638572286 0.3662575733269427 1.1789883527018774 0.6361170991125432 0.8983826362602642 0.7352711409232513 0.5278638139154588 3.0843017339547236 0.9638181148411276 0.9056912782407949 0.8903616388747557 0.7087088867247489 0.6299122007191645 2.063297456101398 0.46389288803253986 0.9392831945025298 1.7780408203731974 0.7094820233684273 
0.8202259937024948 1.2718823295663007 0.6714689202152616 0.37107369285631797 1.2147978369016668 0.6565746979882447 0.8974525149914644 0.7552999617812852 0.5324436582297601 3.073100226310287 0.9946425416775593 0.9160618383184421 0.8967112632589085 0.7312508787718902 0.6393527098886834 2.0875318649306007 0.47417477766961835 0.9417326017089989 1.8391482075041987 0.7218909972539188 
0.8235902862931522 1.266412991897486 0.6824490994639762 0.3765334326820248 1.2482265198566962 0.6774553359953732 0.8967954486913832 0.7753590782158467 0.5372461597076872 3.054845416083903 1.0243568978569288 0.9257061017269897 0.9019860649460475 0.7520690740031062 0.6488693014015229 2.106158031214712 0.4844333910786612 0.9428801313820019 1.895764894863362 0.7335414585682589 
0.8271492136454194 1.2596971534029857 0.6932736399348547 0.38262726408687675 1.27927565693761 0.6986918278830022 0.8965150726771872 0.7952596344470679 0.5422821208111808 3.030513494068685 1.0528017469109257 0.934682326946524 0.9063773668685683 0.7713340735572061 0.6584009446153407 2.119751684511752 0.49466705888266044 0.9429582494499981 1.9479309069412083 0.7444887046431947 
0.8309141041592085 1.2520137371775053 0.7039309579483043 0.3893460406032234 1.3079557645879054 0.7202158902756772 0.8966881581964008 0.8148359119790027 0.5475608218342014 3.0009498290767205 1.0798485993358875 0.9430406928329647 0.9100411549827688 0.7892012996346252 0.6678984687207459 2.1288244654853434 0.5048730600124204 0.9421623776525916 1.9956944571074746 0.7547813913252367 
0.8348904319719259 1.2435978063068425 0.714408211451718 0.39668067188189576 1.3342864594963293 0.7419585469299307 0.8973699179293231 0.8339438712814363 0.5530900966075866 2.966892364138077 1.1053964962358753 0.9508246881395653 0.9131050448712795 0.805812154346738 0.6773226712832633 2.133833724090622 0.5150477008479333 0.9406577526091916 2.039113687204925 0.7644627466828792 
