# Supplementary material for: Comparison of evolutionary algorithms in gene regulatory network model inference
Source: BMC Bioinformatics. 2010 Jan 27;11:59. doi: 10.1186/1471-2105-11-59 (PMC2831005; doi:10.1186/1471-2105-11-59)
Supplement: Additional file 5 — Data sets. An archive containing the datasets used for the experiments presented here. [file 1471-2105-11-59-S5.ZIP › Tominaga5SSGeneratedData.txt]

5 3
20
0 0.05 0.05 0.05 0.05 0.05 0.05 0.05 0.05 0.05 0.05 0.05 0.05 0.05 0.05 0.05 0.05 0.05 0.05 0.05
0.10470153657506627 0.26385282893548356 0.15094930798956402 0.4948332459870325 0.3332197355943738 
0.408607095656407 0.26159679238946554 0.6199394234663586 0.455377618311444 0.3809588284227332 
0.8287474463802453 0.4123374538302348 0.8579831078341554 0.4592713989057377 0.40465305721491307 
1.0930301850352346 0.7289586127761449 0.9483835233072363 0.6262430236981784 0.4537967903028304 
1.198794767120591 1.0079979576713884 0.9809377948345126 0.9137004927311478 0.6174230832876098 
1.2245193870453128 1.1515745355693146 0.9928795714118078 1.0599143441469556 0.8478311751012908 
1.225399983436299 1.203498712981736 0.9973287960268943 1.0823536571900878 0.9938601590040561 
1.222922020379256 1.2178396272727476 0.9989968493349551 1.0735195300483482 1.0484283828385148 
1.221526930631423 1.2207563927294192 0.9996232465132054 1.0652611075707235 1.0614145980588883 
1.2210957968248566 1.2210800432705622 0.9998585158952105 1.0615549039204109 1.0623035586608998 
1.2210517792360467 1.221061786872299 0.9999468713212005 1.0604962088165335 1.0613209161208785 
1.2210931446905202 1.2210713417172796 0.9999800502203481 1.0603885378629971 1.060717318810282 
1.2211269989143 1.2211021453495052 0.9999925089359131 1.0604752314831611 1.0605341264914192 
1.2211426267283594 1.2211271232375183 0.9999971871391342 1.0605427005446066 1.0605238907737746 
1.2211477066777656 1.2211405741083952 0.999998943783322 1.0605708913057692 1.0605486444027903 
1.2211487545793034 1.221146158978563 0.9999996033952874 1.0605782693988506 1.0605666634349373 
1.2211487543041002 1.2211480081898685 0.999999851076666 1.060578743157904 1.0605745863885003 
1.2211486428809488 1.2211484845376452 0.9999999440799395 1.0605780140114174 1.0605770257744256 
1.221148590619127 1.2211485705552532 0.9999999790022621 1.0605775267002446 1.0605774647149764 
1.221148580444309 1.221148578948551 0.9999999921154414 1.0605773448974747 1.0605774235218113 
20
0 0.05 0.05 0.05 0.05 0.05 0.05 0.05 0.05 0.05 0.05 0.05 0.05 0.05 0.05 0.05 0.05 0.05 0.05 0.05
0.5326531735238803 0.11024872277268577 0.5651825373878452 0.3881044363710796 0.3068116262163966 
0.8849744684611345 0.3437926309522354 0.8419636855814939 0.37941931627337877 0.3260763874239881 
1.1187746723909755 0.7168832360882496 0.9427033870632584 0.6010591039992278 0.3769476199592407 
1.2104214163307763 1.015863960988969 0.9788014602345245 0.9530487719560848 0.5822397942520208 
1.2278573504913965 1.158766918096061 0.9920702554913629 1.084889891127785 0.8551858447288535 
1.225621512440509 1.2065236904653411 0.9970231921638023 1.0890101491923507 1.005964773962976 
1.2225626418539335 1.2185738926578735 0.9988818217249834 1.0737932017661518 1.0542382790585139 
1.221268931699559 1.2207506003589461 0.999580021155999 1.0644682276187303 1.063056838058848 
1.2209853673556295 1.2209622541846312 0.9998422822506622 1.0610306610007645 1.0624352497693617 
1.2210191907537922 1.220985966836739 0.9999407756034457 1.0602913053996779 1.0611545277744054 
1.2210880999667788 1.2210395675384744 0.999977761333294 1.06033940562615 1.0605935157603963 
1.221128148522069 1.221092476586106 0.9999916494746025 1.060474578687467 1.060481388685187 
1.2211438628138944 1.2211252451302943 0.9999968644156921 1.0605491133610399 1.0605089731617912 
1.2211482237176492 1.221140578350745 0.9999988226020579 1.060574742242677 1.0605468072503936 
1.221148868458348 1.221146333006754 0.9999995578922343 1.0605796340568352 1.0605675134123356 
1.2211487425917038 1.2211480760896931 0.9999998339904647 1.0605790049458 1.0605752874999546 
1.2211486176631428 1.2211484875407232 0.9999999376641451 1.0605779756699647 1.0605772987661297 
1.2211485765189547 1.2211485581268944 0.9999999765931593 1.0605774667929304 1.0605775194518339 
1.2211485753403 1.2211485694638442 0.9999999912108338 1.0605773147161643 1.0605774145389217 
1.221148582495694 1.2211485766020793 0.9999999966997066 1.0605772978036203 1.0605773394241982 
20
0 0.05 0.05 0.05 0.05 0.05 0.05 0.05 0.05 0.05 0.05 0.05 0.05 0.05 0.05 0.05 0.05 0.05 0.05 0.05
0.6982394235426442 0.4531087497346059 0.1593208647337001 0.5352805409588384 0.5935682023822599 
0.7633115008767295 0.5702658538220409 0.6013738658520192 0.5681249665821175 0.5736939537972214 
0.9693456135712616 0.7362520885764117 0.8389034909750982 0.6702522175843879 0.5939637075982328 
1.1194119856398177 0.9375795081447268 0.938604467633969 0.8344336885987711 0.6775304731418316 
1.1891022345844426 1.0893572368480025 0.9769088508492126 0.9770067519445871 0.8157704266391691 
1.2131637837718328 1.1696154429564583 0.9913292266743404 1.0440791959815323 0.9421818715216107 
1.2195760157270206 1.2032810295364635 0.9967438285406889 1.062216340570347 1.0156352983272487 
1.2208516106450003 1.215400312652174 0.9987771362687554 1.0636193195203887 1.046791541285497 
1.2210234048308442 1.2193313045878285 0.9995407705355898 1.06206874872009 1.0571891664513997 
1.2210555337514042 1.220537519766399 0.9998275518359832 1.061005913489865 1.0599261190636502 
1.221088789427152 1.220916315598526 0.9999352450005795 1.0606105059515352 1.060453664522277 
1.2211178890962668 1.2210506953037936 0.999975684592162 1.0605321171195765 1.0605168371159677 
1.2211356392558006 1.221106190815665 0.9999908696503041 1.0605440132434765 1.0605297352350516 
1.2211440257468629 1.2211308979819202 0.999996571591753 1.0605632090419106 1.0605468038219616 
1.2211472460391979 1.221141703200207 0.9999987126475425 1.0605733557036627 1.0605618918875044 
1.2211482602216468 1.2211461099179386 0.9999995166047686 1.0605768434477314 1.0605709584696494 
1.2211485173024106 1.2211477553124495 0.999999818487204 1.0605775522879004 1.0605751531399807 
1.2211485685355061 1.2211483187532646 0.9999999318427395 1.0605775093344905 1.0605767180391137 
1.2211485784914509 1.2211484996806794 0.9999999744072472 1.0605773951065574 1.0605771890537825 
1.2211485831279392 1.2211485572408145 0.9999999903900334 1.0605773377094214 1.0605772986467243 
