# Supplementary material for: Comparison of evolutionary algorithms in gene regulatory network model inference
Source: BMC Bioinformatics. 2010 Jan 27;11:59. doi: 10.1186/1471-2105-11-59 (PMC2831005; doi:10.1186/1471-2105-11-59)
Supplement: Additional file 5 — Data sets. An archive containing the datasets used for the experiments presented here. [file 1471-2105-11-59-S5.ZIP › ANN5GeneratedData1Noise.txt]

5 3
20
0.0 0.01 0.01 0.01 0.01 0.01 0.01 0.01 0.01 0.01 0.01 0.01 0.01 0.01 0.01 0.01 0.01 0.01 0.01 0.01
0.35871048347868995 0.31725615050654626 0.3454403605223253 0.20412824486755715 0.31195263865772505
0.5985666803167571 0.6623384502346293 0.42589628536509544 0.5945003027105425 0.603431749106722
0.5605244338126225 0.7722338550772206 0.33949708559642017 0.5667614672172977 0.7701957532235152
0.47958716546671265 0.7606993840493083 0.3264310599954453 0.4744939880951536 0.7480319495961684
0.4699397271068189 0.7219551010096742 0.3223692030553812 0.4712842556361463 0.7335632383394413
0.4836140556720387 0.721654708675211 0.3273656207367759 0.4780670770356944 0.7189335254353385
0.4845842562255714 0.7104639918893866 0.32868698082093545 0.49411652940625056 0.7313206625906943
0.4764775388805256 0.7354839713746226 0.33125096323788183 0.477718172983571 0.7235292895771139
0.4843785652458752 0.7374151859239841 0.32798786845563604 0.47638407381230347 0.7283115206804966
0.4852770779695332 0.717818818438778 0.321956332773448 0.48753996612622985 0.7253313688178715
0.48609733787528037 0.7177944516712337 0.3270186323722604 0.4848651337019569 0.7211388995746882
0.4824713899130683 0.7164987611024917 0.3227710700095728 0.48220346610186504 0.7270434976484764
0.47462849308621974 0.7234517366058578 0.33285914824941265 0.4798873003327094 0.717592768064562
0.4769818556210902 0.7254724294547547 0.32032984995096575 0.48261210393229753 0.7178019577953317
0.4834963843858847 0.7096455893347559 0.3250247625545629 0.4876695589513398 0.724060678481182
0.48145153417929837 0.731985968278167 0.323645777485537 0.49086447468614264 0.7264912709143319
0.48769905893151155 0.7197719025922409 0.33510666916208165 0.48810143249781934 0.7190289459277636
0.4853329798946732 0.7249280647466461 0.3282085187187991 0.4844321853856399 0.726254635629535
0.48527309216995645 0.7172657913660888 0.32309370126758297 0.4806686576248257 0.7170519041904673
0.4826959000785586 0.7275088528394591 0.3344499380355363 0.4805103566659648 0.7340928640302347
20
0.0 0.01 0.01 0.01 0.01 0.01 0.01 0.01 0.01 0.01 0.01 0.01 0.01 0.01 0.01 0.01 0.01 0.01 0.01 0.01
0.18166952612692802 0.2616762914754081 0.25690797153693484 0.2018505026031221 0.2448765478036415
0.5689402831575794 0.6010473753143 0.433637870247505 0.5746659432944623 0.6114088992258669
0.5688270094552668 0.7543994658811538 0.3545302591209679 0.5706754321567089 0.7500106507895647
0.47769946657009 0.7593322586576221 0.3193602569158037 0.4929446265402947 0.7474744174086498
0.4628538155128284 0.7147082874652443 0.3202510992138667 0.47242167218984654 0.7245264529620781
0.4786004460393126 0.7227301327789808 0.3309464352793831 0.47947930211557893 0.711736670566634
0.48294961508957157 0.7287861483892637 0.33252713691115937 0.486459549366539 0.7255550519309801
0.47770686980420096 0.713793731608481 0.327856443571269 0.4761774680361983 0.7286829203008374
0.48449419282777256 0.7247524368476739 0.3237921010061902 0.4844990522475009 0.7270528603978924
0.48384496187464 0.736575047017162 0.3234160700747538 0.47889648430059545 0.7314382923796879
0.48265544165007107 0.7247910233092943 0.3288870785962483 0.4777077128272782 0.7361518733303807
0.47926670179567954 0.7279106971210004 0.32095816970952 0.4895476533631244 0.7357500996014686
0.4886774771140099 0.720022886344058 0.3237715836063949 0.47668217644136535 0.7324835412004334
0.4754478937899138 0.7230198347340034 0.3250292870573081 0.4748788299974263 0.7256466254796766
0.48663345207316405 0.7207231072950963 0.3290104761485838 0.4794613093130739 0.7316736947916513
0.485348598711336 0.729665586346532 0.3274818965964965 0.4812239668723475 0.7210537531913533
0.4781428101051953 0.7245790159660601 0.3253169565635632 0.479097180406892 0.7235873855744801
0.49172666923729286 0.7321379310898051 0.32409735020978414 0.4789300303837792 0.722907486631287
0.4871485453078868 0.7197042287439348 0.3330889954508343 0.47692037544253474 0.7178180494258234
0.4799301734032456 0.7171256847120718 0.32558989046765 0.48010222427435706 0.7221984969994046
20
0.0 0.01 0.01 0.01 0.01 0.01 0.01 0.01 0.01 0.01 0.01 0.01 0.01 0.01 0.01 0.01 0.01 0.01 0.01 0.01
0.318296643040364 0.2962641421721627 0.0978977989705749 0.11183983834509677 0.3229287324079823
0.47328427430289544 0.6410749608901086 0.4244956511541105 0.46923443026859574 0.5665700599486447
0.5707666295508528 0.717234078730022 0.33727154263958925 0.5738232524055056 0.7280664834039514
0.4959810747673783 0.760762814234623 0.32518164452183407 0.49161146889974494 0.7605066784194795
0.46695618558717256 0.7311995591711675 0.31554707545250715 0.4709579235871559 0.7401433532343442
0.4890442131364871 0.7187788308799812 0.31844283428087256 0.4731827202109014 0.7158085235785016
0.4858019284258065 0.7177177747244569 0.32698050939014633 0.4789486603153338 0.7245183501435294
0.48461891189131434 0.7247957411043277 0.3245816524274413 0.4858641482618363 0.7273963633779336
0.4829456352815664 0.7219689297722497 0.3270051864044716 0.48218269089242544 0.7317546148439104
0.482380590632065 0.7333370147111544 0.3292426575750121 0.47563810269813506 0.7111754584386252
0.48648166568951423 0.7305677597900276 0.3261626025848082 0.48195001762267586 0.7344601852300349
0.4824217683584099 0.7098359213875188 0.3287170821915439 0.47818664841387803 0.7205345043487508
0.4840413663918936 0.727955701022845 0.3303082722210515 0.4772910644105835 0.7236984994603018
0.4887113740712247 0.7155894065758388 0.3332825127079517 0.4771784308323276 0.7271454355008065
0.47702057515969665 0.7308276107467097 0.3260910929574893 0.48997801376735284 0.7216102428615726
0.47576651689403554 0.7255646464568506 0.32414543427719555 0.484673968350538 0.7283805565550245
0.48660649799070055 0.7334970563917486 0.3221521175960858 0.48316124275825184 0.714155691079415
0.4777580333754923 0.7358156853095041 0.32611214699636093 0.48423997359885945 0.7171892723208264
0.47634698585658297 0.7162499759872079 0.32677322987688073 0.4886370828831834 0.725420423939679
0.4763877272224405 0.7224073070780822 0.32972157211135517 0.47666736618323186 0.7228526874663942
