# Supplementary material for: Comparison of evolutionary algorithms in gene regulatory network model inference
Source: BMC Bioinformatics. 2010 Jan 27;11:59. doi: 10.1186/1471-2105-11-59 (PMC2831005; doi:10.1186/1471-2105-11-59)
Supplement: Additional file 5 — Data sets. An archive containing the datasets used for the experiments presented here. [file 1471-2105-11-59-S5.ZIP › ANN5GeneratedData5Noise.txt]

5 3
20
0.0 0.01 0.01 0.01 0.01 0.01 0.01 0.01 0.01 0.01 0.01 0.01 0.01 0.01 0.01 0.01 0.01 0.01 0.01 0.01
0.3522464792457264 0.319927530860499 0.35094894692289014 0.223596616237489 0.2683530513700841
0.5824682928934101 0.7128077138330418 0.402833877735598 0.6149158557914969 0.5762673604782704
0.5684979605972167 0.7275626709868166 0.3428902042858152 0.603094878962076 0.7838931087914625
0.4742927780828973 0.7240722580721665 0.3574631302288171 0.447238438339062 0.8037268117881278
0.48089683885832385 0.7503285675486415 0.31733889876645294 0.478608004051461 0.7595673859071548
0.48729266227201556 0.6788386714496825 0.33358189315115105 0.47707211495017626 0.6750202254950106
0.513856898078537 0.7225317574327805 0.3247913579286724 0.5100869183442137 0.7597189388970064
0.44275758388908304 0.7424661561668169 0.3377907591730379 0.44048961999490494 0.7170625792326026
0.5010561606629911 0.7176880578379282 0.31087146730114157 0.49251711022375094 0.7473404036299457
0.4787222270383659 0.742187299790939 0.32806491468615184 0.5053212224586533 0.7022542119078997
0.48387119653198585 0.7297441264485299 0.34456366194271515 0.48669546926989554 0.7136765253498066
0.4522618374322172 0.7470637773108953 0.318093005247978 0.47654960364625404 0.7722572274423475
0.46242519475150107 0.7173765738254112 0.33943652478217723 0.4673613153109865 0.6532232265856737
0.49135436459152954 0.743269468846508 0.31268392115004595 0.4459804172334006 0.6670155657250704
0.5434931850242504 0.6379973049808384 0.33311583047154353 0.5152739512608344 0.7307949971484927
0.4846526180709858 0.6387044535225417 0.29203964844113955 0.500157298606215 0.7067720188906301
0.47282942804491507 0.7339755003590399 0.3436191281868975 0.4838352313193056 0.7139844566267612
0.47939782160695704 0.6538998590745454 0.33848466958647466 0.4600431080824992 0.7005732428649113
0.5244714282104948 0.7091943615032482 0.3002276009988496 0.4796353896451183 0.7777873413197989
0.46848393983627273 0.7736859734913657 0.38062798963476835 0.49595808430759514 0.7673004622186191
20
0.0 0.01 0.01 0.01 0.01 0.01 0.01 0.01 0.01 0.01 0.01 0.01 0.01 0.01 0.01 0.01 0.01 0.01 0.01 0.01
0.1874349724580848 0.2923288797051915 0.25307591066400387 0.19824739769689625 0.259433257242288
0.5443440581245412 0.6607201975234673 0.4097519248901193 0.5663860932022609 0.5890574619481038
0.5556693866580631 0.7143425653791531 0.34263767334749523 0.5504434564286331 0.7358247915132924
0.47107939249690906 0.69503072828167 0.36662944416215815 0.48260959453102603 0.7391398947193493
0.49970909929886165 0.7205996840709624 0.2988826917844453 0.46053564035620875 0.7613135473655026
0.49080961456343414 0.6744221228156817 0.3146049387298856 0.4958862399371933 0.7382375824041915
0.4729516227632261 0.7740294879987722 0.3694601517715346 0.48184655024979567 0.6768362788724909
0.4555448177030628 0.6957040382985265 0.3299754379254867 0.4555677490696145 0.7559360830572905
0.49315776808648093 0.7331631756185554 0.337552792584332 0.4667532076738291 0.6628635670938752
0.502673611998955 0.6717394561109061 0.32751248070207234 0.4739279793483027 0.7321827036848441
0.4825856320834768 0.7496821300977312 0.31378642529541295 0.4723210171481616 0.7108061565129965
0.4836572481366094 0.7514690523960392 0.32848441068339046 0.46509184566272005 0.727457241294635
0.5318431007699496 0.7368061964799065 0.32472300537160054 0.4905107012448031 0.7419601770581943
0.4595023469883318 0.7619058238638077 0.3154061520461904 0.4519980351555009 0.7573998223994758
0.5259121033719774 0.778403725958191 0.3348469315323574 0.46718162846954353 0.6496877158013896
0.4858498478685703 0.729703040352554 0.3295765470217151 0.47637716896746596 0.7572253406821158
0.46944320373245213 0.6960227798247425 0.3172612699152183 0.46624031119478243 0.7028854134028151
0.5004597709758645 0.7237577955139598 0.33226494297721487 0.5078552203505513 0.7112299976620288
0.4782788764359315 0.7036637515818793 0.3273942193111004 0.435689451633748 0.7229704139134183
0.4792862402115461 0.7282072917905751 0.31048956935419625 0.5057730479129104 0.7662372030205975
20
0.0 0.01 0.01 0.01 0.01 0.01 0.01 0.01 0.01 0.01 0.01 0.01 0.01 0.01 0.01 0.01 0.01 0.01 0.01 0.01
0.32406177962893173 0.2532123827058491 0.08246116889670556 0.13575539959305397 0.3139082834952801
0.46265533055830477 0.6031842774533519 0.41894803674857345 0.45088360215115186 0.5268540645958518
0.5564971125168451 0.7041856769020228 0.3447779085475276 0.5737833558458832 0.7283283338043194
0.4950270795153513 0.7438764763500081 0.3370632536261472 0.47850703018243285 0.7892491710248967
0.49978549457449656 0.698308729460411 0.3115943994097505 0.5040170706485643 0.765997834990114
0.517634955008577 0.7073054898161575 0.3033691793369747 0.47790009275702 0.7457870263417082
0.5126001443984672 0.7289534409207223 0.33050092519048296 0.4395911101825468 0.7430915769828249
0.4725615245181838 0.6873804250141621 0.3364157622507346 0.4455749105383767 0.7082486051154671
0.5182259749948644 0.6747929558818062 0.30235589100991606 0.5021942320823751 0.7327536289718093
0.47536155726132046 0.7547367239232624 0.34128551279222147 0.5262942627387243 0.6974193376567127
0.4748965474294846 0.7510850750603321 0.312939439896343 0.48536099512825437 0.7359442546226314
0.4624397624435988 0.6782750978212522 0.3128509603282531 0.5052671300966636 0.6293125281398153
0.5095863404183383 0.6772513799535703 0.33588570814685254 0.5353121970792852 0.8144969909811186
0.4698058594224071 0.7333328591899378 0.3303604300826123 0.4409441569825412 0.7835349608278311
0.4396707169649481 0.7748277770105337 0.3475438254585115 0.46341873683087953 0.7225387842360773
0.4475385459147024 0.7888350979814208 0.349252302933693 0.4644434841124983 0.706861259201775
0.5032252485406692 0.701698700973883 0.31019416383190185 0.4527368573603635 0.6800714907769346
0.5082140209216801 0.7147614145445087 0.29233622947756227 0.4854005170282208 0.744152357816222
0.4890478450909147 0.6576253350809331 0.3262477587675428 0.4612055797329854 0.7826778656749053
0.4554022238927269 0.7373130994057907 0.3377953924267812 0.45986680450086803 0.7046002578018449
