# Supplementary material for: Comparison of evolutionary algorithms in gene regulatory network model inference
Source: BMC Bioinformatics. 2010 Jan 27;11:59. doi: 10.1186/1471-2105-11-59 (PMC2831005; doi:10.1186/1471-2105-11-59)
Supplement: Additional file 5 — Data sets. An archive containing the datasets used for the experiments presented here. [file 1471-2105-11-59-S5.ZIP › SS20Params.txt]

20
0.0 0.0 0.3808976501033572 0.0 0.0 0.0 0.0 0.0 0.0 0.0 0.0 -0.16000119608355234 -0.6204136190753047 0.2797145757211994 0.0 0.0 0.0 -0.6027801504904113 0.0 0.0 1.0 0.0 0.0 0.0 0.0 0.0 0.0 0.0 0.0 0.0 0.0 0.0 0.0 0.0 0.0 0.0 0.0 0.0 0.0 0.0 1.0 1.0
0.0 0.0 0.0 0.3166658702254448 0.0 0.0 0.6897671225864925 0.0 0.0 0.0 0.0 0.17067647727950752 0.0 -0.9716873739235234 0.0 0.0 -0.3516820070626958 0.0 0.0 0.0 0.0 1.0 0.0 0.0 0.0 0.0 0.0 0.0 0.0 0.0 0.0 0.0 0.0 0.0 0.0 0.0 0.0 0.0 0.0 0.0 1.0 1.0
0.0 0.0 0.0 0.0 0.0 0.0 -0.5948146703569643 0.0 0.0 0.0 0.0 0.0 0.9182429050463665 0.0 0.26149299216623745 0.0 0.0 -0.6505633285693952 0.0 0.0 0.0 0.0 1.0 0.0 0.0 0.0 0.0 0.0 0.0 0.0 0.0 0.0 0.0 0.0 0.0 0.0 0.0 0.0 0.0 0.0 1.0 1.0
0.0 0.0 0.0 0.12427126146315315 0.0 0.9103879739230827 0.47335747005874507 0.0 0.0 0.0 0.0 0.0 0.0 0.0 0.0 0.0 0.09936113252411438 0.0 0.0 0.35369437581128294 0.0 0.0 0.0 1.0 0.0 0.0 0.0 0.0 0.0 0.0 0.0 0.0 0.0 0.0 0.0 0.0 0.0 0.0 0.0 0.0 1.0 1.0
0.0 0.0 0.3294868712575034 -0.8174281951219458 0.0 0.0 0.0 0.0 0.0 0.0 0.0 -0.40984991368306734 0.0 0.0 0.0 0.0 0.0 0.0 0.0 0.21305748387868428 0.0 0.0 0.0 0.0 1.0 0.0 0.0 0.0 0.0 0.0 0.0 0.0 0.0 0.0 0.0 0.0 0.0 0.0 0.0 0.0 1.0 1.0
0.0 0.0 0.0 -0.30069183587733517 0.29151810569734526 0.6387096652406841 0.0 0.0 0.0 0.0 0.0 0.29356611348583717 0.0 0.0 0.0 0.0 0.0 -0.12434832812676966 0.0 0.0 0.0 0.0 0.0 0.0 0.0 1.0 0.0 0.0 0.0 0.0 0.0 0.0 0.0 0.0 0.0 0.0 0.0 0.0 0.0 0.0 1.0 1.0
0.0 -0.3074322355549044 0.0 0.0 0.0 0.6852947272022398 0.0 0.0 0.0 0.0 0.0 0.0 -0.8835993639562421 -0.37058066546514645 0.0 0.0 0.0 -0.39047875511390195 0.0 0.0 0.0 0.0 0.0 0.0 0.0 0.0 1.0 0.0 0.0 0.0 0.0 0.0 0.0 0.0 0.0 0.0 0.0 0.0 0.0 0.0 1.0 1.0
0.0 0.6928562004311292 0.783759292055697 -0.6163129280096384 0.0 0.0 0.0 0.0 0.0 0.0 0.0 0.0 0.0 0.0 0.0 0.0 0.0 0.23169898998263738 0.0 0.938513908217925 0.0 0.0 0.0 0.0 0.0 0.0 0.0 1.0 0.0 0.0 0.0 0.0 0.0 0.0 0.0 0.0 0.0 0.0 0.0 0.0 1.0 1.0
0.0 0.0 0.0 0.3993878500097068 0.0 0.0 0.18756481807861847 0.0 0.0 0.0 0.0 0.9319566742803589 0.0 0.0 0.0 0.0 0.0 -0.4979603587626724 0.0 0.0 0.0 0.0 0.0 0.0 0.0 0.0 0.0 0.0 1.0 0.0 0.0 0.0 0.0 0.0 0.0 0.0 0.0 0.0 0.0 0.0 1.0 1.0
0.0 0.0 -0.17868871751824678 -0.26283966149331817 0.0 -0.9968941629760191 -0.6613168817975117 0.0 0.0 0.0 0.0 0.0 0.0 -0.6324754289152912 0.0 0.0 0.0 0.0 0.0 0.0 0.0 0.0 0.0 0.0 0.0 0.0 0.0 0.0 0.0 1.0 0.0 0.0 0.0 0.0 0.0 0.0 0.0 0.0 0.0 0.0 1.0 1.0
0.5801928741238607 0.0 0.0 -0.8693334012837282 0.0 0.0 0.0 0.0 0.0 0.0 0.0 0.0 0.7152398599114138 0.0 0.0 0.0 0.0 0.0 0.0 0.6090321431524437 0.0 0.0 0.0 0.0 0.0 0.0 0.0 0.0 0.0 0.0 1.0 0.0 0.0 0.0 0.0 0.0 0.0 0.0 0.0 0.0 1.0 1.0
0.7252777582103107 0.0 0.0 0.0 0.0 0.0 -0.5549141938237778 0.0 0.0 0.0 0.0 0.0 -0.361502995012559 0.0 -0.3443630580914998 0.0 0.0 0.0 0.0 0.0 0.0 0.0 0.0 0.0 0.0 0.0 0.0 0.0 0.0 0.0 0.0 1.0 0.0 0.0 0.0 0.0 0.0 0.0 0.0 0.0 1.0 1.0
0.0 -0.5711985367179717 0.0 0.0 0.0 0.0 0.0 0.0 0.0 0.0 0.0 0.3177379379714895 0.0 -0.8805425784457954 0.0 0.0 0.0 0.0 0.0 0.30134892048402784 0.0 0.0 0.0 0.0 0.0 0.0 0.0 0.0 0.0 0.0 0.0 0.0 1.0 0.0 0.0 0.0 0.0 0.0 0.0 0.0 1.0 1.0
0.0 0.4448255509269843 0.0 0.8580074097575117 0.0 0.0 0.0 0.0 0.0 0.0 0.0 -0.8561593289625891 0.0 -0.6853016817477768 0.0 0.8235717782619592 0.0 0.0 0.0 0.0 0.0 0.0 0.0 0.0 0.0 0.0 0.0 0.0 0.0 0.0 0.0 0.0 0.0 1.0 0.0 0.0 0.0 0.0 0.0 0.0 1.0 1.0
0.10784542141671816 0.0 0.0 0.0 0.0 0.0 0.0 0.0 0.0 0.0 0.0 -0.7309452314819367 0.2533098067696935 0.6476391031035931 0.0 0.0 0.0 -0.004336184232686557 0.0 0.0 0.0 0.0 0.0 0.0 0.0 0.0 0.0 0.0 0.0 0.0 0.0 0.0 0.0 0.0 1.0 0.0 0.0 0.0 0.0 0.0 1.0 1.0
0.0 0.0 -0.9776152027105649 0.0 0.0 0.0 -0.8045995814074045 0.0 0.0 0.0 0.0 -0.3375879381818585 0.0 0.0 -0.5265866151422476 0.0 0.0 0.0 0.0 -0.5534253952045771 0.0 0.0 0.0 0.0 0.0 0.0 0.0 0.0 0.0 0.0 0.0 0.0 0.0 0.0 0.0 1.0 0.0 0.0 0.0 0.0 1.0 1.0
0.5049556192903744 0.0 0.8107566096112115 0.0 0.0 0.0 -0.2530707835448107 0.0 0.0 0.0 0.0 -0.10639631735414534 0.0 0.0 0.0 0.0 0.0 0.0 0.0 0.0 0.0 0.0 0.0 0.0 0.0 0.0 0.0 0.0 0.0 0.0 0.0 0.0 0.0 0.0 0.0 0.0 1.0 0.0 0.0 0.0 1.0 1.0
0.0 0.0 0.0 0.0 -0.7697445646129746 0.0 -0.1474898573748442 0.0 0.0 0.0 0.0 0.0 0.0 0.0 0.1737406135351358 0.0 -0.19005026072142717 -0.7713158768753765 0.0 0.0 0.0 0.0 0.0 0.0 0.0 0.0 0.0 0.0 0.0 0.0 0.0 0.0 0.0 0.0 0.0 0.0 0.0 1.0 0.0 0.0 1.0 1.0
-0.9713419403691539 0.0 0.0 -0.7175628592146346 0.0 0.39897713427228454 0.0 0.0 0.0 0.0 0.0 0.1987501463138135 0.0 0.0 0.0 0.0 -0.516560273084997 0.0 0.0 0.0 0.0 0.0 0.0 0.0 0.0 0.0 0.0 0.0 0.0 0.0 0.0 0.0 0.0 0.0 0.0 0.0 0.0 0.0 1.0 0.0 1.0 1.0
-0.023858293342578163 0.0 0.0 0.0 0.0 0.0 -0.17520705305549078 0.0 0.0 0.0 0.0 0.0 0.0 0.0 0.7405820497170386 0.0 0.0 0.4695285045893087 0.0 -0.9123685574342337 0.0 0.0 0.0 0.0 0.0 0.0 0.0 0.0 0.0 0.0 0.0 0.0 0.0 0.0 0.0 0.0 0.0 0.0 0.0 1.0 1.0 1.0
