# Supplementary material for: Comparison of evolutionary algorithms in gene regulatory network model inference
Source: BMC Bioinformatics. 2010 Jan 27;11:59. doi: 10.1186/1471-2105-11-59 (PMC2831005; doi:10.1186/1471-2105-11-59)
Supplement: Additional file 5 — Data sets. An archive containing the datasets used for the experiments presented here. [file 1471-2105-11-59-S5.ZIP › ANN20Params.txt]

20
0.0 0.0 0.0 0.0 0.0 0.0 0.0 0.0 -0.27139422103893995 0.0 0.0 -2.2681327952138166 0.0 0.0 0.0 0.0 -2.959825421041553 0.0 0.0 0.0
0.0 0.0 0.0 0.0 0.0 0.0 0.0 0.9388827279333825 0.0 0.0 0.0 0.0 0.0 2.757749797781905 0.0 -2.925682779122521 0.0 0.0 0.0 0.0
0.0 0.0 0.0 -0.7130051151716241 0.0 0.0 0.0 0.0 -2.8180766750170445 -0.6786417085401872 0.0 0.0 0.0 0.0 0.0 0.0 0.0 0.0 0.0 0.0
0.0 0.0 0.0 1.3180540714594802 0.0 0.0 0.0 0.0 0.0 0.0 -0.19996588226883816 0.0 0.0 0.0 0.0 0.0 0.0 0.0 0.6574635967564504 0.0
0.0 0.0 0.0 0.0 0.0 0.0 0.0 0.0 0.0 0.0 -1.6055946498374274 -2.808176772824958 0.0 2.104921007954184 0.0 0.0 0.0 0.0 0.0 0.0
0.0 0.0 0.0 0.0 0.0 0.0 0.0 0.0 0.0 0.0 1.1270168856184828 0.0 0.0 0.0 0.0 -2.524759117499431 0.0 0.0 2.11328128903555 0.0
0.0 0.15700921827975645 0.0 0.0 0.0 0.0 0.0 0.0 2.3936631898701144 0.0 0.0 0.0 0.0 0.309436129510984 0.0 0.0 0.0 0.0 0.0 0.0
0.0 0.0 0.0 -1.0137668268046123 -2.0667458257231996 0.0 0.0 0.0 0.0 0.0 0.0 0.0 0.0 0.0 0.0 0.0 0.0 0.0 0.0 0.0
0.0 0.0 0.0 0.0 0.0 0.0 0.0 0.0 0.0 -2.4087812094128234 0.0 0.0 0.0 0.0 0.0 0.026394322911048818 0.0 -0.8955487685668588 0.0 0.0
0.0 0.0 2.3735982102786073 0.0 0.0 0.0 0.0 0.0 0.0 0.764376434046258 0.0 0.0 0.0 0.0 0.0 0.0 0.0 1.411449159326395 0.0 0.0
0.0 0.0 0.0 0.0 0.0 0.0 0.0 0.0 0.0 0.0 0.0 0.0 0.0 0.0 0.0 0.0 0.0 -0.8059254864956049 0.5233309992926105 0.0
0.0 0.0 0.0 0.0 0.0 0.0 0.0 0.0 0.0 0.0 2.9615623039805117 0.0 0.0 -1.7005326411229498 0.0 0.0 2.7368132164399555 0.0 0.0 0.0
1.9849198189871728 0.0 0.0 0.0 0.0 0.0 0.0 0.0 0.0 1.5535929469492125 0.0 0.0 0.0 0.0 0.0 1.7318824145929765 0.0 0.0 0.0 0.0
0.0 0.0 0.0 0.3679316307578704 0.0 0.0 0.0 0.0 0.0 2.881127252232581 0.0 0.0 2.859619942007491 0.0 0.0 0.0 0.0 0.0 0.0 0.0
0.0 -2.8489343037281376 0.0 0.0 0.0 1.1318298448849013 0.0 0.0 0.0 0.0 0.0 -0.48003930587752786 0.0 0.0 0.0 0.0 0.0 0.0 0.0 0.0
0.0 2.197455693716318 -0.25406064314640053 0.0 0.0 0.0 0.0 0.0 0.0 0.0 0.0 0.0 0.0 0.0 0.0 0.0 0.0 0.0 -2.092252351997179 0.0
0.0 0.0 0.0 0.0 0.0 0.0 0.0 0.9495985223192496 0.0 0.0 0.0 0.0 0.0 0.0 0.0 0.0 -2.835068718125635 0.0 0.0 -1.6289190204080144
0.0 0.32978563535094807 0.0 0.0 0.0 0.0 0.0 0.0 0.0 0.0 0.0 0.0 -1.0025914566144984 0.0 0.0 0.0 -1.9571076924654196 0.0 0.0 0.0
0.0 0.0 0.0 0.0 0.0 0.0 0.0 0.0 0.0 0.0 0.0 0.0 2.3924424570910707 0.0 0.0 0.0 0.0 0.0 0.0 -2.96716847657769
0.4412062523602698 0.0 0.0 0.0 0.0 0.0 0.0 0.0 0.0 0.0 0.0 0.0 0.0 0.0 0.0 -2.605725344956692 0.0 0.41770921912489456 0.0 0.0
