# Supplementary material for: Comparison of evolutionary algorithms in gene regulatory network model inference
Source: BMC Bioinformatics. 2010 Jan 27;11:59. doi: 10.1186/1471-2105-11-59 (PMC2831005; doi:10.1186/1471-2105-11-59)
Supplement: Additional file 5 — Data sets. An archive containing the datasets used for the experiments presented here. [file 1471-2105-11-59-S5.ZIP › ANN30Params.txt]

30
0.0 0.0 0.0 0.0 0.0 0.0 -2.6270316186751135 0.0 0.0 0.0 0.0 0.0 0.0 0.0 0.0 0.0 0.0 0.0 0.0 0.0 0.0 0.0 0.0 -1.4417148796966819 0.0 0.0 0.0 0.1503028686060679 0.0 0.0
0.0 0.0 0.0 0.0 0.0 0.0 0.0 0.0 0.0 0.0 0.0 0.0 0.0 0.0 0.0 0.0 0.0 0.0 0.0 0.0 2.8690903890868693 0.0 0.0 0.0 -0.10875716523894718 0.0 0.0 0.0 0.0 0.0
0.0 0.0 0.0 0.0 0.0 0.0 0.0 -2.3716390891297445 0.0 0.0 0.0 0.0 0.0 0.0 0.0 0.0 0.0 0.0 0.0 1.7461626596268172 0.0 0.0 0.0 0.0 0.0 0.0 0.0 0.0 0.9057623371946484 0.0
0.0 0.0 0.0 0.0 0.0 0.0 0.0 0.0 0.0 0.0 0.0 0.0 0.0 0.0 0.0 0.0 0.0 0.0 0.0 0.46978004396357687 0.0 0.0 0.0 0.4707569594187788 0.0 0.0 0.0 0.0 0.0 0.0
0.0 0.0 0.0 0.0 0.0 0.0 0.0 0.0 0.0 0.0 0.0 0.0 0.0 0.0 0.0 -0.33348196499603766 0.0 0.0 0.0 0.0 -2.8441243002601353 0.0 0.0 0.0 0.0 0.0 0.0 0.0 0.29443720409107055 0.0
0.0 0.3091290128099691 0.0 0.0 0.0 0.0 0.8246003699039566 0.0 0.0 0.0 0.0 0.0 0.0 0.0 0.0 0.0 0.0 0.0 0.0 0.0 0.0 0.0 0.0 0.0 0.0 0.0 0.0 0.0 0.0 -1.4927501214439667
0.0 0.0 0.0 0.0 0.0 0.0 0.0 0.0 0.0 0.0 0.0 -1.8643081863366138 0.0 0.0 0.0 0.4216768425608026 0.0 0.0 0.0 0.0 0.0 -2.7065072786392097 0.0 0.0 0.0 0.0 0.0 0.0 0.0 0.0
0.0 0.0 0.0 0.0 0.0 0.0 0.0 0.0 0.0 0.0 0.0 0.0 0.0 0.0 0.0 0.0 0.0 0.0 0.0 0.0 0.0 0.0 0.0 0.0 2.002532193175435 0.0 0.0 0.0 0.590710162420911 0.0
0.0 0.0 0.0 0.0 0.0 -1.2209784075440269 0.0 0.0 0.0 0.0 0.0 0.0 0.0 0.0 0.0 0.0 -1.019705537537588 0.0 0.0 0.0 0.0 0.0 0.0 0.5531950545890432 0.0 0.0 0.0 0.0 0.0 0.0
0.0 0.0 0.0 0.0 0.0 0.0 0.0 0.0 0.0 0.0 0.0 0.2170858756795253 0.0 0.0 0.0 0.0 0.0 0.0 0.0 0.0 2.0629161550030126 0.0 0.0 0.0 0.0 0.0 0.0 0.0 0.0 0.0
0.0 0.0 0.0 0.0 0.0 0.0 0.0 0.0 0.0 0.0 0.0 0.0 0.0 0.0 0.0 0.0 -0.37988935282893443 0.0 0.0 0.0 0.0 0.0 2.963783514161956 0.0 0.0 0.0 0.0 -1.7605784758030292 0.0 0.0
0.0 0.0 0.0 0.0 0.0 0.0 0.0 0.0 0.0 0.0 0.0 0.0 0.0 0.0 1.7085994357656453 0.0 0.0 0.0 -1.303525413833534 0.0 0.0 0.0 0.0 0.0 0.0 0.0 0.0 0.0 0.0 0.0
0.0 0.0 0.0 0.0 0.0 0.0 0.0 0.0 0.0 0.0 0.0 0.0 0.0 0.0 0.0 0.0 0.0 0.23004957830483708 0.0 0.0 0.0 0.0 0.0 0.0 0.0 0.0 0.0 0.0 0.0 0.0
0.0 0.0 0.0 0.0 0.0 -2.9579547737425176 0.0 0.0 0.0 0.0 0.0 0.0 0.0 0.0 0.0 0.0 0.0 0.0 0.0 0.0 0.0 0.0 0.0 0.0 0.0 -0.269275114434103 0.0 0.0 0.0 0.0
0.0 0.0 0.0 0.0 0.0 0.0 2.2202858086624673 0.0 0.0 0.0 0.0 0.0 0.0 0.0 0.0 0.0 0.0 0.0 0.0 0.0 0.0 0.0 0.0 -2.090363791841249 0.0 0.0 0.0 0.0 0.0 0.0
0.0 0.0 0.0 0.0 0.0 -0.03530728254686988 0.0 0.0 0.7165374630534806 0.0 0.0 0.0 0.0 0.0 0.0 -1.7847132473550855 0.0 0.0 0.0 0.0 0.0 0.0 0.0 0.0 0.0 0.0 0.0 0.0 0.0 0.0
0.0 0.0 0.0 0.0 0.0 -0.3631550485324304 0.0 0.0 0.0 0.0 0.0 0.0 0.0 0.0 0.0 0.0 0.0 2.8778863606223544 0.0 0.0 0.0 0.0 0.0 0.0 0.0 0.0 0.0 0.0 1.1527551276432444 0.0
0.0 0.0 0.0 0.0 0.0 0.0 0.8200921673136197 0.0 0.0 0.0 0.11564514860104413 0.0 0.0 0.0 -0.32684536149555576 0.0 0.0 0.0 0.0 0.0 0.0 0.0 0.0 0.0 0.0 0.0 0.0 0.0 0.0 0.0
0.0 0.0 0.0 0.0 2.752275592448921 0.0 0.0 0.0 0.0 0.0 0.0 0.0 0.0 0.0 2.911244470397097 0.0 0.0 0.0 0.0 1.8295398736710817 0.0 0.0 0.0 0.0 0.0 0.0 0.0 0.0 0.0 0.0
-0.1196821336645213 0.0 0.0 0.0 0.0 0.0 0.0 0.0 0.0 0.0 0.0 0.0 0.0 0.0 0.0 0.0 0.0 0.0 0.0 0.0 0.0 0.0 0.0 -1.2148949174817731 0.0 0.0 0.0 0.0 0.0 0.0
0.0 0.0 0.0 0.0 0.0 0.0 0.8836809484026737 0.0 0.0 0.0 0.0 0.0 0.0 0.0 0.0 0.0 0.0 -2.0298700197105406 0.0 0.0 0.0 1.0653161499896573 0.0 0.0 0.0 0.0 0.0 0.0 0.0 0.0
0.0 0.0 0.0 0.0 0.0 0.0 0.0 0.0 0.0 0.0 0.0 0.0 0.0 0.0 0.0 0.0 0.0 0.0 0.0 0.0 0.0 0.0 0.0 -1.0066636334777175 0.0 0.0 0.0 -0.7409296050325027 0.0 0.283038834676518
0.0 0.0 0.0 0.0 0.0 0.0 0.0 0.0 -2.5493491254315903 0.0 0.0 0.0 0.0 0.0 0.0 0.0 0.0 0.0 0.0 0.0 0.0 -1.4544071725341896 0.0 0.0 0.0 0.0 0.0 0.0 0.0 0.0
0.0 0.0 0.0 0.0 0.0 0.0 0.0 0.0 0.0 0.0 0.0 0.0 0.0 0.0 0.0 0.0 0.0 0.0 0.44114211980765905 0.0 0.0 0.0 0.0 0.0 1.7699385673780066 0.0 0.0 0.0 0.0 0.0
0.0 0.0 0.0 0.0 0.0 0.0 0.0 -1.3724410663261724 0.0 0.0 0.0 0.0 -2.170989831070905 0.0 0.0 0.0 0.0 0.0 0.0 0.0 -1.815029062287821 0.0 0.0 0.0 0.0 0.0 0.0 0.0 0.0 0.0
0.0 0.0 0.0 0.0 0.0 0.0 0.0 0.0 -0.3587250522122458 0.0 0.0 0.0 0.0 0.0 0.0 0.0 0.0 0.0 0.0 0.0 0.0 0.0 0.0 0.0 0.0 0.0 0.0 0.0 0.0 0.0
0.0 0.0 0.0 0.0 0.0 -1.4127539283265167 0.0 0.0 0.0 0.0 0.0 0.0 0.0 0.0 0.0 0.0 0.0 0.0 0.0 0.0 0.0 0.0 0.0 0.0 0.0 0.0 0.0 0.0 0.0 0.7812548639145453
0.0 0.0 0.0 0.0 1.7129912029709091 0.0 0.0 0.0 0.0 -1.9490767840327812 0.0 0.0 0.0 0.0 0.0 0.0 0.0 0.0 0.0 0.0 0.0 0.0 0.0 0.0 0.0 2.313660823647851 0.0 0.0 0.0 0.0
0.0 0.0 0.0 0.0 2.208481003388993 0.0 0.0 1.7007630238075402 0.0 0.0 0.0 0.0 0.0 0.0 0.0 0.0 0.0 0.0 0.0 0.0 -1.4523726294098722 0.0 0.0 0.0 0.0 0.0 0.0 0.0 0.0 0.0
0.0 0.0 0.0 0.0 0.0 -1.766500343010095 0.0 0.0 0.0 0.0 0.0 0.0 0.0 0.0 0.0 0.49277099196730223 0.0 0.0 0.0 0.0 0.0 0.0 0.0 0.0 0.0 0.0 0.0 0.0 2.6228567983931708 0.0
