# Supplementary material for: Comparison of evolutionary algorithms in gene regulatory network model inference
Source: BMC Bioinformatics. 2010 Jan 27;11:59. doi: 10.1186/1471-2105-11-59 (PMC2831005; doi:10.1186/1471-2105-11-59)
Supplement: Additional file 5 — Data sets. An archive containing the datasets used for the experiments presented here. [file 1471-2105-11-59-S5.ZIP › ANN10Params.txt]

10
0.0 0.0 0.0 0.48677337291117695 0.0 0.0 0.0 -0.9530847929367541 0.0 -2.4517963518311685
-2.143767854622836 0.0 0.0 0.0 0.0 0.0 -0.5273419907298651 2.79498263562129 0.0 0.0
0.0 0.0 0.0 0.0 0.0 0.0 0.0522709324576196 0.0 2.3856069123514647 -1.9442623014296323
0.0 0.0 0.0 0.0 0.0 0.053994872553203344 0.0 0.0 -1.7340740254193032 -2.3510080608030965
0.0 0.0 0.0 0.0 2.084677452609238 0.0 0.0 1.200312572763715 0.0 -0.8111224450811996
0.0 0.0 0.0 0.0 0.0 -0.20360125668358675 0.0 1.425152861920549 0.0 -0.8090792905269852
0.0 0.0 0.0 -0.26285606856268995 -2.608814384389949 0.0 1.5702559996184577 0.0 0.0 0.0
2.841081560670898 0.0 0.0 0.0 0.0 0.8035508400226079 0.0 -2.213629599254409 0.0 0.0
0.0 0.0 0.0 0.0 -0.9485437901005866 2.950467037654443 0.0 1.11130949405446 0.0 0.0
0.0 0.0 0.0 0.0 0.0 0.0 0.7491384141321307 -1.106639557647605 -0.23401869850956292 0.0
