# Supplementary material for: Comparison of evolutionary algorithms in gene regulatory network model inference
Source: BMC Bioinformatics. 2010 Jan 27;11:59. doi: 10.1186/1471-2105-11-59 (PMC2831005; doi:10.1186/1471-2105-11-59)
Supplement: Additional file 5 — Data sets. An archive containing the datasets used for the experiments presented here. [file 1471-2105-11-59-S5.ZIP › Tominaga2SSGeneratedData.txt]

2 1
50
0 0.04 0.04 0.04 0.04 0.04 0.04 0.04 0.04 0.04 0.04 0.04 0.04 0.04 0.04 0.04 0.04 0.04 0.04 0.04 0.04 0.04 0.04 0.04 0.04 0.04 0.04 0.04 0.04 0.04 0.04 0.04 0.04 0.04 0.04 0.04 0.04 0.04 0.04 0.04 0.04 0.04 0.04 0.04 0.04 0.04 0.04 0.04 0.04 0.04
0.7 0.3 
0.5234791780272952 0.6918046028294869 
0.4008077213301025 1.482555609372431 
0.6555485472242668 1.871422957275465 
1.0257875494081694 1.6827720724709134 
1.2960679904234484 1.4682349488962445 
1.477598487755887 1.2930385999270209 
1.5978645197220018 1.1546483753242396 
1.6763976296003589 1.0448119036425079 
1.7258282263986326 0.9566453423432874 
1.7543438531221716 0.885085805135011 
1.767370926605649 0.8264838274479623 
1.768598813143668 0.7781961379296346 
1.760597645586304 0.7382869691002015 
1.7451974089560358 0.705322836748924 
1.7237262516504475 0.6782333037517578 
1.6971642221609151 0.6562162286723536 
1.6662450461082534 0.6386728885658537 
1.6315252946152539 0.625163433173152 
1.5934327426961854 0.6153765057927888 
1.5523013508646561 0.6091090643111415 
1.5083977603315861 0.6062538689830885 
1.4619427354263863 0.6067930449950939 
1.4131302242959918 0.610796736087083 
1.362146447425601 0.6184262040455949 
1.3091915957562024 0.6299407586221824 
1.254507347389887 0.6457074296490357 
1.1984145726913806 0.6662108416237226 
1.1413673531644155 0.6920573070438562 
1.0840315921222095 0.7239597455646412 
1.0273978706557476 0.7626753262422268 
0.9729347898805855 0.8088418907505543 
0.9227701428695675 0.8626248702542696 
0.8798313427119128 0.9230775414997686 
0.8477622770133088 0.9872486823978858 
0.8303115801808706 1.0495198705674362 
0.8300131797364644 1.1022532985018723 
0.8466606348209675 1.1384332161902564 
0.8768005284351923 1.1548253649404725 
0.914899867852558 1.1529397846787393 
0.955289633852685 1.1373332642447038 
0.9935458423505262 1.1132386374847107 
1.0268841492393288 1.0850971480748486 
1.0539221781930959 1.056121895230003 
1.0742513395805768 1.0284164979777894 
1.0880546006167062 1.0032588516778742 
1.0958364301453447 0.9813696456324301 
1.0982550987840816 0.9631142729591788 
1.0960282857909982 0.9486390642852057 
1.0898855132684124 0.9379567676613328 
