# Supplementary material for: Comparison of evolutionary algorithms in gene regulatory network model inference
Source: BMC Bioinformatics. 2010 Jan 27;11:59. doi: 10.1186/1471-2105-11-59 (PMC2831005; doi:10.1186/1471-2105-11-59)
Supplement: Additional file 5 — Data sets. An archive containing the datasets used for the experiments presented here. [file 1471-2105-11-59-S5.ZIP › Tominaga5SSParams.txt]

5
0 0 1 0 -0.1 2 0 0 0 0 15 10
2 0 0 0 0 0 2 0 0 0 10 10
0 -0.1 0 0 0 0 -0.1 2 0 0 10 10
0 2 0 0 -1 0 0 0 2 0 8 10
0 0 0 2 0 0 0 0 0 2 10 10
